# Supplementary material for: SequencErr: measuring and suppressing sequencer errors in next-generation sequencing data
Source: Genome Biol. 2021 Jan 25;22:37. doi: 10.1186/s13059-020-02254-2 (PMC7829059; doi:10.1186/s13059-020-02254-2)
Supplement: Supplementary file 2 — Additional file 2: Supplementary Table S1. List of NCBI SRA (https://www.ncbi.nlm.nih.gov/sra) studies and associated platform, research institute and country. [file 13059_2020_2254_MOESM2_ESM.xlsx]

## Sheet: Table S1
Table S1. List of NCBI SRA (https://www.ncbi.nlm.nih.gov/sra) studies (column B) and associated platform (column A), research institute (column C) and country (column D).
Platform	SRA study ID	Research institute	Country	Study Size
HiSeq	ERP115593	The University Medical Center	The Netherlands	16
HiSeq	SRP168602	Peter MacCallum Cancer Centre	Australia	23
HiSeq	SRP215355	Asan Medican Center	Korea	3
HiSeq	ERP113813	VIB Center for Cancer Biology (CCB) Laboratory for Translational Genetics Department of Human Genetics KULeuven	Belgium	8
HiSeq	ERP113866	VIB Center for Cancer Biology (CCB) Laboratory for Translational Genetics Department of Human Genetics KULeuven	Belgium	14
HiSeq	SRP187851	Mayo Clinic	USA	24
HiSeq	SRP187460	University of Michigan	USA	3
HiSeq	ERP024153	Roswell Park Cancer Institute	USA	24
HiSeq	SRP178398	University of Geneva	Switzerland	31
HiSeq	SRP154495	Korea Advanced Institute of Science and Technology	Korea	10
HiSeq	ERP015832	Tata Memorial Centre	India	24
HiSeq	SRP150103	The University of Utah	USA	22
HiSeq	SRP145073	Korea Advanced Institute of Science and Technology	Korea	39
HiSeq	SRP150131	EWHA Womans University	Korea	10
HiSeq	SRP099112	Seoul National University	Korea	16
HiSeq	SRP134676	National Institute of Health Sciences	Japan	10
HiSeq	SRP129930	Huntsman Cancer Institute	USA	46
HiSeq	SRP127207	University of Hong Kong	China	6
HiSeq	SRP119025	Institut Curie	France	42
HiSeq	SRP116550	Geneseeq Technology Inc	Canada	29
HiSeq	SRP112503	University of Cincinnati	USA	20
HiSeq	SRP111041	University of Duisburg-Essen	Germany	29
HiSeq	SRP108446	Weill Cornell Medicine	USA	8
HiSeq	ERP022268	Samsung Genome Institute	Korea	19
HiSeq	SRP100394	Seoul National University	Korea	18
HiSeq	ERP017124	Shanghai Jiao Tong University	China	20
HiSeq	ERP020669	University of Nebraska Medical Center	USA	5
HiSeq	ERP021176	Baylor College of Medicine	USA	44
HiSeq	ERP013502	Seoul National University	Korea	38
HiSeq	SRP096972	Gilead Sciences	USA	18
HiSeq	SRP068238	UT Southwestern Medical Center	USA	31
HiSeq	SRP076667	Bellvitge Biomedical Research Institute	Spain	20
HiSeq	SRP090398	Catholic University of Korea	Korea	20
HiSeq	SRP082197	University of California, San Francisco	USA	13
HiSeq	SRP079792	Peking University	China	19
HiSeq	ERP014466	Leibniz-Institut DSMZ-Deutsche Sammlung von Mikroorganismen und Zellkulturen	Germany	12
HiSeq	SRP074519	City of Hope	USA	24
HiSeq	ERP010768	The Institute of Cancer Research	U.K.	11
HiSeq	SRP065600	NYU Langone Medical Center	USA	43
HiSeq	ERP007240	Sydney University	Australia	16
HiSeq	SRP058456	Memorial Sloan Kettering Cancer Center	USA	20
HiSeq	SRP061111	University of Toronto	Canada	9
HiSeq	SRP059537	Shanghai Institutes for Biological Sciences	China	42
HiSeq	SRP059441	Amedeo Avogadro University of Eastern Piedmont	Italy	36
HiSeq	SRP042250	Sanggye Paik Hospital	Korea	18
HiSeq	SRP035443	Genome Institute of Singapore	Singapore	12
HiSeq	SRP056402	Genome Institute of Singapore	Singapore	42
HiSeq	SRP051562	Korea National Institute of Health	Korea	11
HiSeq	SRP051509	DOE Joint Genome Institute	USA	22
HiSeq	SRP049746	University of California, Los Angeles	USA	31
HiSeq	SRP043661	Korea Research Institute of Bioscience & Biotechnology	Korea	24
HiSeq	SRP041768	Korea Research Institute of Bioscience & Biotechnology	Korea	44
HiSeq	SRP041371	Millennium Health	Unknown	18
HiSeq	SRP040988	Weill Cornell Medicine	USA	6
HiSeq	SRP040540	Vall d'Hebron Institute of Oncology	Spain	4
HiSeq	PMID:29847298	St. Jude Children's Research Hospital	USA	1663
NextSeq	ERP110678	University of Cambridge	U.K.	26
NextSeq	ERP115722	Masaryk/CEITEC MU	Czechia	47
NextSeq	SRP192040	Bioengineering LLC	Unknown	2
NextSeq	ERP114349	Research Unit Gene Vectors Helmholtz Zentrum Munchen German Research Center for Environmental Health and German Center for Infection Research (DZIF)	Germany	8
NextSeq	ERP114415	Nemours	USA	71
NextSeq	ERP112905	Department of Gynecology and Obstetrics, University Hospital of Essen, Germany	Germany	31
NextSeq	ERP104022	European Research Institute for the Biology of Ageing	The Netherlands	24
NextSeq	ERP111297	Department of Gynecology and Obstetrics, University Hospital of Essen, Germany	Germany	40
NextSeq	ERP104643	University of Manchester	U.K.	16
NextSeq	ERP104251	Max-Planck Institute	Germany	4
NextSeq	ERP109439	Central European Institute for Technology, Core Facility Genomics	Czechia	1
NextSeq	ERP021871	Stanford University	USA	116
NextSeq	SRP096038	GEO	USA	2
NextSeq	SRP083766	GEO	USA	15
NextSeq	SRP080821	GEO	USA	8
NextSeq	SRP078775	National Cancer Center	Korea	2
NextSeq	SRP078948	Washington University, St. Louis	USA	80
NextSeq	SRP079176	GEO	USA	8
NextSeq	SRP074372	Qiagen	USA	4
NextSeq	SRP075951	GEO	USA	2
NextSeq	ERP014537	Weizmann Institute of Science	Israel	179
NextSeq	ERP014527	Cardiff University	U.K.	2
NextSeq	SRP064914	GEO	USA	108
NextSeq	ERP010286	Candiolo Cancer Institute	Italy	4
NextSeq	SRP052977	GEO	USA	2
NextSeq	ERP108145	The Advanced Centre for Treatment, Research and Education in Cancer	India	16
NovaSeq	SRP170080	Ludwig Institute for Cancer Research	USA	2
NovaSeq	ERP114242	University of Paris — XI	France	16
NovaSeq	ERP111482	University of Paris — XI	France	12
NovaSeq	ERP115966	Hartwig Medical Foundation	The Netherlands	57
NovaSeq	ERP107576	China National GeneBank	China	1
NovaSeq	ERP109797	Newcastle University	U.K.	2
NovaSeq	SRP132816	University of California, San Francisco	USA	22
NovaSeq	ERP011494	University Medical Center Utrecht	The Netherlands	3
NovaSeq	ERP109068	The Children's Hospital of Philadelphia	USA	6
NovaSeq	SRP149621	St. Jude Children's Research Hospital	USA	8
