# Supplementary material for: SequencErr: measuring and suppressing sequencer errors in next-generation sequencing data
Source: Genome Biol. 2021 Jan 25;22:37. doi: 10.1186/s13059-020-02254-2 (PMC7829059; doi:10.1186/s13059-020-02254-2)
Supplement: Supplementary file 3 — Additional file 3: Supplementary Table S2. HiSeq datasets. Publicly accessible studies deposited in NCBI SRA (https://www.ncbi.nlm.nih.gov/sra) were reviewed to account for lost read names. [file 13059_2020_2254_MOESM3_ESM.xlsx]

## Sheet: Table S2
Table S2. HiSeq datasets. Publicly accessible studies (column H) deposited in NCBI SRA (https://www.ncbi.nlm.nih.gov/sra) were reviewed to account for lost read names (Method, Supplementary Note 1-2). Also listed are sample ID (column C), study size (column D, number of samples in corresponding study), release date (column E), sequencing quantity (column F), sequencer model (column G), and resear…
usage (Fig 1d)	Review Comment	Sample (Run ID)	Study size	Release date	data size (MB)	Platform	SRA Study ID	Research institute
readname problem	badreadname, checked	DRR198116	2	2019-11-19 16:12:40	5655	Illumina HiSeq 1500	DRP005604	KYOTO_GM
readname problem	badreadname, inferred	DRR198117	2	2019-11-19 16:12:40	5326	Illumina HiSeq 1500	DRP005604	KYOTO_GM
readname problem	badreadname, checked	ERR3587528	12	2019-11-01 11:49:49	5354	Illumina HiSeq 2000	ERP117228	SAMSUNG MEDICAL CENTER, SUNGKYUNKWAN UNIVERSITY SC
readname problem	badreadname, inferred	ERR3587529	12	2019-11-01 11:49:49	8636	Illumina HiSeq 2000	ERP117228	SAMSUNG MEDICAL CENTER, SUNGKYUNKWAN UNIVERSITY SC
readname problem	badreadname, inferred	ERR3587530	12	2019-11-01 11:49:49	5373	Illumina HiSeq 2000	ERP117228	SAMSUNG MEDICAL CENTER, SUNGKYUNKWAN UNIVERSITY SC
readname problem	badreadname, inferred	ERR3587556	12	2019-11-01 11:49:49	7982	Illumina HiSeq 2000	ERP117228	SAMSUNG MEDICAL CENTER, SUNGKYUNKWAN UNIVERSITY SC
readname problem	badreadname, inferred	ERR3654002	58	2019-11-17 07:14:22	6569	Illumina HiSeq 4000	ERP116450	CANDIOLO CANCER INSTITUTE
readname problem	badreadname, inferred	ERR3654003	58	2019-11-17 07:14:22	5686	Illumina HiSeq 4000	ERP116450	CANDIOLO CANCER INSTITUTE
readname problem	badreadname, inferred	ERR3654004	58	2019-11-17 07:14:22	5750	Illumina HiSeq 4000	ERP116450	CANDIOLO CANCER INSTITUTE
readname problem	badreadname, inferred	ERR3653982	58	2019-11-17 07:14:22	10229	Illumina HiSeq 4000	ERP116450	CANDIOLO CANCER INSTITUTE
readname problem	badreadname, inferred	ERR3653983	58	2019-11-17 07:14:22	5950	Illumina HiSeq 4000	ERP116450	CANDIOLO CANCER INSTITUTE
readname problem	badreadname, inferred	ERR3653984	58	2019-11-17 07:14:22	5952	Illumina HiSeq 4000	ERP116450	CANDIOLO CANCER INSTITUTE
readname problem	badreadname, inferred	ERR3653985	58	2019-11-17 07:14:22	6237	Illumina HiSeq 4000	ERP116450	CANDIOLO CANCER INSTITUTE
readname problem	badreadname, inferred	ERR3653986	58	2019-11-17 07:14:22	6632	Illumina HiSeq 4000	ERP116450	CANDIOLO CANCER INSTITUTE
readname problem	badreadname, inferred	ERR3653987	58	2019-11-17 07:14:22	5989	Illumina HiSeq 4000	ERP116450	CANDIOLO CANCER INSTITUTE
readname problem	badreadname, inferred	ERR3654005	58	2019-11-17 07:14:22	7608	Illumina HiSeq 4000	ERP116450	CANDIOLO CANCER INSTITUTE
readname problem	badreadname, inferred	ERR3654006	58	2019-11-17 07:14:22	5783	Illumina HiSeq 4000	ERP116450	CANDIOLO CANCER INSTITUTE
readname problem	badreadname, inferred	ERR3653988	58	2019-11-17 07:14:22	4483	Illumina HiSeq 4000	ERP116450	CANDIOLO CANCER INSTITUTE
readname problem	badreadname, inferred	ERR3653989	58	2019-11-17 07:14:22	6157	Illumina HiSeq 4000	ERP116450	CANDIOLO CANCER INSTITUTE
readname problem	badreadname, inferred	ERR3654007	58	2019-11-17 07:14:22	6490	Illumina HiSeq 4000	ERP116450	CANDIOLO CANCER INSTITUTE
readname problem	badreadname, inferred	ERR3654008	58	2019-11-17 07:14:22	6153	Illumina HiSeq 4000	ERP116450	CANDIOLO CANCER INSTITUTE
readname problem	badreadname, inferred	ERR3653990	58	2019-11-17 07:14:22	5637	Illumina HiSeq 4000	ERP116450	CANDIOLO CANCER INSTITUTE
readname problem	badreadname, inferred	ERR3653991	58	2019-11-17 07:14:22	5628	Illumina HiSeq 4000	ERP116450	CANDIOLO CANCER INSTITUTE
readname problem	badreadname, inferred	ERR3654009	58	2019-11-17 07:14:22	6587	Illumina HiSeq 4000	ERP116450	CANDIOLO CANCER INSTITUTE
readname problem	badreadname, inferred	ERR3654010	58	2019-11-17 07:14:22	5872	Illumina HiSeq 4000	ERP116450	CANDIOLO CANCER INSTITUTE
readname problem	badreadname, inferred	ERR3653992	58	2019-11-17 07:14:22	6606	Illumina HiSeq 4000	ERP116450	CANDIOLO CANCER INSTITUTE
readname problem	badreadname, inferred	ERR3653993	58	2019-11-17 07:14:22	5623	Illumina HiSeq 4000	ERP116450	CANDIOLO CANCER INSTITUTE
readname problem	badreadname, inferred	ERR3653994	58	2019-11-17 07:14:22	6626	Illumina HiSeq 4000	ERP116450	CANDIOLO CANCER INSTITUTE
readname problem	badreadname, inferred	ERR3653995	58	2019-11-17 07:14:22	5779	Illumina HiSeq 4000	ERP116450	CANDIOLO CANCER INSTITUTE
readname problem	badreadname, inferred	ERR3653996	58	2019-11-17 07:14:22	5355	Illumina HiSeq 4000	ERP116450	CANDIOLO CANCER INSTITUTE
readname problem	badreadname, inferred	ERR3653997	58	2019-11-17 07:14:22	6013	Illumina HiSeq 4000	ERP116450	CANDIOLO CANCER INSTITUTE
readname problem	badreadname, inferred	ERR3653998	58	2019-11-17 07:14:22	5258	Illumina HiSeq 4000	ERP116450	CANDIOLO CANCER INSTITUTE
readname problem	badreadname, inferred	ERR3653999	58	2019-11-17 07:14:22	5410	Illumina HiSeq 4000	ERP116450	CANDIOLO CANCER INSTITUTE
readname problem	badreadname, inferred	ERR3654016	58	2019-11-17 07:14:22	6550	Illumina HiSeq 4000	ERP116450	CANDIOLO CANCER INSTITUTE
readname problem	badreadname, inferred	ERR3654017	58	2019-11-17 07:14:22	6507	Illumina HiSeq 4000	ERP116450	CANDIOLO CANCER INSTITUTE
readname problem	badreadname, inferred	ERR3654018	58	2019-11-17 07:14:22	6029	Illumina HiSeq 4000	ERP116450	CANDIOLO CANCER INSTITUTE
readname problem	badreadname, inferred	ERR3654019	58	2019-11-17 07:14:22	6504	Illumina HiSeq 4000	ERP116450	CANDIOLO CANCER INSTITUTE
readname problem	badreadname, inferred	ERR3654020	58	2019-11-17 07:14:22	6046	Illumina HiSeq 4000	ERP116450	CANDIOLO CANCER INSTITUTE
readname problem	badreadname, inferred	ERR3654021	58	2019-11-17 07:14:22	5282	Illumina HiSeq 4000	ERP116450	CANDIOLO CANCER INSTITUTE
readname problem	badreadname, inferred	ERR3654022	58	2019-11-17 07:14:22	6284	Illumina HiSeq 4000	ERP116450	CANDIOLO CANCER INSTITUTE
readname problem	badreadname, inferred	ERR3654023	58	2019-11-17 07:14:22	6865	Illumina HiSeq 4000	ERP116450	CANDIOLO CANCER INSTITUTE
readname problem	badreadname, inferred	ERR3654024	58	2019-11-17 07:14:22	6236	Illumina HiSeq 4000	ERP116450	CANDIOLO CANCER INSTITUTE
readname problem	badreadname, inferred	ERR3654025	58	2019-11-17 07:14:22	5904	Illumina HiSeq 4000	ERP116450	CANDIOLO CANCER INSTITUTE
readname problem	badreadname, inferred	ERR3654026	58	2019-11-17 07:14:22	6002	Illumina HiSeq 4000	ERP116450	CANDIOLO CANCER INSTITUTE
readname problem	badreadname, inferred	ERR3654027	58	2019-11-17 07:14:22	5647	Illumina HiSeq 4000	ERP116450	CANDIOLO CANCER INSTITUTE
readname problem	badreadname, inferred	ERR3654028	58	2019-11-17 07:14:22	6001	Illumina HiSeq 4000	ERP116450	CANDIOLO CANCER INSTITUTE
readname problem	badreadname, inferred	ERR3654029	58	2019-11-17 07:14:23	7485	Illumina HiSeq 4000	ERP116450	CANDIOLO CANCER INSTITUTE
readname problem	badreadname, inferred	ERR3654030	58	2019-11-17 07:14:23	5597	Illumina HiSeq 4000	ERP116450	CANDIOLO CANCER INSTITUTE
readname problem	badreadname, inferred	ERR3654031	58	2019-11-17 07:14:23	6572	Illumina HiSeq 4000	ERP116450	CANDIOLO CANCER INSTITUTE
readname problem	badreadname, inferred	ERR3654032	58	2019-11-17 07:14:23	6690	Illumina HiSeq 4000	ERP116450	CANDIOLO CANCER INSTITUTE
readname problem	badreadname, inferred	ERR3654033	58	2019-11-17 07:14:23	6749	Illumina HiSeq 4000	ERP116450	CANDIOLO CANCER INSTITUTE
readname problem	badreadname, inferred	ERR3654034	58	2019-11-17 07:14:23	4712	Illumina HiSeq 4000	ERP116450	CANDIOLO CANCER INSTITUTE
readname problem	badreadname, inferred	ERR3654035	58	2019-11-17 07:14:23	5531	Illumina HiSeq 4000	ERP116450	CANDIOLO CANCER INSTITUTE
readname problem	badreadname, inferred	ERR3654036	58	2019-11-17 07:14:23	5978	Illumina HiSeq 4000	ERP116450	CANDIOLO CANCER INSTITUTE
readname problem	badreadname, inferred	ERR3654037	58	2019-11-17 07:14:23	5596	Illumina HiSeq 4000	ERP116450	CANDIOLO CANCER INSTITUTE
readname problem	badreadname, inferred	ERR3654038	58	2019-11-17 07:14:23	6522	Illumina HiSeq 4000	ERP116450	CANDIOLO CANCER INSTITUTE
readname problem	badreadname, inferred	ERR3654039	58	2019-11-17 07:14:23	6502	Illumina HiSeq 4000	ERP116450	CANDIOLO CANCER INSTITUTE
readname problem	badreadname, inferred	ERR3654012	58	2019-11-17 07:14:22	6002	Illumina HiSeq 4000	ERP116450	CANDIOLO CANCER INSTITUTE
readname problem	badreadname, inferred	ERR3654013	58	2019-11-17 07:14:22	5975	Illumina HiSeq 4000	ERP116450	CANDIOLO CANCER INSTITUTE
readname problem	badreadname, inferred	ERR3654014	58	2019-11-17 07:14:22	8603	Illumina HiSeq 4000	ERP116450	CANDIOLO CANCER INSTITUTE
readname problem	badreadname, inferred	ERR3654015	58	2019-11-17 07:14:22	6043	Illumina HiSeq 4000	ERP116450	CANDIOLO CANCER INSTITUTE
readname problem	badreadname, inferred	ERR3587573	12	2019-11-01 11:49:50	4685	Illumina HiSeq 2000	ERP117228	SAMSUNG MEDICAL CENTER, SUNGKYUNKWAN UNIVERSITY SC
readname problem	badreadname, inferred	ERR3587575	12	2019-11-01 11:49:50	5049	Illumina HiSeq 2000	ERP117228	SAMSUNG MEDICAL CENTER, SUNGKYUNKWAN UNIVERSITY SC
readname problem	badreadname, inferred	ERR3654011	58	2019-11-17 07:14:22	5650	Illumina HiSeq 4000	ERP116450	CANDIOLO CANCER INSTITUTE
readname problem	badreadname, inferred	ERR3654000	58	2019-11-17 07:14:22	5813	Illumina HiSeq 4000	ERP116450	CANDIOLO CANCER INSTITUTE
readname problem	badreadname, inferred	ERR3654001	58	2019-11-17 07:14:22	5883	Illumina HiSeq 4000	ERP116450	CANDIOLO CANCER INSTITUTE
readname problem	badreadname, inferred	ERR3587577	12	2019-11-01 11:49:50	7610	Illumina HiSeq 2000	ERP117228	SAMSUNG MEDICAL CENTER, SUNGKYUNKWAN UNIVERSITY SC
readname problem	badreadname, checked	SRR10347965	3	2019-11-26 08:48:34	2715	Illumina HiSeq 4000	SRP227017	UNIVERSITY OF PENNSYLVANIA
readname problem	badreadname, inferred	ERR3587580	12	2019-11-01 11:49:50	9787	Illumina HiSeq 2000	ERP117228	SAMSUNG MEDICAL CENTER, SUNGKYUNKWAN UNIVERSITY SC
readname problem	badreadname, inferred	ERR3587581	12	2019-11-01 11:49:50	7499	Illumina HiSeq 2000	ERP117228	SAMSUNG MEDICAL CENTER, SUNGKYUNKWAN UNIVERSITY SC
readname problem	badreadname, inferred	ERR3587582	12	2019-11-01 11:49:50	7095	Illumina HiSeq 2000	ERP117228	SAMSUNG MEDICAL CENTER, SUNGKYUNKWAN UNIVERSITY SC
readname problem	badreadname, inferred	SRR10347964	3	2019-11-26 08:48:34	2341	Illumina HiSeq 4000	SRP227017	UNIVERSITY OF PENNSYLVANIA
readname problem	badreadname, inferred	SRR10347966	3	2019-11-26 08:48:34	2468	Illumina HiSeq 4000	SRP227017	UNIVERSITY OF PENNSYLVANIA
readname problem	badreadname, checked	ERR3640795	110	2019-11-06 20:56:53	2968	Illumina HiSeq 2500	ERP107734	SAMSUNG MEDICAL CENTER, SUNGKYUNKWAN UNIVERSITY SC
readname problem	badreadname, inferred	ERR3587584	12	2019-11-01 11:49:50	6685	Illumina HiSeq 2000	ERP117228	SAMSUNG MEDICAL CENTER, SUNGKYUNKWAN UNIVERSITY SC
readname problem	badreadname, inferred	ERR3587585	12	2019-11-01 11:49:50	6810	Illumina HiSeq 2000	ERP117228	SAMSUNG MEDICAL CENTER, SUNGKYUNKWAN UNIVERSITY SC
readname problem	badreadname, inferred	ERR3640745	110	2019-11-06 20:56:53	4009	Illumina HiSeq 2500	ERP107734	SAMSUNG MEDICAL CENTER, SUNGKYUNKWAN UNIVERSITY SC
readname problem	badreadname, inferred	ERR3640746	110	2019-11-06 20:56:53	3583	Illumina HiSeq 2500	ERP107734	SAMSUNG MEDICAL CENTER, SUNGKYUNKWAN UNIVERSITY SC
readname problem	badreadname, inferred	ERR3640747	110	2019-11-06 20:56:53	3628	Illumina HiSeq 2500	ERP107734	SAMSUNG MEDICAL CENTER, SUNGKYUNKWAN UNIVERSITY SC
readname problem	badreadname, inferred	ERR3640748	110	2019-11-06 20:56:53	3663	Illumina HiSeq 2500	ERP107734	SAMSUNG MEDICAL CENTER, SUNGKYUNKWAN UNIVERSITY SC
readname problem	badreadname, inferred	ERR3640749	110	2019-11-06 20:56:53	4460	Illumina HiSeq 2500	ERP107734	SAMSUNG MEDICAL CENTER, SUNGKYUNKWAN UNIVERSITY SC
readname problem	badreadname, inferred	ERR3640750	110	2019-11-06 20:56:53	3634	Illumina HiSeq 2500	ERP107734	SAMSUNG MEDICAL CENTER, SUNGKYUNKWAN UNIVERSITY SC
readname problem	badreadname, inferred	ERR3640751	110	2019-11-06 20:56:53	3501	Illumina HiSeq 2500	ERP107734	SAMSUNG MEDICAL CENTER, SUNGKYUNKWAN UNIVERSITY SC
readname problem	badreadname, inferred	ERR3640752	110	2019-11-06 20:56:53	3866	Illumina HiSeq 2500	ERP107734	SAMSUNG MEDICAL CENTER, SUNGKYUNKWAN UNIVERSITY SC
readname problem	badreadname, inferred	ERR3640753	110	2019-11-06 20:56:53	4019	Illumina HiSeq 2500	ERP107734	SAMSUNG MEDICAL CENTER, SUNGKYUNKWAN UNIVERSITY SC
readname problem	badreadname, inferred	ERR3640754	110	2019-11-06 20:56:53	3600	Illumina HiSeq 2500	ERP107734	SAMSUNG MEDICAL CENTER, SUNGKYUNKWAN UNIVERSITY SC
readname problem	badreadname, inferred	ERR3640755	110	2019-11-06 20:56:53	3898	Illumina HiSeq 2500	ERP107734	SAMSUNG MEDICAL CENTER, SUNGKYUNKWAN UNIVERSITY SC
readname problem	badreadname, inferred	ERR3640756	110	2019-11-06 20:56:53	3311	Illumina HiSeq 2500	ERP107734	SAMSUNG MEDICAL CENTER, SUNGKYUNKWAN UNIVERSITY SC
readname problem	badreadname, inferred	ERR3640757	110	2019-11-06 20:56:53	3508	Illumina HiSeq 2500	ERP107734	SAMSUNG MEDICAL CENTER, SUNGKYUNKWAN UNIVERSITY SC
readname problem	badreadname, inferred	ERR3640758	110	2019-11-06 20:56:53	3105	Illumina HiSeq 2500	ERP107734	SAMSUNG MEDICAL CENTER, SUNGKYUNKWAN UNIVERSITY SC
readname problem	badreadname, inferred	ERR3640759	110	2019-11-06 20:56:53	3161	Illumina HiSeq 2500	ERP107734	SAMSUNG MEDICAL CENTER, SUNGKYUNKWAN UNIVERSITY SC
readname problem	badreadname, inferred	ERR3640760	110	2019-11-06 20:56:53	2865	Illumina HiSeq 2500	ERP107734	SAMSUNG MEDICAL CENTER, SUNGKYUNKWAN UNIVERSITY SC
readname problem	badreadname, inferred	ERR3640761	110	2019-11-06 20:56:53	2686	Illumina HiSeq 2500	ERP107734	SAMSUNG MEDICAL CENTER, SUNGKYUNKWAN UNIVERSITY SC
readname problem	badreadname, inferred	ERR3640762	110	2019-11-06 20:56:53	2835	Illumina HiSeq 2500	ERP107734	SAMSUNG MEDICAL CENTER, SUNGKYUNKWAN UNIVERSITY SC
readname problem	badreadname, inferred	ERR3640763	110	2019-11-06 20:56:53	3761	Illumina HiSeq 2500	ERP107734	SAMSUNG MEDICAL CENTER, SUNGKYUNKWAN UNIVERSITY SC
readname problem	badreadname, inferred	ERR3640764	110	2019-11-06 20:56:53	3114	Illumina HiSeq 2500	ERP107734	SAMSUNG MEDICAL CENTER, SUNGKYUNKWAN UNIVERSITY SC
readname problem	badreadname, inferred	ERR3640765	110	2019-11-06 20:56:53	3071	Illumina HiSeq 2500	ERP107734	SAMSUNG MEDICAL CENTER, SUNGKYUNKWAN UNIVERSITY SC
readname problem	badreadname, inferred	ERR3640766	110	2019-11-06 20:56:53	2855	Illumina HiSeq 2500	ERP107734	SAMSUNG MEDICAL CENTER, SUNGKYUNKWAN UNIVERSITY SC
readname problem	badreadname, inferred	ERR3640767	110	2019-11-06 20:56:53	3273	Illumina HiSeq 2500	ERP107734	SAMSUNG MEDICAL CENTER, SUNGKYUNKWAN UNIVERSITY SC
readname problem	badreadname, inferred	ERR3640768	110	2019-11-06 20:56:53	3059	Illumina HiSeq 2500	ERP107734	SAMSUNG MEDICAL CENTER, SUNGKYUNKWAN UNIVERSITY SC
readname problem	badreadname, inferred	ERR3640769	110	2019-11-06 20:56:53	2805	Illumina HiSeq 2500	ERP107734	SAMSUNG MEDICAL CENTER, SUNGKYUNKWAN UNIVERSITY SC
readname problem	badreadname, inferred	ERR3640770	110	2019-11-06 20:56:53	3634	Illumina HiSeq 2500	ERP107734	SAMSUNG MEDICAL CENTER, SUNGKYUNKWAN UNIVERSITY SC
readname problem	badreadname, inferred	ERR3640771	110	2019-11-06 20:56:53	4174	Illumina HiSeq 2500	ERP107734	SAMSUNG MEDICAL CENTER, SUNGKYUNKWAN UNIVERSITY SC
readname problem	badreadname, inferred	ERR3640772	110	2019-11-06 20:56:53	4534	Illumina HiSeq 2500	ERP107734	SAMSUNG MEDICAL CENTER, SUNGKYUNKWAN UNIVERSITY SC
readname problem	badreadname, inferred	ERR3640773	110	2019-11-06 20:56:53	3224	Illumina HiSeq 2500	ERP107734	SAMSUNG MEDICAL CENTER, SUNGKYUNKWAN UNIVERSITY SC
readname problem	badreadname, inferred	ERR3640774	110	2019-11-06 20:56:53	3298	Illumina HiSeq 2500	ERP107734	SAMSUNG MEDICAL CENTER, SUNGKYUNKWAN UNIVERSITY SC
readname problem	badreadname, inferred	ERR3640775	110	2019-11-06 20:56:53	3033	Illumina HiSeq 2500	ERP107734	SAMSUNG MEDICAL CENTER, SUNGKYUNKWAN UNIVERSITY SC
readname problem	badreadname, inferred	ERR3640776	110	2019-11-06 20:56:53	3312	Illumina HiSeq 2500	ERP107734	SAMSUNG MEDICAL CENTER, SUNGKYUNKWAN UNIVERSITY SC
readname problem	badreadname, inferred	ERR3640777	110	2019-11-06 20:56:53	3443	Illumina HiSeq 2500	ERP107734	SAMSUNG MEDICAL CENTER, SUNGKYUNKWAN UNIVERSITY SC
readname problem	badreadname, inferred	ERR3640778	110	2019-11-06 20:56:53	3160	Illumina HiSeq 2500	ERP107734	SAMSUNG MEDICAL CENTER, SUNGKYUNKWAN UNIVERSITY SC
readname problem	badreadname, inferred	ERR3640779	110	2019-11-06 20:56:53	3263	Illumina HiSeq 2500	ERP107734	SAMSUNG MEDICAL CENTER, SUNGKYUNKWAN UNIVERSITY SC
readname problem	badreadname, inferred	ERR3640780	110	2019-11-06 20:56:53	3504	Illumina HiSeq 2500	ERP107734	SAMSUNG MEDICAL CENTER, SUNGKYUNKWAN UNIVERSITY SC
readname problem	badreadname, inferred	ERR3640781	110	2019-11-06 20:56:53	3376	Illumina HiSeq 2500	ERP107734	SAMSUNG MEDICAL CENTER, SUNGKYUNKWAN UNIVERSITY SC
readname problem	badreadname, inferred	ERR3640782	110	2019-11-06 20:56:53	3439	Illumina HiSeq 2500	ERP107734	SAMSUNG MEDICAL CENTER, SUNGKYUNKWAN UNIVERSITY SC
readname problem	badreadname, inferred	ERR3640783	110	2019-11-06 20:56:53	3348	Illumina HiSeq 2500	ERP107734	SAMSUNG MEDICAL CENTER, SUNGKYUNKWAN UNIVERSITY SC
readname problem	badreadname, inferred	ERR3640784	110	2019-11-06 20:56:53	3940	Illumina HiSeq 2500	ERP107734	SAMSUNG MEDICAL CENTER, SUNGKYUNKWAN UNIVERSITY SC
readname problem	badreadname, inferred	ERR3640785	110	2019-11-06 20:56:53	3716	Illumina HiSeq 2500	ERP107734	SAMSUNG MEDICAL CENTER, SUNGKYUNKWAN UNIVERSITY SC
readname problem	badreadname, inferred	ERR3640786	110	2019-11-06 20:56:53	3588	Illumina HiSeq 2500	ERP107734	SAMSUNG MEDICAL CENTER, SUNGKYUNKWAN UNIVERSITY SC
readname problem	badreadname, inferred	ERR3640787	110	2019-11-06 20:56:53	3219	Illumina HiSeq 2500	ERP107734	SAMSUNG MEDICAL CENTER, SUNGKYUNKWAN UNIVERSITY SC
readname problem	badreadname, inferred	ERR3640788	110	2019-11-06 20:56:53	3866	Illumina HiSeq 2500	ERP107734	SAMSUNG MEDICAL CENTER, SUNGKYUNKWAN UNIVERSITY SC
readname problem	badreadname, inferred	ERR3640789	110	2019-11-06 20:56:53	4832	Illumina HiSeq 2500	ERP107734	SAMSUNG MEDICAL CENTER, SUNGKYUNKWAN UNIVERSITY SC
readname problem	badreadname, inferred	ERR3640790	110	2019-11-06 20:56:53	3033	Illumina HiSeq 2500	ERP107734	SAMSUNG MEDICAL CENTER, SUNGKYUNKWAN UNIVERSITY SC
readname problem	badreadname, inferred	ERR3640791	110	2019-11-06 20:56:53	3047	Illumina HiSeq 2500	ERP107734	SAMSUNG MEDICAL CENTER, SUNGKYUNKWAN UNIVERSITY SC
readname problem	badreadname, inferred	ERR3640792	110	2019-11-06 20:56:53	3251	Illumina HiSeq 2500	ERP107734	SAMSUNG MEDICAL CENTER, SUNGKYUNKWAN UNIVERSITY SC
readname problem	badreadname, inferred	ERR3640793	110	2019-11-06 20:56:53	3343	Illumina HiSeq 2500	ERP107734	SAMSUNG MEDICAL CENTER, SUNGKYUNKWAN UNIVERSITY SC
readname problem	badreadname, inferred	ERR3640794	110	2019-11-06 20:56:53	3137	Illumina HiSeq 2500	ERP107734	SAMSUNG MEDICAL CENTER, SUNGKYUNKWAN UNIVERSITY SC
readname problem	badreadname, inferred	ERR3640796	110	2019-11-06 20:56:53	3177	Illumina HiSeq 2500	ERP107734	SAMSUNG MEDICAL CENTER, SUNGKYUNKWAN UNIVERSITY SC
readname problem	badreadname, inferred	ERR3640797	110	2019-11-06 20:56:53	2971	Illumina HiSeq 2500	ERP107734	SAMSUNG MEDICAL CENTER, SUNGKYUNKWAN UNIVERSITY SC
readname problem	badreadname, inferred	ERR3640798	110	2019-11-06 20:56:53	2963	Illumina HiSeq 2500	ERP107734	SAMSUNG MEDICAL CENTER, SUNGKYUNKWAN UNIVERSITY SC
readname problem	badreadname, inferred	ERR3640799	110	2019-11-06 20:56:53	3688	Illumina HiSeq 2500	ERP107734	SAMSUNG MEDICAL CENTER, SUNGKYUNKWAN UNIVERSITY SC
readname problem	badreadname, checked	SRR10341617	4	2019-11-30 08:13:19	2102	Illumina HiSeq 2500	SRP212312	UAMS
readname problem	badreadname, inferred	SRR10341614	4	2019-11-30 08:13:19	3799	Illumina HiSeq 2500	SRP212312	UAMS
readname problem	badreadname, inferred	SRR10341616	4	2019-11-30 08:13:19	2297	Illumina HiSeq 2500	SRP212312	UAMS
readname problem	badreadname, inferred	SRR10341615	4	2019-11-30 08:13:19	1588	Illumina HiSeq 2500	SRP212312	UAMS
readname problem	badreadname, checked	SRR10278002	184	2019-10-15 14:04:34	10487	Illumina HiSeq 2500	SRP225680	ICAHN SCHOOL OF MEDICINE AT MOUNT SINAI
readname problem	badreadname, inferred	SRR10278003	184	2019-10-15 14:23:12	16463	Illumina HiSeq 2500	SRP225680	ICAHN SCHOOL OF MEDICINE AT MOUNT SINAI
readname problem	badreadname, inferred	SRR10278036	184	2019-10-15 14:04:33	11182	Illumina HiSeq 2500	SRP225680	ICAHN SCHOOL OF MEDICINE AT MOUNT SINAI
readname problem	badreadname, inferred	SRR10278047	184	2019-10-15 14:22:22	11551	Illumina HiSeq 2500	SRP225680	ICAHN SCHOOL OF MEDICINE AT MOUNT SINAI
readname problem	badreadname, inferred	SRR10278000	184	2019-10-15 14:22:22	10038	Illumina HiSeq 2500	SRP225680	ICAHN SCHOOL OF MEDICINE AT MOUNT SINAI
readname problem	badreadname, inferred	SRR10278014	184	2019-10-15 14:51:20	17107	Illumina HiSeq 2500	SRP225680	ICAHN SCHOOL OF MEDICINE AT MOUNT SINAI
readname problem	badreadname, inferred	SRR10278001	184	2019-10-15 14:04:34	12821	Illumina HiSeq 2500	SRP225680	ICAHN SCHOOL OF MEDICINE AT MOUNT SINAI
readname problem	badreadname, inferred	SRR10278111	184	2019-10-15 14:51:20	13936	Illumina HiSeq 2500	SRP225680	ICAHN SCHOOL OF MEDICINE AT MOUNT SINAI
readname problem	badreadname, inferred	SRR10278122	184	2019-10-15 14:28:12	11341	Illumina HiSeq 2500	SRP225680	ICAHN SCHOOL OF MEDICINE AT MOUNT SINAI
readname problem	badreadname, inferred	SRR10278078	184	2019-10-15 14:22:22	11694	Illumina HiSeq 2500	SRP225680	ICAHN SCHOOL OF MEDICINE AT MOUNT SINAI
readname problem	badreadname, inferred	SRR10278089	184	2019-10-15 14:33:15	14965	Illumina HiSeq 2500	SRP225680	ICAHN SCHOOL OF MEDICINE AT MOUNT SINAI
readname problem	badreadname, inferred	SRR10278049	184	2019-10-15 14:33:15	6877	Illumina HiSeq 2500	SRP225680	ICAHN SCHOOL OF MEDICINE AT MOUNT SINAI
readname problem	badreadname, inferred	SRR10278056	184	2019-10-15 14:22:22	13042	Illumina HiSeq 2500	SRP225680	ICAHN SCHOOL OF MEDICINE AT MOUNT SINAI
readname problem	badreadname, inferred	SRR10278045	184	2019-10-15 14:22:22	13919	Illumina HiSeq 2500	SRP225680	ICAHN SCHOOL OF MEDICINE AT MOUNT SINAI
readname problem	badreadname, inferred	SRR10278046	184	2019-10-15 14:22:22	12962	Illumina HiSeq 2500	SRP225680	ICAHN SCHOOL OF MEDICINE AT MOUNT SINAI
readname problem	badreadname, inferred	SRR10278042	184	2019-10-15 14:22:22	14015	Illumina HiSeq 2500	SRP225680	ICAHN SCHOOL OF MEDICINE AT MOUNT SINAI
readname problem	badreadname, inferred	SRR10278043	184	2019-10-15 14:33:15	12070	Illumina HiSeq 2500	SRP225680	ICAHN SCHOOL OF MEDICINE AT MOUNT SINAI
readname problem	badreadname, inferred	SRR10278039	184	2019-10-15 15:12:37	14019	Illumina HiSeq 2500	SRP225680	ICAHN SCHOOL OF MEDICINE AT MOUNT SINAI
readname problem	badreadname, inferred	SRR10278040	184	2019-10-18 00:31:59	9849	Illumina HiSeq 2500	SRP225680	ICAHN SCHOOL OF MEDICINE AT MOUNT SINAI
readname problem	badreadname, inferred	SRR10278035	184	2019-10-15 14:51:20	14123	Illumina HiSeq 2500	SRP225680	ICAHN SCHOOL OF MEDICINE AT MOUNT SINAI
readname problem	badreadname, inferred	SRR10278037	184	2019-10-15 14:22:22	14001	Illumina HiSeq 2500	SRP225680	ICAHN SCHOOL OF MEDICINE AT MOUNT SINAI
readname problem	badreadname, inferred	SRR10278032	184	2019-10-15 14:22:22	13086	Illumina HiSeq 2500	SRP225680	ICAHN SCHOOL OF MEDICINE AT MOUNT SINAI
readname problem	badreadname, inferred	SRR10278033	184	2019-10-15 14:22:22	13300	Illumina HiSeq 2500	SRP225680	ICAHN SCHOOL OF MEDICINE AT MOUNT SINAI
readname problem	badreadname, inferred	SRR10278029	184	2019-10-15 14:23:12	14516	Illumina HiSeq 2500	SRP225680	ICAHN SCHOOL OF MEDICINE AT MOUNT SINAI
readname problem	badreadname, inferred	SRR10278030	184	2019-10-15 14:22:22	12714	Illumina HiSeq 2500	SRP225680	ICAHN SCHOOL OF MEDICINE AT MOUNT SINAI
readname problem	badreadname, inferred	SRR10278026	184	2019-10-15 14:22:22	14003	Illumina HiSeq 2500	SRP225680	ICAHN SCHOOL OF MEDICINE AT MOUNT SINAI
readname problem	badreadname, inferred	SRR10278027	184	2019-10-15 15:12:37	13776	Illumina HiSeq 2500	SRP225680	ICAHN SCHOOL OF MEDICINE AT MOUNT SINAI
readname problem	badreadname, inferred	SRR10278022	184	2019-10-15 14:04:33	10950	Illumina HiSeq 2500	SRP225680	ICAHN SCHOOL OF MEDICINE AT MOUNT SINAI
readname problem	badreadname, inferred	SRR10278023	184	2019-10-15 14:04:33	12736	Illumina HiSeq 2500	SRP225680	ICAHN SCHOOL OF MEDICINE AT MOUNT SINAI
readname problem	badreadname, inferred	SRR10278019	184	2019-10-15 14:04:33	12908	Illumina HiSeq 2500	SRP225680	ICAHN SCHOOL OF MEDICINE AT MOUNT SINAI
readname problem	badreadname, inferred	SRR10278020	184	2019-10-15 14:22:22	13730	Illumina HiSeq 2500	SRP225680	ICAHN SCHOOL OF MEDICINE AT MOUNT SINAI
readname problem	badreadname, inferred	SRR10278016	184	2019-10-15 14:04:33	12598	Illumina HiSeq 2500	SRP225680	ICAHN SCHOOL OF MEDICINE AT MOUNT SINAI
readname problem	badreadname, inferred	SRR10278017	184	2019-10-15 14:04:33	13006	Illumina HiSeq 2500	SRP225680	ICAHN SCHOOL OF MEDICINE AT MOUNT SINAI
readname problem	badreadname, inferred	SRR10278012	184	2019-10-15 14:04:33	11575	Illumina HiSeq 2500	SRP225680	ICAHN SCHOOL OF MEDICINE AT MOUNT SINAI
readname problem	badreadname, inferred	SRR10278013	184	2019-10-15 14:51:20	13436	Illumina HiSeq 2500	SRP225680	ICAHN SCHOOL OF MEDICINE AT MOUNT SINAI
readname problem	badreadname, inferred	SRR10278009	184	2019-10-15 14:04:34	10884	Illumina HiSeq 2500	SRP225680	ICAHN SCHOOL OF MEDICINE AT MOUNT SINAI
readname problem	badreadname, inferred	SRR10278010	184	2019-10-15 14:27:14	14039	Illumina HiSeq 2500	SRP225680	ICAHN SCHOOL OF MEDICINE AT MOUNT SINAI
readname problem	badreadname, inferred	SRR10278006	184	2019-10-15 14:22:22	12530	Illumina HiSeq 2500	SRP225680	ICAHN SCHOOL OF MEDICINE AT MOUNT SINAI
readname problem	badreadname, inferred	SRR10278007	184	2019-10-15 14:04:34	11131	Illumina HiSeq 2500	SRP225680	ICAHN SCHOOL OF MEDICINE AT MOUNT SINAI
readname problem	badreadname, inferred	SRR10277999	184	2019-10-15 14:22:22	15935	Illumina HiSeq 2500	SRP225680	ICAHN SCHOOL OF MEDICINE AT MOUNT SINAI
readname problem	badreadname, inferred	SRR10278004	184	2019-10-15 14:22:22	14445	Illumina HiSeq 2500	SRP225680	ICAHN SCHOOL OF MEDICINE AT MOUNT SINAI
readname problem	badreadname, inferred	SRR10277996	184	2019-10-15 14:51:20	16744	Illumina HiSeq 2500	SRP225680	ICAHN SCHOOL OF MEDICINE AT MOUNT SINAI
readname problem	badreadname, inferred	SRR10277997	184	2019-10-15 14:22:22	13169	Illumina HiSeq 2500	SRP225680	ICAHN SCHOOL OF MEDICINE AT MOUNT SINAI
readname problem	badreadname, inferred	SRR10277993	184	2019-10-15 14:51:20	14676	Illumina HiSeq 2500	SRP225680	ICAHN SCHOOL OF MEDICINE AT MOUNT SINAI
readname problem	badreadname, inferred	SRR10277994	184	2019-10-15 14:22:22	13460	Illumina HiSeq 2500	SRP225680	ICAHN SCHOOL OF MEDICINE AT MOUNT SINAI
readname problem	badreadname, inferred	SRR10277990	184	2019-10-15 14:51:20	12731	Illumina HiSeq 2500	SRP225680	ICAHN SCHOOL OF MEDICINE AT MOUNT SINAI
readname problem	badreadname, inferred	SRR10277991	184	2019-10-15 14:22:22	15204	Illumina HiSeq 2500	SRP225680	ICAHN SCHOOL OF MEDICINE AT MOUNT SINAI
readname problem	badreadname, inferred	SRR10278127	184	2019-10-15 15:12:37	12541	Illumina HiSeq 2500	SRP225680	ICAHN SCHOOL OF MEDICINE AT MOUNT SINAI
readname problem	badreadname, inferred	SRR10278128	184	2019-10-15 14:51:20	12951	Illumina HiSeq 2500	SRP225680	ICAHN SCHOOL OF MEDICINE AT MOUNT SINAI
readname problem	badreadname, inferred	SRR10278124	184	2019-10-15 14:36:12	13146	Illumina HiSeq 2500	SRP225680	ICAHN SCHOOL OF MEDICINE AT MOUNT SINAI
readname problem	badreadname, inferred	SRR10278125	184	2019-10-15 15:12:37	12167	Illumina HiSeq 2500	SRP225680	ICAHN SCHOOL OF MEDICINE AT MOUNT SINAI
readname problem	badreadname, inferred	SRR10278120	184	2019-10-15 14:51:20	12826	Illumina HiSeq 2500	SRP225680	ICAHN SCHOOL OF MEDICINE AT MOUNT SINAI
readname problem	badreadname, inferred	SRR10278121	184	2019-10-15 15:32:01	16010	Illumina HiSeq 2500	SRP225680	ICAHN SCHOOL OF MEDICINE AT MOUNT SINAI
readname problem	badreadname, inferred	SRR10278117	184	2019-10-15 15:32:01	14479	Illumina HiSeq 2500	SRP225680	ICAHN SCHOOL OF MEDICINE AT MOUNT SINAI
readname problem	badreadname, inferred	SRR10278118	184	2019-10-15 15:32:01	15475	Illumina HiSeq 2500	SRP225680	ICAHN SCHOOL OF MEDICINE AT MOUNT SINAI
readname problem	badreadname, inferred	SRR10278114	184	2019-10-15 14:28:12	13689	Illumina HiSeq 2500	SRP225680	ICAHN SCHOOL OF MEDICINE AT MOUNT SINAI
readname problem	badreadname, inferred	SRR10278115	184	2019-10-15 15:12:37	15519	Illumina HiSeq 2500	SRP225680	ICAHN SCHOOL OF MEDICINE AT MOUNT SINAI
readname problem	badreadname, inferred	SRR10278110	184	2019-10-15 14:51:20	14088	Illumina HiSeq 2500	SRP225680	ICAHN SCHOOL OF MEDICINE AT MOUNT SINAI
readname problem	badreadname, inferred	SRR10278112	184	2019-10-15 15:12:37	13883	Illumina HiSeq 2500	SRP225680	ICAHN SCHOOL OF MEDICINE AT MOUNT SINAI
readname problem	badreadname, inferred	SRR10278107	184	2019-10-15 14:25:12	10321	Illumina HiSeq 2500	SRP225680	ICAHN SCHOOL OF MEDICINE AT MOUNT SINAI
readname problem	badreadname, inferred	SRR10278108	184	2019-10-15 15:12:37	15208	Illumina HiSeq 2500	SRP225680	ICAHN SCHOOL OF MEDICINE AT MOUNT SINAI
readname problem	badreadname, inferred	SRR10278104	184	2019-10-15 15:12:37	12515	Illumina HiSeq 2500	SRP225680	ICAHN SCHOOL OF MEDICINE AT MOUNT SINAI
readname problem	badreadname, inferred	SRR10278105	184	2019-10-15 14:31:14	13469	Illumina HiSeq 2500	SRP225680	ICAHN SCHOOL OF MEDICINE AT MOUNT SINAI
readname problem	badreadname, inferred	SRR10278101	184	2019-10-15 14:28:12	11387	Illumina HiSeq 2500	SRP225680	ICAHN SCHOOL OF MEDICINE AT MOUNT SINAI
readname problem	badreadname, inferred	SRR10278102	184	2019-10-15 14:54:47	15563	Illumina HiSeq 2500	SRP225680	ICAHN SCHOOL OF MEDICINE AT MOUNT SINAI
readname problem	badreadname, inferred	SRR10278097	184	2019-10-15 14:22:22	11812	Illumina HiSeq 2500	SRP225680	ICAHN SCHOOL OF MEDICINE AT MOUNT SINAI
readname problem	badreadname, inferred	SRR10278098	184	2019-10-15 15:12:37	14861	Illumina HiSeq 2500	SRP225680	ICAHN SCHOOL OF MEDICINE AT MOUNT SINAI
readname problem	badreadname, inferred	SRR10278094	184	2019-10-15 14:04:33	9418	Illumina HiSeq 2500	SRP225680	ICAHN SCHOOL OF MEDICINE AT MOUNT SINAI
readname problem	badreadname, inferred	SRR10278095	184	2019-10-15 14:04:33	3617	Illumina HiSeq 2500	SRP225680	ICAHN SCHOOL OF MEDICINE AT MOUNT SINAI
readname problem	badreadname, inferred	SRR10278091	184	2019-10-15 15:38:23	27870	Illumina HiSeq 2500	SRP225680	ICAHN SCHOOL OF MEDICINE AT MOUNT SINAI
readname problem	badreadname, inferred	SRR10278092	184	2019-10-15 14:51:20	14914	Illumina HiSeq 2500	SRP225680	ICAHN SCHOOL OF MEDICINE AT MOUNT SINAI
readname problem	badreadname, inferred	SRR10278087	184	2019-10-15 14:04:33	10135	Illumina HiSeq 2500	SRP225680	ICAHN SCHOOL OF MEDICINE AT MOUNT SINAI
readname problem	badreadname, inferred	SRR10278088	184	2019-10-15 14:04:33	10632	Illumina HiSeq 2500	SRP225680	ICAHN SCHOOL OF MEDICINE AT MOUNT SINAI
readname problem	badreadname, inferred	SRR10278084	184	2019-10-15 14:22:22	10523	Illumina HiSeq 2500	SRP225680	ICAHN SCHOOL OF MEDICINE AT MOUNT SINAI
readname problem	badreadname, inferred	SRR10278085	184	2019-10-15 15:55:40	24405	Illumina HiSeq 2500	SRP225680	ICAHN SCHOOL OF MEDICINE AT MOUNT SINAI
readname problem	badreadname, inferred	SRR10278081	184	2019-10-15 14:28:12	12790	Illumina HiSeq 2500	SRP225680	ICAHN SCHOOL OF MEDICINE AT MOUNT SINAI
readname problem	badreadname, inferred	SRR10278082	184	2019-10-15 14:51:20	15434	Illumina HiSeq 2500	SRP225680	ICAHN SCHOOL OF MEDICINE AT MOUNT SINAI
readname problem	badreadname, inferred	SRR10278077	184	2019-10-15 14:04:33	6435	Illumina HiSeq 2500	SRP225680	ICAHN SCHOOL OF MEDICINE AT MOUNT SINAI
readname problem	badreadname, inferred	SRR10278079	184	2019-10-15 14:51:20	13492	Illumina HiSeq 2500	SRP225680	ICAHN SCHOOL OF MEDICINE AT MOUNT SINAI
readname problem	badreadname, inferred	SRR10278074	184	2019-10-15 15:32:02	14550	Illumina HiSeq 2500	SRP225680	ICAHN SCHOOL OF MEDICINE AT MOUNT SINAI
readname problem	badreadname, inferred	SRR10278075	184	2019-10-15 14:35:15	12526	Illumina HiSeq 2500	SRP225680	ICAHN SCHOOL OF MEDICINE AT MOUNT SINAI
readname problem	badreadname, inferred	SRR10278071	184	2019-10-15 15:12:37	13862	Illumina HiSeq 2500	SRP225680	ICAHN SCHOOL OF MEDICINE AT MOUNT SINAI
readname problem	badreadname, inferred	SRR10278072	184	2019-10-15 14:22:22	12939	Illumina HiSeq 2500	SRP225680	ICAHN SCHOOL OF MEDICINE AT MOUNT SINAI
readname problem	badreadname, inferred	SRR10278068	184	2019-10-15 14:22:22	12907	Illumina HiSeq 2500	SRP225680	ICAHN SCHOOL OF MEDICINE AT MOUNT SINAI
readname problem	badreadname, inferred	SRR10278069	184	2019-10-15 15:32:02	11796	Illumina HiSeq 2500	SRP225680	ICAHN SCHOOL OF MEDICINE AT MOUNT SINAI
readname problem	badreadname, inferred	SRR10278064	184	2019-10-15 14:22:22	16010	Illumina HiSeq 2500	SRP225680	ICAHN SCHOOL OF MEDICINE AT MOUNT SINAI
readname problem	badreadname, inferred	SRR10278065	184	2019-10-15 14:22:22	14544	Illumina HiSeq 2500	SRP225680	ICAHN SCHOOL OF MEDICINE AT MOUNT SINAI
readname problem	badreadname, inferred	SRR10278061	184	2019-10-15 14:22:22	12178	Illumina HiSeq 2500	SRP225680	ICAHN SCHOOL OF MEDICINE AT MOUNT SINAI
readname problem	badreadname, inferred	SRR10278062	184	2019-10-15 14:04:33	10970	Illumina HiSeq 2500	SRP225680	ICAHN SCHOOL OF MEDICINE AT MOUNT SINAI
readname problem	badreadname, inferred	SRR10278058	184	2019-10-15 15:55:40	25510	Illumina HiSeq 2500	SRP225680	ICAHN SCHOOL OF MEDICINE AT MOUNT SINAI
readname problem	badreadname, inferred	SRR10278059	184	2019-10-15 17:18:41	26297	Illumina HiSeq 2500	SRP225680	ICAHN SCHOOL OF MEDICINE AT MOUNT SINAI
readname problem	badreadname, inferred	SRR10278054	184	2019-10-15 14:04:33	2111	Illumina HiSeq 2500	SRP225680	ICAHN SCHOOL OF MEDICINE AT MOUNT SINAI
readname problem	badreadname, inferred	SRR10278055	184	2019-10-15 14:04:33	11456	Illumina HiSeq 2500	SRP225680	ICAHN SCHOOL OF MEDICINE AT MOUNT SINAI
readname problem	badreadname, inferred	SRR10278051	184	2019-10-15 14:51:20	14458	Illumina HiSeq 2500	SRP225680	ICAHN SCHOOL OF MEDICINE AT MOUNT SINAI
readname problem	badreadname, inferred	SRR10278052	184	2019-10-15 14:27:14	13674	Illumina HiSeq 2500	SRP225680	ICAHN SCHOOL OF MEDICINE AT MOUNT SINAI
readname problem	badreadname, inferred	SRR10277978	184	2019-10-15 14:04:32	15613	Illumina HiSeq 2500	SRP225680	ICAHN SCHOOL OF MEDICINE AT MOUNT SINAI
readname problem	badreadname, inferred	SRR10278211	184	2019-10-15 14:59:16	12611	Illumina HiSeq 2500	SRP225680	ICAHN SCHOOL OF MEDICINE AT MOUNT SINAI
readname problem	badreadname, inferred	SRR10278222	184	2019-10-15 15:12:37	14633	Illumina HiSeq 2500	SRP225680	ICAHN SCHOOL OF MEDICINE AT MOUNT SINAI
readname problem	badreadname, inferred	SRR10278178	184	2019-10-15 15:12:37	13899	Illumina HiSeq 2500	SRP225680	ICAHN SCHOOL OF MEDICINE AT MOUNT SINAI
readname problem	badreadname, inferred	SRR10278189	184	2019-10-15 15:12:37	14334	Illumina HiSeq 2500	SRP225680	ICAHN SCHOOL OF MEDICINE AT MOUNT SINAI
readname problem	badreadname, inferred	SRR10278145	184	2019-10-15 15:32:01	15598	Illumina HiSeq 2500	SRP225680	ICAHN SCHOOL OF MEDICINE AT MOUNT SINAI
readname problem	badreadname, inferred	SRR10278156	184	2019-10-15 15:12:37	14576	Illumina HiSeq 2500	SRP225680	ICAHN SCHOOL OF MEDICINE AT MOUNT SINAI
readname problem	badreadname, inferred	SRR10277986	184	2019-10-15 14:04:32	1789	Illumina HiSeq 2500	SRP225680	ICAHN SCHOOL OF MEDICINE AT MOUNT SINAI
readname problem	badreadname, inferred	SRR10277987	184	2019-10-16 14:01:13	10604	Illumina HiSeq 2500	SRP225680	ICAHN SCHOOL OF MEDICINE AT MOUNT SINAI
readname problem	badreadname, inferred	SRR10277983	184	2019-10-15 14:22:21	13033	Illumina HiSeq 2500	SRP225680	ICAHN SCHOOL OF MEDICINE AT MOUNT SINAI
readname problem	badreadname, inferred	SRR10277984	184	2019-10-15 14:29:15	15293	Illumina HiSeq 2500	SRP225680	ICAHN SCHOOL OF MEDICINE AT MOUNT SINAI
readname problem	badreadname, inferred	SRR10277980	184	2019-10-15 14:04:32	8701	Illumina HiSeq 2500	SRP225680	ICAHN SCHOOL OF MEDICINE AT MOUNT SINAI
readname problem	badreadname, inferred	SRR10277981	184	2019-10-15 15:32:01	13492	Illumina HiSeq 2500	SRP225680	ICAHN SCHOOL OF MEDICINE AT MOUNT SINAI
readname problem	badreadname, inferred	SRR10277976	184	2019-10-15 14:04:32	6435	Illumina HiSeq 2500	SRP225680	ICAHN SCHOOL OF MEDICINE AT MOUNT SINAI
readname problem	badreadname, inferred	SRR10277977	184	2019-10-15 14:04:32	12016	Illumina HiSeq 2500	SRP225680	ICAHN SCHOOL OF MEDICINE AT MOUNT SINAI
readname problem	badreadname, inferred	SRR10277973	184	2019-10-15 14:51:20	13895	Illumina HiSeq 2500	SRP225680	ICAHN SCHOOL OF MEDICINE AT MOUNT SINAI
readname problem	badreadname, inferred	SRR10277974	184	2019-10-15 14:22:21	14211	Illumina HiSeq 2500	SRP225680	ICAHN SCHOOL OF MEDICINE AT MOUNT SINAI
readname problem	badreadname, inferred	SRR10277970	184	2019-10-15 14:04:32	9575	Illumina HiSeq 2500	SRP225680	ICAHN SCHOOL OF MEDICINE AT MOUNT SINAI
readname problem	badreadname, inferred	SRR10277971	184	2019-10-15 14:04:32	11363	Illumina HiSeq 2500	SRP225680	ICAHN SCHOOL OF MEDICINE AT MOUNT SINAI
readname problem	badreadname, inferred	SRR10278243	184	2019-10-15 14:51:20	10534	Illumina HiSeq 2500	SRP225680	ICAHN SCHOOL OF MEDICINE AT MOUNT SINAI
readname problem	badreadname, inferred	SRR10277968	184	2019-10-15 14:04:32	10165	Illumina HiSeq 2500	SRP225680	ICAHN SCHOOL OF MEDICINE AT MOUNT SINAI
readname problem	badreadname, inferred	SRR10278240	184	2019-10-15 14:22:21	9592	Illumina HiSeq 2500	SRP225680	ICAHN SCHOOL OF MEDICINE AT MOUNT SINAI
readname problem	badreadname, inferred	SRR10278241	184	2019-10-15 14:22:21	9618	Illumina HiSeq 2500	SRP225680	ICAHN SCHOOL OF MEDICINE AT MOUNT SINAI
readname problem	badreadname, inferred	SRR10278237	184	2019-10-15 14:29:15	10679	Illumina HiSeq 2500	SRP225680	ICAHN SCHOOL OF MEDICINE AT MOUNT SINAI
readname problem	badreadname, inferred	SRR10278238	184	2019-10-15 14:24:20	9927	Illumina HiSeq 2500	SRP225680	ICAHN SCHOOL OF MEDICINE AT MOUNT SINAI
readname problem	badreadname, inferred	SRR10278234	184	2019-10-15 14:51:20	9570	Illumina HiSeq 2500	SRP225680	ICAHN SCHOOL OF MEDICINE AT MOUNT SINAI
readname problem	badreadname, inferred	SRR10278235	184	2019-10-15 14:57:14	13586	Illumina HiSeq 2500	SRP225680	ICAHN SCHOOL OF MEDICINE AT MOUNT SINAI
readname problem	badreadname, inferred	SRR10278230	184	2019-10-15 14:24:20	8693	Illumina HiSeq 2500	SRP225680	ICAHN SCHOOL OF MEDICINE AT MOUNT SINAI
readname problem	badreadname, inferred	SRR10278231	184	2019-10-15 14:59:16	12593	Illumina HiSeq 2500	SRP225680	ICAHN SCHOOL OF MEDICINE AT MOUNT SINAI
readname problem	badreadname, inferred	SRR10278227	184	2019-10-15 14:31:14	12539	Illumina HiSeq 2500	SRP225680	ICAHN SCHOOL OF MEDICINE AT MOUNT SINAI
readname problem	badreadname, inferred	SRR10278228	184	2019-10-15 14:33:15	11636	Illumina HiSeq 2500	SRP225680	ICAHN SCHOOL OF MEDICINE AT MOUNT SINAI
readname problem	badreadname, inferred	SRR10278224	184	2019-10-15 14:51:20	10288	Illumina HiSeq 2500	SRP225680	ICAHN SCHOOL OF MEDICINE AT MOUNT SINAI
readname problem	badreadname, inferred	SRR10278225	184	2019-10-15 14:33:15	9189	Illumina HiSeq 2500	SRP225680	ICAHN SCHOOL OF MEDICINE AT MOUNT SINAI
readname problem	badreadname, inferred	SRR10278220	184	2019-10-15 14:27:14	9456	Illumina HiSeq 2500	SRP225680	ICAHN SCHOOL OF MEDICINE AT MOUNT SINAI
readname problem	badreadname, inferred	SRR10278221	184	2019-10-15 14:22:21	8423	Illumina HiSeq 2500	SRP225680	ICAHN SCHOOL OF MEDICINE AT MOUNT SINAI
readname problem	badreadname, inferred	SRR10278217	184	2019-10-15 14:04:32	2505	Illumina HiSeq 2500	SRP225680	ICAHN SCHOOL OF MEDICINE AT MOUNT SINAI
readname problem	badreadname, inferred	SRR10278218	184	2019-10-16 16:13:28	10893	Illumina HiSeq 2500	SRP225680	ICAHN SCHOOL OF MEDICINE AT MOUNT SINAI
readname problem	badreadname, inferred	SRR10278214	184	2019-10-15 15:32:01	12721	Illumina HiSeq 2500	SRP225680	ICAHN SCHOOL OF MEDICINE AT MOUNT SINAI
readname problem	badreadname, inferred	SRR10278215	184	2019-10-15 15:32:01	13186	Illumina HiSeq 2500	SRP225680	ICAHN SCHOOL OF MEDICINE AT MOUNT SINAI
readname problem	badreadname, inferred	SRR10278210	184	2019-10-15 14:04:32	2644	Illumina HiSeq 2500	SRP225680	ICAHN SCHOOL OF MEDICINE AT MOUNT SINAI
readname problem	badreadname, inferred	SRR10278212	184	2019-10-16 16:15:14	13457	Illumina HiSeq 2500	SRP225680	ICAHN SCHOOL OF MEDICINE AT MOUNT SINAI
readname problem	badreadname, inferred	SRR10278207	184	2019-10-15 14:04:32	2606	Illumina HiSeq 2500	SRP225680	ICAHN SCHOOL OF MEDICINE AT MOUNT SINAI
readname problem	badreadname, inferred	SRR10278208	184	2019-10-16 17:20:13	2557	Illumina HiSeq 2500	SRP225680	ICAHN SCHOOL OF MEDICINE AT MOUNT SINAI
readname problem	badreadname, inferred	SRR10278204	184	2019-10-15 15:32:01	12203	Illumina HiSeq 2500	SRP225680	ICAHN SCHOOL OF MEDICINE AT MOUNT SINAI
readname problem	badreadname, inferred	SRR10278205	184	2019-10-15 15:32:01	13487	Illumina HiSeq 2500	SRP225680	ICAHN SCHOOL OF MEDICINE AT MOUNT SINAI
readname problem	badreadname, inferred	SRR10278201	184	2019-10-15 15:32:01	14728	Illumina HiSeq 2500	SRP225680	ICAHN SCHOOL OF MEDICINE AT MOUNT SINAI
readname problem	badreadname, inferred	SRR10278202	184	2019-10-15 15:32:01	14866	Illumina HiSeq 2500	SRP225680	ICAHN SCHOOL OF MEDICINE AT MOUNT SINAI
readname problem	badreadname, inferred	SRR10278197	184	2019-10-15 14:54:12	10722	Illumina HiSeq 2500	SRP225680	ICAHN SCHOOL OF MEDICINE AT MOUNT SINAI
readname problem	badreadname, inferred	SRR10278198	184	2019-10-15 15:32:01	15295	Illumina HiSeq 2500	SRP225680	ICAHN SCHOOL OF MEDICINE AT MOUNT SINAI
readname problem	badreadname, inferred	SRR10278194	184	2019-10-15 15:32:01	15525	Illumina HiSeq 2500	SRP225680	ICAHN SCHOOL OF MEDICINE AT MOUNT SINAI
readname problem	badreadname, inferred	SRR10278195	184	2019-10-15 15:12:37	12218	Illumina HiSeq 2500	SRP225680	ICAHN SCHOOL OF MEDICINE AT MOUNT SINAI
readname problem	badreadname, inferred	SRR10278191	184	2019-10-15 15:32:01	14264	Illumina HiSeq 2500	SRP225680	ICAHN SCHOOL OF MEDICINE AT MOUNT SINAI
readname problem	badreadname, inferred	SRR10278192	184	2019-10-15 15:12:37	13151	Illumina HiSeq 2500	SRP225680	ICAHN SCHOOL OF MEDICINE AT MOUNT SINAI
readname problem	badreadname, inferred	SRR10278187	184	2019-10-15 15:32:01	15682	Illumina HiSeq 2500	SRP225680	ICAHN SCHOOL OF MEDICINE AT MOUNT SINAI
readname problem	badreadname, inferred	SRR10278188	184	2019-10-15 14:57:14	11527	Illumina HiSeq 2500	SRP225680	ICAHN SCHOOL OF MEDICINE AT MOUNT SINAI
readname problem	badreadname, inferred	SRR10278184	184	2019-10-15 14:58:14	10988	Illumina HiSeq 2500	SRP225680	ICAHN SCHOOL OF MEDICINE AT MOUNT SINAI
readname problem	badreadname, inferred	SRR10278185	184	2019-10-15 15:32:01	15015	Illumina HiSeq 2500	SRP225680	ICAHN SCHOOL OF MEDICINE AT MOUNT SINAI
readname problem	badreadname, inferred	SRR10278181	184	2019-10-15 14:04:33	2415	Illumina HiSeq 2500	SRP225680	ICAHN SCHOOL OF MEDICINE AT MOUNT SINAI
readname problem	badreadname, inferred	SRR10278182	184	2019-10-16 16:15:14	11121	Illumina HiSeq 2500	SRP225680	ICAHN SCHOOL OF MEDICINE AT MOUNT SINAI
readname problem	badreadname, inferred	SRR10278177	184	2019-10-15 15:12:37	14929	Illumina HiSeq 2500	SRP225680	ICAHN SCHOOL OF MEDICINE AT MOUNT SINAI
readname problem	badreadname, inferred	SRR10278179	184	2019-10-15 15:12:37	13649	Illumina HiSeq 2500	SRP225680	ICAHN SCHOOL OF MEDICINE AT MOUNT SINAI
readname problem	badreadname, inferred	SRR10278174	184	2019-10-15 15:32:01	14583	Illumina HiSeq 2500	SRP225680	ICAHN SCHOOL OF MEDICINE AT MOUNT SINAI
readname problem	badreadname, inferred	SRR10278175	184	2019-10-15 15:12:37	14208	Illumina HiSeq 2500	SRP225680	ICAHN SCHOOL OF MEDICINE AT MOUNT SINAI
readname problem	badreadname, inferred	SRR10278171	184	2019-10-15 15:32:01	12858	Illumina HiSeq 2500	SRP225680	ICAHN SCHOOL OF MEDICINE AT MOUNT SINAI
readname problem	badreadname, inferred	SRR10278172	184	2019-10-15 15:32:01	13798	Illumina HiSeq 2500	SRP225680	ICAHN SCHOOL OF MEDICINE AT MOUNT SINAI
readname problem	badreadname, inferred	SRR10278168	184	2019-10-15 13:52:54	1948	Illumina HiSeq 2500	SRP225680	ICAHN SCHOOL OF MEDICINE AT MOUNT SINAI
readname problem	badreadname, inferred	SRR10278169	184	2019-10-16 16:13:28	11352	Illumina HiSeq 2500	SRP225680	ICAHN SCHOOL OF MEDICINE AT MOUNT SINAI
readname problem	badreadname, inferred	SRR10278164	184	2019-10-15 15:12:37	13261	Illumina HiSeq 2500	SRP225680	ICAHN SCHOOL OF MEDICINE AT MOUNT SINAI
readname problem	badreadname, inferred	SRR10278165	184	2019-10-15 15:32:01	12639	Illumina HiSeq 2500	SRP225680	ICAHN SCHOOL OF MEDICINE AT MOUNT SINAI
readname problem	badreadname, inferred	SRR10278161	184	2019-10-15 15:32:01	13218	Illumina HiSeq 2500	SRP225680	ICAHN SCHOOL OF MEDICINE AT MOUNT SINAI
readname problem	badreadname, inferred	SRR10278162	184	2019-10-15 15:32:01	12531	Illumina HiSeq 2500	SRP225680	ICAHN SCHOOL OF MEDICINE AT MOUNT SINAI
readname problem	badreadname, inferred	SRR10278158	184	2019-10-15 15:12:37	14099	Illumina HiSeq 2500	SRP225680	ICAHN SCHOOL OF MEDICINE AT MOUNT SINAI
readname problem	badreadname, inferred	SRR10278159	184	2019-10-15 15:12:37	11791	Illumina HiSeq 2500	SRP225680	ICAHN SCHOOL OF MEDICINE AT MOUNT SINAI
readname problem	badreadname, inferred	SRR10278154	184	2019-10-15 15:12:37	15091	Illumina HiSeq 2500	SRP225680	ICAHN SCHOOL OF MEDICINE AT MOUNT SINAI
readname problem	badreadname, inferred	SRR10278155	184	2019-10-15 14:51:20	10847	Illumina HiSeq 2500	SRP225680	ICAHN SCHOOL OF MEDICINE AT MOUNT SINAI
readname problem	badreadname, inferred	SRR10278151	184	2019-10-15 15:12:37	11936	Illumina HiSeq 2500	SRP225680	ICAHN SCHOOL OF MEDICINE AT MOUNT SINAI
readname problem	badreadname, inferred	SRR10278152	184	2019-10-15 15:32:01	14021	Illumina HiSeq 2500	SRP225680	ICAHN SCHOOL OF MEDICINE AT MOUNT SINAI
readname problem	badreadname, inferred	SRR10278148	184	2019-10-15 13:52:54	1938	Illumina HiSeq 2500	SRP225680	ICAHN SCHOOL OF MEDICINE AT MOUNT SINAI
readname problem	badreadname, inferred	SRR10278149	184	2019-10-16 16:13:28	10036	Illumina HiSeq 2500	SRP225680	ICAHN SCHOOL OF MEDICINE AT MOUNT SINAI
readname problem	badreadname, inferred	SRR10278144	184	2019-10-15 13:52:54	2137	Illumina HiSeq 2500	SRP225680	ICAHN SCHOOL OF MEDICINE AT MOUNT SINAI
readname problem	badreadname, inferred	SRR10278146	184	2019-10-16 16:13:28	12888	Illumina HiSeq 2500	SRP225680	ICAHN SCHOOL OF MEDICINE AT MOUNT SINAI
readname problem	badreadname, inferred	SRR10278141	184	2019-10-15 14:51:20	12174	Illumina HiSeq 2500	SRP225680	ICAHN SCHOOL OF MEDICINE AT MOUNT SINAI
readname problem	badreadname, inferred	SRR10278142	184	2019-10-15 14:51:20	11655	Illumina HiSeq 2500	SRP225680	ICAHN SCHOOL OF MEDICINE AT MOUNT SINAI
readname problem	badreadname, inferred	SRR10278138	184	2019-10-15 14:53:53	11786	Illumina HiSeq 2500	SRP225680	ICAHN SCHOOL OF MEDICINE AT MOUNT SINAI
readname problem	badreadname, inferred	SRR10278139	184	2019-10-15 14:36:12	11807	Illumina HiSeq 2500	SRP225680	ICAHN SCHOOL OF MEDICINE AT MOUNT SINAI
readname problem	badreadname, inferred	SRR10278135	184	2019-10-15 14:55:37	13432	Illumina HiSeq 2500	SRP225680	ICAHN SCHOOL OF MEDICINE AT MOUNT SINAI
readname problem	badreadname, inferred	SRR10278136	184	2019-10-15 15:12:37	12777	Illumina HiSeq 2500	SRP225680	ICAHN SCHOOL OF MEDICINE AT MOUNT SINAI
readname problem	badreadname, inferred	SRR10278130	184	2019-10-15 14:22:22	11331	Illumina HiSeq 2500	SRP225680	ICAHN SCHOOL OF MEDICINE AT MOUNT SINAI
readname problem	badreadname, inferred	SRR10278131	184	2019-10-15 14:22:22	10671	Illumina HiSeq 2500	SRP225680	ICAHN SCHOOL OF MEDICINE AT MOUNT SINAI
readname problem	badreadname, checked	SRR10197282	29	2019-09-28 14:16:25	3598	Illumina HiSeq 2500	SRP223534	RUTGERS, THE STATE UNIVERSITY OF NEW JERSEY
readname problem	badreadname, inferred	SRR10197271	29	2019-09-28 14:16:26	4793	Illumina HiSeq 2500	SRP223534	RUTGERS, THE STATE UNIVERSITY OF NEW JERSEY
readname problem	badreadname, inferred	SRR10197260	29	2019-09-28 14:16:26	3105	Illumina HiSeq 2500	SRP223534	RUTGERS, THE STATE UNIVERSITY OF NEW JERSEY
readname problem	badreadname, inferred	SRR10197251	29	2019-09-28 14:16:26	4035	Illumina HiSeq 2500	SRP223534	RUTGERS, THE STATE UNIVERSITY OF NEW JERSEY
readname problem	badreadname, inferred	SRR10197250	29	2019-09-28 14:16:26	3753	Illumina HiSeq 2500	SRP223534	RUTGERS, THE STATE UNIVERSITY OF NEW JERSEY
readname problem	badreadname, inferred	SRR10197249	29	2019-09-28 14:16:26	4270	Illumina HiSeq 2500	SRP223534	RUTGERS, THE STATE UNIVERSITY OF NEW JERSEY
readname problem	badreadname, inferred	SRR10197248	29	2019-09-28 14:16:26	3516	Illumina HiSeq 2500	SRP223534	RUTGERS, THE STATE UNIVERSITY OF NEW JERSEY
readname problem	badreadname, inferred	SRR10197285	29	2019-09-28 14:16:25	2891	Illumina HiSeq 2500	SRP223534	RUTGERS, THE STATE UNIVERSITY OF NEW JERSEY
readname problem	badreadname, inferred	SRR10197284	29	2019-09-28 14:16:25	3072	Illumina HiSeq 2500	SRP223534	RUTGERS, THE STATE UNIVERSITY OF NEW JERSEY
readname problem	badreadname, checked	SRR10214699	2	2019-10-02 15:43:40	4384	HiSeq X Ten	SRP223922	EAST HOSPITAL, TONGJI UNIVERSITY SCHOOL OF MEDICINE
readname problem	badreadname, inferred	SRR10214700	2	2019-10-02 15:43:40	4578	HiSeq X Ten	SRP223922	EAST HOSPITAL, TONGJI UNIVERSITY SCHOOL OF MEDICINE
readname problem	badreadname, checked	SRR10083405	20	2019-09-08 12:54:18	5872	Illumina HiSeq 3000	SRP220926	PEKING UNIVERSITY FIRST HOSPITAL
readname problem	badreadname, inferred	SRR10083404	20	2019-09-08 12:46:13	4747	Illumina HiSeq 3000	SRP220926	PEKING UNIVERSITY FIRST HOSPITAL
readname problem	badreadname, inferred	SRR10083403	20	2019-09-08 12:48:14	4755	Illumina HiSeq 3000	SRP220926	PEKING UNIVERSITY FIRST HOSPITAL
readname problem	badreadname, inferred	SRR10083402	20	2019-09-08 12:46:13	4730	Illumina HiSeq 3000	SRP220926	PEKING UNIVERSITY FIRST HOSPITAL
readname problem	badreadname, inferred	SRR10083401	20	2019-09-08 12:46:13	4713	Illumina HiSeq 3000	SRP220926	PEKING UNIVERSITY FIRST HOSPITAL
readname problem	badreadname, inferred	SRR10083400	20	2019-09-08 12:46:13	4961	Illumina HiSeq 3000	SRP220926	PEKING UNIVERSITY FIRST HOSPITAL
readname problem	badreadname, inferred	SRR10083399	20	2019-09-08 12:46:13	5052	Illumina HiSeq 3000	SRP220926	PEKING UNIVERSITY FIRST HOSPITAL
readname problem	badreadname, inferred	SRR10083398	20	2019-09-08 12:46:13	4358	Illumina HiSeq 3000	SRP220926	PEKING UNIVERSITY FIRST HOSPITAL
readname problem	badreadname, inferred	SRR10083397	20	2019-09-08 12:46:13	4807	Illumina HiSeq 3000	SRP220926	PEKING UNIVERSITY FIRST HOSPITAL
readname problem	badreadname, inferred	SRR10083396	20	2019-09-08 12:46:13	5166	Illumina HiSeq 3000	SRP220926	PEKING UNIVERSITY FIRST HOSPITAL
usable	smallcohort	SRR10026659	9	2019-11-07 10:31:44	4212	Illumina HiSeq 2000	SRP219402	INSERM
usable	smallcohort	SRR10026658	9	2019-11-07 10:31:44	4681	Illumina HiSeq 2000	SRP219402	INSERM
usable	smallcohort	SRR10026657	9	2019-11-07 10:31:44	5079	Illumina HiSeq 2000	SRP219402	INSERM
readname problem	badreadname, checked	ERR3490724	4	2019-08-29 08:09:38	2028	Illumina HiSeq 2000	ERP116858	GENENTECH
readname problem	badreadname, inferred	ERR3490726	4	2019-08-29 08:09:38	2458	Illumina HiSeq 2000	ERP116858	GENENTECH
readname problem	badreadname, inferred	ERR3490725	4	2019-08-29 08:09:38	2650	Illumina HiSeq 2000	ERP116858	GENENTECH
readname problem	badreadname, checked	SRR10158946	9	2019-09-27 00:46:32	1460	Illumina HiSeq 2000	SRP222876	GUSTAVE ROUSSY INSTITUTE
readname problem	badreadname, inferred	SRR10158947	9	2019-09-27 00:46:32	1451	Illumina HiSeq 2000	SRP222876	GUSTAVE ROUSSY INSTITUTE
readname problem	badreadname, inferred	SRR10158948	9	2019-09-27 00:46:32	1502	Illumina HiSeq 2000	SRP222876	GUSTAVE ROUSSY INSTITUTE
readname problem	badreadname, inferred	SRR10158949	9	2019-09-27 00:46:32	1496	Illumina HiSeq 2000	SRP222876	GUSTAVE ROUSSY INSTITUTE
readname problem	badreadname, inferred	SRR10158950	9	2019-09-27 00:46:32	1412	Illumina HiSeq 2000	SRP222876	GUSTAVE ROUSSY INSTITUTE
readname problem	badreadname, inferred	SRR10158951	9	2019-09-27 00:46:32	1442	Illumina HiSeq 2000	SRP222876	GUSTAVE ROUSSY INSTITUTE
readname problem	badreadname, inferred	SRR10158952	9	2019-09-27 00:46:32	1457	Illumina HiSeq 2000	SRP222876	GUSTAVE ROUSSY INSTITUTE
readname problem	badreadname, inferred	SRR10158953	9	2019-09-26 17:12:28	1423	Illumina HiSeq 2000	SRP222876	GUSTAVE ROUSSY INSTITUTE
readname problem	badreadname, inferred	SRR10158954	9	2019-09-27 00:46:32	1497	Illumina HiSeq 2000	SRP222876	GUSTAVE ROUSSY INSTITUTE
readname problem	badreadname, inferred	ERR3490723	4	2019-08-29 08:09:38	2086	Illumina HiSeq 2000	ERP116858	GENENTECH
readname problem	badreadname, inferred	SRR10083407	20	2019-09-08 12:46:13	2600	Illumina HiSeq 2000	SRP220926	PEKING UNIVERSITY FIRST HOSPITAL
readname problem	badreadname, inferred	SRR10083406	20	2019-09-08 12:46:13	2656	Illumina HiSeq 2000	SRP220926	PEKING UNIVERSITY FIRST HOSPITAL
readname problem	badreadname, inferred	SRR10083395	20	2019-09-08 12:46:13	3952	Illumina HiSeq 2000	SRP220926	PEKING UNIVERSITY FIRST HOSPITAL
readname problem	badreadname, inferred	SRR10083394	20	2019-09-08 12:46:13	4498	Illumina HiSeq 2000	SRP220926	PEKING UNIVERSITY FIRST HOSPITAL
readname problem	badreadname, inferred	SRR10083393	20	2019-09-08 12:46:13	4314	Illumina HiSeq 2000	SRP220926	PEKING UNIVERSITY FIRST HOSPITAL
readname problem	badreadname, inferred	SRR10083392	20	2019-09-08 12:46:13	3568	Illumina HiSeq 2000	SRP220926	PEKING UNIVERSITY FIRST HOSPITAL
readname problem	badreadname, inferred	SRR10083391	20	2019-09-08 12:46:13	3608	Illumina HiSeq 2000	SRP220926	PEKING UNIVERSITY FIRST HOSPITAL
readname problem	badreadname, inferred	SRR10083390	20	2019-09-08 12:46:13	3651	Illumina HiSeq 2000	SRP220926	PEKING UNIVERSITY FIRST HOSPITAL
readname problem	badreadname, inferred	SRR10083389	20	2019-09-08 12:46:13	3283	Illumina HiSeq 2000	SRP220926	PEKING UNIVERSITY FIRST HOSPITAL
readname problem	badreadname, inferred	SRR10083388	20	2019-09-08 12:46:13	3761	Illumina HiSeq 2000	SRP220926	PEKING UNIVERSITY FIRST HOSPITAL
readname problem	badreadname, checked	SRR10088836	4	2019-09-09 21:50:12	1730	Illumina HiSeq 4000	SRP221148	NYU LANGONE MEDICAL CENTER
readname problem	badreadname, checked	ERR1629493	9	2019-09-03 09:57:15	4715	Illumina HiSeq 2500	ERP016965	UNIVERSITY OF BERN
usable	smallcohort	ERR3153889	4	2019-09-03 08:01:52	5227	Illumina HiSeq 4000	ERP113760	INSTITUTO DE INVESTIGACION SANITARIA DEL PRINCIPAD
readname problem	badreadname, inferred	SRR10088837	4	2019-09-09 21:52:17	1893	Illumina HiSeq 4000	SRP221148	NYU LANGONE MEDICAL CENTER
readname problem	badreadname, inferred	ERR1629494	9	2019-09-03 09:57:15	4200	Illumina HiSeq 2500	ERP016965	UNIVERSITY OF BERN
readname problem	badreadname, inferred	SRR10088834	4	2019-09-09 22:11:12	6001	Illumina HiSeq 4000	SRP221148	NYU LANGONE MEDICAL CENTER
readname problem	badreadname, checked	SRR10188386	1	2019-09-27 02:00:22	11373	HiSeq X Ten	SRP223312	HARBIN MEDICAL UNIVERSITY
readname problem	badreadname, inferred	ERR1629495	9	2019-09-03 09:57:15	4322	Illumina HiSeq 2500	ERP016965	UNIVERSITY OF BERN
readname problem	badreadname, inferred	SRR10197305	29	2019-09-28 14:16:25	2989	Illumina HiSeq 2500	SRP223534	RUTGERS, THE STATE UNIVERSITY OF NEW JERSEY
readname problem	badreadname, inferred	SRR10197304	29	2019-09-28 14:16:25	4502	Illumina HiSeq 2500	SRP223534	RUTGERS, THE STATE UNIVERSITY OF NEW JERSEY
readname problem	badreadname, inferred	SRR10197293	29	2019-09-28 14:16:25	4058	Illumina HiSeq 2500	SRP223534	RUTGERS, THE STATE UNIVERSITY OF NEW JERSEY
usable	smallcohort	SRR10059492	3	2019-11-29 07:47:57	5514	Illumina HiSeq 2500	SRP220122	ROCKEFELLER UNIVERSITY
usable	smallcohort	SRR10059491	3	2019-11-29 07:47:57	5944	Illumina HiSeq 2500	SRP220122	ROCKEFELLER UNIVERSITY
readname problem	badreadname, inferred	SRR10197303	29	2019-09-28 14:16:25	3663	Illumina HiSeq 2500	SRP223534	RUTGERS, THE STATE UNIVERSITY OF NEW JERSEY
readname problem	badreadname, inferred	SRR10197302	29	2019-09-28 14:16:25	4380	Illumina HiSeq 2500	SRP223534	RUTGERS, THE STATE UNIVERSITY OF NEW JERSEY
readname problem	badreadname, inferred	SRR10197301	29	2019-09-28 14:16:25	3232	Illumina HiSeq 2500	SRP223534	RUTGERS, THE STATE UNIVERSITY OF NEW JERSEY
usable	smallcohort	SRR10059490	3	2019-11-29 07:47:57	4367	Illumina HiSeq 2500	SRP220122	ROCKEFELLER UNIVERSITY
readname problem	badreadname, inferred	SRR10197300	29	2019-09-28 14:16:25	3986	Illumina HiSeq 2500	SRP223534	RUTGERS, THE STATE UNIVERSITY OF NEW JERSEY
readname problem	badreadname, inferred	SRR10197299	29	2019-09-28 14:16:25	4346	Illumina HiSeq 2500	SRP223534	RUTGERS, THE STATE UNIVERSITY OF NEW JERSEY
readname problem	badreadname, inferred	SRR10197298	29	2019-09-28 14:16:25	3814	Illumina HiSeq 2500	SRP223534	RUTGERS, THE STATE UNIVERSITY OF NEW JERSEY
readname problem	badreadname, inferred	SRR10197297	29	2019-09-28 14:16:25	3115	Illumina HiSeq 2500	SRP223534	RUTGERS, THE STATE UNIVERSITY OF NEW JERSEY
readname problem	badreadname, inferred	SRR10197296	29	2019-09-28 14:16:25	3689	Illumina HiSeq 2500	SRP223534	RUTGERS, THE STATE UNIVERSITY OF NEW JERSEY
readname problem	badreadname, inferred	SRR10197295	29	2019-09-28 14:16:25	3951	Illumina HiSeq 2500	SRP223534	RUTGERS, THE STATE UNIVERSITY OF NEW JERSEY
readname problem	badreadname, inferred	SRR10197294	29	2019-09-28 14:16:25	4057	Illumina HiSeq 2500	SRP223534	RUTGERS, THE STATE UNIVERSITY OF NEW JERSEY
readname problem	badreadname, inferred	SRR10197292	29	2019-09-28 14:16:25	4135	Illumina HiSeq 2500	SRP223534	RUTGERS, THE STATE UNIVERSITY OF NEW JERSEY
readname problem	badreadname, inferred	SRR10197291	29	2019-09-28 14:16:25	3105	Illumina HiSeq 2500	SRP223534	RUTGERS, THE STATE UNIVERSITY OF NEW JERSEY
readname problem	badreadname, inferred	SRR10197290	29	2019-09-28 14:16:25	3659	Illumina HiSeq 2500	SRP223534	RUTGERS, THE STATE UNIVERSITY OF NEW JERSEY
readname problem	badreadname, inferred	SRR10197289	29	2019-09-28 14:16:25	3488	Illumina HiSeq 2500	SRP223534	RUTGERS, THE STATE UNIVERSITY OF NEW JERSEY
readname problem	badreadname, inferred	SRR10197288	29	2019-09-28 14:16:25	3674	Illumina HiSeq 2500	SRP223534	RUTGERS, THE STATE UNIVERSITY OF NEW JERSEY
readname problem	badreadname, inferred	SRR10197287	29	2019-09-28 14:16:25	3681	Illumina HiSeq 2500	SRP223534	RUTGERS, THE STATE UNIVERSITY OF NEW JERSEY
readname problem	badreadname, inferred	SRR10197286	29	2019-09-28 14:16:25	3242	Illumina HiSeq 2500	SRP223534	RUTGERS, THE STATE UNIVERSITY OF NEW JERSEY
readname problem	badreadname, checked	SRR10054890	1	2019-10-01 00:34:17	2199	Illumina HiSeq 2500	SRP220298	THE FEDERAL RESEARCH CENTER INSTITUTE OF CYTOLOGY AND GENETICS
usable/analyzed		ERR3358289	16	2019-09-03 08:47:42	1970	Illumina HiSeq 4000	ERP115593	UMCG
usable/analyzed		ERR3358290	16	2019-09-03 08:47:42	3023	Illumina HiSeq 4000	ERP115593	UMCG
usable/analyzed		ERR3358291	16	2019-09-03 08:47:42	1736	Illumina HiSeq 4000	ERP115593	UMCG
usable/analyzed		ERR3358292	16	2019-09-03 08:47:42	2516	Illumina HiSeq 4000	ERP115593	UMCG
usable/analyzed		ERR3358293	16	2019-09-03 08:47:42	746	Illumina HiSeq 4000	ERP115593	UMCG
usable/analyzed		ERR3358294	16	2019-09-03 08:47:42	1792	Illumina HiSeq 4000	ERP115593	UMCG
usable/analyzed		ERR3358295	16	2019-09-03 08:47:42	2944	Illumina HiSeq 4000	ERP115593	UMCG
usable/analyzed		ERR3358296	16	2019-09-03 08:47:42	1088	Illumina HiSeq 4000	ERP115593	UMCG
usable/analyzed		ERR3358298	16	2019-09-03 08:47:42	2442	Illumina HiSeq 4000	ERP115593	UMCG
usable/analyzed		ERR3358299	16	2019-09-03 08:47:42	2451	Illumina HiSeq 4000	ERP115593	UMCG
usable/analyzed		ERR3358300	16	2019-09-03 08:47:42	1798	Illumina HiSeq 4000	ERP115593	UMCG
usable/analyzed		ERR3358301	16	2019-09-03 08:47:42	2933	Illumina HiSeq 4000	ERP115593	UMCG
usable/analyzed		ERR3358302	16	2019-09-03 08:47:42	1074	Illumina HiSeq 4000	ERP115593	UMCG
usable/analyzed		ERR3358303	16	2019-09-03 08:47:42	2037	Illumina HiSeq 4000	ERP115593	UMCG
usable/analyzed		ERR3358304	16	2019-09-03 08:47:42	2163	Illumina HiSeq 4000	ERP115593	UMCG
usable/analyzed		ERR3358297	16	2019-09-03 08:47:42	2516	Illumina HiSeq 4000	ERP115593	UMCG
readname problem	badreadname, inferred	SRR10088835	4	2019-09-10 00:44:55	7378	Illumina HiSeq 4000	SRP221148	NYU LANGONE MEDICAL CENTER
readname problem	badreadname, checked	DRR189730	4	2019-09-07 17:06:09	17448	Illumina HiSeq 2500	DRP005423	KAZUSA
readname problem	badreadname, inferred	DRR189731	4	2019-09-07 17:06:09	5534	Illumina HiSeq 2500	DRP005423	KAZUSA
readname problem	badreadname, inferred	DRR189732	4	2019-09-07 17:06:09	3265	Illumina HiSeq 2500	DRP005423	KAZUSA
readname problem	badreadname, inferred	DRR189733	4	2019-09-07 17:06:09	4536	Illumina HiSeq 2500	DRP005423	KAZUSA
readname problem	badreadname, inferred	ERR1629496	9	2019-09-03 09:57:15	4837	Illumina HiSeq 2500	ERP016965	UNIVERSITY OF BERN
readname problem	badreadname, inferred	ERR1629497	9	2019-09-03 09:57:15	2482	Illumina HiSeq 2500	ERP016965	UNIVERSITY OF BERN
readname problem	badreadname, inferred	ERR1629499	9	2019-09-03 09:57:15	4227	Illumina HiSeq 2500	ERP016965	UNIVERSITY OF BERN
readname problem	badreadname, inferred	ERR1629500	9	2019-09-03 09:57:15	4223	Illumina HiSeq 2500	ERP016965	UNIVERSITY OF BERN
readname problem	badreadname, inferred	ERR1629501	9	2019-09-03 09:57:15	3575	Illumina HiSeq 2500	ERP016965	UNIVERSITY OF BERN
readname problem	badreadname, inferred	ERR1629502	9	2019-09-03 09:57:15	8690	Illumina HiSeq 2500	ERP016965	UNIVERSITY OF BERN
usable	smallcohort	ERR3153890	4	2019-09-03 08:01:52	5080	Illumina HiSeq 4000	ERP113760	INSTITUTO DE INVESTIGACION SANITARIA DEL PRINCIPAD
usable	smallcohort	ERR3153887	4	2019-09-03 08:01:52	4806	Illumina HiSeq 4000	ERP113760	INSTITUTO DE INVESTIGACION SANITARIA DEL PRINCIPAD
readname problem	badreadname, checked	SRR10028121	2	2019-08-28 13:22:15	3420	HiSeq X Ten	SRP219452	BEIJING SHIJITAN HOSPITAL AFFILIATED TO CAPITAL MEDICAL UNIVERSITY
readname problem	badreadname, inferred	SRR10028120	2	2019-08-28 13:22:15	6329	HiSeq X Ten	SRP219452	BEIJING SHIJITAN HOSPITAL AFFILIATED TO CAPITAL MEDICAL UNIVERSITY
usable	smallcohort	ERR3153888	4	2019-09-03 08:01:52	4611	Illumina HiSeq 4000	ERP113760	INSTITUTO DE INVESTIGACION SANITARIA DEL PRINCIPAD
usable	smallcohort	SRR10026665	9	2019-11-07 10:31:43	4465	Illumina HiSeq 2000	SRP219402	INSERM
usable	smallcohort	SRR10026664	9	2019-11-07 10:31:43	4653	Illumina HiSeq 2000	SRP219402	INSERM
usable	smallcohort	SRR10026663	9	2019-11-07 10:31:43	4438	Illumina HiSeq 2000	SRP219402	INSERM
usable	smallcohort	SRR10026662	9	2019-11-07 10:31:44	5672	Illumina HiSeq 2000	SRP219402	INSERM
usable	smallcohort	SRR10026661	9	2019-11-07 10:31:44	5568	Illumina HiSeq 2000	SRP219402	INSERM
usable	smallcohort	SRR10026660	9	2019-11-07 10:31:44	5139	Illumina HiSeq 2000	SRP219402	INSERM
readname problem	badreadname, checked	SRR10001885	610	2019-11-01 01:03:42	2471	Illumina HiSeq 2000	SRP218807	VANDERBILT UNIVERSITY SCHOOL OF MEDICINE
readname problem	badreadname, inferred	SRR10001872	610	2019-11-01 01:03:42	2144	Illumina HiSeq 2000	SRP218807	VANDERBILT UNIVERSITY SCHOOL OF MEDICINE
readname problem	badreadname, inferred	SRR10001843	610	2019-11-01 01:03:43	2954	Illumina HiSeq 2000	SRP218807	VANDERBILT UNIVERSITY SCHOOL OF MEDICINE
readname problem	badreadname, inferred	SRR10001844	610	2019-11-01 01:03:43	2108	Illumina HiSeq 2000	SRP218807	VANDERBILT UNIVERSITY SCHOOL OF MEDICINE
readname problem	badreadname, inferred	SRR10001841	610	2019-11-01 01:03:43	3194	Illumina HiSeq 2000	SRP218807	VANDERBILT UNIVERSITY SCHOOL OF MEDICINE
readname problem	badreadname, inferred	SRR10001842	610	2019-11-01 01:03:43	2142	Illumina HiSeq 2000	SRP218807	VANDERBILT UNIVERSITY SCHOOL OF MEDICINE
readname problem	badreadname, inferred	SRR10001847	610	2019-11-01 01:03:43	2036	Illumina HiSeq 2000	SRP218807	VANDERBILT UNIVERSITY SCHOOL OF MEDICINE
readname problem	badreadname, inferred	SRR10001854	610	2019-11-01 01:03:43	2288	Illumina HiSeq 2000	SRP218807	VANDERBILT UNIVERSITY SCHOOL OF MEDICINE
readname problem	badreadname, inferred	SRR10001845	610	2019-11-01 01:03:43	2241	Illumina HiSeq 2000	SRP218807	VANDERBILT UNIVERSITY SCHOOL OF MEDICINE
readname problem	badreadname, inferred	SRR10001846	610	2019-11-01 01:03:43	2488	Illumina HiSeq 2000	SRP218807	VANDERBILT UNIVERSITY SCHOOL OF MEDICINE
readname problem	badreadname, inferred	SRR10001835	610	2019-11-01 01:03:43	1977	Illumina HiSeq 2000	SRP218807	VANDERBILT UNIVERSITY SCHOOL OF MEDICINE
readname problem	badreadname, inferred	SRR10001836	610	2019-11-01 01:03:43	2380	Illumina HiSeq 2000	SRP218807	VANDERBILT UNIVERSITY SCHOOL OF MEDICINE
readname problem	badreadname, inferred	SRR10001852	610	2019-11-01 01:03:43	2189	Illumina HiSeq 2000	SRP218807	VANDERBILT UNIVERSITY SCHOOL OF MEDICINE
readname problem	badreadname, inferred	SRR10001853	610	2019-11-01 01:03:43	2340	Illumina HiSeq 2000	SRP218807	VANDERBILT UNIVERSITY SCHOOL OF MEDICINE
readname problem	badreadname, inferred	SRR10001850	610	2019-11-01 01:03:43	2216	Illumina HiSeq 2000	SRP218807	VANDERBILT UNIVERSITY SCHOOL OF MEDICINE
readname problem	badreadname, inferred	SRR10001851	610	2019-11-01 01:03:43	2634	Illumina HiSeq 2000	SRP218807	VANDERBILT UNIVERSITY SCHOOL OF MEDICINE
readname problem	badreadname, inferred	SRR10001848	610	2019-11-01 01:03:43	2134	Illumina HiSeq 2000	SRP218807	VANDERBILT UNIVERSITY SCHOOL OF MEDICINE
readname problem	badreadname, inferred	SRR10001849	610	2019-11-01 01:03:43	2333	Illumina HiSeq 2000	SRP218807	VANDERBILT UNIVERSITY SCHOOL OF MEDICINE
readname problem	badreadname, inferred	SRR10001862	610	2019-11-01 01:03:43	1853	Illumina HiSeq 2000	SRP218807	VANDERBILT UNIVERSITY SCHOOL OF MEDICINE
readname problem	badreadname, inferred	SRR10001861	610	2019-11-01 01:03:43	2840	Illumina HiSeq 2000	SRP218807	VANDERBILT UNIVERSITY SCHOOL OF MEDICINE
readname problem	badreadname, inferred	SRR10001860	610	2019-11-01 01:03:43	2648	Illumina HiSeq 2000	SRP218807	VANDERBILT UNIVERSITY SCHOOL OF MEDICINE
readname problem	badreadname, inferred	SRR10001859	610	2019-11-01 01:03:43	2465	Illumina HiSeq 2000	SRP218807	VANDERBILT UNIVERSITY SCHOOL OF MEDICINE
readname problem	badreadname, inferred	SRR10001858	610	2019-11-01 01:03:43	2195	Illumina HiSeq 2000	SRP218807	VANDERBILT UNIVERSITY SCHOOL OF MEDICINE
readname problem	badreadname, inferred	SRR10001857	610	2019-11-01 01:03:43	2478	Illumina HiSeq 2000	SRP218807	VANDERBILT UNIVERSITY SCHOOL OF MEDICINE
readname problem	badreadname, inferred	SRR10001856	610	2019-11-01 01:03:43	2551	Illumina HiSeq 2000	SRP218807	VANDERBILT UNIVERSITY SCHOOL OF MEDICINE
readname problem	badreadname, inferred	SRR10001855	610	2019-11-01 01:03:43	2725	Illumina HiSeq 2000	SRP218807	VANDERBILT UNIVERSITY SCHOOL OF MEDICINE
readname problem	badreadname, inferred	SRR10001869	610	2019-11-01 01:03:42	2032	Illumina HiSeq 2000	SRP218807	VANDERBILT UNIVERSITY SCHOOL OF MEDICINE
readname problem	badreadname, inferred	SRR10001870	610	2019-11-01 01:03:42	2213	Illumina HiSeq 2000	SRP218807	VANDERBILT UNIVERSITY SCHOOL OF MEDICINE
readname problem	badreadname, inferred	SRR10001867	610	2019-11-01 01:03:42	2672	Illumina HiSeq 2000	SRP218807	VANDERBILT UNIVERSITY SCHOOL OF MEDICINE
readname problem	badreadname, inferred	SRR10001868	610	2019-11-01 01:03:42	2298	Illumina HiSeq 2000	SRP218807	VANDERBILT UNIVERSITY SCHOOL OF MEDICINE
readname problem	badreadname, inferred	SRR10001865	610	2019-11-01 01:03:42	2167	Illumina HiSeq 2000	SRP218807	VANDERBILT UNIVERSITY SCHOOL OF MEDICINE
readname problem	badreadname, inferred	SRR10001866	610	2019-11-01 01:03:42	1952	Illumina HiSeq 2000	SRP218807	VANDERBILT UNIVERSITY SCHOOL OF MEDICINE
readname problem	badreadname, inferred	SRR10001863	610	2019-11-01 01:03:43	1931	Illumina HiSeq 2000	SRP218807	VANDERBILT UNIVERSITY SCHOOL OF MEDICINE
readname problem	badreadname, inferred	SRR10001864	610	2019-11-01 01:03:43	2323	Illumina HiSeq 2000	SRP218807	VANDERBILT UNIVERSITY SCHOOL OF MEDICINE
readname problem	badreadname, inferred	SRR10001886	610	2019-11-01 01:03:42	1981	Illumina HiSeq 2000	SRP218807	VANDERBILT UNIVERSITY SCHOOL OF MEDICINE
readname problem	badreadname, inferred	SRR10001887	610	2019-11-01 01:03:42	2429	Illumina HiSeq 2000	SRP218807	VANDERBILT UNIVERSITY SCHOOL OF MEDICINE
readname problem	badreadname, inferred	SRR10001890	610	2019-11-01 01:03:42	2003	Illumina HiSeq 2000	SRP218807	VANDERBILT UNIVERSITY SCHOOL OF MEDICINE
readname problem	badreadname, inferred	SRR10001891	610	2019-11-01 01:03:42	2713	Illumina HiSeq 2000	SRP218807	VANDERBILT UNIVERSITY SCHOOL OF MEDICINE
readname problem	badreadname, inferred	SRR10001897	610	2019-11-01 01:03:42	2624	Illumina HiSeq 2000	SRP218807	VANDERBILT UNIVERSITY SCHOOL OF MEDICINE
readname problem	badreadname, inferred	SRR10001896	610	2019-11-01 01:03:42	2468	Illumina HiSeq 2000	SRP218807	VANDERBILT UNIVERSITY SCHOOL OF MEDICINE
readname problem	badreadname, inferred	SRR10001899	610	2019-11-01 01:03:42	2327	Illumina HiSeq 2000	SRP218807	VANDERBILT UNIVERSITY SCHOOL OF MEDICINE
readname problem	badreadname, inferred	SRR10001898	610	2019-11-01 01:03:42	2210	Illumina HiSeq 2000	SRP218807	VANDERBILT UNIVERSITY SCHOOL OF MEDICINE
readname problem	badreadname, inferred	SRR10001893	610	2019-11-01 01:03:42	2450	Illumina HiSeq 2000	SRP218807	VANDERBILT UNIVERSITY SCHOOL OF MEDICINE
readname problem	badreadname, inferred	SRR10001892	610	2019-11-01 01:03:42	2414	Illumina HiSeq 2000	SRP218807	VANDERBILT UNIVERSITY SCHOOL OF MEDICINE
readname problem	badreadname, inferred	SRR10001895	610	2019-11-01 01:03:42	2044	Illumina HiSeq 2000	SRP218807	VANDERBILT UNIVERSITY SCHOOL OF MEDICINE
readname problem	badreadname, inferred	SRR10001894	610	2019-11-01 01:03:42	2574	Illumina HiSeq 2000	SRP218807	VANDERBILT UNIVERSITY SCHOOL OF MEDICINE
readname problem	badreadname, inferred	SRR10001889	610	2019-11-01 01:03:42	1974	Illumina HiSeq 2000	SRP218807	VANDERBILT UNIVERSITY SCHOOL OF MEDICINE
readname problem	badreadname, inferred	SRR10001888	610	2019-11-01 01:03:42	2378	Illumina HiSeq 2000	SRP218807	VANDERBILT UNIVERSITY SCHOOL OF MEDICINE
readname problem	badreadname, inferred	SRR10001819	610	2019-11-01 01:03:43	2284	Illumina HiSeq 2000	SRP218807	VANDERBILT UNIVERSITY SCHOOL OF MEDICINE
readname problem	badreadname, inferred	SRR10001820	610	2019-11-01 01:03:43	2068	Illumina HiSeq 2000	SRP218807	VANDERBILT UNIVERSITY SCHOOL OF MEDICINE
readname problem	badreadname, inferred	SRR10001817	610	2019-11-01 01:03:44	2765	Illumina HiSeq 2000	SRP218807	VANDERBILT UNIVERSITY SCHOOL OF MEDICINE
readname problem	badreadname, inferred	SRR10001818	610	2019-11-01 01:03:43	2183	Illumina HiSeq 2000	SRP218807	VANDERBILT UNIVERSITY SCHOOL OF MEDICINE
readname problem	badreadname, inferred	SRR10001823	610	2019-11-01 01:03:43	2244	Illumina HiSeq 2000	SRP218807	VANDERBILT UNIVERSITY SCHOOL OF MEDICINE
readname problem	badreadname, inferred	SRR10001824	610	2019-11-01 01:03:43	2271	Illumina HiSeq 2000	SRP218807	VANDERBILT UNIVERSITY SCHOOL OF MEDICINE
readname problem	badreadname, inferred	SRR10001821	610	2019-11-01 01:03:43	2673	Illumina HiSeq 2000	SRP218807	VANDERBILT UNIVERSITY SCHOOL OF MEDICINE
readname problem	badreadname, inferred	SRR10001822	610	2019-11-01 01:03:43	2263	Illumina HiSeq 2000	SRP218807	VANDERBILT UNIVERSITY SCHOOL OF MEDICINE
readname problem	badreadname, inferred	SRR10001827	610	2019-11-01 01:03:43	2523	Illumina HiSeq 2000	SRP218807	VANDERBILT UNIVERSITY SCHOOL OF MEDICINE
readname problem	badreadname, inferred	SRR10001828	610	2019-11-01 01:03:43	2113	Illumina HiSeq 2000	SRP218807	VANDERBILT UNIVERSITY SCHOOL OF MEDICINE
readname problem	badreadname, inferred	SRR10001871	610	2019-11-01 01:03:42	2560	Illumina HiSeq 2000	SRP218807	VANDERBILT UNIVERSITY SCHOOL OF MEDICINE
readname problem	badreadname, inferred	SRR10001830	610	2019-11-01 01:03:43	1980	Illumina HiSeq 2000	SRP218807	VANDERBILT UNIVERSITY SCHOOL OF MEDICINE
readname problem	badreadname, inferred	SRR10001829	610	2019-11-01 01:03:43	2071	Illumina HiSeq 2000	SRP218807	VANDERBILT UNIVERSITY SCHOOL OF MEDICINE
readname problem	badreadname, inferred	SRR10001832	610	2019-11-01 01:03:43	2507	Illumina HiSeq 2000	SRP218807	VANDERBILT UNIVERSITY SCHOOL OF MEDICINE
readname problem	badreadname, inferred	SRR10001831	610	2019-11-01 01:03:43	2804	Illumina HiSeq 2000	SRP218807	VANDERBILT UNIVERSITY SCHOOL OF MEDICINE
readname problem	badreadname, inferred	SRR10001826	610	2019-11-01 01:03:43	2522	Illumina HiSeq 2000	SRP218807	VANDERBILT UNIVERSITY SCHOOL OF MEDICINE
readname problem	badreadname, inferred	SRR10001825	610	2019-11-01 01:03:43	2693	Illumina HiSeq 2000	SRP218807	VANDERBILT UNIVERSITY SCHOOL OF MEDICINE
readname problem	badreadname, inferred	SRR10001879	610	2019-11-01 01:03:42	2633	Illumina HiSeq 2000	SRP218807	VANDERBILT UNIVERSITY SCHOOL OF MEDICINE
readname problem	badreadname, inferred	SRR10001880	610	2019-11-01 01:03:42	2339	Illumina HiSeq 2000	SRP218807	VANDERBILT UNIVERSITY SCHOOL OF MEDICINE
readname problem	badreadname, inferred	SRR10001881	610	2019-11-01 01:03:42	2696	Illumina HiSeq 2000	SRP218807	VANDERBILT UNIVERSITY SCHOOL OF MEDICINE
readname problem	badreadname, inferred	SRR10001882	610	2019-11-01 01:03:42	2515	Illumina HiSeq 2000	SRP218807	VANDERBILT UNIVERSITY SCHOOL OF MEDICINE
readname problem	badreadname, inferred	SRR10001875	610	2019-11-01 01:03:42	2226	Illumina HiSeq 2000	SRP218807	VANDERBILT UNIVERSITY SCHOOL OF MEDICINE
readname problem	badreadname, inferred	SRR10001876	610	2019-11-01 01:03:42	2350	Illumina HiSeq 2000	SRP218807	VANDERBILT UNIVERSITY SCHOOL OF MEDICINE
readname problem	badreadname, inferred	SRR10001877	610	2019-11-01 01:03:42	2831	Illumina HiSeq 2000	SRP218807	VANDERBILT UNIVERSITY SCHOOL OF MEDICINE
readname problem	badreadname, inferred	SRR10001878	610	2019-11-01 01:03:42	2353	Illumina HiSeq 2000	SRP218807	VANDERBILT UNIVERSITY SCHOOL OF MEDICINE
readname problem	badreadname, inferred	SRR10001883	610	2019-11-01 01:03:42	2138	Illumina HiSeq 2000	SRP218807	VANDERBILT UNIVERSITY SCHOOL OF MEDICINE
readname problem	badreadname, inferred	SRR10001884	610	2019-11-01 01:03:42	2356	Illumina HiSeq 2000	SRP218807	VANDERBILT UNIVERSITY SCHOOL OF MEDICINE
readname problem	badreadname, inferred	SRR10001906	610	2019-11-01 01:03:42	2958	Illumina HiSeq 2000	SRP218807	VANDERBILT UNIVERSITY SCHOOL OF MEDICINE
readname problem	badreadname, inferred	SRR10001907	610	2019-11-01 01:03:42	2867	Illumina HiSeq 2000	SRP218807	VANDERBILT UNIVERSITY SCHOOL OF MEDICINE
readname problem	badreadname, inferred	SRR10001908	610	2019-11-01 01:03:42	2985	Illumina HiSeq 2000	SRP218807	VANDERBILT UNIVERSITY SCHOOL OF MEDICINE
readname problem	badreadname, inferred	SRR10001909	610	2019-11-01 01:03:42	2745	Illumina HiSeq 2000	SRP218807	VANDERBILT UNIVERSITY SCHOOL OF MEDICINE
readname problem	badreadname, inferred	SRR10001902	610	2019-11-01 01:03:42	4012	Illumina HiSeq 2000	SRP218807	VANDERBILT UNIVERSITY SCHOOL OF MEDICINE
readname problem	badreadname, inferred	SRR10001903	610	2019-11-01 01:03:42	4033	Illumina HiSeq 2000	SRP218807	VANDERBILT UNIVERSITY SCHOOL OF MEDICINE
readname problem	badreadname, inferred	SRR10001904	610	2019-11-01 01:03:42	3314	Illumina HiSeq 2000	SRP218807	VANDERBILT UNIVERSITY SCHOOL OF MEDICINE
readname problem	badreadname, inferred	SRR10001905	610	2019-11-01 01:03:42	3957	Illumina HiSeq 2000	SRP218807	VANDERBILT UNIVERSITY SCHOOL OF MEDICINE
readname problem	badreadname, inferred	SRR10001900	610	2019-11-01 01:03:42	3859	Illumina HiSeq 2000	SRP218807	VANDERBILT UNIVERSITY SCHOOL OF MEDICINE
readname problem	badreadname, inferred	SRR10001901	610	2019-11-01 01:03:42	3655	Illumina HiSeq 2000	SRP218807	VANDERBILT UNIVERSITY SCHOOL OF MEDICINE
readname problem	badreadname, inferred	SRR10001838	610	2019-11-01 01:03:43	3825	Illumina HiSeq 2000	SRP218807	VANDERBILT UNIVERSITY SCHOOL OF MEDICINE
readname problem	badreadname, inferred	SRR10001837	610	2019-11-01 01:03:43	2462	Illumina HiSeq 2000	SRP218807	VANDERBILT UNIVERSITY SCHOOL OF MEDICINE
readname problem	badreadname, inferred	SRR10001840	610	2019-11-01 01:03:43	2381	Illumina HiSeq 2000	SRP218807	VANDERBILT UNIVERSITY SCHOOL OF MEDICINE
readname problem	badreadname, inferred	SRR10001839	610	2019-11-01 01:03:43	2515	Illumina HiSeq 2000	SRP218807	VANDERBILT UNIVERSITY SCHOOL OF MEDICINE
readname problem	badreadname, inferred	SRR10001834	610	2019-11-01 01:03:43	2455	Illumina HiSeq 2000	SRP218807	VANDERBILT UNIVERSITY SCHOOL OF MEDICINE
readname problem	badreadname, inferred	SRR10001833	610	2019-11-01 01:03:43	2238	Illumina HiSeq 2000	SRP218807	VANDERBILT UNIVERSITY SCHOOL OF MEDICINE
readname problem	badreadname, inferred	SRR10001816	610	2019-11-01 01:03:44	2948	Illumina HiSeq 2000	SRP218807	VANDERBILT UNIVERSITY SCHOOL OF MEDICINE
readname problem	badreadname, inferred	SRR10001874	610	2019-11-01 01:03:42	3078	Illumina HiSeq 2000	SRP218807	VANDERBILT UNIVERSITY SCHOOL OF MEDICINE
readname problem	badreadname, inferred	SRR10001873	610	2019-11-01 01:03:42	2584	Illumina HiSeq 2000	SRP218807	VANDERBILT UNIVERSITY SCHOOL OF MEDICINE
readname problem	badreadname, inferred	SRR10001997	610	2019-11-01 01:03:40	2389	Illumina HiSeq 2000	SRP218807	VANDERBILT UNIVERSITY SCHOOL OF MEDICINE
readname problem	badreadname, inferred	SRR10001998	610	2019-11-01 01:03:40	2508	Illumina HiSeq 2000	SRP218807	VANDERBILT UNIVERSITY SCHOOL OF MEDICINE
readname problem	badreadname, inferred	SRR10001999	610	2019-11-01 01:03:40	2319	Illumina HiSeq 2000	SRP218807	VANDERBILT UNIVERSITY SCHOOL OF MEDICINE
readname problem	badreadname, inferred	SRR10002000	610	2019-11-01 01:03:40	2580	Illumina HiSeq 2000	SRP218807	VANDERBILT UNIVERSITY SCHOOL OF MEDICINE
readname problem	badreadname, inferred	SRR10001993	610	2019-11-01 01:03:40	2104	Illumina HiSeq 2000	SRP218807	VANDERBILT UNIVERSITY SCHOOL OF MEDICINE
readname problem	badreadname, inferred	SRR10001994	610	2019-11-01 01:03:40	1970	Illumina HiSeq 2000	SRP218807	VANDERBILT UNIVERSITY SCHOOL OF MEDICINE
readname problem	badreadname, inferred	SRR10001995	610	2019-11-01 01:03:40	2490	Illumina HiSeq 2000	SRP218807	VANDERBILT UNIVERSITY SCHOOL OF MEDICINE
readname problem	badreadname, inferred	SRR10001996	610	2019-11-01 01:03:40	2585	Illumina HiSeq 2000	SRP218807	VANDERBILT UNIVERSITY SCHOOL OF MEDICINE
readname problem	badreadname, inferred	SRR10001991	610	2019-11-01 01:03:40	2263	Illumina HiSeq 2000	SRP218807	VANDERBILT UNIVERSITY SCHOOL OF MEDICINE
readname problem	badreadname, inferred	SRR10001992	610	2019-11-01 01:03:40	2833	Illumina HiSeq 2000	SRP218807	VANDERBILT UNIVERSITY SCHOOL OF MEDICINE
readname problem	badreadname, inferred	SRR10001923	610	2019-11-01 01:03:41	2160	Illumina HiSeq 2000	SRP218807	VANDERBILT UNIVERSITY SCHOOL OF MEDICINE
readname problem	badreadname, inferred	SRR10001924	610	2019-11-01 01:03:41	2152	Illumina HiSeq 2000	SRP218807	VANDERBILT UNIVERSITY SCHOOL OF MEDICINE
readname problem	badreadname, inferred	SRR10001925	610	2019-11-01 01:03:41	2032	Illumina HiSeq 2000	SRP218807	VANDERBILT UNIVERSITY SCHOOL OF MEDICINE
readname problem	badreadname, inferred	SRR10001926	610	2019-11-01 01:03:41	2397	Illumina HiSeq 2000	SRP218807	VANDERBILT UNIVERSITY SCHOOL OF MEDICINE
readname problem	badreadname, inferred	SRR10001919	610	2019-11-01 01:03:41	2569	Illumina HiSeq 2000	SRP218807	VANDERBILT UNIVERSITY SCHOOL OF MEDICINE
readname problem	badreadname, inferred	SRR10001920	610	2019-11-01 01:03:41	2364	Illumina HiSeq 2000	SRP218807	VANDERBILT UNIVERSITY SCHOOL OF MEDICINE
readname problem	badreadname, inferred	SRR10001921	610	2019-11-01 01:03:41	1996	Illumina HiSeq 2000	SRP218807	VANDERBILT UNIVERSITY SCHOOL OF MEDICINE
readname problem	badreadname, inferred	SRR10001922	610	2019-11-01 01:03:41	2250	Illumina HiSeq 2000	SRP218807	VANDERBILT UNIVERSITY SCHOOL OF MEDICINE
readname problem	badreadname, inferred	SRR10001918	610	2019-11-01 01:03:41	2423	Illumina HiSeq 2000	SRP218807	VANDERBILT UNIVERSITY SCHOOL OF MEDICINE
readname problem	badreadname, inferred	SRR10002006	610	2019-11-01 01:03:40	2130	Illumina HiSeq 2000	SRP218807	VANDERBILT UNIVERSITY SCHOOL OF MEDICINE
readname problem	badreadname, inferred	SRR10002005	610	2019-11-01 01:03:40	2495	Illumina HiSeq 2000	SRP218807	VANDERBILT UNIVERSITY SCHOOL OF MEDICINE
readname problem	badreadname, inferred	SRR10002008	610	2019-11-01 01:03:40	2500	Illumina HiSeq 2000	SRP218807	VANDERBILT UNIVERSITY SCHOOL OF MEDICINE
readname problem	badreadname, inferred	SRR10002007	610	2019-11-01 01:03:40	2003	Illumina HiSeq 2000	SRP218807	VANDERBILT UNIVERSITY SCHOOL OF MEDICINE
readname problem	badreadname, inferred	SRR10002009	610	2019-11-01 01:03:40	2634	Illumina HiSeq 2000	SRP218807	VANDERBILT UNIVERSITY SCHOOL OF MEDICINE
readname problem	badreadname, inferred	SRR10002003	610	2019-11-01 01:03:40	2369	Illumina HiSeq 2000	SRP218807	VANDERBILT UNIVERSITY SCHOOL OF MEDICINE
readname problem	badreadname, inferred	SRR10002002	610	2019-11-01 01:03:40	2489	Illumina HiSeq 2000	SRP218807	VANDERBILT UNIVERSITY SCHOOL OF MEDICINE
readname problem	badreadname, inferred	SRR10001959	610	2019-11-01 01:03:40	2208	Illumina HiSeq 2000	SRP218807	VANDERBILT UNIVERSITY SCHOOL OF MEDICINE
readname problem	badreadname, inferred	SRR10001960	610	2019-11-01 01:03:40	2325	Illumina HiSeq 2000	SRP218807	VANDERBILT UNIVERSITY SCHOOL OF MEDICINE
readname problem	badreadname, inferred	SRR10001961	610	2019-11-01 01:03:40	2334	Illumina HiSeq 2000	SRP218807	VANDERBILT UNIVERSITY SCHOOL OF MEDICINE
readname problem	badreadname, inferred	SRR10001962	610	2019-11-01 01:03:40	2440	Illumina HiSeq 2000	SRP218807	VANDERBILT UNIVERSITY SCHOOL OF MEDICINE
readname problem	badreadname, inferred	SRR10001963	610	2019-11-01 01:03:40	2279	Illumina HiSeq 2000	SRP218807	VANDERBILT UNIVERSITY SCHOOL OF MEDICINE
readname problem	badreadname, inferred	SRR10001964	610	2019-11-01 01:03:40	2264	Illumina HiSeq 2000	SRP218807	VANDERBILT UNIVERSITY SCHOOL OF MEDICINE
readname problem	badreadname, inferred	SRR10001965	610	2019-11-01 01:03:40	2255	Illumina HiSeq 2000	SRP218807	VANDERBILT UNIVERSITY SCHOOL OF MEDICINE
readname problem	badreadname, inferred	SRR10001966	610	2019-11-01 01:03:40	2738	Illumina HiSeq 2000	SRP218807	VANDERBILT UNIVERSITY SCHOOL OF MEDICINE
readname problem	badreadname, inferred	SRR10001967	610	2019-11-01 01:03:40	2631	Illumina HiSeq 2000	SRP218807	VANDERBILT UNIVERSITY SCHOOL OF MEDICINE
readname problem	badreadname, inferred	SRR10001968	610	2019-11-01 01:03:40	2307	Illumina HiSeq 2000	SRP218807	VANDERBILT UNIVERSITY SCHOOL OF MEDICINE
readname problem	badreadname, inferred	SRR10001915	610	2019-11-01 01:03:41	1920	Illumina HiSeq 2000	SRP218807	VANDERBILT UNIVERSITY SCHOOL OF MEDICINE
readname problem	badreadname, inferred	SRR10001982	610	2019-11-01 01:03:40	2181	Illumina HiSeq 2000	SRP218807	VANDERBILT UNIVERSITY SCHOOL OF MEDICINE
readname problem	badreadname, inferred	SRR10001917	610	2019-11-01 01:03:41	2209	Illumina HiSeq 2000	SRP218807	VANDERBILT UNIVERSITY SCHOOL OF MEDICINE
readname problem	badreadname, inferred	SRR10001916	610	2019-11-01 01:03:41	1916	Illumina HiSeq 2000	SRP218807	VANDERBILT UNIVERSITY SCHOOL OF MEDICINE
readname problem	badreadname, inferred	SRR10001911	610	2019-11-01 01:03:41	2402	Illumina HiSeq 2000	SRP218807	VANDERBILT UNIVERSITY SCHOOL OF MEDICINE
readname problem	badreadname, inferred	SRR10001910	610	2019-11-01 01:03:42	1855	Illumina HiSeq 2000	SRP218807	VANDERBILT UNIVERSITY SCHOOL OF MEDICINE
readname problem	badreadname, inferred	SRR10001913	610	2019-11-01 01:03:41	2410	Illumina HiSeq 2000	SRP218807	VANDERBILT UNIVERSITY SCHOOL OF MEDICINE
readname problem	badreadname, inferred	SRR10001912	610	2019-11-01 01:03:41	2348	Illumina HiSeq 2000	SRP218807	VANDERBILT UNIVERSITY SCHOOL OF MEDICINE
readname problem	badreadname, inferred	SRR10001990	610	2019-11-01 01:03:40	2379	Illumina HiSeq 2000	SRP218807	VANDERBILT UNIVERSITY SCHOOL OF MEDICINE
readname problem	badreadname, inferred	SRR10001933	610	2019-11-01 01:03:41	2566	Illumina HiSeq 2000	SRP218807	VANDERBILT UNIVERSITY SCHOOL OF MEDICINE
readname problem	badreadname, inferred	SRR10001934	610	2019-11-01 01:03:41	2542	Illumina HiSeq 2000	SRP218807	VANDERBILT UNIVERSITY SCHOOL OF MEDICINE
readname problem	badreadname, inferred	SRR10001935	610	2019-11-01 01:03:41	3146	Illumina HiSeq 2000	SRP218807	VANDERBILT UNIVERSITY SCHOOL OF MEDICINE
readname problem	badreadname, inferred	SRR10001936	610	2019-11-01 01:03:41	2407	Illumina HiSeq 2000	SRP218807	VANDERBILT UNIVERSITY SCHOOL OF MEDICINE
readname problem	badreadname, inferred	SRR10001929	610	2019-11-01 01:03:41	2479	Illumina HiSeq 2000	SRP218807	VANDERBILT UNIVERSITY SCHOOL OF MEDICINE
readname problem	badreadname, inferred	SRR10001930	610	2019-11-01 01:03:41	2619	Illumina HiSeq 2000	SRP218807	VANDERBILT UNIVERSITY SCHOOL OF MEDICINE
readname problem	badreadname, inferred	SRR10001931	610	2019-11-01 01:03:41	2023	Illumina HiSeq 2000	SRP218807	VANDERBILT UNIVERSITY SCHOOL OF MEDICINE
readname problem	badreadname, inferred	SRR10001932	610	2019-11-01 01:03:41	2536	Illumina HiSeq 2000	SRP218807	VANDERBILT UNIVERSITY SCHOOL OF MEDICINE
readname problem	badreadname, inferred	SRR10001937	610	2019-11-01 01:03:41	1987	Illumina HiSeq 2000	SRP218807	VANDERBILT UNIVERSITY SCHOOL OF MEDICINE
readname problem	badreadname, inferred	SRR10001938	610	2019-11-01 01:03:41	1779	Illumina HiSeq 2000	SRP218807	VANDERBILT UNIVERSITY SCHOOL OF MEDICINE
readname problem	badreadname, inferred	SRR10001970	610	2019-11-01 01:03:40	1767	Illumina HiSeq 2000	SRP218807	VANDERBILT UNIVERSITY SCHOOL OF MEDICINE
readname problem	badreadname, inferred	SRR10001942	610	2019-11-01 01:03:41	2364	Illumina HiSeq 2000	SRP218807	VANDERBILT UNIVERSITY SCHOOL OF MEDICINE
readname problem	badreadname, inferred	SRR10001941	610	2019-11-01 01:03:41	2729	Illumina HiSeq 2000	SRP218807	VANDERBILT UNIVERSITY SCHOOL OF MEDICINE
readname problem	badreadname, inferred	SRR10001944	610	2019-11-01 01:03:41	1891	Illumina HiSeq 2000	SRP218807	VANDERBILT UNIVERSITY SCHOOL OF MEDICINE
readname problem	badreadname, inferred	SRR10001943	610	2019-11-01 01:03:41	2633	Illumina HiSeq 2000	SRP218807	VANDERBILT UNIVERSITY SCHOOL OF MEDICINE
readname problem	badreadname, inferred	SRR10001946	610	2019-11-01 01:03:41	2362	Illumina HiSeq 2000	SRP218807	VANDERBILT UNIVERSITY SCHOOL OF MEDICINE
readname problem	badreadname, inferred	SRR10001945	610	2019-11-01 01:03:41	2407	Illumina HiSeq 2000	SRP218807	VANDERBILT UNIVERSITY SCHOOL OF MEDICINE
readname problem	badreadname, inferred	SRR10001989	610	2019-11-01 01:03:40	2666	Illumina HiSeq 2000	SRP218807	VANDERBILT UNIVERSITY SCHOOL OF MEDICINE
readname problem	badreadname, inferred	SRR10001914	610	2019-11-01 01:03:41	2239	Illumina HiSeq 2000	SRP218807	VANDERBILT UNIVERSITY SCHOOL OF MEDICINE
readname problem	badreadname, inferred	SRR10001986	610	2019-11-01 01:03:40	2799	Illumina HiSeq 2000	SRP218807	VANDERBILT UNIVERSITY SCHOOL OF MEDICINE
readname problem	badreadname, inferred	SRR10001974	610	2019-11-01 01:03:40	2322	Illumina HiSeq 2000	SRP218807	VANDERBILT UNIVERSITY SCHOOL OF MEDICINE
readname problem	badreadname, inferred	SRR10001973	610	2019-11-01 01:03:40	2233	Illumina HiSeq 2000	SRP218807	VANDERBILT UNIVERSITY SCHOOL OF MEDICINE
readname problem	badreadname, inferred	SRR10001972	610	2019-11-01 01:03:40	2403	Illumina HiSeq 2000	SRP218807	VANDERBILT UNIVERSITY SCHOOL OF MEDICINE
readname problem	badreadname, inferred	SRR10001971	610	2019-11-01 01:03:40	2818	Illumina HiSeq 2000	SRP218807	VANDERBILT UNIVERSITY SCHOOL OF MEDICINE
readname problem	badreadname, inferred	SRR10001978	610	2019-11-01 01:03:40	2404	Illumina HiSeq 2000	SRP218807	VANDERBILT UNIVERSITY SCHOOL OF MEDICINE
readname problem	badreadname, inferred	SRR10001977	610	2019-11-01 01:03:40	2727	Illumina HiSeq 2000	SRP218807	VANDERBILT UNIVERSITY SCHOOL OF MEDICINE
readname problem	badreadname, inferred	SRR10001976	610	2019-11-01 01:03:40	2081	Illumina HiSeq 2000	SRP218807	VANDERBILT UNIVERSITY SCHOOL OF MEDICINE
readname problem	badreadname, inferred	SRR10001975	610	2019-11-01 01:03:40	2386	Illumina HiSeq 2000	SRP218807	VANDERBILT UNIVERSITY SCHOOL OF MEDICINE
readname problem	badreadname, inferred	SRR10001981	610	2019-11-01 01:03:40	2080	Illumina HiSeq 2000	SRP218807	VANDERBILT UNIVERSITY SCHOOL OF MEDICINE
readname problem	badreadname, inferred	SRR10001947	610	2019-11-01 01:03:41	2193	Illumina HiSeq 2000	SRP218807	VANDERBILT UNIVERSITY SCHOOL OF MEDICINE
readname problem	badreadname, inferred	SRR10001948	610	2019-11-01 01:03:41	2725	Illumina HiSeq 2000	SRP218807	VANDERBILT UNIVERSITY SCHOOL OF MEDICINE
readname problem	badreadname, inferred	SRR10001949	610	2019-11-01 01:03:41	3137	Illumina HiSeq 2000	SRP218807	VANDERBILT UNIVERSITY SCHOOL OF MEDICINE
readname problem	badreadname, inferred	SRR10001939	610	2019-11-01 01:03:41	2037	Illumina HiSeq 2000	SRP218807	VANDERBILT UNIVERSITY SCHOOL OF MEDICINE
readname problem	badreadname, inferred	SRR10001940	610	2019-11-01 01:03:41	2566	Illumina HiSeq 2000	SRP218807	VANDERBILT UNIVERSITY SCHOOL OF MEDICINE
readname problem	badreadname, inferred	SRR10001928	610	2019-11-01 01:03:41	1993	Illumina HiSeq 2000	SRP218807	VANDERBILT UNIVERSITY SCHOOL OF MEDICINE
readname problem	badreadname, inferred	SRR10001979	610	2019-11-01 01:03:40	2380	Illumina HiSeq 2000	SRP218807	VANDERBILT UNIVERSITY SCHOOL OF MEDICINE
readname problem	badreadname, inferred	SRR10001980	610	2019-11-01 01:03:40	2522	Illumina HiSeq 2000	SRP218807	VANDERBILT UNIVERSITY SCHOOL OF MEDICINE
readname problem	badreadname, inferred	SRR10001988	610	2019-11-01 01:03:40	2596	Illumina HiSeq 2000	SRP218807	VANDERBILT UNIVERSITY SCHOOL OF MEDICINE
readname problem	badreadname, inferred	SRR10001987	610	2019-11-01 01:03:40	2081	Illumina HiSeq 2000	SRP218807	VANDERBILT UNIVERSITY SCHOOL OF MEDICINE
readname problem	badreadname, inferred	SRR10002004	610	2019-11-01 01:03:40	2333	Illumina HiSeq 2000	SRP218807	VANDERBILT UNIVERSITY SCHOOL OF MEDICINE
readname problem	badreadname, inferred	SRR10002001	610	2019-11-01 01:03:40	2034	Illumina HiSeq 2000	SRP218807	VANDERBILT UNIVERSITY SCHOOL OF MEDICINE
readname problem	badreadname, inferred	SRR10001985	610	2019-11-01 01:03:40	3881	Illumina HiSeq 2000	SRP218807	VANDERBILT UNIVERSITY SCHOOL OF MEDICINE
readname problem	badreadname, inferred	SRR10001984	610	2019-11-01 01:03:40	3280	Illumina HiSeq 2000	SRP218807	VANDERBILT UNIVERSITY SCHOOL OF MEDICINE
readname problem	badreadname, inferred	SRR10001983	610	2019-11-01 01:03:40	3408	Illumina HiSeq 2000	SRP218807	VANDERBILT UNIVERSITY SCHOOL OF MEDICINE
readname problem	badreadname, inferred	SRR10001969	610	2019-11-01 01:03:40	3073	Illumina HiSeq 2000	SRP218807	VANDERBILT UNIVERSITY SCHOOL OF MEDICINE
readname problem	badreadname, inferred	SRR10001927	610	2019-11-01 01:03:41	2455	Illumina HiSeq 2000	SRP218807	VANDERBILT UNIVERSITY SCHOOL OF MEDICINE
readname problem	badreadname, inferred	SRR10001953	610	2019-11-01 01:03:41	3209	Illumina HiSeq 2000	SRP218807	VANDERBILT UNIVERSITY SCHOOL OF MEDICINE
readname problem	badreadname, inferred	SRR10001954	610	2019-11-01 01:03:41	3324	Illumina HiSeq 2000	SRP218807	VANDERBILT UNIVERSITY SCHOOL OF MEDICINE
readname problem	badreadname, inferred	SRR10001955	610	2019-11-01 01:03:41	2762	Illumina HiSeq 2000	SRP218807	VANDERBILT UNIVERSITY SCHOOL OF MEDICINE
readname problem	badreadname, inferred	SRR10001956	610	2019-11-01 01:03:41	2193	Illumina HiSeq 2000	SRP218807	VANDERBILT UNIVERSITY SCHOOL OF MEDICINE
readname problem	badreadname, inferred	SRR10001950	610	2019-11-01 01:03:41	2590	Illumina HiSeq 2000	SRP218807	VANDERBILT UNIVERSITY SCHOOL OF MEDICINE
readname problem	badreadname, inferred	SRR10001951	610	2019-11-01 01:03:41	2527	Illumina HiSeq 2000	SRP218807	VANDERBILT UNIVERSITY SCHOOL OF MEDICINE
readname problem	badreadname, inferred	SRR10001952	610	2019-11-01 01:03:41	2204	Illumina HiSeq 2000	SRP218807	VANDERBILT UNIVERSITY SCHOOL OF MEDICINE
readname problem	badreadname, inferred	SRR10001957	610	2019-11-01 01:03:41	3130	Illumina HiSeq 2000	SRP218807	VANDERBILT UNIVERSITY SCHOOL OF MEDICINE
readname problem	badreadname, inferred	SRR10001958	610	2019-11-01 01:03:41	2521	Illumina HiSeq 2000	SRP218807	VANDERBILT UNIVERSITY SCHOOL OF MEDICINE
readname problem	badreadname, inferred	SRR10002030	610	2019-11-01 01:03:39	2347	Illumina HiSeq 2000	SRP218807	VANDERBILT UNIVERSITY SCHOOL OF MEDICINE
readname problem	badreadname, inferred	SRR10002031	610	2019-11-01 01:03:39	2225	Illumina HiSeq 2000	SRP218807	VANDERBILT UNIVERSITY SCHOOL OF MEDICINE
readname problem	badreadname, inferred	SRR10002028	610	2019-11-01 01:03:39	2216	Illumina HiSeq 2000	SRP218807	VANDERBILT UNIVERSITY SCHOOL OF MEDICINE
readname problem	badreadname, inferred	SRR10002029	610	2019-11-01 01:03:39	2366	Illumina HiSeq 2000	SRP218807	VANDERBILT UNIVERSITY SCHOOL OF MEDICINE
readname problem	badreadname, inferred	SRR10002026	610	2019-11-01 01:03:39	2614	Illumina HiSeq 2000	SRP218807	VANDERBILT UNIVERSITY SCHOOL OF MEDICINE
readname problem	badreadname, inferred	SRR10002027	610	2019-11-01 01:03:39	2376	Illumina HiSeq 2000	SRP218807	VANDERBILT UNIVERSITY SCHOOL OF MEDICINE
readname problem	badreadname, inferred	SRR10002024	610	2019-11-01 01:03:39	2166	Illumina HiSeq 2000	SRP218807	VANDERBILT UNIVERSITY SCHOOL OF MEDICINE
readname problem	badreadname, inferred	SRR10002025	610	2019-11-01 01:03:39	2360	Illumina HiSeq 2000	SRP218807	VANDERBILT UNIVERSITY SCHOOL OF MEDICINE
readname problem	badreadname, inferred	SRR10002032	610	2019-11-01 01:03:39	2259	Illumina HiSeq 2000	SRP218807	VANDERBILT UNIVERSITY SCHOOL OF MEDICINE
readname problem	badreadname, inferred	SRR10002033	610	2019-11-01 01:03:39	2371	Illumina HiSeq 2000	SRP218807	VANDERBILT UNIVERSITY SCHOOL OF MEDICINE
readname problem	badreadname, inferred	SRR10002010	610	2019-11-01 01:03:40	2161	Illumina HiSeq 2000	SRP218807	VANDERBILT UNIVERSITY SCHOOL OF MEDICINE
readname problem	badreadname, inferred	SRR10002012	610	2019-11-01 01:03:40	2230	Illumina HiSeq 2000	SRP218807	VANDERBILT UNIVERSITY SCHOOL OF MEDICINE
readname problem	badreadname, inferred	SRR10002011	610	2019-11-01 01:03:40	2054	Illumina HiSeq 2000	SRP218807	VANDERBILT UNIVERSITY SCHOOL OF MEDICINE
readname problem	badreadname, inferred	SRR10002075	610	2019-11-01 01:03:38	2102	Illumina HiSeq 2000	SRP218807	VANDERBILT UNIVERSITY SCHOOL OF MEDICINE
readname problem	badreadname, inferred	SRR10002074	610	2019-11-01 01:03:38	2377	Illumina HiSeq 2000	SRP218807	VANDERBILT UNIVERSITY SCHOOL OF MEDICINE
readname problem	badreadname, inferred	SRR10002073	610	2019-11-01 01:03:38	2016	Illumina HiSeq 2000	SRP218807	VANDERBILT UNIVERSITY SCHOOL OF MEDICINE
readname problem	badreadname, inferred	SRR10002071	610	2019-11-01 01:03:38	2086	Illumina HiSeq 2000	SRP218807	VANDERBILT UNIVERSITY SCHOOL OF MEDICINE
readname problem	badreadname, inferred	SRR10002070	610	2019-11-01 01:03:38	2538	Illumina HiSeq 2000	SRP218807	VANDERBILT UNIVERSITY SCHOOL OF MEDICINE
readname problem	badreadname, inferred	SRR10002069	610	2019-11-01 01:03:38	2396	Illumina HiSeq 2000	SRP218807	VANDERBILT UNIVERSITY SCHOOL OF MEDICINE
readname problem	badreadname, inferred	SRR10002068	610	2019-11-01 01:03:38	2242	Illumina HiSeq 2000	SRP218807	VANDERBILT UNIVERSITY SCHOOL OF MEDICINE
readname problem	badreadname, inferred	SRR10002077	610	2019-11-01 01:03:38	2111	Illumina HiSeq 2000	SRP218807	VANDERBILT UNIVERSITY SCHOOL OF MEDICINE
readname problem	badreadname, inferred	SRR10002086	610	2019-11-01 01:03:38	2059	Illumina HiSeq 2000	SRP218807	VANDERBILT UNIVERSITY SCHOOL OF MEDICINE
readname problem	badreadname, inferred	SRR10002085	610	2019-11-01 01:03:38	2339	Illumina HiSeq 2000	SRP218807	VANDERBILT UNIVERSITY SCHOOL OF MEDICINE
readname problem	badreadname, inferred	SRR10002084	610	2019-11-01 01:03:38	2271	Illumina HiSeq 2000	SRP218807	VANDERBILT UNIVERSITY SCHOOL OF MEDICINE
readname problem	badreadname, inferred	SRR10002083	610	2019-11-01 01:03:38	2630	Illumina HiSeq 2000	SRP218807	VANDERBILT UNIVERSITY SCHOOL OF MEDICINE
readname problem	badreadname, inferred	SRR10002082	610	2019-11-01 01:03:38	2451	Illumina HiSeq 2000	SRP218807	VANDERBILT UNIVERSITY SCHOOL OF MEDICINE
readname problem	badreadname, inferred	SRR10002081	610	2019-11-01 01:03:38	2284	Illumina HiSeq 2000	SRP218807	VANDERBILT UNIVERSITY SCHOOL OF MEDICINE
readname problem	badreadname, inferred	SRR10002080	610	2019-11-01 01:03:38	1920	Illumina HiSeq 2000	SRP218807	VANDERBILT UNIVERSITY SCHOOL OF MEDICINE
readname problem	badreadname, inferred	SRR10002079	610	2019-11-01 01:03:38	2516	Illumina HiSeq 2000	SRP218807	VANDERBILT UNIVERSITY SCHOOL OF MEDICINE
readname problem	badreadname, inferred	SRR10002078	610	2019-11-01 01:03:38	2420	Illumina HiSeq 2000	SRP218807	VANDERBILT UNIVERSITY SCHOOL OF MEDICINE
readname problem	badreadname, inferred	SRR10002087	610	2019-11-01 01:03:38	2661	Illumina HiSeq 2000	SRP218807	VANDERBILT UNIVERSITY SCHOOL OF MEDICINE
readname problem	badreadname, inferred	SRR10002050	610	2019-11-01 01:03:39	3212	Illumina HiSeq 2000	SRP218807	VANDERBILT UNIVERSITY SCHOOL OF MEDICINE
readname problem	badreadname, inferred	SRR10001497	610	2019-11-01 01:03:38	2728	Illumina HiSeq 2000	SRP218807	VANDERBILT UNIVERSITY SCHOOL OF MEDICINE
readname problem	badreadname, inferred	SRR10001496	610	2019-11-01 01:03:38	2232	Illumina HiSeq 2000	SRP218807	VANDERBILT UNIVERSITY SCHOOL OF MEDICINE
readname problem	badreadname, inferred	SRR10001486	610	2019-11-01 01:03:38	2065	Illumina HiSeq 2000	SRP218807	VANDERBILT UNIVERSITY SCHOOL OF MEDICINE
readname problem	badreadname, inferred	SRR10001487	610	2019-11-01 01:03:38	2419	Illumina HiSeq 2000	SRP218807	VANDERBILT UNIVERSITY SCHOOL OF MEDICINE
readname problem	badreadname, inferred	SRR10001488	610	2019-11-01 01:03:38	2030	Illumina HiSeq 2000	SRP218807	VANDERBILT UNIVERSITY SCHOOL OF MEDICINE
readname problem	badreadname, inferred	SRR10001489	610	2019-11-01 01:03:38	2022	Illumina HiSeq 2000	SRP218807	VANDERBILT UNIVERSITY SCHOOL OF MEDICINE
readname problem	badreadname, inferred	SRR10001491	610	2019-11-01 01:03:38	2026	Illumina HiSeq 2000	SRP218807	VANDERBILT UNIVERSITY SCHOOL OF MEDICINE
readname problem	badreadname, inferred	SRR10001492	610	2019-11-01 01:03:38	2290	Illumina HiSeq 2000	SRP218807	VANDERBILT UNIVERSITY SCHOOL OF MEDICINE
readname problem	badreadname, inferred	SRR10001493	610	2019-11-01 01:03:38	2294	Illumina HiSeq 2000	SRP218807	VANDERBILT UNIVERSITY SCHOOL OF MEDICINE
readname problem	badreadname, inferred	SRR10002088	610	2019-11-01 01:03:38	2893	Illumina HiSeq 2000	SRP218807	VANDERBILT UNIVERSITY SCHOOL OF MEDICINE
readname problem	badreadname, inferred	SRR10002089	610	2019-11-01 01:03:38	2180	Illumina HiSeq 2000	SRP218807	VANDERBILT UNIVERSITY SCHOOL OF MEDICINE
readname problem	badreadname, inferred	SRR10002013	610	2019-11-01 01:03:39	2846	Illumina HiSeq 2000	SRP218807	VANDERBILT UNIVERSITY SCHOOL OF MEDICINE
readname problem	badreadname, inferred	SRR10001494	610	2019-11-01 01:03:38	2373	Illumina HiSeq 2000	SRP218807	VANDERBILT UNIVERSITY SCHOOL OF MEDICINE
readname problem	badreadname, inferred	SRR10001495	610	2019-11-01 01:03:38	2411	Illumina HiSeq 2000	SRP218807	VANDERBILT UNIVERSITY SCHOOL OF MEDICINE
readname problem	badreadname, inferred	SRR10002064	610	2019-11-01 01:03:38	2170	Illumina HiSeq 2000	SRP218807	VANDERBILT UNIVERSITY SCHOOL OF MEDICINE
readname problem	badreadname, inferred	SRR10002067	610	2019-11-01 01:03:38	1849	Illumina HiSeq 2000	SRP218807	VANDERBILT UNIVERSITY SCHOOL OF MEDICINE
readname problem	badreadname, inferred	SRR10002066	610	2019-11-01 01:03:38	2638	Illumina HiSeq 2000	SRP218807	VANDERBILT UNIVERSITY SCHOOL OF MEDICINE
readname problem	badreadname, inferred	SRR10002065	610	2019-11-01 01:03:38	2175	Illumina HiSeq 2000	SRP218807	VANDERBILT UNIVERSITY SCHOOL OF MEDICINE
readname problem	badreadname, inferred	SRR10002076	610	2019-11-01 01:03:38	2605	Illumina HiSeq 2000	SRP218807	VANDERBILT UNIVERSITY SCHOOL OF MEDICINE
readname problem	badreadname, inferred	SRR10002072	610	2019-11-01 01:03:38	2589	Illumina HiSeq 2000	SRP218807	VANDERBILT UNIVERSITY SCHOOL OF MEDICINE
readname problem	badreadname, inferred	SRR10002051	610	2019-11-01 01:03:39	2355	Illumina HiSeq 2000	SRP218807	VANDERBILT UNIVERSITY SCHOOL OF MEDICINE
readname problem	badreadname, inferred	SRR10002052	610	2019-11-01 01:03:39	2780	Illumina HiSeq 2000	SRP218807	VANDERBILT UNIVERSITY SCHOOL OF MEDICINE
readname problem	badreadname, inferred	SRR10002053	610	2019-11-01 01:03:39	2282	Illumina HiSeq 2000	SRP218807	VANDERBILT UNIVERSITY SCHOOL OF MEDICINE
readname problem	badreadname, inferred	SRR10002046	610	2019-11-01 01:03:39	1804	Illumina HiSeq 2000	SRP218807	VANDERBILT UNIVERSITY SCHOOL OF MEDICINE
readname problem	badreadname, inferred	SRR10002047	610	2019-11-01 01:03:39	2268	Illumina HiSeq 2000	SRP218807	VANDERBILT UNIVERSITY SCHOOL OF MEDICINE
readname problem	badreadname, inferred	SRR10002048	610	2019-11-01 01:03:39	2200	Illumina HiSeq 2000	SRP218807	VANDERBILT UNIVERSITY SCHOOL OF MEDICINE
readname problem	badreadname, inferred	SRR10002049	610	2019-11-01 01:03:39	2074	Illumina HiSeq 2000	SRP218807	VANDERBILT UNIVERSITY SCHOOL OF MEDICINE
readname problem	badreadname, inferred	SRR10001490	610	2019-11-01 01:03:38	2269	Illumina HiSeq 2000	SRP218807	VANDERBILT UNIVERSITY SCHOOL OF MEDICINE
readname problem	badreadname, inferred	SRR10002036	610	2019-11-01 01:03:39	2094	Illumina HiSeq 2000	SRP218807	VANDERBILT UNIVERSITY SCHOOL OF MEDICINE
readname problem	badreadname, inferred	SRR10002037	610	2019-11-01 01:03:39	1929	Illumina HiSeq 2000	SRP218807	VANDERBILT UNIVERSITY SCHOOL OF MEDICINE
readname problem	badreadname, inferred	SRR10002034	610	2019-11-01 01:03:39	2139	Illumina HiSeq 2000	SRP218807	VANDERBILT UNIVERSITY SCHOOL OF MEDICINE
readname problem	badreadname, inferred	SRR10002035	610	2019-11-01 01:03:39	2610	Illumina HiSeq 2000	SRP218807	VANDERBILT UNIVERSITY SCHOOL OF MEDICINE
readname problem	badreadname, inferred	SRR10002040	610	2019-11-01 01:03:39	2145	Illumina HiSeq 2000	SRP218807	VANDERBILT UNIVERSITY SCHOOL OF MEDICINE
readname problem	badreadname, inferred	SRR10002041	610	2019-11-01 01:03:39	2254	Illumina HiSeq 2000	SRP218807	VANDERBILT UNIVERSITY SCHOOL OF MEDICINE
readname problem	badreadname, inferred	SRR10002038	610	2019-11-01 01:03:39	2562	Illumina HiSeq 2000	SRP218807	VANDERBILT UNIVERSITY SCHOOL OF MEDICINE
readname problem	badreadname, inferred	SRR10002039	610	2019-11-01 01:03:39	2443	Illumina HiSeq 2000	SRP218807	VANDERBILT UNIVERSITY SCHOOL OF MEDICINE
readname problem	badreadname, inferred	SRR10002042	610	2019-11-01 01:03:39	2253	Illumina HiSeq 2000	SRP218807	VANDERBILT UNIVERSITY SCHOOL OF MEDICINE
readname problem	badreadname, inferred	SRR10002043	610	2019-11-01 01:03:39	2676	Illumina HiSeq 2000	SRP218807	VANDERBILT UNIVERSITY SCHOOL OF MEDICINE
readname problem	badreadname, inferred	SRR10002044	610	2019-11-01 01:03:39	2289	Illumina HiSeq 2000	SRP218807	VANDERBILT UNIVERSITY SCHOOL OF MEDICINE
readname problem	badreadname, inferred	SRR10002045	610	2019-11-01 01:03:39	2289	Illumina HiSeq 2000	SRP218807	VANDERBILT UNIVERSITY SCHOOL OF MEDICINE
readname problem	badreadname, inferred	SRR10002022	610	2019-11-01 01:03:39	3434	Illumina HiSeq 2000	SRP218807	VANDERBILT UNIVERSITY SCHOOL OF MEDICINE
readname problem	badreadname, inferred	SRR10002023	610	2019-11-01 01:03:39	5548	Illumina HiSeq 2000	SRP218807	VANDERBILT UNIVERSITY SCHOOL OF MEDICINE
readname problem	badreadname, inferred	SRR10002015	610	2019-11-01 01:03:39	4198	Illumina HiSeq 2000	SRP218807	VANDERBILT UNIVERSITY SCHOOL OF MEDICINE
readname problem	badreadname, inferred	SRR10002014	610	2019-11-01 01:03:39	4188	Illumina HiSeq 2000	SRP218807	VANDERBILT UNIVERSITY SCHOOL OF MEDICINE
readname problem	badreadname, inferred	SRR10002017	610	2019-11-01 01:03:39	3832	Illumina HiSeq 2000	SRP218807	VANDERBILT UNIVERSITY SCHOOL OF MEDICINE
readname problem	badreadname, inferred	SRR10002016	610	2019-11-01 01:03:39	3937	Illumina HiSeq 2000	SRP218807	VANDERBILT UNIVERSITY SCHOOL OF MEDICINE
readname problem	badreadname, inferred	SRR10002019	610	2019-11-01 01:03:39	2812	Illumina HiSeq 2000	SRP218807	VANDERBILT UNIVERSITY SCHOOL OF MEDICINE
readname problem	badreadname, inferred	SRR10002018	610	2019-11-01 01:03:39	3956	Illumina HiSeq 2000	SRP218807	VANDERBILT UNIVERSITY SCHOOL OF MEDICINE
readname problem	badreadname, inferred	SRR10002021	610	2019-11-01 01:03:39	3270	Illumina HiSeq 2000	SRP218807	VANDERBILT UNIVERSITY SCHOOL OF MEDICINE
readname problem	badreadname, inferred	SRR10002020	610	2019-11-01 01:03:39	2144	Illumina HiSeq 2000	SRP218807	VANDERBILT UNIVERSITY SCHOOL OF MEDICINE
readname problem	badreadname, inferred	SRR10001499	610	2019-11-01 01:03:38	2629	Illumina HiSeq 2000	SRP218807	VANDERBILT UNIVERSITY SCHOOL OF MEDICINE
readname problem	badreadname, inferred	SRR10001498	610	2019-11-01 01:03:38	1965	Illumina HiSeq 2000	SRP218807	VANDERBILT UNIVERSITY SCHOOL OF MEDICINE
readname problem	badreadname, inferred	SRR10002057	610	2019-11-01 01:03:39	4462	Illumina HiSeq 2000	SRP218807	VANDERBILT UNIVERSITY SCHOOL OF MEDICINE
readname problem	badreadname, inferred	SRR10002056	610	2019-11-01 01:03:39	1780	Illumina HiSeq 2000	SRP218807	VANDERBILT UNIVERSITY SCHOOL OF MEDICINE
readname problem	badreadname, inferred	SRR10002059	610	2019-11-01 01:03:39	2906	Illumina HiSeq 2000	SRP218807	VANDERBILT UNIVERSITY SCHOOL OF MEDICINE
readname problem	badreadname, inferred	SRR10002058	610	2019-11-01 01:03:39	2506	Illumina HiSeq 2000	SRP218807	VANDERBILT UNIVERSITY SCHOOL OF MEDICINE
readname problem	badreadname, inferred	SRR10002061	610	2019-11-01 01:03:39	3609	Illumina HiSeq 2000	SRP218807	VANDERBILT UNIVERSITY SCHOOL OF MEDICINE
readname problem	badreadname, inferred	SRR10002060	610	2019-11-01 01:03:39	2723	Illumina HiSeq 2000	SRP218807	VANDERBILT UNIVERSITY SCHOOL OF MEDICINE
readname problem	badreadname, inferred	SRR10002063	610	2019-11-01 01:03:38	2385	Illumina HiSeq 2000	SRP218807	VANDERBILT UNIVERSITY SCHOOL OF MEDICINE
readname problem	badreadname, inferred	SRR10002062	610	2019-11-01 01:03:39	3714	Illumina HiSeq 2000	SRP218807	VANDERBILT UNIVERSITY SCHOOL OF MEDICINE
readname problem	badreadname, inferred	SRR10002055	610	2019-11-01 01:03:39	3392	Illumina HiSeq 2000	SRP218807	VANDERBILT UNIVERSITY SCHOOL OF MEDICINE
readname problem	badreadname, inferred	SRR10002054	610	2019-11-01 01:03:39	3069	Illumina HiSeq 2000	SRP218807	VANDERBILT UNIVERSITY SCHOOL OF MEDICINE
readname problem	badreadname, inferred	SRR10001481	610	2019-11-01 01:03:38	2351	Illumina HiSeq 2000	SRP218807	VANDERBILT UNIVERSITY SCHOOL OF MEDICINE
readname problem	badreadname, inferred	SRR10001480	610	2019-11-01 01:03:38	880	Illumina HiSeq 2000	SRP218807	VANDERBILT UNIVERSITY SCHOOL OF MEDICINE
readname problem	badreadname, inferred	SRR10001485	610	2019-11-01 01:03:38	2708	Illumina HiSeq 2000	SRP218807	VANDERBILT UNIVERSITY SCHOOL OF MEDICINE
readname problem	badreadname, inferred	SRR10001484	610	2019-11-01 01:03:38	2297	Illumina HiSeq 2000	SRP218807	VANDERBILT UNIVERSITY SCHOOL OF MEDICINE
readname problem	badreadname, inferred	SRR10001483	610	2019-11-01 01:03:38	2243	Illumina HiSeq 2000	SRP218807	VANDERBILT UNIVERSITY SCHOOL OF MEDICINE
readname problem	badreadname, inferred	SRR10001482	610	2019-11-01 01:03:38	2950	Illumina HiSeq 2000	SRP218807	VANDERBILT UNIVERSITY SCHOOL OF MEDICINE
readname problem	badreadname, inferred	SRR10001587	610	2019-11-01 01:03:35	2789	Illumina HiSeq 2000	SRP218807	VANDERBILT UNIVERSITY SCHOOL OF MEDICINE
readname problem	badreadname, inferred	SRR10001588	610	2019-11-01 01:03:35	2163	Illumina HiSeq 2000	SRP218807	VANDERBILT UNIVERSITY SCHOOL OF MEDICINE
readname problem	badreadname, inferred	SRR10001585	610	2019-11-01 01:03:35	2372	Illumina HiSeq 2000	SRP218807	VANDERBILT UNIVERSITY SCHOOL OF MEDICINE
readname problem	badreadname, inferred	SRR10001586	610	2019-11-01 01:03:35	2016	Illumina HiSeq 2000	SRP218807	VANDERBILT UNIVERSITY SCHOOL OF MEDICINE
readname problem	badreadname, inferred	SRR10001591	610	2019-11-01 01:03:35	2123	Illumina HiSeq 2000	SRP218807	VANDERBILT UNIVERSITY SCHOOL OF MEDICINE
readname problem	badreadname, inferred	SRR10001592	610	2019-11-01 01:03:35	2558	Illumina HiSeq 2000	SRP218807	VANDERBILT UNIVERSITY SCHOOL OF MEDICINE
readname problem	badreadname, inferred	SRR10001589	610	2019-11-01 01:03:35	2514	Illumina HiSeq 2000	SRP218807	VANDERBILT UNIVERSITY SCHOOL OF MEDICINE
readname problem	badreadname, inferred	SRR10001590	610	2019-11-01 01:03:35	2374	Illumina HiSeq 2000	SRP218807	VANDERBILT UNIVERSITY SCHOOL OF MEDICINE
readname problem	badreadname, inferred	SRR10001583	610	2019-11-01 01:03:35	2222	Illumina HiSeq 2000	SRP218807	VANDERBILT UNIVERSITY SCHOOL OF MEDICINE
readname problem	badreadname, inferred	SRR10001584	610	2019-11-01 01:03:35	2682	Illumina HiSeq 2000	SRP218807	VANDERBILT UNIVERSITY SCHOOL OF MEDICINE
readname problem	badreadname, inferred	SRR10001563	610	2019-11-01 01:03:36	2453	Illumina HiSeq 2000	SRP218807	VANDERBILT UNIVERSITY SCHOOL OF MEDICINE
readname problem	badreadname, inferred	SRR10001515	610	2019-11-01 01:03:37	2197	Illumina HiSeq 2000	SRP218807	VANDERBILT UNIVERSITY SCHOOL OF MEDICINE
readname problem	badreadname, inferred	SRR10001516	610	2019-11-01 01:03:37	2026	Illumina HiSeq 2000	SRP218807	VANDERBILT UNIVERSITY SCHOOL OF MEDICINE
readname problem	badreadname, inferred	SRR10001519	610	2019-11-01 01:03:37	2163	Illumina HiSeq 2000	SRP218807	VANDERBILT UNIVERSITY SCHOOL OF MEDICINE
readname problem	badreadname, inferred	SRR10001520	610	2019-11-01 01:03:37	2462	Illumina HiSeq 2000	SRP218807	VANDERBILT UNIVERSITY SCHOOL OF MEDICINE
readname problem	badreadname, inferred	SRR10001521	610	2019-11-01 01:03:37	2620	Illumina HiSeq 2000	SRP218807	VANDERBILT UNIVERSITY SCHOOL OF MEDICINE
readname problem	badreadname, inferred	SRR10001522	610	2019-11-01 01:03:37	1946	Illumina HiSeq 2000	SRP218807	VANDERBILT UNIVERSITY SCHOOL OF MEDICINE
readname problem	badreadname, inferred	SRR10001564	610	2019-11-01 01:03:36	2461	Illumina HiSeq 2000	SRP218807	VANDERBILT UNIVERSITY SCHOOL OF MEDICINE
readname problem	badreadname, inferred	SRR10001565	610	2019-11-01 01:03:36	2179	Illumina HiSeq 2000	SRP218807	VANDERBILT UNIVERSITY SCHOOL OF MEDICINE
readname problem	badreadname, inferred	SRR10001566	610	2019-11-01 01:03:36	2123	Illumina HiSeq 2000	SRP218807	VANDERBILT UNIVERSITY SCHOOL OF MEDICINE
readname problem	badreadname, inferred	SRR10001567	610	2019-11-01 01:03:36	1972	Illumina HiSeq 2000	SRP218807	VANDERBILT UNIVERSITY SCHOOL OF MEDICINE
readname problem	badreadname, inferred	SRR10001534	610	2019-11-01 01:03:37	2721	Illumina HiSeq 2000	SRP218807	VANDERBILT UNIVERSITY SCHOOL OF MEDICINE
readname problem	badreadname, inferred	SRR10001533	610	2019-11-01 01:03:37	2485	Illumina HiSeq 2000	SRP218807	VANDERBILT UNIVERSITY SCHOOL OF MEDICINE
readname problem	badreadname, inferred	SRR10001532	610	2019-11-01 01:03:37	2964	Illumina HiSeq 2000	SRP218807	VANDERBILT UNIVERSITY SCHOOL OF MEDICINE
readname problem	badreadname, inferred	SRR10001538	610	2019-11-01 01:03:37	2270	Illumina HiSeq 2000	SRP218807	VANDERBILT UNIVERSITY SCHOOL OF MEDICINE
readname problem	badreadname, inferred	SRR10001537	610	2019-11-01 01:03:37	2331	Illumina HiSeq 2000	SRP218807	VANDERBILT UNIVERSITY SCHOOL OF MEDICINE
readname problem	badreadname, inferred	SRR10001536	610	2019-11-01 01:03:37	2529	Illumina HiSeq 2000	SRP218807	VANDERBILT UNIVERSITY SCHOOL OF MEDICINE
readname problem	badreadname, inferred	SRR10001535	610	2019-11-01 01:03:37	1896	Illumina HiSeq 2000	SRP218807	VANDERBILT UNIVERSITY SCHOOL OF MEDICINE
readname problem	badreadname, inferred	SRR10001540	610	2019-11-01 01:03:37	1916	Illumina HiSeq 2000	SRP218807	VANDERBILT UNIVERSITY SCHOOL OF MEDICINE
readname problem	badreadname, inferred	SRR10001539	610	2019-11-01 01:03:37	2780	Illumina HiSeq 2000	SRP218807	VANDERBILT UNIVERSITY SCHOOL OF MEDICINE
readname problem	badreadname, inferred	SRR10001526	610	2019-11-01 01:03:37	2124	Illumina HiSeq 2000	SRP218807	VANDERBILT UNIVERSITY SCHOOL OF MEDICINE
readname problem	badreadname, inferred	SRR10001525	610	2019-11-01 01:03:37	2515	Illumina HiSeq 2000	SRP218807	VANDERBILT UNIVERSITY SCHOOL OF MEDICINE
readname problem	badreadname, inferred	SRR10001524	610	2019-11-01 01:03:37	1836	Illumina HiSeq 2000	SRP218807	VANDERBILT UNIVERSITY SCHOOL OF MEDICINE
readname problem	badreadname, inferred	SRR10001523	610	2019-11-01 01:03:37	2546	Illumina HiSeq 2000	SRP218807	VANDERBILT UNIVERSITY SCHOOL OF MEDICINE
readname problem	badreadname, inferred	SRR10001530	610	2019-11-01 01:03:37	1988	Illumina HiSeq 2000	SRP218807	VANDERBILT UNIVERSITY SCHOOL OF MEDICINE
readname problem	badreadname, inferred	SRR10001529	610	2019-11-01 01:03:37	2421	Illumina HiSeq 2000	SRP218807	VANDERBILT UNIVERSITY SCHOOL OF MEDICINE
readname problem	badreadname, inferred	SRR10001528	610	2019-11-01 01:03:37	2312	Illumina HiSeq 2000	SRP218807	VANDERBILT UNIVERSITY SCHOOL OF MEDICINE
readname problem	badreadname, inferred	SRR10001527	610	2019-11-01 01:03:37	1938	Illumina HiSeq 2000	SRP218807	VANDERBILT UNIVERSITY SCHOOL OF MEDICINE
readname problem	badreadname, inferred	SRR10001518	610	2019-11-01 01:03:37	2023	Illumina HiSeq 2000	SRP218807	VANDERBILT UNIVERSITY SCHOOL OF MEDICINE
readname problem	badreadname, inferred	SRR10001517	610	2019-11-01 01:03:37	2057	Illumina HiSeq 2000	SRP218807	VANDERBILT UNIVERSITY SCHOOL OF MEDICINE
readname problem	badreadname, inferred	SRR10001550	610	2019-11-01 01:03:36	1870	Illumina HiSeq 2000	SRP218807	VANDERBILT UNIVERSITY SCHOOL OF MEDICINE
readname problem	badreadname, inferred	SRR10001596	610	2019-11-01 01:03:35	2154	Illumina HiSeq 2000	SRP218807	VANDERBILT UNIVERSITY SCHOOL OF MEDICINE
readname problem	badreadname, inferred	SRR10001548	610	2019-11-01 01:03:36	2054	Illumina HiSeq 2000	SRP218807	VANDERBILT UNIVERSITY SCHOOL OF MEDICINE
readname problem	badreadname, inferred	SRR10001547	610	2019-11-01 01:03:36	2344	Illumina HiSeq 2000	SRP218807	VANDERBILT UNIVERSITY SCHOOL OF MEDICINE
readname problem	badreadname, inferred	SRR10001546	610	2019-11-01 01:03:36	1831	Illumina HiSeq 2000	SRP218807	VANDERBILT UNIVERSITY SCHOOL OF MEDICINE
readname problem	badreadname, inferred	SRR10001545	610	2019-11-01 01:03:36	2240	Illumina HiSeq 2000	SRP218807	VANDERBILT UNIVERSITY SCHOOL OF MEDICINE
readname problem	badreadname, inferred	SRR10001544	610	2019-11-01 01:03:37	1901	Illumina HiSeq 2000	SRP218807	VANDERBILT UNIVERSITY SCHOOL OF MEDICINE
readname problem	badreadname, inferred	SRR10001543	610	2019-11-01 01:03:37	1826	Illumina HiSeq 2000	SRP218807	VANDERBILT UNIVERSITY SCHOOL OF MEDICINE
readname problem	badreadname, inferred	SRR10001542	610	2019-11-01 01:03:37	2114	Illumina HiSeq 2000	SRP218807	VANDERBILT UNIVERSITY SCHOOL OF MEDICINE
readname problem	badreadname, inferred	SRR10001541	610	2019-11-01 01:03:37	2607	Illumina HiSeq 2000	SRP218807	VANDERBILT UNIVERSITY SCHOOL OF MEDICINE
readname problem	badreadname, inferred	SRR10001556	610	2019-11-01 01:03:36	2349	Illumina HiSeq 2000	SRP218807	VANDERBILT UNIVERSITY SCHOOL OF MEDICINE
readname problem	badreadname, inferred	SRR10001555	610	2019-11-01 01:03:36	2052	Illumina HiSeq 2000	SRP218807	VANDERBILT UNIVERSITY SCHOOL OF MEDICINE
readname problem	badreadname, inferred	SRR10001500	610	2019-11-01 01:03:38	2899	Illumina HiSeq 2000	SRP218807	VANDERBILT UNIVERSITY SCHOOL OF MEDICINE
readname problem	badreadname, inferred	SRR10001501	610	2019-11-01 01:03:38	3010	Illumina HiSeq 2000	SRP218807	VANDERBILT UNIVERSITY SCHOOL OF MEDICINE
readname problem	badreadname, inferred	SRR10001502	610	2019-11-01 01:03:38	2019	Illumina HiSeq 2000	SRP218807	VANDERBILT UNIVERSITY SCHOOL OF MEDICINE
readname problem	badreadname, inferred	SRR10001503	610	2019-11-01 01:03:38	2469	Illumina HiSeq 2000	SRP218807	VANDERBILT UNIVERSITY SCHOOL OF MEDICINE
readname problem	badreadname, inferred	SRR10001504	610	2019-11-01 01:03:38	1969	Illumina HiSeq 2000	SRP218807	VANDERBILT UNIVERSITY SCHOOL OF MEDICINE
readname problem	badreadname, inferred	SRR10001581	610	2019-11-01 01:03:35	2438	Illumina HiSeq 2000	SRP218807	VANDERBILT UNIVERSITY SCHOOL OF MEDICINE
readname problem	badreadname, inferred	SRR10001582	610	2019-11-01 01:03:35	2049	Illumina HiSeq 2000	SRP218807	VANDERBILT UNIVERSITY SCHOOL OF MEDICINE
readname problem	badreadname, inferred	SRR10001553	610	2019-11-01 01:03:36	2618	Illumina HiSeq 2000	SRP218807	VANDERBILT UNIVERSITY SCHOOL OF MEDICINE
readname problem	badreadname, inferred	SRR10001554	610	2019-11-01 01:03:36	2485	Illumina HiSeq 2000	SRP218807	VANDERBILT UNIVERSITY SCHOOL OF MEDICINE
readname problem	badreadname, inferred	SRR10001551	610	2019-11-01 01:03:36	1897	Illumina HiSeq 2000	SRP218807	VANDERBILT UNIVERSITY SCHOOL OF MEDICINE
readname problem	badreadname, inferred	SRR10001552	610	2019-11-01 01:03:36	1971	Illumina HiSeq 2000	SRP218807	VANDERBILT UNIVERSITY SCHOOL OF MEDICINE
readname problem	badreadname, inferred	SRR10001549	610	2019-11-01 01:03:36	2297	Illumina HiSeq 2000	SRP218807	VANDERBILT UNIVERSITY SCHOOL OF MEDICINE
readname problem	badreadname, inferred	SRR10001580	610	2019-11-01 01:03:36	1884	Illumina HiSeq 2000	SRP218807	VANDERBILT UNIVERSITY SCHOOL OF MEDICINE
readname problem	badreadname, inferred	SRR10001578	610	2019-11-01 01:03:36	2141	Illumina HiSeq 2000	SRP218807	VANDERBILT UNIVERSITY SCHOOL OF MEDICINE
readname problem	badreadname, inferred	SRR10001579	610	2019-11-01 01:03:36	2406	Illumina HiSeq 2000	SRP218807	VANDERBILT UNIVERSITY SCHOOL OF MEDICINE
readname problem	badreadname, inferred	SRR10001599	610	2019-11-01 01:03:35	4132	Illumina HiSeq 2000	SRP218807	VANDERBILT UNIVERSITY SCHOOL OF MEDICINE
readname problem	badreadname, inferred	SRR10001597	610	2019-11-01 01:03:35	4488	Illumina HiSeq 2000	SRP218807	VANDERBILT UNIVERSITY SCHOOL OF MEDICINE
readname problem	badreadname, inferred	SRR10001598	610	2019-11-01 01:03:35	2367	Illumina HiSeq 2000	SRP218807	VANDERBILT UNIVERSITY SCHOOL OF MEDICINE
readname problem	badreadname, inferred	SRR10001510	610	2019-11-01 01:03:37	3075	Illumina HiSeq 2000	SRP218807	VANDERBILT UNIVERSITY SCHOOL OF MEDICINE
readname problem	badreadname, inferred	SRR10001509	610	2019-11-01 01:03:37	2394	Illumina HiSeq 2000	SRP218807	VANDERBILT UNIVERSITY SCHOOL OF MEDICINE
readname problem	badreadname, inferred	SRR10001508	610	2019-11-01 01:03:37	4628	Illumina HiSeq 2000	SRP218807	VANDERBILT UNIVERSITY SCHOOL OF MEDICINE
readname problem	badreadname, inferred	SRR10001507	610	2019-11-01 01:03:37	4118	Illumina HiSeq 2000	SRP218807	VANDERBILT UNIVERSITY SCHOOL OF MEDICINE
readname problem	badreadname, inferred	SRR10001514	610	2019-11-01 01:03:37	4594	Illumina HiSeq 2000	SRP218807	VANDERBILT UNIVERSITY SCHOOL OF MEDICINE
readname problem	badreadname, inferred	SRR10001513	610	2019-11-01 01:03:37	4181	Illumina HiSeq 2000	SRP218807	VANDERBILT UNIVERSITY SCHOOL OF MEDICINE
readname problem	badreadname, inferred	SRR10001512	610	2019-11-01 01:03:37	3626	Illumina HiSeq 2000	SRP218807	VANDERBILT UNIVERSITY SCHOOL OF MEDICINE
readname problem	badreadname, inferred	SRR10001511	610	2019-11-01 01:03:37	3173	Illumina HiSeq 2000	SRP218807	VANDERBILT UNIVERSITY SCHOOL OF MEDICINE
readname problem	badreadname, inferred	SRR10001506	610	2019-11-01 01:03:37	4268	Illumina HiSeq 2000	SRP218807	VANDERBILT UNIVERSITY SCHOOL OF MEDICINE
readname problem	badreadname, inferred	SRR10001505	610	2019-11-01 01:03:38	3505	Illumina HiSeq 2000	SRP218807	VANDERBILT UNIVERSITY SCHOOL OF MEDICINE
readname problem	badreadname, inferred	SRR10001593	610	2019-11-01 01:03:35	4412	Illumina HiSeq 2000	SRP218807	VANDERBILT UNIVERSITY SCHOOL OF MEDICINE
readname problem	badreadname, inferred	SRR10001594	610	2019-11-01 01:03:35	3056	Illumina HiSeq 2000	SRP218807	VANDERBILT UNIVERSITY SCHOOL OF MEDICINE
readname problem	badreadname, inferred	SRR10001561	610	2019-11-01 01:03:36	3578	Illumina HiSeq 2000	SRP218807	VANDERBILT UNIVERSITY SCHOOL OF MEDICINE
readname problem	badreadname, inferred	SRR10001562	610	2019-11-01 01:03:36	3149	Illumina HiSeq 2000	SRP218807	VANDERBILT UNIVERSITY SCHOOL OF MEDICINE
readname problem	badreadname, inferred	SRR10001559	610	2019-11-01 01:03:36	3351	Illumina HiSeq 2000	SRP218807	VANDERBILT UNIVERSITY SCHOOL OF MEDICINE
readname problem	badreadname, inferred	SRR10001560	610	2019-11-01 01:03:36	2877	Illumina HiSeq 2000	SRP218807	VANDERBILT UNIVERSITY SCHOOL OF MEDICINE
readname problem	badreadname, inferred	SRR10001557	610	2019-11-01 01:03:36	3500	Illumina HiSeq 2000	SRP218807	VANDERBILT UNIVERSITY SCHOOL OF MEDICINE
readname problem	badreadname, inferred	SRR10001558	610	2019-11-01 01:03:36	2532	Illumina HiSeq 2000	SRP218807	VANDERBILT UNIVERSITY SCHOOL OF MEDICINE
readname problem	badreadname, inferred	SRR10001595	610	2019-11-01 01:03:35	3824	Illumina HiSeq 2000	SRP218807	VANDERBILT UNIVERSITY SCHOOL OF MEDICINE
readname problem	badreadname, inferred	SRR10001572	610	2019-11-01 01:03:36	3344	Illumina HiSeq 2000	SRP218807	VANDERBILT UNIVERSITY SCHOOL OF MEDICINE
readname problem	badreadname, inferred	SRR10001573	610	2019-11-01 01:03:36	2906	Illumina HiSeq 2000	SRP218807	VANDERBILT UNIVERSITY SCHOOL OF MEDICINE
readname problem	badreadname, inferred	SRR10001570	610	2019-11-01 01:03:36	2556	Illumina HiSeq 2000	SRP218807	VANDERBILT UNIVERSITY SCHOOL OF MEDICINE
readname problem	badreadname, inferred	SRR10001571	610	2019-11-01 01:03:36	2590	Illumina HiSeq 2000	SRP218807	VANDERBILT UNIVERSITY SCHOOL OF MEDICINE
readname problem	badreadname, inferred	SRR10001576	610	2019-11-01 01:03:36	2800	Illumina HiSeq 2000	SRP218807	VANDERBILT UNIVERSITY SCHOOL OF MEDICINE
readname problem	badreadname, inferred	SRR10001577	610	2019-11-01 01:03:36	2918	Illumina HiSeq 2000	SRP218807	VANDERBILT UNIVERSITY SCHOOL OF MEDICINE
readname problem	badreadname, inferred	SRR10001574	610	2019-11-01 01:03:36	2507	Illumina HiSeq 2000	SRP218807	VANDERBILT UNIVERSITY SCHOOL OF MEDICINE
readname problem	badreadname, inferred	SRR10001575	610	2019-11-01 01:03:36	2963	Illumina HiSeq 2000	SRP218807	VANDERBILT UNIVERSITY SCHOOL OF MEDICINE
readname problem	badreadname, inferred	SRR10001568	610	2019-11-01 01:03:36	999	Illumina HiSeq 2000	SRP218807	VANDERBILT UNIVERSITY SCHOOL OF MEDICINE
readname problem	badreadname, inferred	SRR10001569	610	2019-11-01 01:03:36	2701	Illumina HiSeq 2000	SRP218807	VANDERBILT UNIVERSITY SCHOOL OF MEDICINE
readname problem	badreadname, inferred	SRR10001531	610	2019-11-01 01:03:37	2778	Illumina HiSeq 2000	SRP218807	VANDERBILT UNIVERSITY SCHOOL OF MEDICINE
readname problem	badreadname, inferred	SRR10001606	610	2019-11-01 01:03:35	2925	Illumina HiSeq 2000	SRP218807	VANDERBILT UNIVERSITY SCHOOL OF MEDICINE
readname problem	badreadname, inferred	SRR10001605	610	2019-11-01 01:03:35	2901	Illumina HiSeq 2000	SRP218807	VANDERBILT UNIVERSITY SCHOOL OF MEDICINE
readname problem	badreadname, inferred	SRR10001608	610	2019-11-01 01:03:35	2521	Illumina HiSeq 2000	SRP218807	VANDERBILT UNIVERSITY SCHOOL OF MEDICINE
readname problem	badreadname, inferred	SRR10001607	610	2019-11-01 01:03:35	1989	Illumina HiSeq 2000	SRP218807	VANDERBILT UNIVERSITY SCHOOL OF MEDICINE
readname problem	badreadname, inferred	SRR10001602	610	2019-11-01 01:03:35	2231	Illumina HiSeq 2000	SRP218807	VANDERBILT UNIVERSITY SCHOOL OF MEDICINE
readname problem	badreadname, inferred	SRR10001601	610	2019-11-01 01:03:35	2061	Illumina HiSeq 2000	SRP218807	VANDERBILT UNIVERSITY SCHOOL OF MEDICINE
readname problem	badreadname, inferred	SRR10001604	610	2019-11-01 01:03:35	2426	Illumina HiSeq 2000	SRP218807	VANDERBILT UNIVERSITY SCHOOL OF MEDICINE
readname problem	badreadname, inferred	SRR10001603	610	2019-11-01 01:03:35	2655	Illumina HiSeq 2000	SRP218807	VANDERBILT UNIVERSITY SCHOOL OF MEDICINE
readname problem	badreadname, inferred	SRR10001610	610	2019-11-01 01:03:35	2380	Illumina HiSeq 2000	SRP218807	VANDERBILT UNIVERSITY SCHOOL OF MEDICINE
readname problem	badreadname, inferred	SRR10001609	610	2019-11-01 01:03:35	2287	Illumina HiSeq 2000	SRP218807	VANDERBILT UNIVERSITY SCHOOL OF MEDICINE
readname problem	badreadname, inferred	SRR10001662	610	2019-11-01 01:03:34	2145	Illumina HiSeq 2000	SRP218807	VANDERBILT UNIVERSITY SCHOOL OF MEDICINE
readname problem	badreadname, inferred	SRR10001661	610	2019-11-01 01:03:34	2250	Illumina HiSeq 2000	SRP218807	VANDERBILT UNIVERSITY SCHOOL OF MEDICINE
readname problem	badreadname, inferred	SRR10001660	610	2019-11-01 01:03:34	2745	Illumina HiSeq 2000	SRP218807	VANDERBILT UNIVERSITY SCHOOL OF MEDICINE
readname problem	badreadname, inferred	SRR10001653	610	2019-11-01 01:03:34	2210	Illumina HiSeq 2000	SRP218807	VANDERBILT UNIVERSITY SCHOOL OF MEDICINE
readname problem	badreadname, inferred	SRR10001665	610	2019-11-01 01:03:34	2551	Illumina HiSeq 2000	SRP218807	VANDERBILT UNIVERSITY SCHOOL OF MEDICINE
readname problem	badreadname, inferred	SRR10001664	610	2019-11-01 01:03:34	1970	Illumina HiSeq 2000	SRP218807	VANDERBILT UNIVERSITY SCHOOL OF MEDICINE
readname problem	badreadname, inferred	SRR10001663	610	2019-11-01 01:03:34	2644	Illumina HiSeq 2000	SRP218807	VANDERBILT UNIVERSITY SCHOOL OF MEDICINE
readname problem	badreadname, inferred	SRR10001668	610	2019-11-01 01:03:34	2134	Illumina HiSeq 2000	SRP218807	VANDERBILT UNIVERSITY SCHOOL OF MEDICINE
readname problem	badreadname, inferred	SRR10001667	610	2019-11-01 01:03:34	2343	Illumina HiSeq 2000	SRP218807	VANDERBILT UNIVERSITY SCHOOL OF MEDICINE
readname problem	badreadname, inferred	SRR10001654	610	2019-11-01 01:03:34	2126	Illumina HiSeq 2000	SRP218807	VANDERBILT UNIVERSITY SCHOOL OF MEDICINE
readname problem	badreadname, inferred	SRR10001657	610	2019-11-01 01:03:34	2538	Illumina HiSeq 2000	SRP218807	VANDERBILT UNIVERSITY SCHOOL OF MEDICINE
readname problem	badreadname, inferred	SRR10001666	610	2019-11-01 01:03:34	2290	Illumina HiSeq 2000	SRP218807	VANDERBILT UNIVERSITY SCHOOL OF MEDICINE
readname problem	badreadname, inferred	SRR10001643	610	2019-11-01 01:03:34	2617	Illumina HiSeq 2000	SRP218807	VANDERBILT UNIVERSITY SCHOOL OF MEDICINE
readname problem	badreadname, inferred	SRR10001642	610	2019-11-01 01:03:34	1742	Illumina HiSeq 2000	SRP218807	VANDERBILT UNIVERSITY SCHOOL OF MEDICINE
readname problem	badreadname, inferred	SRR10001645	610	2019-11-01 01:03:34	2415	Illumina HiSeq 2000	SRP218807	VANDERBILT UNIVERSITY SCHOOL OF MEDICINE
readname problem	badreadname, inferred	SRR10001644	610	2019-11-01 01:03:34	2519	Illumina HiSeq 2000	SRP218807	VANDERBILT UNIVERSITY SCHOOL OF MEDICINE
readname problem	badreadname, inferred	SRR10001647	610	2019-11-01 01:03:34	1894	Illumina HiSeq 2000	SRP218807	VANDERBILT UNIVERSITY SCHOOL OF MEDICINE
readname problem	badreadname, inferred	SRR10001646	610	2019-11-01 01:03:34	2307	Illumina HiSeq 2000	SRP218807	VANDERBILT UNIVERSITY SCHOOL OF MEDICINE
readname problem	badreadname, inferred	SRR10001649	610	2019-11-01 01:03:34	2688	Illumina HiSeq 2000	SRP218807	VANDERBILT UNIVERSITY SCHOOL OF MEDICINE
readname problem	badreadname, inferred	SRR10001648	610	2019-11-01 01:03:34	3014	Illumina HiSeq 2000	SRP218807	VANDERBILT UNIVERSITY SCHOOL OF MEDICINE
readname problem	badreadname, inferred	SRR10001635	610	2019-11-01 01:03:34	2297	Illumina HiSeq 2000	SRP218807	VANDERBILT UNIVERSITY SCHOOL OF MEDICINE
readname problem	badreadname, inferred	SRR10001634	610	2019-11-01 01:03:34	2389	Illumina HiSeq 2000	SRP218807	VANDERBILT UNIVERSITY SCHOOL OF MEDICINE
readname problem	badreadname, inferred	SRR10001669	610	2019-11-01 01:03:34	2016	Illumina HiSeq 2000	SRP218807	VANDERBILT UNIVERSITY SCHOOL OF MEDICINE
readname problem	badreadname, inferred	SRR10001695	610	2019-11-01 01:03:33	2078	Illumina HiSeq 2000	SRP218807	VANDERBILT UNIVERSITY SCHOOL OF MEDICINE
readname problem	badreadname, inferred	SRR10001694	610	2019-11-01 01:03:33	2056	Illumina HiSeq 2000	SRP218807	VANDERBILT UNIVERSITY SCHOOL OF MEDICINE
readname problem	badreadname, inferred	SRR10001697	610	2019-11-01 01:03:33	2228	Illumina HiSeq 2000	SRP218807	VANDERBILT UNIVERSITY SCHOOL OF MEDICINE
readname problem	badreadname, inferred	SRR10001696	610	2019-11-01 01:03:33	2230	Illumina HiSeq 2000	SRP218807	VANDERBILT UNIVERSITY SCHOOL OF MEDICINE
readname problem	badreadname, inferred	SRR10001659	610	2019-11-01 01:03:34	2564	Illumina HiSeq 2000	SRP218807	VANDERBILT UNIVERSITY SCHOOL OF MEDICINE
readname problem	badreadname, inferred	SRR10001658	610	2019-11-01 01:03:34	2157	Illumina HiSeq 2000	SRP218807	VANDERBILT UNIVERSITY SCHOOL OF MEDICINE
readname problem	badreadname, inferred	SRR10001693	610	2019-11-01 01:03:33	2359	Illumina HiSeq 2000	SRP218807	VANDERBILT UNIVERSITY SCHOOL OF MEDICINE
readname problem	badreadname, inferred	SRR10001692	610	2019-11-01 01:03:33	1928	Illumina HiSeq 2000	SRP218807	VANDERBILT UNIVERSITY SCHOOL OF MEDICINE
readname problem	badreadname, inferred	SRR10001656	610	2019-11-01 01:03:34	2562	Illumina HiSeq 2000	SRP218807	VANDERBILT UNIVERSITY SCHOOL OF MEDICINE
readname problem	badreadname, inferred	SRR10001655	610	2019-11-01 01:03:34	2085	Illumina HiSeq 2000	SRP218807	VANDERBILT UNIVERSITY SCHOOL OF MEDICINE
readname problem	badreadname, inferred	SRR10001690	610	2019-11-01 01:03:33	2489	Illumina HiSeq 2000	SRP218807	VANDERBILT UNIVERSITY SCHOOL OF MEDICINE
readname problem	badreadname, inferred	SRR10001691	610	2019-11-01 01:03:33	2525	Illumina HiSeq 2000	SRP218807	VANDERBILT UNIVERSITY SCHOOL OF MEDICINE
readname problem	badreadname, inferred	SRR10001650	610	2019-11-01 01:03:34	2770	Illumina HiSeq 2000	SRP218807	VANDERBILT UNIVERSITY SCHOOL OF MEDICINE
readname problem	badreadname, inferred	SRR10001627	610	2019-11-01 01:03:34	1793	Illumina HiSeq 2000	SRP218807	VANDERBILT UNIVERSITY SCHOOL OF MEDICINE
readname problem	badreadname, inferred	SRR10001625	610	2019-11-01 01:03:35	2070	Illumina HiSeq 2000	SRP218807	VANDERBILT UNIVERSITY SCHOOL OF MEDICINE
readname problem	badreadname, inferred	SRR10001626	610	2019-11-01 01:03:35	1907	Illumina HiSeq 2000	SRP218807	VANDERBILT UNIVERSITY SCHOOL OF MEDICINE
readname problem	badreadname, inferred	SRR10001623	610	2019-11-01 01:03:35	2445	Illumina HiSeq 2000	SRP218807	VANDERBILT UNIVERSITY SCHOOL OF MEDICINE
readname problem	badreadname, inferred	SRR10001624	610	2019-11-01 01:03:35	2570	Illumina HiSeq 2000	SRP218807	VANDERBILT UNIVERSITY SCHOOL OF MEDICINE
readname problem	badreadname, inferred	SRR10001621	610	2019-11-01 01:03:35	2560	Illumina HiSeq 2000	SRP218807	VANDERBILT UNIVERSITY SCHOOL OF MEDICINE
readname problem	badreadname, inferred	SRR10001622	610	2019-11-01 01:03:35	1884	Illumina HiSeq 2000	SRP218807	VANDERBILT UNIVERSITY SCHOOL OF MEDICINE
readname problem	badreadname, inferred	SRR10001671	610	2019-11-01 01:03:34	2488	Illumina HiSeq 2000	SRP218807	VANDERBILT UNIVERSITY SCHOOL OF MEDICINE
readname problem	badreadname, inferred	SRR10001670	610	2019-11-01 01:03:34	2250	Illumina HiSeq 2000	SRP218807	VANDERBILT UNIVERSITY SCHOOL OF MEDICINE
readname problem	badreadname, inferred	SRR10001673	610	2019-11-01 01:03:34	1929	Illumina HiSeq 2000	SRP218807	VANDERBILT UNIVERSITY SCHOOL OF MEDICINE
readname problem	badreadname, inferred	SRR10001672	610	2019-11-01 01:03:34	2106	Illumina HiSeq 2000	SRP218807	VANDERBILT UNIVERSITY SCHOOL OF MEDICINE
readname problem	badreadname, inferred	SRR10001675	610	2019-11-01 01:03:34	2243	Illumina HiSeq 2000	SRP218807	VANDERBILT UNIVERSITY SCHOOL OF MEDICINE
readname problem	badreadname, inferred	SRR10001674	610	2019-11-01 01:03:34	2035	Illumina HiSeq 2000	SRP218807	VANDERBILT UNIVERSITY SCHOOL OF MEDICINE
readname problem	badreadname, inferred	SRR10001677	610	2019-11-01 01:03:33	2297	Illumina HiSeq 2000	SRP218807	VANDERBILT UNIVERSITY SCHOOL OF MEDICINE
readname problem	badreadname, inferred	SRR10001676	610	2019-11-01 01:03:34	2424	Illumina HiSeq 2000	SRP218807	VANDERBILT UNIVERSITY SCHOOL OF MEDICINE
readname problem	badreadname, inferred	SRR10001679	610	2019-11-01 01:03:33	2076	Illumina HiSeq 2000	SRP218807	VANDERBILT UNIVERSITY SCHOOL OF MEDICINE
readname problem	badreadname, inferred	SRR10001678	610	2019-11-01 01:03:33	2208	Illumina HiSeq 2000	SRP218807	VANDERBILT UNIVERSITY SCHOOL OF MEDICINE
readname problem	badreadname, inferred	SRR10001651	610	2019-11-01 01:03:34	1977	Illumina HiSeq 2000	SRP218807	VANDERBILT UNIVERSITY SCHOOL OF MEDICINE
readname problem	badreadname, inferred	SRR10001652	610	2019-11-01 01:03:34	2667	Illumina HiSeq 2000	SRP218807	VANDERBILT UNIVERSITY SCHOOL OF MEDICINE
readname problem	badreadname, inferred	SRR10001628	610	2019-11-01 01:03:34	2460	Illumina HiSeq 2000	SRP218807	VANDERBILT UNIVERSITY SCHOOL OF MEDICINE
readname problem	badreadname, inferred	SRR10001629	610	2019-11-01 01:03:34	1775	Illumina HiSeq 2000	SRP218807	VANDERBILT UNIVERSITY SCHOOL OF MEDICINE
readname problem	badreadname, inferred	SRR10001630	610	2019-11-01 01:03:34	1841	Illumina HiSeq 2000	SRP218807	VANDERBILT UNIVERSITY SCHOOL OF MEDICINE
readname problem	badreadname, inferred	SRR10001631	610	2019-11-01 01:03:34	2235	Illumina HiSeq 2000	SRP218807	VANDERBILT UNIVERSITY SCHOOL OF MEDICINE
readname problem	badreadname, inferred	SRR10001632	610	2019-11-01 01:03:34	2639	Illumina HiSeq 2000	SRP218807	VANDERBILT UNIVERSITY SCHOOL OF MEDICINE
readname problem	badreadname, inferred	SRR10001633	610	2019-11-01 01:03:34	2393	Illumina HiSeq 2000	SRP218807	VANDERBILT UNIVERSITY SCHOOL OF MEDICINE
readname problem	badreadname, inferred	SRR10001618	610	2019-11-01 01:03:35	2023	Illumina HiSeq 2000	SRP218807	VANDERBILT UNIVERSITY SCHOOL OF MEDICINE
readname problem	badreadname, inferred	SRR10001617	610	2019-11-01 01:03:35	2600	Illumina HiSeq 2000	SRP218807	VANDERBILT UNIVERSITY SCHOOL OF MEDICINE
readname problem	badreadname, inferred	SRR10001616	610	2019-11-01 01:03:35	2386	Illumina HiSeq 2000	SRP218807	VANDERBILT UNIVERSITY SCHOOL OF MEDICINE
readname problem	badreadname, inferred	SRR10001615	610	2019-11-01 01:03:35	1998	Illumina HiSeq 2000	SRP218807	VANDERBILT UNIVERSITY SCHOOL OF MEDICINE
readname problem	badreadname, inferred	SRR10001614	610	2019-11-01 01:03:35	2396	Illumina HiSeq 2000	SRP218807	VANDERBILT UNIVERSITY SCHOOL OF MEDICINE
readname problem	badreadname, inferred	SRR10001613	610	2019-11-01 01:03:35	2454	Illumina HiSeq 2000	SRP218807	VANDERBILT UNIVERSITY SCHOOL OF MEDICINE
readname problem	badreadname, inferred	SRR10001612	610	2019-11-01 01:03:35	1948	Illumina HiSeq 2000	SRP218807	VANDERBILT UNIVERSITY SCHOOL OF MEDICINE
readname problem	badreadname, inferred	SRR10001611	610	2019-11-01 01:03:35	2364	Illumina HiSeq 2000	SRP218807	VANDERBILT UNIVERSITY SCHOOL OF MEDICINE
readname problem	badreadname, inferred	SRR10001620	610	2019-11-01 01:03:35	2752	Illumina HiSeq 2000	SRP218807	VANDERBILT UNIVERSITY SCHOOL OF MEDICINE
readname problem	badreadname, inferred	SRR10001619	610	2019-11-01 01:03:35	1819	Illumina HiSeq 2000	SRP218807	VANDERBILT UNIVERSITY SCHOOL OF MEDICINE
readname problem	badreadname, inferred	SRR10001600	610	2019-11-01 01:03:35	2369	Illumina HiSeq 2000	SRP218807	VANDERBILT UNIVERSITY SCHOOL OF MEDICINE
readname problem	badreadname, inferred	SRR10001698	610	2019-11-01 01:03:33	3270	Illumina HiSeq 2000	SRP218807	VANDERBILT UNIVERSITY SCHOOL OF MEDICINE
readname problem	badreadname, inferred	SRR10001699	610	2019-11-01 01:03:33	2488	Illumina HiSeq 2000	SRP218807	VANDERBILT UNIVERSITY SCHOOL OF MEDICINE
readname problem	badreadname, inferred	SRR10001636	610	2019-11-01 01:03:34	2556	Illumina HiSeq 2000	SRP218807	VANDERBILT UNIVERSITY SCHOOL OF MEDICINE
readname problem	badreadname, inferred	SRR10001637	610	2019-11-01 01:03:34	1473	Illumina HiSeq 2000	SRP218807	VANDERBILT UNIVERSITY SCHOOL OF MEDICINE
readname problem	badreadname, inferred	SRR10001638	610	2019-11-01 01:03:34	2347	Illumina HiSeq 2000	SRP218807	VANDERBILT UNIVERSITY SCHOOL OF MEDICINE
readname problem	badreadname, inferred	SRR10001639	610	2019-11-01 01:03:34	1165	Illumina HiSeq 2000	SRP218807	VANDERBILT UNIVERSITY SCHOOL OF MEDICINE
readname problem	badreadname, inferred	SRR10001640	610	2019-11-01 01:03:34	1119	Illumina HiSeq 2000	SRP218807	VANDERBILT UNIVERSITY SCHOOL OF MEDICINE
readname problem	badreadname, inferred	SRR10001641	610	2019-11-01 01:03:34	3396	Illumina HiSeq 2000	SRP218807	VANDERBILT UNIVERSITY SCHOOL OF MEDICINE
readname problem	badreadname, inferred	SRR10001680	610	2019-11-01 01:03:33	1723	Illumina HiSeq 2000	SRP218807	VANDERBILT UNIVERSITY SCHOOL OF MEDICINE
readname problem	badreadname, inferred	SRR10001681	610	2019-11-01 01:03:33	2711	Illumina HiSeq 2000	SRP218807	VANDERBILT UNIVERSITY SCHOOL OF MEDICINE
readname problem	badreadname, inferred	SRR10001682	610	2019-11-01 01:03:33	1626	Illumina HiSeq 2000	SRP218807	VANDERBILT UNIVERSITY SCHOOL OF MEDICINE
readname problem	badreadname, inferred	SRR10001683	610	2019-11-01 01:03:33	2280	Illumina HiSeq 2000	SRP218807	VANDERBILT UNIVERSITY SCHOOL OF MEDICINE
readname problem	badreadname, inferred	SRR10001684	610	2019-11-01 01:03:33	2337	Illumina HiSeq 2000	SRP218807	VANDERBILT UNIVERSITY SCHOOL OF MEDICINE
readname problem	badreadname, inferred	SRR10001685	610	2019-11-01 01:03:33	2578	Illumina HiSeq 2000	SRP218807	VANDERBILT UNIVERSITY SCHOOL OF MEDICINE
readname problem	badreadname, inferred	SRR10001686	610	2019-11-01 01:03:33	2068	Illumina HiSeq 2000	SRP218807	VANDERBILT UNIVERSITY SCHOOL OF MEDICINE
readname problem	badreadname, inferred	SRR10001687	610	2019-11-01 01:03:33	1970	Illumina HiSeq 2000	SRP218807	VANDERBILT UNIVERSITY SCHOOL OF MEDICINE
readname problem	badreadname, inferred	SRR10001688	610	2019-11-01 01:03:33	2302	Illumina HiSeq 2000	SRP218807	VANDERBILT UNIVERSITY SCHOOL OF MEDICINE
readname problem	badreadname, inferred	SRR10001689	610	2019-11-01 01:03:33	1857	Illumina HiSeq 2000	SRP218807	VANDERBILT UNIVERSITY SCHOOL OF MEDICINE
readname problem	badreadname, inferred	SRR10001770	610	2019-11-01 01:03:32	2314	Illumina HiSeq 2000	SRP218807	VANDERBILT UNIVERSITY SCHOOL OF MEDICINE
readname problem	badreadname, inferred	SRR10001771	610	2019-11-01 01:03:32	2207	Illumina HiSeq 2000	SRP218807	VANDERBILT UNIVERSITY SCHOOL OF MEDICINE
readname problem	badreadname, inferred	SRR10001772	610	2019-11-01 01:03:32	2538	Illumina HiSeq 2000	SRP218807	VANDERBILT UNIVERSITY SCHOOL OF MEDICINE
readname problem	badreadname, inferred	SRR10001773	610	2019-11-01 01:03:32	2646	Illumina HiSeq 2000	SRP218807	VANDERBILT UNIVERSITY SCHOOL OF MEDICINE
readname problem	badreadname, inferred	SRR10001774	610	2019-11-01 01:03:32	2106	Illumina HiSeq 2000	SRP218807	VANDERBILT UNIVERSITY SCHOOL OF MEDICINE
readname problem	badreadname, inferred	SRR10001775	610	2019-11-01 01:03:31	2645	Illumina HiSeq 2000	SRP218807	VANDERBILT UNIVERSITY SCHOOL OF MEDICINE
readname problem	badreadname, inferred	SRR10001776	610	2019-11-01 01:03:31	2173	Illumina HiSeq 2000	SRP218807	VANDERBILT UNIVERSITY SCHOOL OF MEDICINE
readname problem	badreadname, inferred	SRR10001777	610	2019-11-01 01:03:31	2591	Illumina HiSeq 2000	SRP218807	VANDERBILT UNIVERSITY SCHOOL OF MEDICINE
readname problem	badreadname, inferred	SRR10001767	610	2019-11-01 01:03:32	2141	Illumina HiSeq 2000	SRP218807	VANDERBILT UNIVERSITY SCHOOL OF MEDICINE
readname problem	badreadname, inferred	SRR10001768	610	2019-11-01 01:03:32	2645	Illumina HiSeq 2000	SRP218807	VANDERBILT UNIVERSITY SCHOOL OF MEDICINE
readname problem	badreadname, inferred	SRR10001723	610	2019-11-01 01:03:33	2252	Illumina HiSeq 2000	SRP218807	VANDERBILT UNIVERSITY SCHOOL OF MEDICINE
readname problem	badreadname, inferred	SRR10001756	610	2019-11-01 01:03:32	2196	Illumina HiSeq 2000	SRP218807	VANDERBILT UNIVERSITY SCHOOL OF MEDICINE
readname problem	badreadname, inferred	SRR10001743	610	2019-11-01 01:03:32	3049	Illumina HiSeq 2000	SRP218807	VANDERBILT UNIVERSITY SCHOOL OF MEDICINE
readname problem	badreadname, inferred	SRR10001742	610	2019-11-01 01:03:32	2213	Illumina HiSeq 2000	SRP218807	VANDERBILT UNIVERSITY SCHOOL OF MEDICINE
readname problem	badreadname, inferred	SRR10001741	610	2019-11-01 01:03:32	2090	Illumina HiSeq 2000	SRP218807	VANDERBILT UNIVERSITY SCHOOL OF MEDICINE
readname problem	badreadname, inferred	SRR10001740	610	2019-11-01 01:03:32	2615	Illumina HiSeq 2000	SRP218807	VANDERBILT UNIVERSITY SCHOOL OF MEDICINE
readname problem	badreadname, inferred	SRR10001747	610	2019-11-01 01:03:32	1943	Illumina HiSeq 2000	SRP218807	VANDERBILT UNIVERSITY SCHOOL OF MEDICINE
readname problem	badreadname, inferred	SRR10001746	610	2019-11-01 01:03:32	2433	Illumina HiSeq 2000	SRP218807	VANDERBILT UNIVERSITY SCHOOL OF MEDICINE
readname problem	badreadname, inferred	SRR10001745	610	2019-11-01 01:03:32	2245	Illumina HiSeq 2000	SRP218807	VANDERBILT UNIVERSITY SCHOOL OF MEDICINE
readname problem	badreadname, inferred	SRR10001744	610	2019-11-01 01:03:32	2287	Illumina HiSeq 2000	SRP218807	VANDERBILT UNIVERSITY SCHOOL OF MEDICINE
readname problem	badreadname, inferred	SRR10001739	610	2019-11-01 01:03:32	2186	Illumina HiSeq 2000	SRP218807	VANDERBILT UNIVERSITY SCHOOL OF MEDICINE
readname problem	badreadname, inferred	SRR10001738	610	2019-11-01 01:03:32	2123	Illumina HiSeq 2000	SRP218807	VANDERBILT UNIVERSITY SCHOOL OF MEDICINE
readname problem	badreadname, inferred	SRR10001706	610	2019-11-01 01:03:33	2275	Illumina HiSeq 2000	SRP218807	VANDERBILT UNIVERSITY SCHOOL OF MEDICINE
readname problem	badreadname, inferred	SRR10001707	610	2019-11-01 01:03:33	2416	Illumina HiSeq 2000	SRP218807	VANDERBILT UNIVERSITY SCHOOL OF MEDICINE
readname problem	badreadname, inferred	SRR10001708	610	2019-11-01 01:03:33	2216	Illumina HiSeq 2000	SRP218807	VANDERBILT UNIVERSITY SCHOOL OF MEDICINE
readname problem	badreadname, inferred	SRR10001709	610	2019-11-01 01:03:33	1993	Illumina HiSeq 2000	SRP218807	VANDERBILT UNIVERSITY SCHOOL OF MEDICINE
readname problem	badreadname, inferred	SRR10001702	610	2019-11-01 01:03:33	2253	Illumina HiSeq 2000	SRP218807	VANDERBILT UNIVERSITY SCHOOL OF MEDICINE
readname problem	badreadname, inferred	SRR10001703	610	2019-11-01 01:03:33	2146	Illumina HiSeq 2000	SRP218807	VANDERBILT UNIVERSITY SCHOOL OF MEDICINE
readname problem	badreadname, inferred	SRR10001704	610	2019-11-01 01:03:33	1934	Illumina HiSeq 2000	SRP218807	VANDERBILT UNIVERSITY SCHOOL OF MEDICINE
readname problem	badreadname, inferred	SRR10001705	610	2019-11-01 01:03:33	1997	Illumina HiSeq 2000	SRP218807	VANDERBILT UNIVERSITY SCHOOL OF MEDICINE
readname problem	badreadname, inferred	SRR10001700	610	2019-11-01 01:03:33	2011	Illumina HiSeq 2000	SRP218807	VANDERBILT UNIVERSITY SCHOOL OF MEDICINE
readname problem	badreadname, inferred	SRR10001701	610	2019-11-01 01:03:33	2841	Illumina HiSeq 2000	SRP218807	VANDERBILT UNIVERSITY SCHOOL OF MEDICINE
readname problem	badreadname, inferred	SRR10001729	610	2019-11-01 01:03:32	2288	Illumina HiSeq 2000	SRP218807	VANDERBILT UNIVERSITY SCHOOL OF MEDICINE
readname problem	badreadname, inferred	SRR10001730	610	2019-11-01 01:03:32	1783	Illumina HiSeq 2000	SRP218807	VANDERBILT UNIVERSITY SCHOOL OF MEDICINE
readname problem	badreadname, inferred	SRR10001731	610	2019-11-01 01:03:32	1996	Illumina HiSeq 2000	SRP218807	VANDERBILT UNIVERSITY SCHOOL OF MEDICINE
readname problem	badreadname, inferred	SRR10001732	610	2019-11-01 01:03:32	2254	Illumina HiSeq 2000	SRP218807	VANDERBILT UNIVERSITY SCHOOL OF MEDICINE
readname problem	badreadname, inferred	SRR10001733	610	2019-11-01 01:03:32	2733	Illumina HiSeq 2000	SRP218807	VANDERBILT UNIVERSITY SCHOOL OF MEDICINE
readname problem	badreadname, inferred	SRR10001734	610	2019-11-01 01:03:32	1985	Illumina HiSeq 2000	SRP218807	VANDERBILT UNIVERSITY SCHOOL OF MEDICINE
readname problem	badreadname, inferred	SRR10001735	610	2019-11-01 01:03:32	2412	Illumina HiSeq 2000	SRP218807	VANDERBILT UNIVERSITY SCHOOL OF MEDICINE
readname problem	badreadname, inferred	SRR10001736	610	2019-11-01 01:03:32	2311	Illumina HiSeq 2000	SRP218807	VANDERBILT UNIVERSITY SCHOOL OF MEDICINE
readname problem	badreadname, inferred	SRR10001727	610	2019-11-01 01:03:32	2292	Illumina HiSeq 2000	SRP218807	VANDERBILT UNIVERSITY SCHOOL OF MEDICINE
readname problem	badreadname, inferred	SRR10001728	610	2019-11-01 01:03:32	2287	Illumina HiSeq 2000	SRP218807	VANDERBILT UNIVERSITY SCHOOL OF MEDICINE
readname problem	badreadname, inferred	SRR10001794	610	2019-11-01 01:03:31	2392	Illumina HiSeq 2000	SRP218807	VANDERBILT UNIVERSITY SCHOOL OF MEDICINE
readname problem	badreadname, inferred	SRR10001788	610	2019-11-01 01:03:31	2652	Illumina HiSeq 2000	SRP218807	VANDERBILT UNIVERSITY SCHOOL OF MEDICINE
readname problem	badreadname, inferred	SRR10001789	610	2019-11-01 01:03:31	1875	Illumina HiSeq 2000	SRP218807	VANDERBILT UNIVERSITY SCHOOL OF MEDICINE
readname problem	badreadname, inferred	SRR10001761	610	2019-11-01 01:03:32	1902	Illumina HiSeq 2000	SRP218807	VANDERBILT UNIVERSITY SCHOOL OF MEDICINE
readname problem	badreadname, inferred	SRR10001762	610	2019-11-01 01:03:32	2150	Illumina HiSeq 2000	SRP218807	VANDERBILT UNIVERSITY SCHOOL OF MEDICINE
readname problem	badreadname, inferred	SRR10001763	610	2019-11-01 01:03:32	1852	Illumina HiSeq 2000	SRP218807	VANDERBILT UNIVERSITY SCHOOL OF MEDICINE
readname problem	badreadname, inferred	SRR10001764	610	2019-11-01 01:03:32	2066	Illumina HiSeq 2000	SRP218807	VANDERBILT UNIVERSITY SCHOOL OF MEDICINE
readname problem	badreadname, inferred	SRR10001757	610	2019-11-01 01:03:32	2233	Illumina HiSeq 2000	SRP218807	VANDERBILT UNIVERSITY SCHOOL OF MEDICINE
readname problem	badreadname, inferred	SRR10001758	610	2019-11-01 01:03:32	1993	Illumina HiSeq 2000	SRP218807	VANDERBILT UNIVERSITY SCHOOL OF MEDICINE
readname problem	badreadname, inferred	SRR10001759	610	2019-11-01 01:03:32	2058	Illumina HiSeq 2000	SRP218807	VANDERBILT UNIVERSITY SCHOOL OF MEDICINE
readname problem	badreadname, inferred	SRR10001760	610	2019-11-01 01:03:32	2365	Illumina HiSeq 2000	SRP218807	VANDERBILT UNIVERSITY SCHOOL OF MEDICINE
readname problem	badreadname, inferred	SRR10001765	610	2019-11-01 01:03:32	1899	Illumina HiSeq 2000	SRP218807	VANDERBILT UNIVERSITY SCHOOL OF MEDICINE
readname problem	badreadname, inferred	SRR10001766	610	2019-11-01 01:03:32	1946	Illumina HiSeq 2000	SRP218807	VANDERBILT UNIVERSITY SCHOOL OF MEDICINE
readname problem	badreadname, inferred	SRR10001779	610	2019-11-01 01:03:31	2465	Illumina HiSeq 2000	SRP218807	VANDERBILT UNIVERSITY SCHOOL OF MEDICINE
readname problem	badreadname, inferred	SRR10001778	610	2019-11-01 01:03:31	2126	Illumina HiSeq 2000	SRP218807	VANDERBILT UNIVERSITY SCHOOL OF MEDICINE
readname problem	badreadname, inferred	SRR10001781	610	2019-11-01 01:03:31	2342	Illumina HiSeq 2000	SRP218807	VANDERBILT UNIVERSITY SCHOOL OF MEDICINE
readname problem	badreadname, inferred	SRR10001780	610	2019-11-01 01:03:31	2007	Illumina HiSeq 2000	SRP218807	VANDERBILT UNIVERSITY SCHOOL OF MEDICINE
readname problem	badreadname, inferred	SRR10001783	610	2019-11-01 01:03:31	2391	Illumina HiSeq 2000	SRP218807	VANDERBILT UNIVERSITY SCHOOL OF MEDICINE
readname problem	badreadname, inferred	SRR10001782	610	2019-11-01 01:03:31	2687	Illumina HiSeq 2000	SRP218807	VANDERBILT UNIVERSITY SCHOOL OF MEDICINE
readname problem	badreadname, inferred	SRR10001785	610	2019-11-01 01:03:31	2621	Illumina HiSeq 2000	SRP218807	VANDERBILT UNIVERSITY SCHOOL OF MEDICINE
readname problem	badreadname, inferred	SRR10001784	610	2019-11-01 01:03:31	2647	Illumina HiSeq 2000	SRP218807	VANDERBILT UNIVERSITY SCHOOL OF MEDICINE
readname problem	badreadname, inferred	SRR10001787	610	2019-11-01 01:03:31	2399	Illumina HiSeq 2000	SRP218807	VANDERBILT UNIVERSITY SCHOOL OF MEDICINE
readname problem	badreadname, inferred	SRR10001786	610	2019-11-01 01:03:31	3088	Illumina HiSeq 2000	SRP218807	VANDERBILT UNIVERSITY SCHOOL OF MEDICINE
readname problem	badreadname, inferred	SRR10001795	610	2019-11-01 01:03:31	2242	Illumina HiSeq 2000	SRP218807	VANDERBILT UNIVERSITY SCHOOL OF MEDICINE
readname problem	badreadname, inferred	SRR10001797	610	2019-11-01 01:03:31	1909	Illumina HiSeq 2000	SRP218807	VANDERBILT UNIVERSITY SCHOOL OF MEDICINE
readname problem	badreadname, inferred	SRR10001796	610	2019-11-01 01:03:31	2657	Illumina HiSeq 2000	SRP218807	VANDERBILT UNIVERSITY SCHOOL OF MEDICINE
readname problem	badreadname, inferred	SRR10001791	610	2019-11-01 01:03:31	2501	Illumina HiSeq 2000	SRP218807	VANDERBILT UNIVERSITY SCHOOL OF MEDICINE
readname problem	badreadname, inferred	SRR10001790	610	2019-11-01 01:03:31	2056	Illumina HiSeq 2000	SRP218807	VANDERBILT UNIVERSITY SCHOOL OF MEDICINE
readname problem	badreadname, inferred	SRR10001793	610	2019-11-01 01:03:31	2024	Illumina HiSeq 2000	SRP218807	VANDERBILT UNIVERSITY SCHOOL OF MEDICINE
readname problem	badreadname, inferred	SRR10001792	610	2019-11-01 01:03:31	2027	Illumina HiSeq 2000	SRP218807	VANDERBILT UNIVERSITY SCHOOL OF MEDICINE
readname problem	badreadname, inferred	SRR10001799	610	2019-11-01 01:03:31	2070	Illumina HiSeq 2000	SRP218807	VANDERBILT UNIVERSITY SCHOOL OF MEDICINE
readname problem	badreadname, inferred	SRR10001798	610	2019-11-01 01:03:31	2022	Illumina HiSeq 2000	SRP218807	VANDERBILT UNIVERSITY SCHOOL OF MEDICINE
readname problem	badreadname, inferred	SRR10001724	610	2019-11-01 01:03:33	2075	Illumina HiSeq 2000	SRP218807	VANDERBILT UNIVERSITY SCHOOL OF MEDICINE
readname problem	badreadname, inferred	SRR10001725	610	2019-11-01 01:03:32	2945	Illumina HiSeq 2000	SRP218807	VANDERBILT UNIVERSITY SCHOOL OF MEDICINE
readname problem	badreadname, inferred	SRR10001726	610	2019-11-01 01:03:32	2228	Illumina HiSeq 2000	SRP218807	VANDERBILT UNIVERSITY SCHOOL OF MEDICINE
readname problem	badreadname, inferred	SRR10001769	610	2019-11-01 01:03:32	2256	Illumina HiSeq 2000	SRP218807	VANDERBILT UNIVERSITY SCHOOL OF MEDICINE
readname problem	badreadname, inferred	SRR10001749	610	2019-11-01 01:03:32	2057	Illumina HiSeq 2000	SRP218807	VANDERBILT UNIVERSITY SCHOOL OF MEDICINE
readname problem	badreadname, inferred	SRR10001748	610	2019-11-01 01:03:32	2453	Illumina HiSeq 2000	SRP218807	VANDERBILT UNIVERSITY SCHOOL OF MEDICINE
readname problem	badreadname, inferred	SRR10001737	610	2019-11-01 01:03:32	2341	Illumina HiSeq 2000	SRP218807	VANDERBILT UNIVERSITY SCHOOL OF MEDICINE
readname problem	badreadname, inferred	SRR10001716	610	2019-11-01 01:03:33	2286	Illumina HiSeq 2000	SRP218807	VANDERBILT UNIVERSITY SCHOOL OF MEDICINE
readname problem	badreadname, inferred	SRR10001715	610	2019-11-01 01:03:33	2325	Illumina HiSeq 2000	SRP218807	VANDERBILT UNIVERSITY SCHOOL OF MEDICINE
readname problem	badreadname, inferred	SRR10001714	610	2019-11-01 01:03:33	2360	Illumina HiSeq 2000	SRP218807	VANDERBILT UNIVERSITY SCHOOL OF MEDICINE
readname problem	badreadname, inferred	SRR10001713	610	2019-11-01 01:03:33	2443	Illumina HiSeq 2000	SRP218807	VANDERBILT UNIVERSITY SCHOOL OF MEDICINE
readname problem	badreadname, inferred	SRR10001720	610	2019-11-01 01:03:33	2522	Illumina HiSeq 2000	SRP218807	VANDERBILT UNIVERSITY SCHOOL OF MEDICINE
readname problem	badreadname, inferred	SRR10001719	610	2019-11-01 01:03:33	2214	Illumina HiSeq 2000	SRP218807	VANDERBILT UNIVERSITY SCHOOL OF MEDICINE
readname problem	badreadname, inferred	SRR10001718	610	2019-11-01 01:03:33	2381	Illumina HiSeq 2000	SRP218807	VANDERBILT UNIVERSITY SCHOOL OF MEDICINE
readname problem	badreadname, inferred	SRR10001717	610	2019-11-01 01:03:33	2083	Illumina HiSeq 2000	SRP218807	VANDERBILT UNIVERSITY SCHOOL OF MEDICINE
readname problem	badreadname, inferred	SRR10001722	610	2019-11-01 01:03:33	2440	Illumina HiSeq 2000	SRP218807	VANDERBILT UNIVERSITY SCHOOL OF MEDICINE
readname problem	badreadname, inferred	SRR10001721	610	2019-11-01 01:03:33	2513	Illumina HiSeq 2000	SRP218807	VANDERBILT UNIVERSITY SCHOOL OF MEDICINE
readname problem	badreadname, inferred	SRR10001712	610	2019-11-01 01:03:33	4123	Illumina HiSeq 2000	SRP218807	VANDERBILT UNIVERSITY SCHOOL OF MEDICINE
readname problem	badreadname, inferred	SRR10001755	610	2019-11-01 01:03:32	3543	Illumina HiSeq 2000	SRP218807	VANDERBILT UNIVERSITY SCHOOL OF MEDICINE
readname problem	badreadname, inferred	SRR10001754	610	2019-11-01 01:03:32	3085	Illumina HiSeq 2000	SRP218807	VANDERBILT UNIVERSITY SCHOOL OF MEDICINE
readname problem	badreadname, inferred	SRR10001753	610	2019-11-01 01:03:32	2783	Illumina HiSeq 2000	SRP218807	VANDERBILT UNIVERSITY SCHOOL OF MEDICINE
readname problem	badreadname, inferred	SRR10001752	610	2019-11-01 01:03:32	3752	Illumina HiSeq 2000	SRP218807	VANDERBILT UNIVERSITY SCHOOL OF MEDICINE
readname problem	badreadname, inferred	SRR10001751	610	2019-11-01 01:03:32	2476	Illumina HiSeq 2000	SRP218807	VANDERBILT UNIVERSITY SCHOOL OF MEDICINE
readname problem	badreadname, inferred	SRR10001750	610	2019-11-01 01:03:32	3538	Illumina HiSeq 2000	SRP218807	VANDERBILT UNIVERSITY SCHOOL OF MEDICINE
readname problem	badreadname, inferred	SRR10001710	610	2019-11-01 01:03:33	4734	Illumina HiSeq 2000	SRP218807	VANDERBILT UNIVERSITY SCHOOL OF MEDICINE
readname problem	badreadname, inferred	SRR10001711	610	2019-11-01 01:03:33	5136	Illumina HiSeq 2000	SRP218807	VANDERBILT UNIVERSITY SCHOOL OF MEDICINE
readname problem	badreadname, checked	SRR9943623	50	2019-08-10 03:46:11	6670	Illumina HiSeq 2500	SRP217985	CCF
readname problem	badreadname, inferred	SRR9943624	50	2019-08-10 03:45:11	9554	Illumina HiSeq 2500	SRP217985	CCF
readname problem	badreadname, inferred	SRR9943625	50	2019-08-10 04:12:11	8972	Illumina HiSeq 2500	SRP217985	CCF
readname problem	badreadname, inferred	SRR9943626	50	2019-08-10 04:11:15	8510	Illumina HiSeq 2500	SRP217985	CCF
readname problem	badreadname, inferred	SRR9943627	50	2019-08-10 04:11:15	9781	Illumina HiSeq 2500	SRP217985	CCF
readname problem	badreadname, inferred	SRR9943628	50	2019-08-10 03:41:12	8402	Illumina HiSeq 2500	SRP217985	CCF
readname problem	badreadname, inferred	SRR9943629	50	2019-08-10 03:49:11	9647	Illumina HiSeq 2500	SRP217985	CCF
readname problem	badreadname, inferred	SRR9943653	50	2019-08-10 04:11:14	8900	Illumina HiSeq 2500	SRP217985	CCF
readname problem	badreadname, inferred	SRR9943620	50	2019-08-10 03:44:11	7946	Illumina HiSeq 2500	SRP217985	CCF
readname problem	badreadname, inferred	SRR9943621	50	2019-08-10 03:41:12	5999	Illumina HiSeq 2500	SRP217985	CCF
readname problem	badreadname, inferred	SRR9943666	50	2019-08-10 03:41:12	7763	Illumina HiSeq 2500	SRP217985	CCF
readname problem	badreadname, inferred	SRR9943667	50	2019-08-10 03:47:11	7718	Illumina HiSeq 2500	SRP217985	CCF
readname problem	badreadname, inferred	SRR9943668	50	2019-08-10 03:45:11	8307	Illumina HiSeq 2500	SRP217985	CCF
readname problem	badreadname, inferred	SRR9943669	50	2019-08-10 03:48:11	7561	Illumina HiSeq 2500	SRP217985	CCF
readname problem	badreadname, inferred	SRR9943662	50	2019-08-10 03:46:11	7919	Illumina HiSeq 2500	SRP217985	CCF
readname problem	badreadname, inferred	SRR9943663	50	2019-08-10 03:41:12	6716	Illumina HiSeq 2500	SRP217985	CCF
readname problem	badreadname, inferred	SRR9943664	50	2019-08-10 04:11:14	7399	Illumina HiSeq 2500	SRP217985	CCF
readname problem	badreadname, inferred	SRR9943665	50	2019-08-10 03:44:11	6335	Illumina HiSeq 2500	SRP217985	CCF
readname problem	badreadname, inferred	SRR9943660	50	2019-08-10 04:28:11	8177	Illumina HiSeq 2500	SRP217985	CCF
readname problem	badreadname, inferred	SRR9943661	50	2019-08-10 04:11:14	8527	Illumina HiSeq 2500	SRP217985	CCF
readname problem	badreadname, inferred	SRR9943634	50	2019-08-10 04:11:14	9472	Illumina HiSeq 2500	SRP217985	CCF
readname problem	badreadname, inferred	SRR9943633	50	2019-08-10 03:46:11	8669	Illumina HiSeq 2500	SRP217985	CCF
readname problem	badreadname, inferred	SRR9943636	50	2019-08-10 03:35:11	6259	Illumina HiSeq 2500	SRP217985	CCF
readname problem	badreadname, inferred	SRR9943635	50	2019-08-10 04:11:14	9332	Illumina HiSeq 2500	SRP217985	CCF
readname problem	badreadname, inferred	SRR9943638	50	2019-08-10 03:42:11	7684	Illumina HiSeq 2500	SRP217985	CCF
readname problem	badreadname, inferred	SRR9943637	50	2019-08-10 04:11:14	9859	Illumina HiSeq 2500	SRP217985	CCF
readname problem	badreadname, inferred	SRR9943640	50	2019-08-13 12:49:11	8172	Illumina HiSeq 2500	SRP217985	CCF
readname problem	badreadname, inferred	SRR9943639	50	2019-08-10 03:44:11	9226	Illumina HiSeq 2500	SRP217985	CCF
readname problem	badreadname, inferred	SRR9943632	50	2019-08-10 03:35:11	6492	Illumina HiSeq 2500	SRP217985	CCF
readname problem	badreadname, inferred	SRR9943631	50	2019-08-10 03:41:12	7052	Illumina HiSeq 2500	SRP217985	CCF
readname problem	badreadname, inferred	SRR9943654	50	2019-08-10 03:41:12	6394	Illumina HiSeq 2500	SRP217985	CCF
readname problem	badreadname, inferred	SRR9943656	50	2019-08-10 03:41:12	7356	Illumina HiSeq 2500	SRP217985	CCF
readname problem	badreadname, inferred	SRR9943651	50	2019-08-10 04:11:14	8582	Illumina HiSeq 2500	SRP217985	CCF
readname problem	badreadname, inferred	SRR9943652	50	2019-08-10 03:42:11	7085	Illumina HiSeq 2500	SRP217985	CCF
readname problem	badreadname, inferred	SRR9943655	50	2019-08-10 03:41:12	6656	Illumina HiSeq 2500	SRP217985	CCF
readname problem	badreadname, inferred	SRR9943630	50	2019-08-10 03:41:12	6998	Illumina HiSeq 2500	SRP217985	CCF
readname problem	badreadname, inferred	SRR9943657	50	2019-08-10 04:11:14	9292	Illumina HiSeq 2500	SRP217985	CCF
readname problem	badreadname, inferred	SRR9943658	50	2019-08-10 03:45:11	7200	Illumina HiSeq 2500	SRP217985	CCF
readname problem	badreadname, inferred	SRR9943622	50	2019-08-10 03:41:12	5915	Illumina HiSeq 2500	SRP217985	CCF
readname problem	badreadname, inferred	SRR9943659	50	2019-08-10 03:49:11	7494	Illumina HiSeq 2500	SRP217985	CCF
readname problem	badreadname, inferred	SRR9943650	50	2019-08-10 03:46:11	6177	Illumina HiSeq 2500	SRP217985	CCF
readname problem	badreadname, inferred	SRR9943649	50	2019-08-10 03:48:11	7455	Illumina HiSeq 2500	SRP217985	CCF
readname problem	badreadname, inferred	SRR9943648	50	2019-08-10 04:12:11	7862	Illumina HiSeq 2500	SRP217985	CCF
readname problem	badreadname, inferred	SRR9943647	50	2019-08-10 04:11:14	13183	Illumina HiSeq 2500	SRP217985	CCF
readname problem	badreadname, inferred	SRR9943646	50	2019-08-10 04:11:14	9962	Illumina HiSeq 2500	SRP217985	CCF
readname problem	badreadname, inferred	SRR9943645	50	2019-08-10 04:12:11	6434	Illumina HiSeq 2500	SRP217985	CCF
readname problem	badreadname, inferred	SRR9943644	50	2019-08-10 04:11:14	6387	Illumina HiSeq 2500	SRP217985	CCF
readname problem	badreadname, inferred	SRR9943643	50	2019-08-10 04:19:11	7422	Illumina HiSeq 2500	SRP217985	CCF
readname problem	badreadname, inferred	SRR9943642	50	2019-08-10 04:13:12	7302	Illumina HiSeq 2500	SRP217985	CCF
readname problem	badreadname, inferred	SRR9943641	50	2019-08-10 04:12:11	6482	Illumina HiSeq 2500	SRP217985	CCF
readname problem	badreadname, checked	ERR3385636	3	2019-08-19 07:50:57	3992	Illumina HiSeq 2500	ERP115880	VILNIUS UNIVERSITY
readname problem	badreadname, inferred	ERR3385637	3	2019-08-19 07:50:57	3876	Illumina HiSeq 2500	ERP115880	VILNIUS UNIVERSITY
usable/analyzed		SRR9994144	29	2019-08-19 10:05:13	11701	Illumina HiSeq 1000	SRP168602	PETER MACCALLUM CANCER CENTRE
readname problem	badreadname, inferred	ERR3385638	3	2019-08-19 07:50:57	3469	Illumina HiSeq 2500	ERP115880	VILNIUS UNIVERSITY
readname problem	badreadname, checked	SRR9873964	610	2019-11-01 01:03:23	2337	Illumina HiSeq 2000	SRP216965	VANDERBILT UNIVERSITY SCHOOL OF MEDICINE
readname problem	badreadname, inferred	SRR9873963	610	2019-11-01 01:03:23	2743	Illumina HiSeq 2000	SRP216965	VANDERBILT UNIVERSITY SCHOOL OF MEDICINE
readname problem	badreadname, inferred	SRR9873966	610	2019-11-01 01:03:23	2081	Illumina HiSeq 2000	SRP216965	VANDERBILT UNIVERSITY SCHOOL OF MEDICINE
readname problem	badreadname, inferred	SRR9873965	610	2019-11-01 01:03:23	2101	Illumina HiSeq 2000	SRP216965	VANDERBILT UNIVERSITY SCHOOL OF MEDICINE
readname problem	badreadname, inferred	SRR9873962	610	2019-11-01 01:03:23	2044	Illumina HiSeq 2000	SRP216965	VANDERBILT UNIVERSITY SCHOOL OF MEDICINE
readname problem	badreadname, inferred	SRR9873961	610	2019-11-01 01:03:23	2120	Illumina HiSeq 2000	SRP216965	VANDERBILT UNIVERSITY SCHOOL OF MEDICINE
readname problem	badreadname, inferred	SRR9873981	610	2019-11-01 01:03:23	1967	Illumina HiSeq 2000	SRP216965	VANDERBILT UNIVERSITY SCHOOL OF MEDICINE
readname problem	badreadname, inferred	SRR9873980	610	2019-11-01 01:03:23	1514	Illumina HiSeq 2000	SRP216965	VANDERBILT UNIVERSITY SCHOOL OF MEDICINE
readname problem	badreadname, inferred	SRR9873983	610	2019-11-01 01:03:23	2473	Illumina HiSeq 2000	SRP216965	VANDERBILT UNIVERSITY SCHOOL OF MEDICINE
readname problem	badreadname, inferred	SRR9873982	610	2019-11-01 01:03:23	1661	Illumina HiSeq 2000	SRP216965	VANDERBILT UNIVERSITY SCHOOL OF MEDICINE
readname problem	badreadname, inferred	SRR9873977	610	2019-11-01 01:03:23	1315	Illumina HiSeq 2000	SRP216965	VANDERBILT UNIVERSITY SCHOOL OF MEDICINE
readname problem	badreadname, inferred	SRR9873976	610	2019-11-01 01:03:23	1859	Illumina HiSeq 2000	SRP216965	VANDERBILT UNIVERSITY SCHOOL OF MEDICINE
readname problem	badreadname, inferred	SRR9873979	610	2019-11-01 01:03:23	1898	Illumina HiSeq 2000	SRP216965	VANDERBILT UNIVERSITY SCHOOL OF MEDICINE
readname problem	badreadname, inferred	SRR9873978	610	2019-11-01 01:03:23	2093	Illumina HiSeq 2000	SRP216965	VANDERBILT UNIVERSITY SCHOOL OF MEDICINE
readname problem	badreadname, inferred	SRR9873973	610	2019-11-01 01:03:23	1895	Illumina HiSeq 2000	SRP216965	VANDERBILT UNIVERSITY SCHOOL OF MEDICINE
readname problem	badreadname, inferred	SRR9873972	610	2019-11-01 01:03:23	1898	Illumina HiSeq 2000	SRP216965	VANDERBILT UNIVERSITY SCHOOL OF MEDICINE
readname problem	badreadname, inferred	SRR9873960	610	2019-11-01 01:03:23	1484	Illumina HiSeq 2000	SRP216965	VANDERBILT UNIVERSITY SCHOOL OF MEDICINE
readname problem	badreadname, inferred	SRR9873988	610	2019-11-01 01:03:23	1817	Illumina HiSeq 2000	SRP216965	VANDERBILT UNIVERSITY SCHOOL OF MEDICINE
readname problem	badreadname, inferred	SRR9873987	610	2019-11-01 01:03:23	1734	Illumina HiSeq 2000	SRP216965	VANDERBILT UNIVERSITY SCHOOL OF MEDICINE
readname problem	badreadname, inferred	SRR9873986	610	2019-11-01 01:03:23	1819	Illumina HiSeq 2000	SRP216965	VANDERBILT UNIVERSITY SCHOOL OF MEDICINE
readname problem	badreadname, inferred	SRR9873985	610	2019-11-01 01:03:23	1624	Illumina HiSeq 2000	SRP216965	VANDERBILT UNIVERSITY SCHOOL OF MEDICINE
readname problem	badreadname, inferred	SRR9873974	610	2019-11-01 01:03:23	1577	Illumina HiSeq 2000	SRP216965	VANDERBILT UNIVERSITY SCHOOL OF MEDICINE
readname problem	badreadname, inferred	SRR9873975	610	2019-11-01 01:03:23	1494	Illumina HiSeq 2000	SRP216965	VANDERBILT UNIVERSITY SCHOOL OF MEDICINE
readname problem	badreadname, inferred	SRR9873968	610	2019-11-01 01:03:23	1555	Illumina HiSeq 2000	SRP216965	VANDERBILT UNIVERSITY SCHOOL OF MEDICINE
readname problem	badreadname, inferred	SRR9873969	610	2019-11-01 01:03:23	1587	Illumina HiSeq 2000	SRP216965	VANDERBILT UNIVERSITY SCHOOL OF MEDICINE
readname problem	badreadname, inferred	SRR9873970	610	2019-11-01 01:03:23	1466	Illumina HiSeq 2000	SRP216965	VANDERBILT UNIVERSITY SCHOOL OF MEDICINE
readname problem	badreadname, inferred	SRR9873971	610	2019-11-01 01:03:23	1666	Illumina HiSeq 2000	SRP216965	VANDERBILT UNIVERSITY SCHOOL OF MEDICINE
readname problem	badreadname, inferred	SRR9873984	610	2019-11-01 01:03:23	2184	Illumina HiSeq 2000	SRP216965	VANDERBILT UNIVERSITY SCHOOL OF MEDICINE
readname problem	badreadname, inferred	SRR9873967	610	2019-11-01 01:03:23	3039	Illumina HiSeq 2000	SRP216965	VANDERBILT UNIVERSITY SCHOOL OF MEDICINE
readname problem	badreadname, inferred	SRR10001807	610	2019-11-01 01:03:31	2617	Illumina HiSeq 2000	SRP218807	VANDERBILT UNIVERSITY SCHOOL OF MEDICINE
readname problem	badreadname, inferred	SRR10001806	610	2019-11-01 01:03:31	2234	Illumina HiSeq 2000	SRP218807	VANDERBILT UNIVERSITY SCHOOL OF MEDICINE
readname problem	badreadname, inferred	SRR10001805	610	2019-11-01 01:03:31	2397	Illumina HiSeq 2000	SRP218807	VANDERBILT UNIVERSITY SCHOOL OF MEDICINE
readname problem	badreadname, inferred	SRR10001804	610	2019-11-01 01:03:31	2454	Illumina HiSeq 2000	SRP218807	VANDERBILT UNIVERSITY SCHOOL OF MEDICINE
readname problem	badreadname, inferred	SRR10001803	610	2019-11-01 01:03:31	2195	Illumina HiSeq 2000	SRP218807	VANDERBILT UNIVERSITY SCHOOL OF MEDICINE
readname problem	badreadname, inferred	SRR10001802	610	2019-11-01 01:03:31	2323	Illumina HiSeq 2000	SRP218807	VANDERBILT UNIVERSITY SCHOOL OF MEDICINE
readname problem	badreadname, inferred	SRR10001801	610	2019-11-01 01:03:31	2626	Illumina HiSeq 2000	SRP218807	VANDERBILT UNIVERSITY SCHOOL OF MEDICINE
readname problem	badreadname, inferred	SRR10001800	610	2019-11-01 01:03:31	2181	Illumina HiSeq 2000	SRP218807	VANDERBILT UNIVERSITY SCHOOL OF MEDICINE
readname problem	badreadname, inferred	SRR10001815	610	2019-11-01 01:03:31	2250	Illumina HiSeq 2000	SRP218807	VANDERBILT UNIVERSITY SCHOOL OF MEDICINE
readname problem	badreadname, inferred	SRR10001814	610	2019-11-01 01:03:31	2410	Illumina HiSeq 2000	SRP218807	VANDERBILT UNIVERSITY SCHOOL OF MEDICINE
readname problem	badreadname, inferred	SRR10001808	610	2019-11-01 01:03:31	2663	Illumina HiSeq 2000	SRP218807	VANDERBILT UNIVERSITY SCHOOL OF MEDICINE
readname problem	badreadname, inferred	SRR10001812	610	2019-11-01 01:03:31	1944	Illumina HiSeq 2000	SRP218807	VANDERBILT UNIVERSITY SCHOOL OF MEDICINE
readname problem	badreadname, inferred	SRR10001813	610	2019-11-01 01:03:31	2682	Illumina HiSeq 2000	SRP218807	VANDERBILT UNIVERSITY SCHOOL OF MEDICINE
readname problem	badreadname, inferred	SRR10001810	610	2019-11-01 01:03:31	2185	Illumina HiSeq 2000	SRP218807	VANDERBILT UNIVERSITY SCHOOL OF MEDICINE
readname problem	badreadname, inferred	SRR10001811	610	2019-11-01 01:03:31	2084	Illumina HiSeq 2000	SRP218807	VANDERBILT UNIVERSITY SCHOOL OF MEDICINE
readname problem	badreadname, inferred	SRR10001809	610	2019-11-01 01:03:31	2379	Illumina HiSeq 2000	SRP218807	VANDERBILT UNIVERSITY SCHOOL OF MEDICINE
readname problem	badreadname, checked	SRR9899154	1	2019-08-03 21:23:12	10055	Illumina HiSeq 2500	SRP217296	SANFORD BURNHAM PREBYS MEDICAL DISCOVERY INSTITUTE
readname problem	badreadname, inferred	SRR9874031	610	2019-11-01 01:03:22	2078	Illumina HiSeq 2000	SRP216965	VANDERBILT UNIVERSITY SCHOOL OF MEDICINE
readname problem	badreadname, inferred	SRR9874030	610	2019-11-01 01:03:22	2709	Illumina HiSeq 2000	SRP216965	VANDERBILT UNIVERSITY SCHOOL OF MEDICINE
readname problem	badreadname, inferred	SRR9874033	610	2019-11-01 01:03:22	2626	Illumina HiSeq 2000	SRP216965	VANDERBILT UNIVERSITY SCHOOL OF MEDICINE
readname problem	badreadname, inferred	SRR9874032	610	2019-11-01 01:03:22	2914	Illumina HiSeq 2000	SRP216965	VANDERBILT UNIVERSITY SCHOOL OF MEDICINE
readname problem	badreadname, inferred	SRR9874035	610	2019-11-01 01:03:22	2080	Illumina HiSeq 2000	SRP216965	VANDERBILT UNIVERSITY SCHOOL OF MEDICINE
readname problem	badreadname, inferred	SRR9874027	610	2019-11-01 01:03:22	2337	Illumina HiSeq 2000	SRP216965	VANDERBILT UNIVERSITY SCHOOL OF MEDICINE
readname problem	badreadname, inferred	SRR9874037	610	2019-11-01 01:03:22	2131	Illumina HiSeq 2000	SRP216965	VANDERBILT UNIVERSITY SCHOOL OF MEDICINE
readname problem	badreadname, inferred	SRR9874036	610	2019-11-01 01:03:22	2318	Illumina HiSeq 2000	SRP216965	VANDERBILT UNIVERSITY SCHOOL OF MEDICINE
readname problem	badreadname, inferred	SRR9874039	610	2019-11-01 01:03:21	3130	Illumina HiSeq 2000	SRP216965	VANDERBILT UNIVERSITY SCHOOL OF MEDICINE
readname problem	badreadname, inferred	SRR9874038	610	2019-11-01 01:03:22	2373	Illumina HiSeq 2000	SRP216965	VANDERBILT UNIVERSITY SCHOOL OF MEDICINE
readname problem	badreadname, inferred	SRR9874028	610	2019-11-01 01:03:22	3154	Illumina HiSeq 2000	SRP216965	VANDERBILT UNIVERSITY SCHOOL OF MEDICINE
readname problem	badreadname, inferred	SRR9874029	610	2019-11-01 01:03:22	2054	Illumina HiSeq 2000	SRP216965	VANDERBILT UNIVERSITY SCHOOL OF MEDICINE
readname problem	badreadname, inferred	SRR9874058	610	2019-11-01 01:03:21	2184	Illumina HiSeq 2000	SRP216965	VANDERBILT UNIVERSITY SCHOOL OF MEDICINE
readname problem	badreadname, inferred	SRR9874057	610	2019-11-01 01:03:21	1918	Illumina HiSeq 2000	SRP216965	VANDERBILT UNIVERSITY SCHOOL OF MEDICINE
readname problem	badreadname, inferred	SRR9874060	610	2019-11-01 01:03:21	1915	Illumina HiSeq 2000	SRP216965	VANDERBILT UNIVERSITY SCHOOL OF MEDICINE
readname problem	badreadname, inferred	SRR9874059	610	2019-11-01 01:03:21	1795	Illumina HiSeq 2000	SRP216965	VANDERBILT UNIVERSITY SCHOOL OF MEDICINE
readname problem	badreadname, inferred	SRR9874062	610	2019-11-01 01:03:21	1793	Illumina HiSeq 2000	SRP216965	VANDERBILT UNIVERSITY SCHOOL OF MEDICINE
readname problem	badreadname, inferred	SRR9874061	610	2019-11-01 01:03:21	1554	Illumina HiSeq 2000	SRP216965	VANDERBILT UNIVERSITY SCHOOL OF MEDICINE
readname problem	badreadname, inferred	SRR9874064	610	2019-11-01 01:03:21	1693	Illumina HiSeq 2000	SRP216965	VANDERBILT UNIVERSITY SCHOOL OF MEDICINE
readname problem	badreadname, inferred	SRR9874063	610	2019-11-01 01:03:21	1714	Illumina HiSeq 2000	SRP216965	VANDERBILT UNIVERSITY SCHOOL OF MEDICINE
readname problem	badreadname, inferred	SRR9874066	610	2019-11-01 01:03:21	1435	Illumina HiSeq 2000	SRP216965	VANDERBILT UNIVERSITY SCHOOL OF MEDICINE
readname problem	badreadname, inferred	SRR9874065	610	2019-11-01 01:03:21	1643	Illumina HiSeq 2000	SRP216965	VANDERBILT UNIVERSITY SCHOOL OF MEDICINE
readname problem	badreadname, inferred	SRR9874085	610	2019-11-01 01:03:20	1847	Illumina HiSeq 2000	SRP216965	VANDERBILT UNIVERSITY SCHOOL OF MEDICINE
readname problem	badreadname, inferred	SRR9874086	610	2019-11-01 01:03:20	1464	Illumina HiSeq 2000	SRP216965	VANDERBILT UNIVERSITY SCHOOL OF MEDICINE
readname problem	badreadname, inferred	SRR9874087	610	2019-11-01 01:03:20	1664	Illumina HiSeq 2000	SRP216965	VANDERBILT UNIVERSITY SCHOOL OF MEDICINE
readname problem	badreadname, inferred	SRR9874088	610	2019-11-01 01:03:20	1567	Illumina HiSeq 2000	SRP216965	VANDERBILT UNIVERSITY SCHOOL OF MEDICINE
readname problem	badreadname, inferred	SRR9874081	610	2019-11-01 01:03:20	1641	Illumina HiSeq 2000	SRP216965	VANDERBILT UNIVERSITY SCHOOL OF MEDICINE
readname problem	badreadname, inferred	SRR9874082	610	2019-11-01 01:03:20	1666	Illumina HiSeq 2000	SRP216965	VANDERBILT UNIVERSITY SCHOOL OF MEDICINE
readname problem	badreadname, inferred	SRR9874083	610	2019-11-01 01:03:20	1774	Illumina HiSeq 2000	SRP216965	VANDERBILT UNIVERSITY SCHOOL OF MEDICINE
readname problem	badreadname, inferred	SRR9874084	610	2019-11-01 01:03:20	1611	Illumina HiSeq 2000	SRP216965	VANDERBILT UNIVERSITY SCHOOL OF MEDICINE
readname problem	badreadname, inferred	SRR9874018	610	2019-11-01 01:03:22	1600	Illumina HiSeq 2000	SRP216965	VANDERBILT UNIVERSITY SCHOOL OF MEDICINE
readname problem	badreadname, inferred	SRR9874017	610	2019-11-01 01:03:22	1521	Illumina HiSeq 2000	SRP216965	VANDERBILT UNIVERSITY SCHOOL OF MEDICINE
readname problem	badreadname, inferred	SRR9874012	610	2019-11-01 01:03:22	1639	Illumina HiSeq 2000	SRP216965	VANDERBILT UNIVERSITY SCHOOL OF MEDICINE
readname problem	badreadname, inferred	SRR9874011	610	2019-11-01 01:03:22	1759	Illumina HiSeq 2000	SRP216965	VANDERBILT UNIVERSITY SCHOOL OF MEDICINE
readname problem	badreadname, inferred	SRR9874014	610	2019-11-01 01:03:22	1719	Illumina HiSeq 2000	SRP216965	VANDERBILT UNIVERSITY SCHOOL OF MEDICINE
readname problem	badreadname, inferred	SRR9874013	610	2019-11-01 01:03:22	1866	Illumina HiSeq 2000	SRP216965	VANDERBILT UNIVERSITY SCHOOL OF MEDICINE
readname problem	badreadname, inferred	SRR9874024	610	2019-11-01 01:03:22	1726	Illumina HiSeq 2000	SRP216965	VANDERBILT UNIVERSITY SCHOOL OF MEDICINE
readname problem	badreadname, inferred	SRR9874023	610	2019-11-01 01:03:22	1760	Illumina HiSeq 2000	SRP216965	VANDERBILT UNIVERSITY SCHOOL OF MEDICINE
readname problem	badreadname, inferred	SRR9874025	610	2019-11-01 01:03:22	1293	Illumina HiSeq 2000	SRP216965	VANDERBILT UNIVERSITY SCHOOL OF MEDICINE
readname problem	badreadname, inferred	SRR9874026	610	2019-11-01 01:03:22	1490	Illumina HiSeq 2000	SRP216965	VANDERBILT UNIVERSITY SCHOOL OF MEDICINE
readname problem	badreadname, inferred	SRR9874019	610	2019-11-01 01:03:22	1897	Illumina HiSeq 2000	SRP216965	VANDERBILT UNIVERSITY SCHOOL OF MEDICINE
readname problem	badreadname, inferred	SRR9874020	610	2019-11-01 01:03:22	1461	Illumina HiSeq 2000	SRP216965	VANDERBILT UNIVERSITY SCHOOL OF MEDICINE
readname problem	badreadname, inferred	SRR9874021	610	2019-11-01 01:03:22	1967	Illumina HiSeq 2000	SRP216965	VANDERBILT UNIVERSITY SCHOOL OF MEDICINE
readname problem	badreadname, inferred	SRR9874022	610	2019-11-01 01:03:22	1945	Illumina HiSeq 2000	SRP216965	VANDERBILT UNIVERSITY SCHOOL OF MEDICINE
readname problem	badreadname, inferred	SRR9874015	610	2019-11-01 01:03:22	1580	Illumina HiSeq 2000	SRP216965	VANDERBILT UNIVERSITY SCHOOL OF MEDICINE
readname problem	badreadname, inferred	SRR9874016	610	2019-11-01 01:03:22	1729	Illumina HiSeq 2000	SRP216965	VANDERBILT UNIVERSITY SCHOOL OF MEDICINE
readname problem	badreadname, inferred	SRR9873990	610	2019-11-01 01:03:22	1668	Illumina HiSeq 2000	SRP216965	VANDERBILT UNIVERSITY SCHOOL OF MEDICINE
readname problem	badreadname, inferred	SRR9873989	610	2019-11-01 01:03:23	1731	Illumina HiSeq 2000	SRP216965	VANDERBILT UNIVERSITY SCHOOL OF MEDICINE
readname problem	badreadname, inferred	SRR9873992	610	2019-11-01 01:03:22	1712	Illumina HiSeq 2000	SRP216965	VANDERBILT UNIVERSITY SCHOOL OF MEDICINE
readname problem	badreadname, inferred	SRR9873991	610	2019-11-01 01:03:22	1677	Illumina HiSeq 2000	SRP216965	VANDERBILT UNIVERSITY SCHOOL OF MEDICINE
readname problem	badreadname, inferred	SRR9873994	610	2019-11-01 01:03:22	1181	Illumina HiSeq 2000	SRP216965	VANDERBILT UNIVERSITY SCHOOL OF MEDICINE
readname problem	badreadname, inferred	SRR9873993	610	2019-11-01 01:03:22	1643	Illumina HiSeq 2000	SRP216965	VANDERBILT UNIVERSITY SCHOOL OF MEDICINE
readname problem	badreadname, inferred	SRR9874077	610	2019-11-01 01:03:21	1632	Illumina HiSeq 2000	SRP216965	VANDERBILT UNIVERSITY SCHOOL OF MEDICINE
readname problem	badreadname, inferred	SRR9874076	610	2019-11-01 01:03:21	1374	Illumina HiSeq 2000	SRP216965	VANDERBILT UNIVERSITY SCHOOL OF MEDICINE
readname problem	badreadname, inferred	SRR9874079	610	2019-11-01 01:03:20	2055	Illumina HiSeq 2000	SRP216965	VANDERBILT UNIVERSITY SCHOOL OF MEDICINE
readname problem	badreadname, inferred	SRR9874078	610	2019-11-01 01:03:20	1705	Illumina HiSeq 2000	SRP216965	VANDERBILT UNIVERSITY SCHOOL OF MEDICINE
readname problem	badreadname, inferred	SRR9874073	610	2019-11-01 01:03:21	1632	Illumina HiSeq 2000	SRP216965	VANDERBILT UNIVERSITY SCHOOL OF MEDICINE
readname problem	badreadname, inferred	SRR9874072	610	2019-11-01 01:03:21	1552	Illumina HiSeq 2000	SRP216965	VANDERBILT UNIVERSITY SCHOOL OF MEDICINE
readname problem	badreadname, inferred	SRR9874075	610	2019-11-01 01:03:21	1300	Illumina HiSeq 2000	SRP216965	VANDERBILT UNIVERSITY SCHOOL OF MEDICINE
readname problem	badreadname, inferred	SRR9874074	610	2019-11-01 01:03:21	1671	Illumina HiSeq 2000	SRP216965	VANDERBILT UNIVERSITY SCHOOL OF MEDICINE
readname problem	badreadname, inferred	SRR9874071	610	2019-11-01 01:03:21	1682	Illumina HiSeq 2000	SRP216965	VANDERBILT UNIVERSITY SCHOOL OF MEDICINE
readname problem	badreadname, inferred	SRR9874070	610	2019-11-01 01:03:21	1647	Illumina HiSeq 2000	SRP216965	VANDERBILT UNIVERSITY SCHOOL OF MEDICINE
readname problem	badreadname, inferred	SRR9873995	610	2019-11-01 01:03:22	1563	Illumina HiSeq 2000	SRP216965	VANDERBILT UNIVERSITY SCHOOL OF MEDICINE
readname problem	badreadname, inferred	SRR9873996	610	2019-11-01 01:03:22	1795	Illumina HiSeq 2000	SRP216965	VANDERBILT UNIVERSITY SCHOOL OF MEDICINE
readname problem	badreadname, inferred	SRR9873997	610	2019-11-01 01:03:22	1666	Illumina HiSeq 2000	SRP216965	VANDERBILT UNIVERSITY SCHOOL OF MEDICINE
readname problem	badreadname, inferred	SRR9873998	610	2019-11-01 01:03:22	1671	Illumina HiSeq 2000	SRP216965	VANDERBILT UNIVERSITY SCHOOL OF MEDICINE
readname problem	badreadname, inferred	SRR9873999	610	2019-11-01 01:03:22	1327	Illumina HiSeq 2000	SRP216965	VANDERBILT UNIVERSITY SCHOOL OF MEDICINE
readname problem	badreadname, inferred	SRR9874000	610	2019-11-01 01:03:22	1844	Illumina HiSeq 2000	SRP216965	VANDERBILT UNIVERSITY SCHOOL OF MEDICINE
readname problem	badreadname, inferred	SRR9874001	610	2019-11-01 01:03:22	1448	Illumina HiSeq 2000	SRP216965	VANDERBILT UNIVERSITY SCHOOL OF MEDICINE
readname problem	badreadname, inferred	SRR9874002	610	2019-11-01 01:03:22	1544	Illumina HiSeq 2000	SRP216965	VANDERBILT UNIVERSITY SCHOOL OF MEDICINE
readname problem	badreadname, inferred	SRR9874003	610	2019-11-01 01:03:22	1386	Illumina HiSeq 2000	SRP216965	VANDERBILT UNIVERSITY SCHOOL OF MEDICINE
readname problem	badreadname, inferred	SRR9874004	610	2019-11-01 01:03:22	1881	Illumina HiSeq 2000	SRP216965	VANDERBILT UNIVERSITY SCHOOL OF MEDICINE
readname problem	badreadname, inferred	SRR9874042	610	2019-11-01 01:03:21	1527	Illumina HiSeq 2000	SRP216965	VANDERBILT UNIVERSITY SCHOOL OF MEDICINE
readname problem	badreadname, inferred	SRR9874041	610	2019-11-01 01:03:21	1478	Illumina HiSeq 2000	SRP216965	VANDERBILT UNIVERSITY SCHOOL OF MEDICINE
readname problem	badreadname, inferred	SRR9874044	610	2019-11-01 01:03:21	1617	Illumina HiSeq 2000	SRP216965	VANDERBILT UNIVERSITY SCHOOL OF MEDICINE
readname problem	badreadname, inferred	SRR9874043	610	2019-11-01 01:03:21	1549	Illumina HiSeq 2000	SRP216965	VANDERBILT UNIVERSITY SCHOOL OF MEDICINE
readname problem	badreadname, inferred	SRR9874046	610	2019-11-01 01:03:21	1602	Illumina HiSeq 2000	SRP216965	VANDERBILT UNIVERSITY SCHOOL OF MEDICINE
readname problem	badreadname, inferred	SRR9874045	610	2019-11-01 01:03:21	1810	Illumina HiSeq 2000	SRP216965	VANDERBILT UNIVERSITY SCHOOL OF MEDICINE
readname problem	badreadname, inferred	SRR9874048	610	2019-11-01 01:03:21	1530	Illumina HiSeq 2000	SRP216965	VANDERBILT UNIVERSITY SCHOOL OF MEDICINE
readname problem	badreadname, inferred	SRR9874047	610	2019-11-01 01:03:21	1661	Illumina HiSeq 2000	SRP216965	VANDERBILT UNIVERSITY SCHOOL OF MEDICINE
readname problem	badreadname, inferred	SRR9874050	610	2019-11-01 01:03:21	1659	Illumina HiSeq 2000	SRP216965	VANDERBILT UNIVERSITY SCHOOL OF MEDICINE
readname problem	badreadname, inferred	SRR9874049	610	2019-11-01 01:03:21	1820	Illumina HiSeq 2000	SRP216965	VANDERBILT UNIVERSITY SCHOOL OF MEDICINE
readname problem	badreadname, inferred	SRR9874040	610	2019-11-01 01:03:21	1486	Illumina HiSeq 2000	SRP216965	VANDERBILT UNIVERSITY SCHOOL OF MEDICINE
readname problem	badreadname, inferred	SRR9874034	610	2019-11-01 01:03:22	1479	Illumina HiSeq 2000	SRP216965	VANDERBILT UNIVERSITY SCHOOL OF MEDICINE
readname problem	badreadname, inferred	SRR9874053	610	2019-11-01 01:03:21	1634	Illumina HiSeq 2000	SRP216965	VANDERBILT UNIVERSITY SCHOOL OF MEDICINE
readname problem	badreadname, inferred	SRR9874069	610	2019-11-01 01:03:21	1656	Illumina HiSeq 2000	SRP216965	VANDERBILT UNIVERSITY SCHOOL OF MEDICINE
readname problem	badreadname, inferred	SRR9874068	610	2019-11-01 01:03:21	1646	Illumina HiSeq 2000	SRP216965	VANDERBILT UNIVERSITY SCHOOL OF MEDICINE
readname problem	badreadname, inferred	SRR9874051	610	2019-11-01 01:03:21	1542	Illumina HiSeq 2000	SRP216965	VANDERBILT UNIVERSITY SCHOOL OF MEDICINE
readname problem	badreadname, inferred	SRR9874052	610	2019-11-01 01:03:21	1570	Illumina HiSeq 2000	SRP216965	VANDERBILT UNIVERSITY SCHOOL OF MEDICINE
readname problem	badreadname, inferred	SRR9874080	610	2019-11-01 01:03:20	2140	Illumina HiSeq 2000	SRP216965	VANDERBILT UNIVERSITY SCHOOL OF MEDICINE
readname problem	badreadname, inferred	SRR9874054	610	2019-11-01 01:03:21	2056	Illumina HiSeq 2000	SRP216965	VANDERBILT UNIVERSITY SCHOOL OF MEDICINE
readname problem	badreadname, inferred	SRR9874055	610	2019-11-01 01:03:21	2755	Illumina HiSeq 2000	SRP216965	VANDERBILT UNIVERSITY SCHOOL OF MEDICINE
readname problem	badreadname, inferred	SRR9874056	610	2019-11-01 01:03:21	2368	Illumina HiSeq 2000	SRP216965	VANDERBILT UNIVERSITY SCHOOL OF MEDICINE
readname problem	badreadname, inferred	SRR9874067	610	2019-11-01 01:03:21	2039	Illumina HiSeq 2000	SRP216965	VANDERBILT UNIVERSITY SCHOOL OF MEDICINE
readname problem	badreadname, inferred	SRR9874006	610	2019-11-01 01:03:22	2578	Illumina HiSeq 2000	SRP216965	VANDERBILT UNIVERSITY SCHOOL OF MEDICINE
readname problem	badreadname, inferred	SRR9874005	610	2019-11-01 01:03:22	1916	Illumina HiSeq 2000	SRP216965	VANDERBILT UNIVERSITY SCHOOL OF MEDICINE
readname problem	badreadname, inferred	SRR9874010	610	2019-11-01 01:03:22	2359	Illumina HiSeq 2000	SRP216965	VANDERBILT UNIVERSITY SCHOOL OF MEDICINE
readname problem	badreadname, inferred	SRR9874009	610	2019-11-01 01:03:22	2214	Illumina HiSeq 2000	SRP216965	VANDERBILT UNIVERSITY SCHOOL OF MEDICINE
readname problem	badreadname, inferred	SRR9874008	610	2019-11-01 01:03:22	2246	Illumina HiSeq 2000	SRP216965	VANDERBILT UNIVERSITY SCHOOL OF MEDICINE
readname problem	badreadname, inferred	SRR9874007	610	2019-11-01 01:03:22	2461	Illumina HiSeq 2000	SRP216965	VANDERBILT UNIVERSITY SCHOOL OF MEDICINE
readname problem	badreadname, inferred	SRR9874171	610	2019-11-01 01:03:19	2195	Illumina HiSeq 2000	SRP216965	VANDERBILT UNIVERSITY SCHOOL OF MEDICINE
readname problem	badreadname, inferred	SRR9874172	610	2019-11-01 01:03:19	2276	Illumina HiSeq 2000	SRP216965	VANDERBILT UNIVERSITY SCHOOL OF MEDICINE
readname problem	badreadname, inferred	SRR9874188	610	2019-11-01 01:03:18	1987	Illumina HiSeq 2000	SRP216965	VANDERBILT UNIVERSITY SCHOOL OF MEDICINE
readname problem	badreadname, inferred	SRR9874150	610	2019-11-01 01:03:19	2320	Illumina HiSeq 2000	SRP216965	VANDERBILT UNIVERSITY SCHOOL OF MEDICINE
readname problem	badreadname, inferred	SRR9874151	610	2019-11-01 01:03:19	2806	Illumina HiSeq 2000	SRP216965	VANDERBILT UNIVERSITY SCHOOL OF MEDICINE
readname problem	badreadname, inferred	SRR9874148	610	2019-11-01 01:03:19	3469	Illumina HiSeq 2000	SRP216965	VANDERBILT UNIVERSITY SCHOOL OF MEDICINE
readname problem	badreadname, inferred	SRR9874149	610	2019-11-01 01:03:19	2985	Illumina HiSeq 2000	SRP216965	VANDERBILT UNIVERSITY SCHOOL OF MEDICINE
readname problem	badreadname, inferred	SRR9874146	610	2019-11-01 01:03:19	2454	Illumina HiSeq 2000	SRP216965	VANDERBILT UNIVERSITY SCHOOL OF MEDICINE
readname problem	badreadname, inferred	SRR9874147	610	2019-11-01 01:03:19	2379	Illumina HiSeq 2000	SRP216965	VANDERBILT UNIVERSITY SCHOOL OF MEDICINE
readname problem	badreadname, inferred	SRR9874144	610	2019-11-01 01:03:19	2178	Illumina HiSeq 2000	SRP216965	VANDERBILT UNIVERSITY SCHOOL OF MEDICINE
readname problem	badreadname, inferred	SRR9874145	610	2019-11-01 01:03:19	2342	Illumina HiSeq 2000	SRP216965	VANDERBILT UNIVERSITY SCHOOL OF MEDICINE
readname problem	badreadname, inferred	SRR9874142	610	2019-11-01 01:03:19	2137	Illumina HiSeq 2000	SRP216965	VANDERBILT UNIVERSITY SCHOOL OF MEDICINE
readname problem	badreadname, inferred	SRR9874143	610	2019-11-01 01:03:19	2226	Illumina HiSeq 2000	SRP216965	VANDERBILT UNIVERSITY SCHOOL OF MEDICINE
readname problem	badreadname, inferred	SRR9874095	610	2019-11-01 01:03:20	2131	Illumina HiSeq 2000	SRP216965	VANDERBILT UNIVERSITY SCHOOL OF MEDICINE
readname problem	badreadname, inferred	SRR9874094	610	2019-11-01 01:03:20	2618	Illumina HiSeq 2000	SRP216965	VANDERBILT UNIVERSITY SCHOOL OF MEDICINE
readname problem	badreadname, inferred	SRR9874139	610	2019-11-01 01:03:19	2009	Illumina HiSeq 2000	SRP216965	VANDERBILT UNIVERSITY SCHOOL OF MEDICINE
readname problem	badreadname, inferred	SRR9874140	610	2019-11-01 01:03:19	1994	Illumina HiSeq 2000	SRP216965	VANDERBILT UNIVERSITY SCHOOL OF MEDICINE
readname problem	badreadname, inferred	SRR9874141	610	2019-11-01 01:03:19	2088	Illumina HiSeq 2000	SRP216965	VANDERBILT UNIVERSITY SCHOOL OF MEDICINE
readname problem	badreadname, inferred	SRR9874153	610	2019-11-01 01:03:19	2628	Illumina HiSeq 2000	SRP216965	VANDERBILT UNIVERSITY SCHOOL OF MEDICINE
readname problem	badreadname, inferred	SRR9874154	610	2019-11-01 01:03:19	2534	Illumina HiSeq 2000	SRP216965	VANDERBILT UNIVERSITY SCHOOL OF MEDICINE
readname problem	badreadname, inferred	SRR9874133	610	2019-11-01 01:03:19	2113	Illumina HiSeq 2000	SRP216965	VANDERBILT UNIVERSITY SCHOOL OF MEDICINE
readname problem	badreadname, inferred	SRR9874135	610	2019-11-01 01:03:19	2840	Illumina HiSeq 2000	SRP216965	VANDERBILT UNIVERSITY SCHOOL OF MEDICINE
readname problem	badreadname, inferred	SRR9874163	610	2019-11-01 01:03:19	1675	Illumina HiSeq 2000	SRP216965	VANDERBILT UNIVERSITY SCHOOL OF MEDICINE
readname problem	badreadname, inferred	SRR9874164	610	2019-11-01 01:03:19	1782	Illumina HiSeq 2000	SRP216965	VANDERBILT UNIVERSITY SCHOOL OF MEDICINE
readname problem	badreadname, inferred	SRR9874165	610	2019-11-01 01:03:19	1709	Illumina HiSeq 2000	SRP216965	VANDERBILT UNIVERSITY SCHOOL OF MEDICINE
readname problem	badreadname, inferred	SRR9874166	610	2019-11-01 01:03:19	1695	Illumina HiSeq 2000	SRP216965	VANDERBILT UNIVERSITY SCHOOL OF MEDICINE
readname problem	badreadname, inferred	SRR9874167	610	2019-11-01 01:03:19	1964	Illumina HiSeq 2000	SRP216965	VANDERBILT UNIVERSITY SCHOOL OF MEDICINE
readname problem	badreadname, inferred	SRR9874168	610	2019-11-01 01:03:19	1784	Illumina HiSeq 2000	SRP216965	VANDERBILT UNIVERSITY SCHOOL OF MEDICINE
readname problem	badreadname, inferred	SRR9874169	610	2019-11-01 01:03:19	1716	Illumina HiSeq 2000	SRP216965	VANDERBILT UNIVERSITY SCHOOL OF MEDICINE
readname problem	badreadname, inferred	SRR9874170	610	2019-11-01 01:03:19	2038	Illumina HiSeq 2000	SRP216965	VANDERBILT UNIVERSITY SCHOOL OF MEDICINE
readname problem	badreadname, inferred	SRR9874155	610	2019-11-01 01:03:19	1932	Illumina HiSeq 2000	SRP216965	VANDERBILT UNIVERSITY SCHOOL OF MEDICINE
readname problem	badreadname, inferred	SRR9874156	610	2019-11-01 01:03:19	1867	Illumina HiSeq 2000	SRP216965	VANDERBILT UNIVERSITY SCHOOL OF MEDICINE
readname problem	badreadname, inferred	SRR9874089	610	2019-11-01 01:03:20	1436	Illumina HiSeq 2000	SRP216965	VANDERBILT UNIVERSITY SCHOOL OF MEDICINE
readname problem	badreadname, inferred	SRR9874090	610	2019-11-01 01:03:20	1570	Illumina HiSeq 2000	SRP216965	VANDERBILT UNIVERSITY SCHOOL OF MEDICINE
readname problem	badreadname, inferred	SRR9874129	610	2019-11-01 01:03:19	1958	Illumina HiSeq 2000	SRP216965	VANDERBILT UNIVERSITY SCHOOL OF MEDICINE
readname problem	badreadname, inferred	SRR9874130	610	2019-11-01 01:03:19	1589	Illumina HiSeq 2000	SRP216965	VANDERBILT UNIVERSITY SCHOOL OF MEDICINE
readname problem	badreadname, inferred	SRR9874131	610	2019-11-01 01:03:19	1753	Illumina HiSeq 2000	SRP216965	VANDERBILT UNIVERSITY SCHOOL OF MEDICINE
readname problem	badreadname, inferred	SRR9874132	610	2019-11-01 01:03:19	1866	Illumina HiSeq 2000	SRP216965	VANDERBILT UNIVERSITY SCHOOL OF MEDICINE
readname problem	badreadname, inferred	SRR9874125	610	2019-11-01 01:03:20	1605	Illumina HiSeq 2000	SRP216965	VANDERBILT UNIVERSITY SCHOOL OF MEDICINE
readname problem	badreadname, inferred	SRR9874126	610	2019-11-01 01:03:20	1951	Illumina HiSeq 2000	SRP216965	VANDERBILT UNIVERSITY SCHOOL OF MEDICINE
readname problem	badreadname, inferred	SRR9874127	610	2019-11-01 01:03:20	1719	Illumina HiSeq 2000	SRP216965	VANDERBILT UNIVERSITY SCHOOL OF MEDICINE
readname problem	badreadname, inferred	SRR9874128	610	2019-11-01 01:03:20	1932	Illumina HiSeq 2000	SRP216965	VANDERBILT UNIVERSITY SCHOOL OF MEDICINE
readname problem	badreadname, inferred	SRR9874123	610	2019-11-01 01:03:20	1702	Illumina HiSeq 2000	SRP216965	VANDERBILT UNIVERSITY SCHOOL OF MEDICINE
readname problem	badreadname, inferred	SRR9874124	610	2019-11-01 01:03:20	1502	Illumina HiSeq 2000	SRP216965	VANDERBILT UNIVERSITY SCHOOL OF MEDICINE
readname problem	badreadname, inferred	SRR9874097	610	2019-11-01 01:03:20	1709	Illumina HiSeq 2000	SRP216965	VANDERBILT UNIVERSITY SCHOOL OF MEDICINE
readname problem	badreadname, inferred	SRR9874096	610	2019-11-01 01:03:20	1890	Illumina HiSeq 2000	SRP216965	VANDERBILT UNIVERSITY SCHOOL OF MEDICINE
readname problem	badreadname, inferred	SRR9874099	610	2019-11-01 01:03:20	1663	Illumina HiSeq 2000	SRP216965	VANDERBILT UNIVERSITY SCHOOL OF MEDICINE
readname problem	badreadname, inferred	SRR9874098	610	2019-11-01 01:03:20	1558	Illumina HiSeq 2000	SRP216965	VANDERBILT UNIVERSITY SCHOOL OF MEDICINE
readname problem	badreadname, inferred	SRR9874101	610	2019-11-01 01:03:20	1656	Illumina HiSeq 2000	SRP216965	VANDERBILT UNIVERSITY SCHOOL OF MEDICINE
readname problem	badreadname, inferred	SRR9874100	610	2019-11-01 01:03:20	1662	Illumina HiSeq 2000	SRP216965	VANDERBILT UNIVERSITY SCHOOL OF MEDICINE
readname problem	badreadname, inferred	SRR9874103	610	2019-11-01 01:03:20	1606	Illumina HiSeq 2000	SRP216965	VANDERBILT UNIVERSITY SCHOOL OF MEDICINE
readname problem	badreadname, inferred	SRR9874102	610	2019-11-01 01:03:20	1673	Illumina HiSeq 2000	SRP216965	VANDERBILT UNIVERSITY SCHOOL OF MEDICINE
readname problem	badreadname, inferred	SRR9874092	610	2019-11-01 01:03:20	1622	Illumina HiSeq 2000	SRP216965	VANDERBILT UNIVERSITY SCHOOL OF MEDICINE
readname problem	badreadname, inferred	SRR9874091	610	2019-11-01 01:03:20	2366	Illumina HiSeq 2000	SRP216965	VANDERBILT UNIVERSITY SCHOOL OF MEDICINE
readname problem	badreadname, inferred	SRR9874137	610	2019-11-01 01:03:19	1854	Illumina HiSeq 2000	SRP216965	VANDERBILT UNIVERSITY SCHOOL OF MEDICINE
readname problem	badreadname, inferred	SRR9874152	610	2019-11-01 01:03:19	1579	Illumina HiSeq 2000	SRP216965	VANDERBILT UNIVERSITY SCHOOL OF MEDICINE
readname problem	badreadname, inferred	SRR9874138	610	2019-11-01 01:03:19	1575	Illumina HiSeq 2000	SRP216965	VANDERBILT UNIVERSITY SCHOOL OF MEDICINE
readname problem	badreadname, inferred	SRR9874104	610	2019-11-01 01:03:20	1434	Illumina HiSeq 2000	SRP216965	VANDERBILT UNIVERSITY SCHOOL OF MEDICINE
readname problem	badreadname, inferred	SRR9874105	610	2019-11-01 01:03:20	1789	Illumina HiSeq 2000	SRP216965	VANDERBILT UNIVERSITY SCHOOL OF MEDICINE
readname problem	badreadname, inferred	SRR9874106	610	2019-11-01 01:03:20	1677	Illumina HiSeq 2000	SRP216965	VANDERBILT UNIVERSITY SCHOOL OF MEDICINE
readname problem	badreadname, inferred	SRR9874107	610	2019-11-01 01:03:20	1622	Illumina HiSeq 2000	SRP216965	VANDERBILT UNIVERSITY SCHOOL OF MEDICINE
readname problem	badreadname, inferred	SRR9874108	610	2019-11-01 01:03:20	1755	Illumina HiSeq 2000	SRP216965	VANDERBILT UNIVERSITY SCHOOL OF MEDICINE
readname problem	badreadname, inferred	SRR9874109	610	2019-11-01 01:03:20	1737	Illumina HiSeq 2000	SRP216965	VANDERBILT UNIVERSITY SCHOOL OF MEDICINE
readname problem	badreadname, inferred	SRR9874110	610	2019-11-01 01:03:20	1605	Illumina HiSeq 2000	SRP216965	VANDERBILT UNIVERSITY SCHOOL OF MEDICINE
readname problem	badreadname, inferred	SRR9874111	610	2019-11-01 01:03:20	1920	Illumina HiSeq 2000	SRP216965	VANDERBILT UNIVERSITY SCHOOL OF MEDICINE
readname problem	badreadname, inferred	SRR9874112	610	2019-11-01 01:03:20	1521	Illumina HiSeq 2000	SRP216965	VANDERBILT UNIVERSITY SCHOOL OF MEDICINE
readname problem	badreadname, inferred	SRR9874113	610	2019-11-01 01:03:20	1619	Illumina HiSeq 2000	SRP216965	VANDERBILT UNIVERSITY SCHOOL OF MEDICINE
readname problem	badreadname, inferred	SRR9874187	610	2019-11-01 01:03:18	1587	Illumina HiSeq 2000	SRP216965	VANDERBILT UNIVERSITY SCHOOL OF MEDICINE
readname problem	badreadname, inferred	SRR9874186	610	2019-11-01 01:03:18	1611	Illumina HiSeq 2000	SRP216965	VANDERBILT UNIVERSITY SCHOOL OF MEDICINE
readname problem	badreadname, inferred	SRR9874185	610	2019-11-01 01:03:18	1761	Illumina HiSeq 2000	SRP216965	VANDERBILT UNIVERSITY SCHOOL OF MEDICINE
readname problem	badreadname, inferred	SRR9874184	610	2019-11-01 01:03:18	1749	Illumina HiSeq 2000	SRP216965	VANDERBILT UNIVERSITY SCHOOL OF MEDICINE
readname problem	badreadname, inferred	SRR9874183	610	2019-11-01 01:03:18	1737	Illumina HiSeq 2000	SRP216965	VANDERBILT UNIVERSITY SCHOOL OF MEDICINE
readname problem	badreadname, inferred	SRR9874182	610	2019-11-01 01:03:18	2049	Illumina HiSeq 2000	SRP216965	VANDERBILT UNIVERSITY SCHOOL OF MEDICINE
readname problem	badreadname, inferred	SRR9874181	610	2019-11-01 01:03:18	1697	Illumina HiSeq 2000	SRP216965	VANDERBILT UNIVERSITY SCHOOL OF MEDICINE
readname problem	badreadname, inferred	SRR9874180	610	2019-11-01 01:03:18	1493	Illumina HiSeq 2000	SRP216965	VANDERBILT UNIVERSITY SCHOOL OF MEDICINE
readname problem	badreadname, inferred	SRR9874179	610	2019-11-01 01:03:18	1675	Illumina HiSeq 2000	SRP216965	VANDERBILT UNIVERSITY SCHOOL OF MEDICINE
readname problem	badreadname, inferred	SRR9874178	610	2019-11-01 01:03:18	1769	Illumina HiSeq 2000	SRP216965	VANDERBILT UNIVERSITY SCHOOL OF MEDICINE
readname problem	badreadname, inferred	SRR9874175	610	2019-11-01 01:03:19	1399	Illumina HiSeq 2000	SRP216965	VANDERBILT UNIVERSITY SCHOOL OF MEDICINE
readname problem	badreadname, inferred	SRR9874176	610	2019-11-01 01:03:19	1784	Illumina HiSeq 2000	SRP216965	VANDERBILT UNIVERSITY SCHOOL OF MEDICINE
readname problem	badreadname, inferred	SRR9874173	610	2019-11-01 01:03:19	1784	Illumina HiSeq 2000	SRP216965	VANDERBILT UNIVERSITY SCHOOL OF MEDICINE
readname problem	badreadname, inferred	SRR9874174	610	2019-11-01 01:03:19	1601	Illumina HiSeq 2000	SRP216965	VANDERBILT UNIVERSITY SCHOOL OF MEDICINE
readname problem	badreadname, inferred	SRR9874159	610	2019-11-01 01:03:19	1764	Illumina HiSeq 2000	SRP216965	VANDERBILT UNIVERSITY SCHOOL OF MEDICINE
readname problem	badreadname, inferred	SRR9874115	610	2019-11-01 01:03:20	1509	Illumina HiSeq 2000	SRP216965	VANDERBILT UNIVERSITY SCHOOL OF MEDICINE
readname problem	badreadname, inferred	SRR9874114	610	2019-11-01 01:03:20	1741	Illumina HiSeq 2000	SRP216965	VANDERBILT UNIVERSITY SCHOOL OF MEDICINE
readname problem	badreadname, inferred	SRR9874119	610	2019-11-01 01:03:20	1656	Illumina HiSeq 2000	SRP216965	VANDERBILT UNIVERSITY SCHOOL OF MEDICINE
readname problem	badreadname, inferred	SRR9874118	610	2019-11-01 01:03:20	1833	Illumina HiSeq 2000	SRP216965	VANDERBILT UNIVERSITY SCHOOL OF MEDICINE
readname problem	badreadname, inferred	SRR9874117	610	2019-11-01 01:03:20	1547	Illumina HiSeq 2000	SRP216965	VANDERBILT UNIVERSITY SCHOOL OF MEDICINE
readname problem	badreadname, inferred	SRR9874116	610	2019-11-01 01:03:20	1596	Illumina HiSeq 2000	SRP216965	VANDERBILT UNIVERSITY SCHOOL OF MEDICINE
readname problem	badreadname, inferred	SRR9874158	610	2019-11-01 01:03:19	1459	Illumina HiSeq 2000	SRP216965	VANDERBILT UNIVERSITY SCHOOL OF MEDICINE
readname problem	badreadname, inferred	SRR9874157	610	2019-11-01 01:03:19	1619	Illumina HiSeq 2000	SRP216965	VANDERBILT UNIVERSITY SCHOOL OF MEDICINE
readname problem	badreadname, inferred	SRR9874162	610	2019-11-01 01:03:19	1579	Illumina HiSeq 2000	SRP216965	VANDERBILT UNIVERSITY SCHOOL OF MEDICINE
readname problem	badreadname, inferred	SRR9874161	610	2019-11-01 01:03:19	1701	Illumina HiSeq 2000	SRP216965	VANDERBILT UNIVERSITY SCHOOL OF MEDICINE
readname problem	badreadname, inferred	SRR9874160	610	2019-11-01 01:03:19	1579	Illumina HiSeq 2000	SRP216965	VANDERBILT UNIVERSITY SCHOOL OF MEDICINE
readname problem	badreadname, inferred	SRR9874177	610	2019-11-01 01:03:18	2496	Illumina HiSeq 2000	SRP216965	VANDERBILT UNIVERSITY SCHOOL OF MEDICINE
readname problem	badreadname, inferred	SRR9874136	610	2019-11-01 01:03:19	2904	Illumina HiSeq 2000	SRP216965	VANDERBILT UNIVERSITY SCHOOL OF MEDICINE
readname problem	badreadname, inferred	SRR9874134	610	2019-11-01 01:03:19	2127	Illumina HiSeq 2000	SRP216965	VANDERBILT UNIVERSITY SCHOOL OF MEDICINE
readname problem	badreadname, inferred	SRR9874121	610	2019-11-01 01:03:20	2548	Illumina HiSeq 2000	SRP216965	VANDERBILT UNIVERSITY SCHOOL OF MEDICINE
readname problem	badreadname, inferred	SRR9874122	610	2019-11-01 01:03:20	2053	Illumina HiSeq 2000	SRP216965	VANDERBILT UNIVERSITY SCHOOL OF MEDICINE
readname problem	badreadname, inferred	SRR9874093	610	2019-11-01 01:03:20	3232	Illumina HiSeq 2000	SRP216965	VANDERBILT UNIVERSITY SCHOOL OF MEDICINE
readname problem	badreadname, inferred	SRR9874120	610	2019-11-01 01:03:20	2674	Illumina HiSeq 2000	SRP216965	VANDERBILT UNIVERSITY SCHOOL OF MEDICINE
readname problem	badreadname, inferred	SRR9874277	610	2019-11-01 01:03:16	2065	Illumina HiSeq 2000	SRP216965	VANDERBILT UNIVERSITY SCHOOL OF MEDICINE
readname problem	badreadname, inferred	SRR9874278	610	2019-11-01 01:03:16	2230	Illumina HiSeq 2000	SRP216965	VANDERBILT UNIVERSITY SCHOOL OF MEDICINE
readname problem	badreadname, inferred	SRR9874279	610	2019-11-01 01:03:16	2447	Illumina HiSeq 2000	SRP216965	VANDERBILT UNIVERSITY SCHOOL OF MEDICINE
readname problem	badreadname, inferred	SRR9874280	610	2019-11-01 01:03:16	2354	Illumina HiSeq 2000	SRP216965	VANDERBILT UNIVERSITY SCHOOL OF MEDICINE
readname problem	badreadname, inferred	SRR9874273	610	2019-11-01 01:03:16	2178	Illumina HiSeq 2000	SRP216965	VANDERBILT UNIVERSITY SCHOOL OF MEDICINE
readname problem	badreadname, inferred	SRR9874218	610	2019-11-01 01:03:17	2012	Illumina HiSeq 2000	SRP216965	VANDERBILT UNIVERSITY SCHOOL OF MEDICINE
readname problem	badreadname, inferred	SRR9874281	610	2019-11-01 01:03:16	2640	Illumina HiSeq 2000	SRP216965	VANDERBILT UNIVERSITY SCHOOL OF MEDICINE
readname problem	badreadname, inferred	SRR9874212	610	2019-11-01 01:03:17	3299	Illumina HiSeq 2000	SRP216965	VANDERBILT UNIVERSITY SCHOOL OF MEDICINE
readname problem	badreadname, inferred	SRR9874201	610	2019-11-01 01:03:18	2288	Illumina HiSeq 2000	SRP216965	VANDERBILT UNIVERSITY SCHOOL OF MEDICINE
readname problem	badreadname, inferred	SRR9874200	610	2019-11-01 01:03:18	2410	Illumina HiSeq 2000	SRP216965	VANDERBILT UNIVERSITY SCHOOL OF MEDICINE
readname problem	badreadname, inferred	SRR9874221	610	2019-11-01 01:03:17	2636	Illumina HiSeq 2000	SRP216965	VANDERBILT UNIVERSITY SCHOOL OF MEDICINE
readname problem	badreadname, inferred	SRR9874222	610	2019-11-01 01:03:17	2060	Illumina HiSeq 2000	SRP216965	VANDERBILT UNIVERSITY SCHOOL OF MEDICINE
readname problem	badreadname, inferred	SRR9874219	610	2019-11-01 01:03:17	3197	Illumina HiSeq 2000	SRP216965	VANDERBILT UNIVERSITY SCHOOL OF MEDICINE
readname problem	badreadname, inferred	SRR9874220	610	2019-11-01 01:03:17	1862	Illumina HiSeq 2000	SRP216965	VANDERBILT UNIVERSITY SCHOOL OF MEDICINE
readname problem	badreadname, inferred	SRR9874225	610	2019-11-01 01:03:17	1795	Illumina HiSeq 2000	SRP216965	VANDERBILT UNIVERSITY SCHOOL OF MEDICINE
readname problem	badreadname, inferred	SRR9874226	610	2019-11-01 01:03:17	2041	Illumina HiSeq 2000	SRP216965	VANDERBILT UNIVERSITY SCHOOL OF MEDICINE
readname problem	badreadname, inferred	SRR9874223	610	2019-11-01 01:03:17	2211	Illumina HiSeq 2000	SRP216965	VANDERBILT UNIVERSITY SCHOOL OF MEDICINE
readname problem	badreadname, inferred	SRR9874224	610	2019-11-01 01:03:17	2606	Illumina HiSeq 2000	SRP216965	VANDERBILT UNIVERSITY SCHOOL OF MEDICINE
readname problem	badreadname, inferred	SRR9874227	610	2019-11-01 01:03:17	2486	Illumina HiSeq 2000	SRP216965	VANDERBILT UNIVERSITY SCHOOL OF MEDICINE
readname problem	badreadname, inferred	SRR9874228	610	2019-11-01 01:03:17	2315	Illumina HiSeq 2000	SRP216965	VANDERBILT UNIVERSITY SCHOOL OF MEDICINE
readname problem	badreadname, inferred	SRR9874246	610	2019-11-01 01:03:17	1329	Illumina HiSeq 2000	SRP216965	VANDERBILT UNIVERSITY SCHOOL OF MEDICINE
readname problem	badreadname, inferred	SRR9874245	610	2019-11-01 01:03:17	1298	Illumina HiSeq 2000	SRP216965	VANDERBILT UNIVERSITY SCHOOL OF MEDICINE
readname problem	badreadname, inferred	SRR9874244	610	2019-11-01 01:03:17	1396	Illumina HiSeq 2000	SRP216965	VANDERBILT UNIVERSITY SCHOOL OF MEDICINE
readname problem	badreadname, inferred	SRR9874243	610	2019-11-01 01:03:17	1591	Illumina HiSeq 2000	SRP216965	VANDERBILT UNIVERSITY SCHOOL OF MEDICINE
readname problem	badreadname, inferred	SRR9874250	610	2019-11-01 01:03:17	1975	Illumina HiSeq 2000	SRP216965	VANDERBILT UNIVERSITY SCHOOL OF MEDICINE
readname problem	badreadname, inferred	SRR9874249	610	2019-11-01 01:03:17	1929	Illumina HiSeq 2000	SRP216965	VANDERBILT UNIVERSITY SCHOOL OF MEDICINE
readname problem	badreadname, inferred	SRR9874248	610	2019-11-01 01:03:17	1510	Illumina HiSeq 2000	SRP216965	VANDERBILT UNIVERSITY SCHOOL OF MEDICINE
readname problem	badreadname, inferred	SRR9874247	610	2019-11-01 01:03:17	2061	Illumina HiSeq 2000	SRP216965	VANDERBILT UNIVERSITY SCHOOL OF MEDICINE
readname problem	badreadname, inferred	SRR9874252	610	2019-11-01 01:03:16	1799	Illumina HiSeq 2000	SRP216965	VANDERBILT UNIVERSITY SCHOOL OF MEDICINE
readname problem	badreadname, inferred	SRR9874251	610	2019-11-01 01:03:16	1698	Illumina HiSeq 2000	SRP216965	VANDERBILT UNIVERSITY SCHOOL OF MEDICINE
readname problem	badreadname, inferred	SRR9874198	610	2019-11-01 01:03:18	1850	Illumina HiSeq 2000	SRP216965	VANDERBILT UNIVERSITY SCHOOL OF MEDICINE
readname problem	badreadname, inferred	SRR9874197	610	2019-11-01 01:03:18	1799	Illumina HiSeq 2000	SRP216965	VANDERBILT UNIVERSITY SCHOOL OF MEDICINE
readname problem	badreadname, inferred	SRR9874196	610	2019-11-01 01:03:18	1733	Illumina HiSeq 2000	SRP216965	VANDERBILT UNIVERSITY SCHOOL OF MEDICINE
readname problem	badreadname, inferred	SRR9874195	610	2019-11-01 01:03:18	1909	Illumina HiSeq 2000	SRP216965	VANDERBILT UNIVERSITY SCHOOL OF MEDICINE
readname problem	badreadname, inferred	SRR9874194	610	2019-11-01 01:03:18	1864	Illumina HiSeq 2000	SRP216965	VANDERBILT UNIVERSITY SCHOOL OF MEDICINE
readname problem	badreadname, inferred	SRR9874193	610	2019-11-01 01:03:18	1728	Illumina HiSeq 2000	SRP216965	VANDERBILT UNIVERSITY SCHOOL OF MEDICINE
readname problem	badreadname, inferred	SRR9874192	610	2019-11-01 01:03:18	1698	Illumina HiSeq 2000	SRP216965	VANDERBILT UNIVERSITY SCHOOL OF MEDICINE
readname problem	badreadname, inferred	SRR9874191	610	2019-11-01 01:03:18	1673	Illumina HiSeq 2000	SRP216965	VANDERBILT UNIVERSITY SCHOOL OF MEDICINE
readname problem	badreadname, inferred	SRR9874190	610	2019-11-01 01:03:18	1745	Illumina HiSeq 2000	SRP216965	VANDERBILT UNIVERSITY SCHOOL OF MEDICINE
readname problem	badreadname, inferred	SRR9874189	610	2019-11-01 01:03:18	1832	Illumina HiSeq 2000	SRP216965	VANDERBILT UNIVERSITY SCHOOL OF MEDICINE
readname problem	badreadname, inferred	SRR9874206	610	2019-11-01 01:03:17	1555	Illumina HiSeq 2000	SRP216965	VANDERBILT UNIVERSITY SCHOOL OF MEDICINE
readname problem	badreadname, inferred	SRR9874288	610	2019-11-01 01:03:16	1402	Illumina HiSeq 2000	SRP216965	VANDERBILT UNIVERSITY SCHOOL OF MEDICINE
readname problem	badreadname, inferred	SRR9874287	610	2019-11-01 01:03:16	1494	Illumina HiSeq 2000	SRP216965	VANDERBILT UNIVERSITY SCHOOL OF MEDICINE
readname problem	badreadname, inferred	SRR9874286	610	2019-11-01 01:03:16	1662	Illumina HiSeq 2000	SRP216965	VANDERBILT UNIVERSITY SCHOOL OF MEDICINE
readname problem	badreadname, inferred	SRR9874202	610	2019-11-01 01:03:18	1789	Illumina HiSeq 2000	SRP216965	VANDERBILT UNIVERSITY SCHOOL OF MEDICINE
readname problem	badreadname, inferred	SRR9874203	610	2019-11-01 01:03:17	1672	Illumina HiSeq 2000	SRP216965	VANDERBILT UNIVERSITY SCHOOL OF MEDICINE
readname problem	badreadname, inferred	SRR9874204	610	2019-11-01 01:03:17	1929	Illumina HiSeq 2000	SRP216965	VANDERBILT UNIVERSITY SCHOOL OF MEDICINE
readname problem	badreadname, inferred	SRR9874207	610	2019-11-01 01:03:17	1909	Illumina HiSeq 2000	SRP216965	VANDERBILT UNIVERSITY SCHOOL OF MEDICINE
readname problem	badreadname, inferred	SRR9874208	610	2019-11-01 01:03:17	1855	Illumina HiSeq 2000	SRP216965	VANDERBILT UNIVERSITY SCHOOL OF MEDICINE
readname problem	badreadname, inferred	SRR9874209	610	2019-11-01 01:03:17	1922	Illumina HiSeq 2000	SRP216965	VANDERBILT UNIVERSITY SCHOOL OF MEDICINE
readname problem	badreadname, inferred	SRR9874210	610	2019-11-01 01:03:17	1731	Illumina HiSeq 2000	SRP216965	VANDERBILT UNIVERSITY SCHOOL OF MEDICINE
readname problem	badreadname, inferred	SRR9874211	610	2019-11-01 01:03:17	1606	Illumina HiSeq 2000	SRP216965	VANDERBILT UNIVERSITY SCHOOL OF MEDICINE
readname problem	badreadname, inferred	SRR9874261	610	2019-11-01 01:03:16	1576	Illumina HiSeq 2000	SRP216965	VANDERBILT UNIVERSITY SCHOOL OF MEDICINE
readname problem	badreadname, inferred	SRR9874262	610	2019-11-01 01:03:16	1772	Illumina HiSeq 2000	SRP216965	VANDERBILT UNIVERSITY SCHOOL OF MEDICINE
readname problem	badreadname, inferred	SRR9874264	610	2019-11-01 01:03:16	1695	Illumina HiSeq 2000	SRP216965	VANDERBILT UNIVERSITY SCHOOL OF MEDICINE
readname problem	badreadname, inferred	SRR9874257	610	2019-11-01 01:03:16	1678	Illumina HiSeq 2000	SRP216965	VANDERBILT UNIVERSITY SCHOOL OF MEDICINE
readname problem	badreadname, inferred	SRR9874258	610	2019-11-01 01:03:16	1690	Illumina HiSeq 2000	SRP216965	VANDERBILT UNIVERSITY SCHOOL OF MEDICINE
readname problem	badreadname, inferred	SRR9874259	610	2019-11-01 01:03:16	2381	Illumina HiSeq 2000	SRP216965	VANDERBILT UNIVERSITY SCHOOL OF MEDICINE
readname problem	badreadname, inferred	SRR9874260	610	2019-11-01 01:03:16	1484	Illumina HiSeq 2000	SRP216965	VANDERBILT UNIVERSITY SCHOOL OF MEDICINE
readname problem	badreadname, inferred	SRR9874282	610	2019-11-01 01:03:16	1583	Illumina HiSeq 2000	SRP216965	VANDERBILT UNIVERSITY SCHOOL OF MEDICINE
readname problem	badreadname, inferred	SRR9874213	610	2019-11-01 01:03:17	1838	Illumina HiSeq 2000	SRP216965	VANDERBILT UNIVERSITY SCHOOL OF MEDICINE
readname problem	badreadname, inferred	SRR9874217	610	2019-11-01 01:03:17	1676	Illumina HiSeq 2000	SRP216965	VANDERBILT UNIVERSITY SCHOOL OF MEDICINE
readname problem	badreadname, inferred	SRR9874216	610	2019-11-01 01:03:17	1579	Illumina HiSeq 2000	SRP216965	VANDERBILT UNIVERSITY SCHOOL OF MEDICINE
readname problem	badreadname, inferred	SRR9874215	610	2019-11-01 01:03:17	1548	Illumina HiSeq 2000	SRP216965	VANDERBILT UNIVERSITY SCHOOL OF MEDICINE
readname problem	badreadname, inferred	SRR9874214	610	2019-11-01 01:03:17	1332	Illumina HiSeq 2000	SRP216965	VANDERBILT UNIVERSITY SCHOOL OF MEDICINE
readname problem	badreadname, inferred	SRR9874205	610	2019-11-01 01:03:17	1537	Illumina HiSeq 2000	SRP216965	VANDERBILT UNIVERSITY SCHOOL OF MEDICINE
readname problem	badreadname, inferred	SRR9874272	610	2019-11-01 01:03:16	1839	Illumina HiSeq 2000	SRP216965	VANDERBILT UNIVERSITY SCHOOL OF MEDICINE
readname problem	badreadname, inferred	SRR9874271	610	2019-11-01 01:03:16	1556	Illumina HiSeq 2000	SRP216965	VANDERBILT UNIVERSITY SCHOOL OF MEDICINE
readname problem	badreadname, inferred	SRR9874270	610	2019-11-01 01:03:16	1720	Illumina HiSeq 2000	SRP216965	VANDERBILT UNIVERSITY SCHOOL OF MEDICINE
readname problem	badreadname, inferred	SRR9874269	610	2019-11-01 01:03:16	1787	Illumina HiSeq 2000	SRP216965	VANDERBILT UNIVERSITY SCHOOL OF MEDICINE
readname problem	badreadname, inferred	SRR9874268	610	2019-11-01 01:03:16	1828	Illumina HiSeq 2000	SRP216965	VANDERBILT UNIVERSITY SCHOOL OF MEDICINE
readname problem	badreadname, inferred	SRR9874267	610	2019-11-01 01:03:16	1662	Illumina HiSeq 2000	SRP216965	VANDERBILT UNIVERSITY SCHOOL OF MEDICINE
readname problem	badreadname, inferred	SRR9874266	610	2019-11-01 01:03:16	1660	Illumina HiSeq 2000	SRP216965	VANDERBILT UNIVERSITY SCHOOL OF MEDICINE
readname problem	badreadname, inferred	SRR9874265	610	2019-11-01 01:03:16	1807	Illumina HiSeq 2000	SRP216965	VANDERBILT UNIVERSITY SCHOOL OF MEDICINE
readname problem	badreadname, inferred	SRR9874263	610	2019-11-01 01:03:16	1482	Illumina HiSeq 2000	SRP216965	VANDERBILT UNIVERSITY SCHOOL OF MEDICINE
readname problem	badreadname, inferred	SRR9874275	610	2019-11-01 01:03:16	1884	Illumina HiSeq 2000	SRP216965	VANDERBILT UNIVERSITY SCHOOL OF MEDICINE
readname problem	badreadname, inferred	SRR9874276	610	2019-11-01 01:03:16	1826	Illumina HiSeq 2000	SRP216965	VANDERBILT UNIVERSITY SCHOOL OF MEDICINE
readname problem	badreadname, inferred	SRR9874274	610	2019-11-01 01:03:16	1925	Illumina HiSeq 2000	SRP216965	VANDERBILT UNIVERSITY SCHOOL OF MEDICINE
readname problem	badreadname, inferred	SRR9874283	610	2019-11-01 01:03:16	1791	Illumina HiSeq 2000	SRP216965	VANDERBILT UNIVERSITY SCHOOL OF MEDICINE
readname problem	badreadname, inferred	SRR9874284	610	2019-11-01 01:03:16	1854	Illumina HiSeq 2000	SRP216965	VANDERBILT UNIVERSITY SCHOOL OF MEDICINE
readname problem	badreadname, inferred	SRR9874199	610	2019-11-01 01:03:18	2063	Illumina HiSeq 2000	SRP216965	VANDERBILT UNIVERSITY SCHOOL OF MEDICINE
readname problem	badreadname, inferred	SRR9874240	610	2019-11-01 01:03:17	1493	Illumina HiSeq 2000	SRP216965	VANDERBILT UNIVERSITY SCHOOL OF MEDICINE
readname problem	badreadname, inferred	SRR9874241	610	2019-11-01 01:03:17	1610	Illumina HiSeq 2000	SRP216965	VANDERBILT UNIVERSITY SCHOOL OF MEDICINE
readname problem	badreadname, inferred	SRR9874255	610	2019-11-01 01:03:16	1648	Illumina HiSeq 2000	SRP216965	VANDERBILT UNIVERSITY SCHOOL OF MEDICINE
readname problem	badreadname, inferred	SRR9874256	610	2019-11-01 01:03:16	1764	Illumina HiSeq 2000	SRP216965	VANDERBILT UNIVERSITY SCHOOL OF MEDICINE
readname problem	badreadname, inferred	SRR9874254	610	2019-11-01 01:03:16	1507	Illumina HiSeq 2000	SRP216965	VANDERBILT UNIVERSITY SCHOOL OF MEDICINE
readname problem	badreadname, inferred	SRR9874253	610	2019-11-01 01:03:16	1672	Illumina HiSeq 2000	SRP216965	VANDERBILT UNIVERSITY SCHOOL OF MEDICINE
readname problem	badreadname, inferred	SRR9874236	610	2019-11-01 01:03:17	1969	Illumina HiSeq 2000	SRP216965	VANDERBILT UNIVERSITY SCHOOL OF MEDICINE
readname problem	badreadname, inferred	SRR9874235	610	2019-11-01 01:03:17	1731	Illumina HiSeq 2000	SRP216965	VANDERBILT UNIVERSITY SCHOOL OF MEDICINE
readname problem	badreadname, inferred	SRR9874234	610	2019-11-01 01:03:17	1947	Illumina HiSeq 2000	SRP216965	VANDERBILT UNIVERSITY SCHOOL OF MEDICINE
readname problem	badreadname, inferred	SRR9874233	610	2019-11-01 01:03:17	1443	Illumina HiSeq 2000	SRP216965	VANDERBILT UNIVERSITY SCHOOL OF MEDICINE
readname problem	badreadname, inferred	SRR9874232	610	2019-11-01 01:03:17	1712	Illumina HiSeq 2000	SRP216965	VANDERBILT UNIVERSITY SCHOOL OF MEDICINE
readname problem	badreadname, inferred	SRR9874231	610	2019-11-01 01:03:17	1966	Illumina HiSeq 2000	SRP216965	VANDERBILT UNIVERSITY SCHOOL OF MEDICINE
readname problem	badreadname, inferred	SRR9874230	610	2019-11-01 01:03:17	2059	Illumina HiSeq 2000	SRP216965	VANDERBILT UNIVERSITY SCHOOL OF MEDICINE
readname problem	badreadname, inferred	SRR9874229	610	2019-11-01 01:03:17	1670	Illumina HiSeq 2000	SRP216965	VANDERBILT UNIVERSITY SCHOOL OF MEDICINE
readname problem	badreadname, inferred	SRR9874238	610	2019-11-01 01:03:17	1657	Illumina HiSeq 2000	SRP216965	VANDERBILT UNIVERSITY SCHOOL OF MEDICINE
readname problem	badreadname, inferred	SRR9874237	610	2019-11-01 01:03:17	1671	Illumina HiSeq 2000	SRP216965	VANDERBILT UNIVERSITY SCHOOL OF MEDICINE
readname problem	badreadname, inferred	SRR9874239	610	2019-11-01 01:03:17	1614	Illumina HiSeq 2000	SRP216965	VANDERBILT UNIVERSITY SCHOOL OF MEDICINE
readname problem	badreadname, inferred	SRR9874242	610	2019-11-01 01:03:17	1526	Illumina HiSeq 2000	SRP216965	VANDERBILT UNIVERSITY SCHOOL OF MEDICINE
readname problem	badreadname, inferred	SRR9874285	610	2019-11-01 01:03:16	1976	Illumina HiSeq 2000	SRP216965	VANDERBILT UNIVERSITY SCHOOL OF MEDICINE
readname problem	badreadname, inferred	SRR9873775	610	2019-11-01 01:03:13	2165	Illumina HiSeq 2000	SRP216965	VANDERBILT UNIVERSITY SCHOOL OF MEDICINE
readname problem	badreadname, inferred	SRR9873776	610	2019-11-01 01:03:13	2388	Illumina HiSeq 2000	SRP216965	VANDERBILT UNIVERSITY SCHOOL OF MEDICINE
readname problem	badreadname, inferred	SRR9873777	610	2019-11-01 01:03:13	2549	Illumina HiSeq 2000	SRP216965	VANDERBILT UNIVERSITY SCHOOL OF MEDICINE
readname problem	badreadname, inferred	SRR9873778	610	2019-11-01 01:03:13	2045	Illumina HiSeq 2000	SRP216965	VANDERBILT UNIVERSITY SCHOOL OF MEDICINE
readname problem	badreadname, inferred	SRR9873694	610	2019-11-01 01:03:15	2831	Illumina HiSeq 2000	SRP216965	VANDERBILT UNIVERSITY SCHOOL OF MEDICINE
readname problem	badreadname, inferred	SRR9873693	610	2019-11-01 01:03:15	2265	Illumina HiSeq 2000	SRP216965	VANDERBILT UNIVERSITY SCHOOL OF MEDICINE
readname problem	badreadname, inferred	SRR9873692	610	2019-11-01 01:03:15	2125	Illumina HiSeq 2000	SRP216965	VANDERBILT UNIVERSITY SCHOOL OF MEDICINE
readname problem	badreadname, inferred	SRR9873691	610	2019-11-01 01:03:15	2273	Illumina HiSeq 2000	SRP216965	VANDERBILT UNIVERSITY SCHOOL OF MEDICINE
readname problem	badreadname, inferred	SRR9873698	610	2019-11-01 01:03:15	2339	Illumina HiSeq 2000	SRP216965	VANDERBILT UNIVERSITY SCHOOL OF MEDICINE
readname problem	badreadname, inferred	SRR9873697	610	2019-11-01 01:03:15	1790	Illumina HiSeq 2000	SRP216965	VANDERBILT UNIVERSITY SCHOOL OF MEDICINE
readname problem	badreadname, inferred	SRR9873696	610	2019-11-01 01:03:15	2444	Illumina HiSeq 2000	SRP216965	VANDERBILT UNIVERSITY SCHOOL OF MEDICINE
readname problem	badreadname, inferred	SRR9873695	610	2019-11-01 01:03:15	2086	Illumina HiSeq 2000	SRP216965	VANDERBILT UNIVERSITY SCHOOL OF MEDICINE
readname problem	badreadname, inferred	SRR9873690	610	2019-11-01 01:03:15	2722	Illumina HiSeq 2000	SRP216965	VANDERBILT UNIVERSITY SCHOOL OF MEDICINE
readname problem	badreadname, inferred	SRR9873689	610	2019-11-01 01:03:16	2124	Illumina HiSeq 2000	SRP216965	VANDERBILT UNIVERSITY SCHOOL OF MEDICINE
readname problem	badreadname, inferred	SRR9873727	610	2019-11-01 01:03:15	2447	Illumina HiSeq 2000	SRP216965	VANDERBILT UNIVERSITY SCHOOL OF MEDICINE
readname problem	badreadname, inferred	SRR9873726	610	2019-11-01 01:03:15	2056	Illumina HiSeq 2000	SRP216965	VANDERBILT UNIVERSITY SCHOOL OF MEDICINE
readname problem	badreadname, inferred	SRR9873725	610	2019-11-01 01:03:15	2644	Illumina HiSeq 2000	SRP216965	VANDERBILT UNIVERSITY SCHOOL OF MEDICINE
readname problem	badreadname, inferred	SRR9873724	610	2019-11-01 01:03:15	2300	Illumina HiSeq 2000	SRP216965	VANDERBILT UNIVERSITY SCHOOL OF MEDICINE
readname problem	badreadname, inferred	SRR9873723	610	2019-11-01 01:03:15	1984	Illumina HiSeq 2000	SRP216965	VANDERBILT UNIVERSITY SCHOOL OF MEDICINE
readname problem	badreadname, inferred	SRR9873722	610	2019-11-01 01:03:15	2425	Illumina HiSeq 2000	SRP216965	VANDERBILT UNIVERSITY SCHOOL OF MEDICINE
readname problem	badreadname, inferred	SRR9873721	610	2019-11-01 01:03:15	3186	Illumina HiSeq 2000	SRP216965	VANDERBILT UNIVERSITY SCHOOL OF MEDICINE
readname problem	badreadname, inferred	SRR9873720	610	2019-11-01 01:03:15	2214	Illumina HiSeq 2000	SRP216965	VANDERBILT UNIVERSITY SCHOOL OF MEDICINE
readname problem	badreadname, inferred	SRR9873717	610	2019-11-01 01:03:15	3326	Illumina HiSeq 2000	SRP216965	VANDERBILT UNIVERSITY SCHOOL OF MEDICINE
readname problem	badreadname, inferred	SRR9873716	610	2019-11-01 01:03:15	2570	Illumina HiSeq 2000	SRP216965	VANDERBILT UNIVERSITY SCHOOL OF MEDICINE
readname problem	badreadname, inferred	SRR9873715	610	2019-11-01 01:03:15	2250	Illumina HiSeq 2000	SRP216965	VANDERBILT UNIVERSITY SCHOOL OF MEDICINE
readname problem	badreadname, inferred	SRR9873714	610	2019-11-01 01:03:15	1701	Illumina HiSeq 2000	SRP216965	VANDERBILT UNIVERSITY SCHOOL OF MEDICINE
readname problem	badreadname, inferred	SRR9873713	610	2019-11-01 01:03:15	1907	Illumina HiSeq 2000	SRP216965	VANDERBILT UNIVERSITY SCHOOL OF MEDICINE
readname problem	badreadname, inferred	SRR9873712	610	2019-11-01 01:03:15	1494	Illumina HiSeq 2000	SRP216965	VANDERBILT UNIVERSITY SCHOOL OF MEDICINE
readname problem	badreadname, inferred	SRR9873711	610	2019-11-01 01:03:15	1672	Illumina HiSeq 2000	SRP216965	VANDERBILT UNIVERSITY SCHOOL OF MEDICINE
readname problem	badreadname, inferred	SRR9873719	610	2019-11-01 01:03:15	1547	Illumina HiSeq 2000	SRP216965	VANDERBILT UNIVERSITY SCHOOL OF MEDICINE
readname problem	badreadname, inferred	SRR9873718	610	2019-11-01 01:03:15	1706	Illumina HiSeq 2000	SRP216965	VANDERBILT UNIVERSITY SCHOOL OF MEDICINE
readname problem	badreadname, inferred	SRR9874291	610	2019-11-01 01:03:16	2002	Illumina HiSeq 2000	SRP216965	VANDERBILT UNIVERSITY SCHOOL OF MEDICINE
readname problem	badreadname, inferred	SRR9874290	610	2019-11-01 01:03:16	1572	Illumina HiSeq 2000	SRP216965	VANDERBILT UNIVERSITY SCHOOL OF MEDICINE
readname problem	badreadname, inferred	SRR9874289	610	2019-11-01 01:03:16	1678	Illumina HiSeq 2000	SRP216965	VANDERBILT UNIVERSITY SCHOOL OF MEDICINE
readname problem	badreadname, inferred	SRR9874295	610	2019-11-01 01:03:16	1531	Illumina HiSeq 2000	SRP216965	VANDERBILT UNIVERSITY SCHOOL OF MEDICINE
readname problem	badreadname, inferred	SRR9874294	610	2019-11-01 01:03:16	1890	Illumina HiSeq 2000	SRP216965	VANDERBILT UNIVERSITY SCHOOL OF MEDICINE
readname problem	badreadname, inferred	SRR9874293	610	2019-11-01 01:03:16	1896	Illumina HiSeq 2000	SRP216965	VANDERBILT UNIVERSITY SCHOOL OF MEDICINE
readname problem	badreadname, inferred	SRR9874292	610	2019-11-01 01:03:16	1857	Illumina HiSeq 2000	SRP216965	VANDERBILT UNIVERSITY SCHOOL OF MEDICINE
readname problem	badreadname, inferred	SRR9873687	610	2019-11-01 01:03:16	1848	Illumina HiSeq 2000	SRP216965	VANDERBILT UNIVERSITY SCHOOL OF MEDICINE
readname problem	badreadname, inferred	SRR9873688	610	2019-11-01 01:03:16	1782	Illumina HiSeq 2000	SRP216965	VANDERBILT UNIVERSITY SCHOOL OF MEDICINE
readname problem	badreadname, inferred	SRR9873751	610	2019-11-01 01:03:14	1703	Illumina HiSeq 2000	SRP216965	VANDERBILT UNIVERSITY SCHOOL OF MEDICINE
readname problem	badreadname, inferred	SRR9873750	610	2019-11-01 01:03:14	1689	Illumina HiSeq 2000	SRP216965	VANDERBILT UNIVERSITY SCHOOL OF MEDICINE
readname problem	badreadname, inferred	SRR9873749	610	2019-11-01 01:03:14	1876	Illumina HiSeq 2000	SRP216965	VANDERBILT UNIVERSITY SCHOOL OF MEDICINE
readname problem	badreadname, inferred	SRR9873748	610	2019-11-01 01:03:14	1741	Illumina HiSeq 2000	SRP216965	VANDERBILT UNIVERSITY SCHOOL OF MEDICINE
readname problem	badreadname, inferred	SRR9873747	610	2019-11-01 01:03:14	1540	Illumina HiSeq 2000	SRP216965	VANDERBILT UNIVERSITY SCHOOL OF MEDICINE
readname problem	badreadname, inferred	SRR9873746	610	2019-11-01 01:03:14	1458	Illumina HiSeq 2000	SRP216965	VANDERBILT UNIVERSITY SCHOOL OF MEDICINE
readname problem	badreadname, inferred	SRR9873745	610	2019-11-01 01:03:14	1551	Illumina HiSeq 2000	SRP216965	VANDERBILT UNIVERSITY SCHOOL OF MEDICINE
readname problem	badreadname, inferred	SRR9873744	610	2019-11-01 01:03:14	1455	Illumina HiSeq 2000	SRP216965	VANDERBILT UNIVERSITY SCHOOL OF MEDICINE
readname problem	badreadname, inferred	SRR9873743	610	2019-11-01 01:03:14	1600	Illumina HiSeq 2000	SRP216965	VANDERBILT UNIVERSITY SCHOOL OF MEDICINE
readname problem	badreadname, inferred	SRR9873742	610	2019-11-01 01:03:14	1610	Illumina HiSeq 2000	SRP216965	VANDERBILT UNIVERSITY SCHOOL OF MEDICINE
readname problem	badreadname, inferred	SRR9873758	610	2019-11-01 01:03:14	1586	Illumina HiSeq 2000	SRP216965	VANDERBILT UNIVERSITY SCHOOL OF MEDICINE
readname problem	badreadname, inferred	SRR9873759	610	2019-11-01 01:03:14	1027	Illumina HiSeq 2000	SRP216965	VANDERBILT UNIVERSITY SCHOOL OF MEDICINE
readname problem	badreadname, inferred	SRR9873756	610	2019-11-01 01:03:14	1544	Illumina HiSeq 2000	SRP216965	VANDERBILT UNIVERSITY SCHOOL OF MEDICINE
readname problem	badreadname, inferred	SRR9873757	610	2019-11-01 01:03:14	1770	Illumina HiSeq 2000	SRP216965	VANDERBILT UNIVERSITY SCHOOL OF MEDICINE
readname problem	badreadname, inferred	SRR9873754	610	2019-11-01 01:03:14	1442	Illumina HiSeq 2000	SRP216965	VANDERBILT UNIVERSITY SCHOOL OF MEDICINE
readname problem	badreadname, inferred	SRR9873755	610	2019-11-01 01:03:14	1894	Illumina HiSeq 2000	SRP216965	VANDERBILT UNIVERSITY SCHOOL OF MEDICINE
readname problem	badreadname, inferred	SRR9873752	610	2019-11-01 01:03:14	1663	Illumina HiSeq 2000	SRP216965	VANDERBILT UNIVERSITY SCHOOL OF MEDICINE
readname problem	badreadname, inferred	SRR9873753	610	2019-11-01 01:03:14	1627	Illumina HiSeq 2000	SRP216965	VANDERBILT UNIVERSITY SCHOOL OF MEDICINE
readname problem	badreadname, inferred	SRR9873760	610	2019-11-01 01:03:13	2060	Illumina HiSeq 2000	SRP216965	VANDERBILT UNIVERSITY SCHOOL OF MEDICINE
readname problem	badreadname, inferred	SRR9873761	610	2019-11-01 01:03:13	1877	Illumina HiSeq 2000	SRP216965	VANDERBILT UNIVERSITY SCHOOL OF MEDICINE
readname problem	badreadname, inferred	SRR9873710	610	2019-11-01 01:03:15	1089	Illumina HiSeq 2000	SRP216965	VANDERBILT UNIVERSITY SCHOOL OF MEDICINE
readname problem	badreadname, inferred	SRR9873704	610	2019-11-01 01:03:15	1853	Illumina HiSeq 2000	SRP216965	VANDERBILT UNIVERSITY SCHOOL OF MEDICINE
readname problem	badreadname, inferred	SRR9873699	610	2019-11-01 01:03:15	1597	Illumina HiSeq 2000	SRP216965	VANDERBILT UNIVERSITY SCHOOL OF MEDICINE
readname problem	badreadname, inferred	SRR9873686	610	2019-11-01 01:03:16	1546	Illumina HiSeq 2000	SRP216965	VANDERBILT UNIVERSITY SCHOOL OF MEDICINE
readname problem	badreadname, inferred	SRR9873732	610	2019-11-01 01:03:14	1696	Illumina HiSeq 2000	SRP216965	VANDERBILT UNIVERSITY SCHOOL OF MEDICINE
readname problem	badreadname, inferred	SRR9873733	610	2019-11-01 01:03:14	1835	Illumina HiSeq 2000	SRP216965	VANDERBILT UNIVERSITY SCHOOL OF MEDICINE
readname problem	badreadname, inferred	SRR9873730	610	2019-11-01 01:03:14	1688	Illumina HiSeq 2000	SRP216965	VANDERBILT UNIVERSITY SCHOOL OF MEDICINE
readname problem	badreadname, inferred	SRR9873731	610	2019-11-01 01:03:14	1565	Illumina HiSeq 2000	SRP216965	VANDERBILT UNIVERSITY SCHOOL OF MEDICINE
readname problem	badreadname, inferred	SRR9873736	610	2019-11-01 01:03:14	1794	Illumina HiSeq 2000	SRP216965	VANDERBILT UNIVERSITY SCHOOL OF MEDICINE
readname problem	badreadname, inferred	SRR9873737	610	2019-11-01 01:03:14	1609	Illumina HiSeq 2000	SRP216965	VANDERBILT UNIVERSITY SCHOOL OF MEDICINE
readname problem	badreadname, inferred	SRR9873734	610	2019-11-01 01:03:14	1993	Illumina HiSeq 2000	SRP216965	VANDERBILT UNIVERSITY SCHOOL OF MEDICINE
readname problem	badreadname, inferred	SRR9873735	610	2019-11-01 01:03:14	1769	Illumina HiSeq 2000	SRP216965	VANDERBILT UNIVERSITY SCHOOL OF MEDICINE
readname problem	badreadname, inferred	SRR9873728	610	2019-11-01 01:03:15	1780	Illumina HiSeq 2000	SRP216965	VANDERBILT UNIVERSITY SCHOOL OF MEDICINE
readname problem	badreadname, inferred	SRR9873729	610	2019-11-01 01:03:15	1785	Illumina HiSeq 2000	SRP216965	VANDERBILT UNIVERSITY SCHOOL OF MEDICINE
readname problem	badreadname, inferred	SRR9873774	610	2019-11-01 01:03:13	2066	Illumina HiSeq 2000	SRP216965	VANDERBILT UNIVERSITY SCHOOL OF MEDICINE
readname problem	badreadname, inferred	SRR9873741	610	2019-11-01 01:03:14	1888	Illumina HiSeq 2000	SRP216965	VANDERBILT UNIVERSITY SCHOOL OF MEDICINE
readname problem	badreadname, inferred	SRR9873740	610	2019-11-01 01:03:14	1560	Illumina HiSeq 2000	SRP216965	VANDERBILT UNIVERSITY SCHOOL OF MEDICINE
readname problem	badreadname, inferred	SRR9873739	610	2019-11-01 01:03:14	1937	Illumina HiSeq 2000	SRP216965	VANDERBILT UNIVERSITY SCHOOL OF MEDICINE
readname problem	badreadname, inferred	SRR9873738	610	2019-11-01 01:03:14	1650	Illumina HiSeq 2000	SRP216965	VANDERBILT UNIVERSITY SCHOOL OF MEDICINE
readname problem	badreadname, inferred	SRR9873708	610	2019-11-01 01:03:15	1490	Illumina HiSeq 2000	SRP216965	VANDERBILT UNIVERSITY SCHOOL OF MEDICINE
readname problem	badreadname, inferred	SRR9873709	610	2019-11-01 01:03:15	1872	Illumina HiSeq 2000	SRP216965	VANDERBILT UNIVERSITY SCHOOL OF MEDICINE
readname problem	badreadname, inferred	SRR9873706	610	2019-11-01 01:03:15	1800	Illumina HiSeq 2000	SRP216965	VANDERBILT UNIVERSITY SCHOOL OF MEDICINE
readname problem	badreadname, inferred	SRR9873707	610	2019-11-01 01:03:15	1703	Illumina HiSeq 2000	SRP216965	VANDERBILT UNIVERSITY SCHOOL OF MEDICINE
readname problem	badreadname, inferred	SRR9873705	610	2019-11-01 01:03:15	1844	Illumina HiSeq 2000	SRP216965	VANDERBILT UNIVERSITY SCHOOL OF MEDICINE
readname problem	badreadname, inferred	SRR9873702	610	2019-11-01 01:03:15	1557	Illumina HiSeq 2000	SRP216965	VANDERBILT UNIVERSITY SCHOOL OF MEDICINE
readname problem	badreadname, inferred	SRR9873703	610	2019-11-01 01:03:15	1508	Illumina HiSeq 2000	SRP216965	VANDERBILT UNIVERSITY SCHOOL OF MEDICINE
readname problem	badreadname, inferred	SRR9873700	610	2019-11-01 01:03:15	1541	Illumina HiSeq 2000	SRP216965	VANDERBILT UNIVERSITY SCHOOL OF MEDICINE
readname problem	badreadname, inferred	SRR9873701	610	2019-11-01 01:03:15	1793	Illumina HiSeq 2000	SRP216965	VANDERBILT UNIVERSITY SCHOOL OF MEDICINE
readname problem	badreadname, inferred	SRR9873766	610	2019-11-01 01:03:13	2453	Illumina HiSeq 2000	SRP216965	VANDERBILT UNIVERSITY SCHOOL OF MEDICINE
readname problem	badreadname, inferred	SRR9873767	610	2019-11-01 01:03:13	2308	Illumina HiSeq 2000	SRP216965	VANDERBILT UNIVERSITY SCHOOL OF MEDICINE
readname problem	badreadname, inferred	SRR9873764	610	2019-11-01 01:03:13	3234	Illumina HiSeq 2000	SRP216965	VANDERBILT UNIVERSITY SCHOOL OF MEDICINE
readname problem	badreadname, inferred	SRR9873765	610	2019-11-01 01:03:13	2261	Illumina HiSeq 2000	SRP216965	VANDERBILT UNIVERSITY SCHOOL OF MEDICINE
readname problem	badreadname, inferred	SRR9873770	610	2019-11-01 01:03:13	3198	Illumina HiSeq 2000	SRP216965	VANDERBILT UNIVERSITY SCHOOL OF MEDICINE
readname problem	badreadname, inferred	SRR9873771	610	2019-11-01 01:03:13	2405	Illumina HiSeq 2000	SRP216965	VANDERBILT UNIVERSITY SCHOOL OF MEDICINE
readname problem	badreadname, inferred	SRR9873768	610	2019-11-01 01:03:13	3007	Illumina HiSeq 2000	SRP216965	VANDERBILT UNIVERSITY SCHOOL OF MEDICINE
readname problem	badreadname, inferred	SRR9873769	610	2019-11-01 01:03:13	1988	Illumina HiSeq 2000	SRP216965	VANDERBILT UNIVERSITY SCHOOL OF MEDICINE
readname problem	badreadname, inferred	SRR9873772	610	2019-11-01 01:03:13	2515	Illumina HiSeq 2000	SRP216965	VANDERBILT UNIVERSITY SCHOOL OF MEDICINE
readname problem	badreadname, inferred	SRR9873773	610	2019-11-01 01:03:13	2542	Illumina HiSeq 2000	SRP216965	VANDERBILT UNIVERSITY SCHOOL OF MEDICINE
readname problem	badreadname, inferred	SRR9873763	610	2019-11-01 01:03:13	2882	Illumina HiSeq 2000	SRP216965	VANDERBILT UNIVERSITY SCHOOL OF MEDICINE
readname problem	badreadname, inferred	SRR9873762	610	2019-11-01 01:03:13	2366	Illumina HiSeq 2000	SRP216965	VANDERBILT UNIVERSITY SCHOOL OF MEDICINE
readname problem	badreadname, inferred	SRR9873779	610	2019-11-01 01:03:13	2115	Illumina HiSeq 2000	SRP216965	VANDERBILT UNIVERSITY SCHOOL OF MEDICINE
readname problem	badreadname, inferred	SRR9873780	610	2019-11-01 01:03:13	2017	Illumina HiSeq 2000	SRP216965	VANDERBILT UNIVERSITY SCHOOL OF MEDICINE
readname problem	badreadname, inferred	SRR9873781	610	2019-11-01 01:03:13	2534	Illumina HiSeq 2000	SRP216965	VANDERBILT UNIVERSITY SCHOOL OF MEDICINE
readname problem	badreadname, inferred	SRR9873782	610	2019-11-01 01:03:13	2227	Illumina HiSeq 2000	SRP216965	VANDERBILT UNIVERSITY SCHOOL OF MEDICINE
readname problem	badreadname, inferred	SRR9873783	610	2019-11-01 01:03:13	2032	Illumina HiSeq 2000	SRP216965	VANDERBILT UNIVERSITY SCHOOL OF MEDICINE
readname problem	badreadname, inferred	SRR9873784	610	2019-11-01 01:03:13	2149	Illumina HiSeq 2000	SRP216965	VANDERBILT UNIVERSITY SCHOOL OF MEDICINE
readname problem	badreadname, inferred	SRR9873845	610	2019-11-01 01:03:11	2257	Illumina HiSeq 2000	SRP216965	VANDERBILT UNIVERSITY SCHOOL OF MEDICINE
readname problem	badreadname, inferred	SRR9873846	610	2019-11-01 01:03:11	2238	Illumina HiSeq 2000	SRP216965	VANDERBILT UNIVERSITY SCHOOL OF MEDICINE
readname problem	badreadname, inferred	SRR9873847	610	2019-11-01 01:03:11	2062	Illumina HiSeq 2000	SRP216965	VANDERBILT UNIVERSITY SCHOOL OF MEDICINE
readname problem	badreadname, inferred	SRR9873848	610	2019-11-01 01:03:10	2407	Illumina HiSeq 2000	SRP216965	VANDERBILT UNIVERSITY SCHOOL OF MEDICINE
readname problem	badreadname, inferred	SRR9873841	610	2019-11-01 01:03:11	2171	Illumina HiSeq 2000	SRP216965	VANDERBILT UNIVERSITY SCHOOL OF MEDICINE
readname problem	badreadname, inferred	SRR9873842	610	2019-11-01 01:03:11	2399	Illumina HiSeq 2000	SRP216965	VANDERBILT UNIVERSITY SCHOOL OF MEDICINE
readname problem	badreadname, inferred	SRR9873843	610	2019-11-01 01:03:11	2953	Illumina HiSeq 2000	SRP216965	VANDERBILT UNIVERSITY SCHOOL OF MEDICINE
readname problem	badreadname, inferred	SRR9873844	610	2019-11-01 01:03:11	2146	Illumina HiSeq 2000	SRP216965	VANDERBILT UNIVERSITY SCHOOL OF MEDICINE
readname problem	badreadname, inferred	SRR9873849	610	2019-11-01 01:03:10	2821	Illumina HiSeq 2000	SRP216965	VANDERBILT UNIVERSITY SCHOOL OF MEDICINE
readname problem	badreadname, inferred	SRR9873850	610	2019-11-01 01:03:10	3314	Illumina HiSeq 2000	SRP216965	VANDERBILT UNIVERSITY SCHOOL OF MEDICINE
readname problem	badreadname, inferred	SRR9873840	610	2019-11-01 01:03:11	2157	Illumina HiSeq 2000	SRP216965	VANDERBILT UNIVERSITY SCHOOL OF MEDICINE
readname problem	badreadname, inferred	SRR9873839	610	2019-11-01 01:03:11	1855	Illumina HiSeq 2000	SRP216965	VANDERBILT UNIVERSITY SCHOOL OF MEDICINE
readname problem	badreadname, inferred	SRR9873869	610	2019-11-01 01:03:10	1604	Illumina HiSeq 2000	SRP216965	VANDERBILT UNIVERSITY SCHOOL OF MEDICINE
readname problem	badreadname, inferred	SRR9873870	610	2019-11-01 01:03:10	2058	Illumina HiSeq 2000	SRP216965	VANDERBILT UNIVERSITY SCHOOL OF MEDICINE
readname problem	badreadname, inferred	SRR9873867	610	2019-11-01 01:03:10	1597	Illumina HiSeq 2000	SRP216965	VANDERBILT UNIVERSITY SCHOOL OF MEDICINE
readname problem	badreadname, inferred	SRR9873868	610	2019-11-01 01:03:10	1540	Illumina HiSeq 2000	SRP216965	VANDERBILT UNIVERSITY SCHOOL OF MEDICINE
readname problem	badreadname, inferred	SRR9873873	610	2019-11-01 01:03:10	1292	Illumina HiSeq 2000	SRP216965	VANDERBILT UNIVERSITY SCHOOL OF MEDICINE
readname problem	badreadname, inferred	SRR9873874	610	2019-11-01 01:03:10	1889	Illumina HiSeq 2000	SRP216965	VANDERBILT UNIVERSITY SCHOOL OF MEDICINE
readname problem	badreadname, inferred	SRR9873871	610	2019-11-01 01:03:10	1871	Illumina HiSeq 2000	SRP216965	VANDERBILT UNIVERSITY SCHOOL OF MEDICINE
readname problem	badreadname, inferred	SRR9873872	610	2019-11-01 01:03:10	1743	Illumina HiSeq 2000	SRP216965	VANDERBILT UNIVERSITY SCHOOL OF MEDICINE
readname problem	badreadname, inferred	SRR9873875	610	2019-11-01 01:03:10	1761	Illumina HiSeq 2000	SRP216965	VANDERBILT UNIVERSITY SCHOOL OF MEDICINE
readname problem	badreadname, inferred	SRR9873876	610	2019-11-01 01:03:10	1785	Illumina HiSeq 2000	SRP216965	VANDERBILT UNIVERSITY SCHOOL OF MEDICINE
readname problem	badreadname, inferred	SRR9873793	610	2019-11-01 01:03:12	1762	Illumina HiSeq 2000	SRP216965	VANDERBILT UNIVERSITY SCHOOL OF MEDICINE
readname problem	badreadname, inferred	SRR9873794	610	2019-11-01 01:03:12	1823	Illumina HiSeq 2000	SRP216965	VANDERBILT UNIVERSITY SCHOOL OF MEDICINE
readname problem	badreadname, inferred	SRR9873791	610	2019-11-01 01:03:12	1325	Illumina HiSeq 2000	SRP216965	VANDERBILT UNIVERSITY SCHOOL OF MEDICINE
readname problem	badreadname, inferred	SRR9873792	610	2019-11-01 01:03:12	1186	Illumina HiSeq 2000	SRP216965	VANDERBILT UNIVERSITY SCHOOL OF MEDICINE
readname problem	badreadname, inferred	SRR9873789	610	2019-11-01 01:03:12	1807	Illumina HiSeq 2000	SRP216965	VANDERBILT UNIVERSITY SCHOOL OF MEDICINE
readname problem	badreadname, inferred	SRR9873790	610	2019-11-01 01:03:12	1143	Illumina HiSeq 2000	SRP216965	VANDERBILT UNIVERSITY SCHOOL OF MEDICINE
readname problem	badreadname, inferred	SRR9873787	610	2019-11-01 01:03:13	1119	Illumina HiSeq 2000	SRP216965	VANDERBILT UNIVERSITY SCHOOL OF MEDICINE
readname problem	badreadname, inferred	SRR9873788	610	2019-11-01 01:03:12	1375	Illumina HiSeq 2000	SRP216965	VANDERBILT UNIVERSITY SCHOOL OF MEDICINE
readname problem	badreadname, inferred	SRR9873785	610	2019-11-01 01:03:13	1210	Illumina HiSeq 2000	SRP216965	VANDERBILT UNIVERSITY SCHOOL OF MEDICINE
readname problem	badreadname, inferred	SRR9873786	610	2019-11-01 01:03:13	1749	Illumina HiSeq 2000	SRP216965	VANDERBILT UNIVERSITY SCHOOL OF MEDICINE
readname problem	badreadname, inferred	SRR9873835	610	2019-11-01 01:03:11	1561	Illumina HiSeq 2000	SRP216965	VANDERBILT UNIVERSITY SCHOOL OF MEDICINE
readname problem	badreadname, inferred	SRR9873836	610	2019-11-01 01:03:11	1450	Illumina HiSeq 2000	SRP216965	VANDERBILT UNIVERSITY SCHOOL OF MEDICINE
readname problem	badreadname, inferred	SRR9873833	610	2019-11-01 01:03:11	1661	Illumina HiSeq 2000	SRP216965	VANDERBILT UNIVERSITY SCHOOL OF MEDICINE
readname problem	badreadname, inferred	SRR9873834	610	2019-11-01 01:03:11	1571	Illumina HiSeq 2000	SRP216965	VANDERBILT UNIVERSITY SCHOOL OF MEDICINE
readname problem	badreadname, inferred	SRR9873831	610	2019-11-01 01:03:11	1573	Illumina HiSeq 2000	SRP216965	VANDERBILT UNIVERSITY SCHOOL OF MEDICINE
readname problem	badreadname, inferred	SRR9873832	610	2019-11-01 01:03:11	1781	Illumina HiSeq 2000	SRP216965	VANDERBILT UNIVERSITY SCHOOL OF MEDICINE
readname problem	badreadname, inferred	SRR9873829	610	2019-11-01 01:03:11	1848	Illumina HiSeq 2000	SRP216965	VANDERBILT UNIVERSITY SCHOOL OF MEDICINE
readname problem	badreadname, inferred	SRR9873830	610	2019-11-01 01:03:11	1748	Illumina HiSeq 2000	SRP216965	VANDERBILT UNIVERSITY SCHOOL OF MEDICINE
readname problem	badreadname, inferred	SRR9873837	610	2019-11-01 01:03:11	1779	Illumina HiSeq 2000	SRP216965	VANDERBILT UNIVERSITY SCHOOL OF MEDICINE
readname problem	badreadname, inferred	SRR9873838	610	2019-11-01 01:03:11	1707	Illumina HiSeq 2000	SRP216965	VANDERBILT UNIVERSITY SCHOOL OF MEDICINE
readname problem	badreadname, inferred	SRR9873878	610	2019-11-01 01:03:10	1702	Illumina HiSeq 2000	SRP216965	VANDERBILT UNIVERSITY SCHOOL OF MEDICINE
readname problem	badreadname, inferred	SRR9873877	610	2019-11-01 01:03:10	1384	Illumina HiSeq 2000	SRP216965	VANDERBILT UNIVERSITY SCHOOL OF MEDICINE
readname problem	badreadname, inferred	SRR9873798	610	2019-11-01 01:03:12	1071	Illumina HiSeq 2000	SRP216965	VANDERBILT UNIVERSITY SCHOOL OF MEDICINE
readname problem	badreadname, inferred	SRR9873797	610	2019-11-01 01:03:12	1928	Illumina HiSeq 2000	SRP216965	VANDERBILT UNIVERSITY SCHOOL OF MEDICINE
readname problem	badreadname, inferred	SRR9873796	610	2019-11-01 01:03:12	2077	Illumina HiSeq 2000	SRP216965	VANDERBILT UNIVERSITY SCHOOL OF MEDICINE
readname problem	badreadname, inferred	SRR9873795	610	2019-11-01 01:03:12	1667	Illumina HiSeq 2000	SRP216965	VANDERBILT UNIVERSITY SCHOOL OF MEDICINE
readname problem	badreadname, inferred	SRR9873802	610	2019-11-01 01:03:12	1877	Illumina HiSeq 2000	SRP216965	VANDERBILT UNIVERSITY SCHOOL OF MEDICINE
readname problem	badreadname, inferred	SRR9873801	610	2019-11-01 01:03:12	1961	Illumina HiSeq 2000	SRP216965	VANDERBILT UNIVERSITY SCHOOL OF MEDICINE
readname problem	badreadname, inferred	SRR9873800	610	2019-11-01 01:03:12	1529	Illumina HiSeq 2000	SRP216965	VANDERBILT UNIVERSITY SCHOOL OF MEDICINE
readname problem	badreadname, inferred	SRR9873799	610	2019-11-01 01:03:12	2047	Illumina HiSeq 2000	SRP216965	VANDERBILT UNIVERSITY SCHOOL OF MEDICINE
readname problem	badreadname, inferred	SRR9873805	610	2019-11-01 01:03:12	1751	Illumina HiSeq 2000	SRP216965	VANDERBILT UNIVERSITY SCHOOL OF MEDICINE
readname problem	badreadname, inferred	SRR9873806	610	2019-11-01 01:03:12	1820	Illumina HiSeq 2000	SRP216965	VANDERBILT UNIVERSITY SCHOOL OF MEDICINE
readname problem	badreadname, inferred	SRR9873803	610	2019-11-01 01:03:12	1849	Illumina HiSeq 2000	SRP216965	VANDERBILT UNIVERSITY SCHOOL OF MEDICINE
readname problem	badreadname, inferred	SRR9873804	610	2019-11-01 01:03:12	1863	Illumina HiSeq 2000	SRP216965	VANDERBILT UNIVERSITY SCHOOL OF MEDICINE
readname problem	badreadname, inferred	SRR9873809	610	2019-11-01 01:03:12	1739	Illumina HiSeq 2000	SRP216965	VANDERBILT UNIVERSITY SCHOOL OF MEDICINE
readname problem	badreadname, inferred	SRR9873810	610	2019-11-01 01:03:12	1803	Illumina HiSeq 2000	SRP216965	VANDERBILT UNIVERSITY SCHOOL OF MEDICINE
readname problem	badreadname, inferred	SRR9873807	610	2019-11-01 01:03:12	1947	Illumina HiSeq 2000	SRP216965	VANDERBILT UNIVERSITY SCHOOL OF MEDICINE
readname problem	badreadname, inferred	SRR9873808	610	2019-11-01 01:03:12	1936	Illumina HiSeq 2000	SRP216965	VANDERBILT UNIVERSITY SCHOOL OF MEDICINE
readname problem	badreadname, inferred	SRR9873816	610	2019-11-01 01:03:12	1670	Illumina HiSeq 2000	SRP216965	VANDERBILT UNIVERSITY SCHOOL OF MEDICINE
readname problem	badreadname, inferred	SRR9873815	610	2019-11-01 01:03:12	1671	Illumina HiSeq 2000	SRP216965	VANDERBILT UNIVERSITY SCHOOL OF MEDICINE
readname problem	badreadname, inferred	SRR9873818	610	2019-11-01 01:03:11	1576	Illumina HiSeq 2000	SRP216965	VANDERBILT UNIVERSITY SCHOOL OF MEDICINE
readname problem	badreadname, inferred	SRR9873817	610	2019-11-01 01:03:11	1652	Illumina HiSeq 2000	SRP216965	VANDERBILT UNIVERSITY SCHOOL OF MEDICINE
readname problem	badreadname, inferred	SRR9873812	610	2019-11-01 01:03:12	1838	Illumina HiSeq 2000	SRP216965	VANDERBILT UNIVERSITY SCHOOL OF MEDICINE
readname problem	badreadname, inferred	SRR9873811	610	2019-11-01 01:03:12	1695	Illumina HiSeq 2000	SRP216965	VANDERBILT UNIVERSITY SCHOOL OF MEDICINE
readname problem	badreadname, inferred	SRR9873814	610	2019-11-01 01:03:12	1614	Illumina HiSeq 2000	SRP216965	VANDERBILT UNIVERSITY SCHOOL OF MEDICINE
readname problem	badreadname, inferred	SRR9873813	610	2019-11-01 01:03:12	1713	Illumina HiSeq 2000	SRP216965	VANDERBILT UNIVERSITY SCHOOL OF MEDICINE
readname problem	badreadname, inferred	SRR9873824	610	2019-11-01 01:03:11	1925	Illumina HiSeq 2000	SRP216965	VANDERBILT UNIVERSITY SCHOOL OF MEDICINE
readname problem	badreadname, inferred	SRR9873823	610	2019-11-01 01:03:11	1792	Illumina HiSeq 2000	SRP216965	VANDERBILT UNIVERSITY SCHOOL OF MEDICINE
readname problem	badreadname, inferred	SRR9873853	610	2019-11-01 01:03:10	1556	Illumina HiSeq 2000	SRP216965	VANDERBILT UNIVERSITY SCHOOL OF MEDICINE
readname problem	badreadname, inferred	SRR9873854	610	2019-11-01 01:03:10	1700	Illumina HiSeq 2000	SRP216965	VANDERBILT UNIVERSITY SCHOOL OF MEDICINE
readname problem	badreadname, inferred	SRR9873851	610	2019-11-01 01:03:10	1727	Illumina HiSeq 2000	SRP216965	VANDERBILT UNIVERSITY SCHOOL OF MEDICINE
readname problem	badreadname, inferred	SRR9873852	610	2019-11-01 01:03:10	1991	Illumina HiSeq 2000	SRP216965	VANDERBILT UNIVERSITY SCHOOL OF MEDICINE
readname problem	badreadname, inferred	SRR9873857	610	2019-11-01 01:03:10	1623	Illumina HiSeq 2000	SRP216965	VANDERBILT UNIVERSITY SCHOOL OF MEDICINE
readname problem	badreadname, inferred	SRR9873858	610	2019-11-01 01:03:10	1454	Illumina HiSeq 2000	SRP216965	VANDERBILT UNIVERSITY SCHOOL OF MEDICINE
readname problem	badreadname, inferred	SRR9873855	610	2019-11-01 01:03:10	1765	Illumina HiSeq 2000	SRP216965	VANDERBILT UNIVERSITY SCHOOL OF MEDICINE
readname problem	badreadname, inferred	SRR9873856	610	2019-11-01 01:03:10	1553	Illumina HiSeq 2000	SRP216965	VANDERBILT UNIVERSITY SCHOOL OF MEDICINE
readname problem	badreadname, inferred	SRR9873861	610	2019-11-01 01:03:10	1519	Illumina HiSeq 2000	SRP216965	VANDERBILT UNIVERSITY SCHOOL OF MEDICINE
readname problem	badreadname, inferred	SRR9873862	610	2019-11-01 01:03:10	1269	Illumina HiSeq 2000	SRP216965	VANDERBILT UNIVERSITY SCHOOL OF MEDICINE
readname problem	badreadname, inferred	SRR9873864	610	2019-11-01 01:03:10	1363	Illumina HiSeq 2000	SRP216965	VANDERBILT UNIVERSITY SCHOOL OF MEDICINE
readname problem	badreadname, inferred	SRR9873863	610	2019-11-01 01:03:10	1659	Illumina HiSeq 2000	SRP216965	VANDERBILT UNIVERSITY SCHOOL OF MEDICINE
readname problem	badreadname, inferred	SRR9873866	610	2019-11-01 01:03:10	1592	Illumina HiSeq 2000	SRP216965	VANDERBILT UNIVERSITY SCHOOL OF MEDICINE
readname problem	badreadname, inferred	SRR9873865	610	2019-11-01 01:03:10	1792	Illumina HiSeq 2000	SRP216965	VANDERBILT UNIVERSITY SCHOOL OF MEDICINE
readname problem	badreadname, inferred	SRR9873860	610	2019-11-01 01:03:10	1944	Illumina HiSeq 2000	SRP216965	VANDERBILT UNIVERSITY SCHOOL OF MEDICINE
readname problem	badreadname, inferred	SRR9873859	610	2019-11-01 01:03:10	2276	Illumina HiSeq 2000	SRP216965	VANDERBILT UNIVERSITY SCHOOL OF MEDICINE
readname problem	badreadname, inferred	SRR9873827	610	2019-11-01 01:03:11	1497	Illumina HiSeq 2000	SRP216965	VANDERBILT UNIVERSITY SCHOOL OF MEDICINE
readname problem	badreadname, inferred	SRR9873819	610	2019-11-01 01:03:11	1675	Illumina HiSeq 2000	SRP216965	VANDERBILT UNIVERSITY SCHOOL OF MEDICINE
readname problem	badreadname, inferred	SRR9873828	610	2019-11-01 01:03:11	1709	Illumina HiSeq 2000	SRP216965	VANDERBILT UNIVERSITY SCHOOL OF MEDICINE
readname problem	badreadname, inferred	SRR9873825	610	2019-11-01 01:03:11	2514	Illumina HiSeq 2000	SRP216965	VANDERBILT UNIVERSITY SCHOOL OF MEDICINE
readname problem	badreadname, inferred	SRR9873826	610	2019-11-01 01:03:11	2305	Illumina HiSeq 2000	SRP216965	VANDERBILT UNIVERSITY SCHOOL OF MEDICINE
readname problem	badreadname, inferred	SRR9873820	610	2019-11-01 01:03:11	2378	Illumina HiSeq 2000	SRP216965	VANDERBILT UNIVERSITY SCHOOL OF MEDICINE
readname problem	badreadname, inferred	SRR9873821	610	2019-11-01 01:03:11	2197	Illumina HiSeq 2000	SRP216965	VANDERBILT UNIVERSITY SCHOOL OF MEDICINE
readname problem	badreadname, inferred	SRR9873822	610	2019-11-01 01:03:11	2416	Illumina HiSeq 2000	SRP216965	VANDERBILT UNIVERSITY SCHOOL OF MEDICINE
usable	smallcohort	SRR9854043	4	2019-07-29 12:20:16	2660	Illumina HiSeq 4000	SRP216690	UNIVERSITY HOSPITAL ZURICH
readname problem	badreadname, checked	SRR9859821	2	2019-07-30 05:11:36	2529	Illumina HiSeq 2500	SRP216795	QUEENSLAND UNIVERSITY OF TECHNOLOGY
readname problem	badreadname, inferred	SRR9859822	2	2019-07-30 06:09:13	3206	Illumina HiSeq 2500	SRP216795	QUEENSLAND UNIVERSITY OF TECHNOLOGY
readname problem	badreadname, inferred	SRR9873959	610	2019-11-01 01:03:08	2161	Illumina HiSeq 2000	SRP216965	VANDERBILT UNIVERSITY SCHOOL OF MEDICINE
readname problem	badreadname, inferred	SRR9873951	610	2019-11-01 01:03:08	1921	Illumina HiSeq 2000	SRP216965	VANDERBILT UNIVERSITY SCHOOL OF MEDICINE
readname problem	badreadname, inferred	SRR9873952	610	2019-11-01 01:03:08	1594	Illumina HiSeq 2000	SRP216965	VANDERBILT UNIVERSITY SCHOOL OF MEDICINE
readname problem	badreadname, inferred	SRR9873953	610	2019-11-01 01:03:08	1567	Illumina HiSeq 2000	SRP216965	VANDERBILT UNIVERSITY SCHOOL OF MEDICINE
readname problem	badreadname, inferred	SRR9873954	610	2019-11-01 01:03:08	1604	Illumina HiSeq 2000	SRP216965	VANDERBILT UNIVERSITY SCHOOL OF MEDICINE
readname problem	badreadname, inferred	SRR9873955	610	2019-11-01 01:03:08	1549	Illumina HiSeq 2000	SRP216965	VANDERBILT UNIVERSITY SCHOOL OF MEDICINE
readname problem	badreadname, inferred	SRR9873956	610	2019-11-01 01:03:08	1642	Illumina HiSeq 2000	SRP216965	VANDERBILT UNIVERSITY SCHOOL OF MEDICINE
readname problem	badreadname, inferred	SRR9873957	610	2019-11-01 01:03:08	1517	Illumina HiSeq 2000	SRP216965	VANDERBILT UNIVERSITY SCHOOL OF MEDICINE
readname problem	badreadname, inferred	SRR9873958	610	2019-11-01 01:03:08	1663	Illumina HiSeq 2000	SRP216965	VANDERBILT UNIVERSITY SCHOOL OF MEDICINE
readname problem	badreadname, inferred	SRR9873905	610	2019-11-01 01:03:09	1597	Illumina HiSeq 2000	SRP216965	VANDERBILT UNIVERSITY SCHOOL OF MEDICINE
readname problem	badreadname, inferred	SRR9873906	610	2019-11-01 01:03:09	1629	Illumina HiSeq 2000	SRP216965	VANDERBILT UNIVERSITY SCHOOL OF MEDICINE
readname problem	badreadname, inferred	SRR9873903	610	2019-11-01 01:03:09	1779	Illumina HiSeq 2000	SRP216965	VANDERBILT UNIVERSITY SCHOOL OF MEDICINE
readname problem	badreadname, inferred	SRR9873904	610	2019-11-01 01:03:09	1783	Illumina HiSeq 2000	SRP216965	VANDERBILT UNIVERSITY SCHOOL OF MEDICINE
readname problem	badreadname, inferred	SRR9873909	610	2019-11-01 01:03:09	1738	Illumina HiSeq 2000	SRP216965	VANDERBILT UNIVERSITY SCHOOL OF MEDICINE
readname problem	badreadname, inferred	SRR9873910	610	2019-11-01 01:03:09	1546	Illumina HiSeq 2000	SRP216965	VANDERBILT UNIVERSITY SCHOOL OF MEDICINE
readname problem	badreadname, inferred	SRR9873907	610	2019-11-01 01:03:09	1425	Illumina HiSeq 2000	SRP216965	VANDERBILT UNIVERSITY SCHOOL OF MEDICINE
readname problem	badreadname, inferred	SRR9873908	610	2019-11-01 01:03:09	1612	Illumina HiSeq 2000	SRP216965	VANDERBILT UNIVERSITY SCHOOL OF MEDICINE
readname problem	badreadname, inferred	SRR9873901	610	2019-11-01 01:03:09	1816	Illumina HiSeq 2000	SRP216965	VANDERBILT UNIVERSITY SCHOOL OF MEDICINE
readname problem	badreadname, inferred	SRR9873902	610	2019-11-01 01:03:09	1891	Illumina HiSeq 2000	SRP216965	VANDERBILT UNIVERSITY SCHOOL OF MEDICINE
readname problem	badreadname, inferred	SRR9873933	610	2019-11-01 01:03:09	1864	Illumina HiSeq 2000	SRP216965	VANDERBILT UNIVERSITY SCHOOL OF MEDICINE
readname problem	badreadname, inferred	SRR9873916	610	2019-11-01 01:03:09	1550	Illumina HiSeq 2000	SRP216965	VANDERBILT UNIVERSITY SCHOOL OF MEDICINE
readname problem	badreadname, inferred	SRR9873915	610	2019-11-01 01:03:09	1563	Illumina HiSeq 2000	SRP216965	VANDERBILT UNIVERSITY SCHOOL OF MEDICINE
readname problem	badreadname, inferred	SRR9873918	610	2019-11-01 01:03:09	1760	Illumina HiSeq 2000	SRP216965	VANDERBILT UNIVERSITY SCHOOL OF MEDICINE
readname problem	badreadname, inferred	SRR9873917	610	2019-11-01 01:03:09	1614	Illumina HiSeq 2000	SRP216965	VANDERBILT UNIVERSITY SCHOOL OF MEDICINE
readname problem	badreadname, inferred	SRR9873912	610	2019-11-01 01:03:09	1667	Illumina HiSeq 2000	SRP216965	VANDERBILT UNIVERSITY SCHOOL OF MEDICINE
readname problem	badreadname, inferred	SRR9873911	610	2019-11-01 01:03:09	1611	Illumina HiSeq 2000	SRP216965	VANDERBILT UNIVERSITY SCHOOL OF MEDICINE
readname problem	badreadname, inferred	SRR9873914	610	2019-11-01 01:03:09	1381	Illumina HiSeq 2000	SRP216965	VANDERBILT UNIVERSITY SCHOOL OF MEDICINE
readname problem	badreadname, inferred	SRR9873913	610	2019-11-01 01:03:09	1600	Illumina HiSeq 2000	SRP216965	VANDERBILT UNIVERSITY SCHOOL OF MEDICINE
readname problem	badreadname, inferred	SRR9873924	610	2019-11-01 01:03:09	1690	Illumina HiSeq 2000	SRP216965	VANDERBILT UNIVERSITY SCHOOL OF MEDICINE
readname problem	badreadname, inferred	SRR9873923	610	2019-11-01 01:03:09	1635	Illumina HiSeq 2000	SRP216965	VANDERBILT UNIVERSITY SCHOOL OF MEDICINE
readname problem	badreadname, inferred	SRR9873895	610	2019-11-01 01:03:09	1336	Illumina HiSeq 2000	SRP216965	VANDERBILT UNIVERSITY SCHOOL OF MEDICINE
readname problem	badreadname, inferred	SRR9873899	610	2019-11-01 01:03:09	1653	Illumina HiSeq 2000	SRP216965	VANDERBILT UNIVERSITY SCHOOL OF MEDICINE
readname problem	badreadname, inferred	SRR9873932	610	2019-11-01 01:03:09	1930	Illumina HiSeq 2000	SRP216965	VANDERBILT UNIVERSITY SCHOOL OF MEDICINE
readname problem	badreadname, inferred	SRR9873928	610	2019-11-01 01:03:09	1744	Illumina HiSeq 2000	SRP216965	VANDERBILT UNIVERSITY SCHOOL OF MEDICINE
readname problem	badreadname, inferred	SRR9873929	610	2019-11-01 01:03:09	1464	Illumina HiSeq 2000	SRP216965	VANDERBILT UNIVERSITY SCHOOL OF MEDICINE
readname problem	badreadname, inferred	SRR9873887	610	2019-11-01 01:03:10	1513	Illumina HiSeq 2000	SRP216965	VANDERBILT UNIVERSITY SCHOOL OF MEDICINE
readname problem	badreadname, inferred	SRR9873888	610	2019-11-01 01:03:10	1467	Illumina HiSeq 2000	SRP216965	VANDERBILT UNIVERSITY SCHOOL OF MEDICINE
readname problem	badreadname, inferred	SRR9873885	610	2019-11-01 01:03:10	1540	Illumina HiSeq 2000	SRP216965	VANDERBILT UNIVERSITY SCHOOL OF MEDICINE
readname problem	badreadname, inferred	SRR9873886	610	2019-11-01 01:03:10	1659	Illumina HiSeq 2000	SRP216965	VANDERBILT UNIVERSITY SCHOOL OF MEDICINE
readname problem	badreadname, inferred	SRR9873883	610	2019-11-01 01:03:10	1496	Illumina HiSeq 2000	SRP216965	VANDERBILT UNIVERSITY SCHOOL OF MEDICINE
readname problem	badreadname, inferred	SRR9873884	610	2019-11-01 01:03:10	1649	Illumina HiSeq 2000	SRP216965	VANDERBILT UNIVERSITY SCHOOL OF MEDICINE
readname problem	badreadname, inferred	SRR9873881	610	2019-11-01 01:03:10	1607	Illumina HiSeq 2000	SRP216965	VANDERBILT UNIVERSITY SCHOOL OF MEDICINE
readname problem	badreadname, inferred	SRR9873882	610	2019-11-01 01:03:10	2260	Illumina HiSeq 2000	SRP216965	VANDERBILT UNIVERSITY SCHOOL OF MEDICINE
readname problem	badreadname, inferred	SRR9873879	610	2019-11-01 01:03:10	1599	Illumina HiSeq 2000	SRP216965	VANDERBILT UNIVERSITY SCHOOL OF MEDICINE
readname problem	badreadname, inferred	SRR9873880	610	2019-11-01 01:03:10	2236	Illumina HiSeq 2000	SRP216965	VANDERBILT UNIVERSITY SCHOOL OF MEDICINE
readname problem	badreadname, inferred	SRR9873892	610	2019-11-01 01:03:10	1731	Illumina HiSeq 2000	SRP216965	VANDERBILT UNIVERSITY SCHOOL OF MEDICINE
readname problem	badreadname, inferred	SRR9873891	610	2019-11-01 01:03:10	1765	Illumina HiSeq 2000	SRP216965	VANDERBILT UNIVERSITY SCHOOL OF MEDICINE
readname problem	badreadname, inferred	SRR9873894	610	2019-11-01 01:03:09	1589	Illumina HiSeq 2000	SRP216965	VANDERBILT UNIVERSITY SCHOOL OF MEDICINE
readname problem	badreadname, inferred	SRR9873893	610	2019-11-01 01:03:10	1804	Illumina HiSeq 2000	SRP216965	VANDERBILT UNIVERSITY SCHOOL OF MEDICINE
readname problem	badreadname, inferred	SRR9873896	610	2019-11-01 01:03:09	1753	Illumina HiSeq 2000	SRP216965	VANDERBILT UNIVERSITY SCHOOL OF MEDICINE
readname problem	badreadname, inferred	SRR9873898	610	2019-11-01 01:03:09	1703	Illumina HiSeq 2000	SRP216965	VANDERBILT UNIVERSITY SCHOOL OF MEDICINE
readname problem	badreadname, inferred	SRR9873897	610	2019-11-01 01:03:09	1726	Illumina HiSeq 2000	SRP216965	VANDERBILT UNIVERSITY SCHOOL OF MEDICINE
readname problem	badreadname, inferred	SRR9873890	610	2019-11-01 01:03:10	1928	Illumina HiSeq 2000	SRP216965	VANDERBILT UNIVERSITY SCHOOL OF MEDICINE
readname problem	badreadname, inferred	SRR9873889	610	2019-11-01 01:03:10	1634	Illumina HiSeq 2000	SRP216965	VANDERBILT UNIVERSITY SCHOOL OF MEDICINE
readname problem	badreadname, inferred	SRR9873930	610	2019-11-01 01:03:09	1648	Illumina HiSeq 2000	SRP216965	VANDERBILT UNIVERSITY SCHOOL OF MEDICINE
readname problem	badreadname, inferred	SRR9873931	610	2019-11-01 01:03:09	1565	Illumina HiSeq 2000	SRP216965	VANDERBILT UNIVERSITY SCHOOL OF MEDICINE
readname problem	badreadname, inferred	SRR9873925	610	2019-11-01 01:03:09	1887	Illumina HiSeq 2000	SRP216965	VANDERBILT UNIVERSITY SCHOOL OF MEDICINE
readname problem	badreadname, inferred	SRR9873926	610	2019-11-01 01:03:09	1577	Illumina HiSeq 2000	SRP216965	VANDERBILT UNIVERSITY SCHOOL OF MEDICINE
readname problem	badreadname, inferred	SRR9873919	610	2019-11-01 01:03:09	1713	Illumina HiSeq 2000	SRP216965	VANDERBILT UNIVERSITY SCHOOL OF MEDICINE
readname problem	badreadname, inferred	SRR9873920	610	2019-11-01 01:03:09	1777	Illumina HiSeq 2000	SRP216965	VANDERBILT UNIVERSITY SCHOOL OF MEDICINE
readname problem	badreadname, inferred	SRR9873921	610	2019-11-01 01:03:09	1736	Illumina HiSeq 2000	SRP216965	VANDERBILT UNIVERSITY SCHOOL OF MEDICINE
readname problem	badreadname, inferred	SRR9873922	610	2019-11-01 01:03:09	1848	Illumina HiSeq 2000	SRP216965	VANDERBILT UNIVERSITY SCHOOL OF MEDICINE
readname problem	badreadname, inferred	SRR9873927	610	2019-11-01 01:03:09	1801	Illumina HiSeq 2000	SRP216965	VANDERBILT UNIVERSITY SCHOOL OF MEDICINE
readname problem	badreadname, inferred	SRR9873935	610	2019-11-01 01:03:09	2177	Illumina HiSeq 2000	SRP216965	VANDERBILT UNIVERSITY SCHOOL OF MEDICINE
readname problem	badreadname, inferred	SRR9873934	610	2019-11-01 01:03:09	2639	Illumina HiSeq 2000	SRP216965	VANDERBILT UNIVERSITY SCHOOL OF MEDICINE
readname problem	badreadname, inferred	SRR9873937	610	2019-11-01 01:03:09	3206	Illumina HiSeq 2000	SRP216965	VANDERBILT UNIVERSITY SCHOOL OF MEDICINE
readname problem	badreadname, inferred	SRR9873936	610	2019-11-01 01:03:09	2453	Illumina HiSeq 2000	SRP216965	VANDERBILT UNIVERSITY SCHOOL OF MEDICINE
readname problem	badreadname, inferred	SRR9873939	610	2019-11-01 01:03:09	2298	Illumina HiSeq 2000	SRP216965	VANDERBILT UNIVERSITY SCHOOL OF MEDICINE
readname problem	badreadname, inferred	SRR9873938	610	2019-11-01 01:03:09	2833	Illumina HiSeq 2000	SRP216965	VANDERBILT UNIVERSITY SCHOOL OF MEDICINE
readname problem	badreadname, inferred	SRR9873941	610	2019-11-01 01:03:09	2088	Illumina HiSeq 2000	SRP216965	VANDERBILT UNIVERSITY SCHOOL OF MEDICINE
readname problem	badreadname, inferred	SRR9873940	610	2019-11-01 01:03:09	2312	Illumina HiSeq 2000	SRP216965	VANDERBILT UNIVERSITY SCHOOL OF MEDICINE
readname problem	badreadname, inferred	SRR9873943	610	2019-11-01 01:03:09	1990	Illumina HiSeq 2000	SRP216965	VANDERBILT UNIVERSITY SCHOOL OF MEDICINE
readname problem	badreadname, inferred	SRR9873942	610	2019-11-01 01:03:09	2289	Illumina HiSeq 2000	SRP216965	VANDERBILT UNIVERSITY SCHOOL OF MEDICINE
readname problem	badreadname, inferred	SRR9873900	610	2019-11-01 01:03:09	2087	Illumina HiSeq 2000	SRP216965	VANDERBILT UNIVERSITY SCHOOL OF MEDICINE
readname problem	badreadname, inferred	SRR9873950	610	2019-11-01 01:03:08	2200	Illumina HiSeq 2000	SRP216965	VANDERBILT UNIVERSITY SCHOOL OF MEDICINE
readname problem	badreadname, inferred	SRR9873944	610	2019-11-01 01:03:08	2465	Illumina HiSeq 2000	SRP216965	VANDERBILT UNIVERSITY SCHOOL OF MEDICINE
readname problem	badreadname, inferred	SRR9873945	610	2019-11-01 01:03:08	3083	Illumina HiSeq 2000	SRP216965	VANDERBILT UNIVERSITY SCHOOL OF MEDICINE
readname problem	badreadname, inferred	SRR9873946	610	2019-11-01 01:03:08	2504	Illumina HiSeq 2000	SRP216965	VANDERBILT UNIVERSITY SCHOOL OF MEDICINE
readname problem	badreadname, inferred	SRR9873947	610	2019-11-01 01:03:08	2230	Illumina HiSeq 2000	SRP216965	VANDERBILT UNIVERSITY SCHOOL OF MEDICINE
readname problem	badreadname, inferred	SRR9873948	610	2019-11-01 01:03:08	2355	Illumina HiSeq 2000	SRP216965	VANDERBILT UNIVERSITY SCHOOL OF MEDICINE
readname problem	badreadname, inferred	SRR9873949	610	2019-11-01 01:03:08	2397	Illumina HiSeq 2000	SRP216965	VANDERBILT UNIVERSITY SCHOOL OF MEDICINE
usable/analyzed		SRR9712614	4	2019-07-19 06:01:11	4173	Illumina HiSeq 2500	SRP215355	ASAN MEDICAL CENTER
usable	smallcohort	SRR9854044	4	2019-07-29 12:19:14	1862	Illumina HiSeq 4000	SRP216690	UNIVERSITY HOSPITAL ZURICH
usable	smallcohort	SRR9854045	4	2019-07-29 13:06:30	8395	Illumina HiSeq 4000	SRP216690	UNIVERSITY HOSPITAL ZURICH
usable	smallcohort	SRR9854046	4	2019-07-29 12:26:13	4435	Illumina HiSeq 4000	SRP216690	UNIVERSITY HOSPITAL ZURICH
readname problem	badreadname, checked	SRR9698573	5	2019-07-17 14:16:12	2233	Illumina HiSeq 4000	SRP215037	INSTITUTO DE MEDICINA MOLECULAR
readname problem	badreadname, inferred	SRR9698574	5	2019-07-17 14:14:13	2175	Illumina HiSeq 4000	SRP215037	INSTITUTO DE MEDICINA MOLECULAR
readname problem	badreadname, inferred	SRR9698577	5	2019-07-17 14:19:11	2654	Illumina HiSeq 4000	SRP215037	INSTITUTO DE MEDICINA MOLECULAR
readname problem	badreadname, inferred	SRR9698576	5	2019-07-17 14:31:13	2190	Illumina HiSeq 4000	SRP215037	INSTITUTO DE MEDICINA MOLECULAR
readname problem	badreadname, inferred	SRR9698575	5	2019-07-17 15:09:49	6341	Illumina HiSeq 4000	SRP215037	INSTITUTO DE MEDICINA MOLECULAR
usable/analyzed		SRR9712613	4	2019-07-19 06:01:11	4321	Illumina HiSeq 2500	SRP215355	ASAN MEDICAL CENTER
readname problem	badreadname, checked	SRR9712615	4	2019-07-19 06:04:12	3109	Illumina HiSeq 2500	SRP215355	ASAN MEDICAL CENTER
usable/analyzed		SRR9712616	4	2019-07-19 06:01:11	4919	Illumina HiSeq 2500	SRP215355	ASAN MEDICAL CENTER
readname problem	badreadname, checked	SRR9677866	68	2019-07-13 02:35:24	5095	Illumina HiSeq 2000	SRP214506	DUKE UNIVERSITY
readname problem	badreadname, inferred	SRR9677839	68	2019-07-13 02:40:12	6499	Illumina HiSeq 2000	SRP214506	DUKE UNIVERSITY
readname problem	badreadname, inferred	SRR9677820	68	2019-07-13 02:37:12	5321	Illumina HiSeq 2000	SRP214506	DUKE UNIVERSITY
readname problem	badreadname, inferred	SRR9677840	68	2019-07-13 02:35:24	5228	Illumina HiSeq 2000	SRP214506	DUKE UNIVERSITY
readname problem	badreadname, inferred	SRR9677835	68	2019-07-13 02:35:24	7143	Illumina HiSeq 2000	SRP214506	DUKE UNIVERSITY
readname problem	badreadname, inferred	SRR9677863	68	2019-07-13 02:38:12	5968	Illumina HiSeq 2000	SRP214506	DUKE UNIVERSITY
readname problem	badreadname, inferred	SRR9677831	68	2019-07-13 02:34:12	5656	Illumina HiSeq 2000	SRP214506	DUKE UNIVERSITY
readname problem	badreadname, inferred	SRR9677822	68	2019-07-13 02:40:12	5904	Illumina HiSeq 2000	SRP214506	DUKE UNIVERSITY
readname problem	badreadname, inferred	SRR9677832	68	2019-07-13 02:35:24	5419	Illumina HiSeq 2000	SRP214506	DUKE UNIVERSITY
readname problem	badreadname, inferred	SRR9677853	68	2019-07-13 02:35:24	5040	Illumina HiSeq 2000	SRP214506	DUKE UNIVERSITY
readname problem	badreadname, inferred	SRR9677838	68	2019-07-13 02:35:24	5430	Illumina HiSeq 2000	SRP214506	DUKE UNIVERSITY
readname problem	badreadname, inferred	SRR9677843	68	2019-07-13 02:40:12	6547	Illumina HiSeq 2000	SRP214506	DUKE UNIVERSITY
readname problem	badreadname, inferred	SRR9677862	68	2019-07-13 02:40:11	5903	Illumina HiSeq 2000	SRP214506	DUKE UNIVERSITY
readname problem	badreadname, inferred	SRR9677824	68	2019-07-13 02:35:24	6192	Illumina HiSeq 2000	SRP214506	DUKE UNIVERSITY
readname problem	badreadname, inferred	SRR9677870	68	2019-07-13 02:35:24	5239	Illumina HiSeq 2000	SRP214506	DUKE UNIVERSITY
readname problem	badreadname, inferred	SRR9677874	68	2019-07-13 02:35:24	5714	Illumina HiSeq 2000	SRP214506	DUKE UNIVERSITY
readname problem	badreadname, inferred	SRR9677872	68	2019-07-13 02:34:12	5140	Illumina HiSeq 2000	SRP214506	DUKE UNIVERSITY
readname problem	badreadname, inferred	SRR9677833	68	2019-07-13 02:34:12	5026	Illumina HiSeq 2000	SRP214506	DUKE UNIVERSITY
readname problem	badreadname, inferred	SRR9677871	68	2019-07-13 02:43:16	6269	Illumina HiSeq 2000	SRP214506	DUKE UNIVERSITY
readname problem	badreadname, inferred	SRR9677876	68	2019-07-13 02:36:12	6466	Illumina HiSeq 2000	SRP214506	DUKE UNIVERSITY
readname problem	badreadname, inferred	SRR9677864	68	2019-07-13 02:35:24	5915	Illumina HiSeq 2000	SRP214506	DUKE UNIVERSITY
readname problem	badreadname, inferred	SRR9677849	68	2019-07-13 02:34:12	5229	Illumina HiSeq 2000	SRP214506	DUKE UNIVERSITY
readname problem	badreadname, inferred	SRR9677857	68	2019-07-13 02:44:12	6163	Illumina HiSeq 2000	SRP214506	DUKE UNIVERSITY
readname problem	badreadname, inferred	SRR9677830	68	2019-07-13 02:36:12	5774	Illumina HiSeq 2000	SRP214506	DUKE UNIVERSITY
readname problem	badreadname, inferred	SRR9677848	68	2019-07-13 02:42:12	5100	Illumina HiSeq 2000	SRP214506	DUKE UNIVERSITY
readname problem	badreadname, inferred	SRR9677841	68	2019-07-13 02:35:24	5790	Illumina HiSeq 2000	SRP214506	DUKE UNIVERSITY
readname problem	badreadname, inferred	SRR9677860	68	2019-07-13 02:35:24	4403	Illumina HiSeq 2000	SRP214506	DUKE UNIVERSITY
readname problem	badreadname, inferred	SRR9677873	68	2019-07-13 02:35:24	5549	Illumina HiSeq 2000	SRP214506	DUKE UNIVERSITY
readname problem	badreadname, inferred	SRR9677869	68	2019-07-13 02:44:12	7053	Illumina HiSeq 2000	SRP214506	DUKE UNIVERSITY
readname problem	badreadname, inferred	SRR9677865	68	2019-07-13 02:40:11	6410	Illumina HiSeq 2000	SRP214506	DUKE UNIVERSITY
readname problem	badreadname, inferred	SRR9677834	68	2019-07-13 02:34:12	5438	Illumina HiSeq 2000	SRP214506	DUKE UNIVERSITY
readname problem	badreadname, inferred	SRR9677867	68	2019-07-13 02:36:12	5717	Illumina HiSeq 2000	SRP214506	DUKE UNIVERSITY
readname problem	badreadname, inferred	SRR9677847	68	2019-07-13 02:40:11	6029	Illumina HiSeq 2000	SRP214506	DUKE UNIVERSITY
readname problem	badreadname, inferred	SRR9677837	68	2019-07-13 02:41:11	6901	Illumina HiSeq 2000	SRP214506	DUKE UNIVERSITY
readname problem	badreadname, inferred	SRR9677861	68	2019-07-13 02:35:24	4663	Illumina HiSeq 2000	SRP214506	DUKE UNIVERSITY
readname problem	badreadname, inferred	SRR9677859	68	2019-07-13 02:35:24	5912	Illumina HiSeq 2000	SRP214506	DUKE UNIVERSITY
readname problem	badreadname, inferred	SRR9677852	68	2019-07-13 02:40:11	6500	Illumina HiSeq 2000	SRP214506	DUKE UNIVERSITY
readname problem	badreadname, inferred	SRR9677821	68	2019-07-13 02:38:12	6478	Illumina HiSeq 2000	SRP214506	DUKE UNIVERSITY
readname problem	badreadname, inferred	SRR9677855	68	2019-07-13 02:35:24	5479	Illumina HiSeq 2000	SRP214506	DUKE UNIVERSITY
readname problem	badreadname, inferred	SRR9677856	68	2019-07-13 02:34:12	4932	Illumina HiSeq 2000	SRP214506	DUKE UNIVERSITY
readname problem	badreadname, inferred	SRR9677845	68	2019-07-13 02:35:24	5153	Illumina HiSeq 2000	SRP214506	DUKE UNIVERSITY
readname problem	badreadname, inferred	SRR9677827	68	2019-07-13 02:34:12	5085	Illumina HiSeq 2000	SRP214506	DUKE UNIVERSITY
readname problem	badreadname, inferred	SRR9677868	68	2019-07-13 02:35:24	5439	Illumina HiSeq 2000	SRP214506	DUKE UNIVERSITY
readname problem	badreadname, inferred	SRR9677828	68	2019-07-13 02:37:12	5478	Illumina HiSeq 2000	SRP214506	DUKE UNIVERSITY
readname problem	badreadname, inferred	SRR9677836	68	2019-07-13 02:35:24	5223	Illumina HiSeq 2000	SRP214506	DUKE UNIVERSITY
readname problem	badreadname, inferred	SRR9677851	68	2019-07-13 02:35:24	6081	Illumina HiSeq 2000	SRP214506	DUKE UNIVERSITY
readname problem	badreadname, inferred	SRR9677854	68	2019-07-13 02:40:11	6074	Illumina HiSeq 2000	SRP214506	DUKE UNIVERSITY
readname problem	badreadname, inferred	SRR9677846	68	2019-07-13 02:35:24	5855	Illumina HiSeq 2000	SRP214506	DUKE UNIVERSITY
readname problem	badreadname, inferred	SRR9677875	68	2019-07-13 02:42:12	7213	Illumina HiSeq 2000	SRP214506	DUKE UNIVERSITY
readname problem	badreadname, inferred	SRR9677850	68	2019-07-13 02:35:24	6425	Illumina HiSeq 2000	SRP214506	DUKE UNIVERSITY
readname problem	badreadname, inferred	SRR9677823	68	2019-07-13 02:35:24	6717	Illumina HiSeq 2000	SRP214506	DUKE UNIVERSITY
readname problem	badreadname, inferred	SRR9677829	68	2019-07-13 02:35:24	5278	Illumina HiSeq 2000	SRP214506	DUKE UNIVERSITY
readname problem	badreadname, inferred	SRR9677844	68	2019-07-13 02:35:24	5522	Illumina HiSeq 2000	SRP214506	DUKE UNIVERSITY
readname problem	badreadname, inferred	SRR9677826	68	2019-07-13 02:47:12	7235	Illumina HiSeq 2000	SRP214506	DUKE UNIVERSITY
readname problem	badreadname, inferred	SRR9677858	68	2019-07-13 02:40:11	5858	Illumina HiSeq 2000	SRP214506	DUKE UNIVERSITY
readname problem	badreadname, inferred	SRR9677842	68	2019-07-13 03:17:28	6459	Illumina HiSeq 2000	SRP214506	DUKE UNIVERSITY
readname problem	badreadname, inferred	SRR9677825	68	2019-07-13 03:18:12	12120	Illumina HiSeq 2000	SRP214506	DUKE UNIVERSITY
readname problem	badreadname, inferred	SRR9677819	68	2019-07-13 03:18:12	11244	Illumina HiSeq 2000	SRP214506	DUKE UNIVERSITY
readname problem	badreadname, checked	SRR9847761	30	2019-07-26 20:15:00	4857	Illumina HiSeq 2500	SRP216542	IGBMC
readname problem	badreadname, inferred	SRR9847768	30	2019-07-26 19:21:16	4856	Illumina HiSeq 2500	SRP216542	IGBMC
readname problem	badreadname, inferred	SRR9847751	30	2019-07-26 19:18:17	4486	Illumina HiSeq 2500	SRP216542	IGBMC
readname problem	badreadname, inferred	SRR9847752	30	2019-07-26 19:04:22	3009	Illumina HiSeq 2500	SRP216542	IGBMC
readname problem	badreadname, inferred	SRR9847749	30	2019-07-26 19:09:20	4146	Illumina HiSeq 2500	SRP216542	IGBMC
readname problem	badreadname, inferred	SRR9847750	30	2019-07-26 19:08:16	3766	Illumina HiSeq 2500	SRP216542	IGBMC
readname problem	badreadname, inferred	SRR9847755	30	2019-07-26 19:15:11	4142	Illumina HiSeq 2500	SRP216542	IGBMC
readname problem	badreadname, inferred	SRR9847756	30	2019-07-26 19:21:16	5374	Illumina HiSeq 2500	SRP216542	IGBMC
readname problem	badreadname, inferred	SRR9847753	30	2019-07-26 19:24:22	4819	Illumina HiSeq 2500	SRP216542	IGBMC
readname problem	badreadname, inferred	SRR9847754	30	2019-07-26 19:04:22	4027	Illumina HiSeq 2500	SRP216542	IGBMC
readname problem	badreadname, inferred	SRR9847757	30	2019-07-26 19:24:22	7320	Illumina HiSeq 2500	SRP216542	IGBMC
readname problem	badreadname, inferred	SRR9847762	30	2019-07-26 19:09:20	3791	Illumina HiSeq 2500	SRP216542	IGBMC
readname problem	badreadname, inferred	SRR9847758	30	2019-07-26 19:35:19	7088	Illumina HiSeq 2500	SRP216542	IGBMC
readname problem	badreadname, inferred	SRR9847774	30	2019-07-26 20:29:35	7376	Illumina HiSeq 2500	SRP216542	IGBMC
readname problem	badreadname, inferred	SRR9847773	30	2019-07-26 19:14:12	6874	Illumina HiSeq 2500	SRP216542	IGBMC
readname problem	badreadname, inferred	SRR9847772	30	2019-07-26 19:23:18	4705	Illumina HiSeq 2500	SRP216542	IGBMC
readname problem	badreadname, inferred	SRR9847771	30	2019-07-26 19:36:13	7182	Illumina HiSeq 2500	SRP216542	IGBMC
readname problem	badreadname, inferred	SRR9847778	30	2019-07-26 19:11:19	5967	Illumina HiSeq 2500	SRP216542	IGBMC
readname problem	badreadname, inferred	SRR9847777	30	2019-07-26 19:18:17	4894	Illumina HiSeq 2500	SRP216542	IGBMC
readname problem	badreadname, inferred	SRR9847776	30	2019-07-26 19:21:16	4994	Illumina HiSeq 2500	SRP216542	IGBMC
readname problem	badreadname, inferred	SRR9847775	30	2019-07-26 19:35:19	4156	Illumina HiSeq 2500	SRP216542	IGBMC
readname problem	badreadname, inferred	SRR9847770	30	2019-07-26 19:19:17	4387	Illumina HiSeq 2500	SRP216542	IGBMC
readname problem	badreadname, inferred	SRR9847759	30	2019-07-26 19:04:22	3858	Illumina HiSeq 2500	SRP216542	IGBMC
readname problem	badreadname, inferred	SRR9847769	30	2019-07-26 19:36:13	4737	Illumina HiSeq 2500	SRP216542	IGBMC
readname problem	badreadname, inferred	SRR9847760	30	2019-07-26 19:37:20	5594	Illumina HiSeq 2500	SRP216542	IGBMC
readname problem	badreadname, inferred	SRR9847765	30	2019-07-26 19:35:19	4020	Illumina HiSeq 2500	SRP216542	IGBMC
readname problem	badreadname, inferred	SRR9847766	30	2019-07-26 19:35:19	3944	Illumina HiSeq 2500	SRP216542	IGBMC
readname problem	badreadname, inferred	SRR9847763	30	2019-07-26 19:36:13	4276	Illumina HiSeq 2500	SRP216542	IGBMC
readname problem	badreadname, inferred	SRR9847764	30	2019-07-26 19:19:17	3977	Illumina HiSeq 2500	SRP216542	IGBMC
readname problem	badreadname, inferred	SRR9847767	30	2019-07-26 19:14:12	3792	Illumina HiSeq 2500	SRP216542	IGBMC
usable	hugecohort	SRR9664993	600	2019-07-10 06:59:25	4824	Illumina HiSeq 2000	SRP214023	FIRST AFFILIATED HOSPITAL, SCHOOL OF MEDICINE, ZHEJIANG UNIVERSITY
usable	hugecohort	SRR9664995	600	2019-07-10 06:59:25	4477	Illumina HiSeq 2000	SRP214023	FIRST AFFILIATED HOSPITAL, SCHOOL OF MEDICINE, ZHEJIANG UNIVERSITY
usable	hugecohort	SRR9665013	600	2019-07-10 06:59:25	4351	Illumina HiSeq 2000	SRP214023	FIRST AFFILIATED HOSPITAL, SCHOOL OF MEDICINE, ZHEJIANG UNIVERSITY
usable	hugecohort	SRR9665051	600	2019-07-10 06:49:31	3877	Illumina HiSeq 2000	SRP214023	FIRST AFFILIATED HOSPITAL, SCHOOL OF MEDICINE, ZHEJIANG UNIVERSITY
usable	hugecohort	SRR9665049	600	2019-07-10 06:59:25	3283	Illumina HiSeq 2000	SRP214023	FIRST AFFILIATED HOSPITAL, SCHOOL OF MEDICINE, ZHEJIANG UNIVERSITY
usable	hugecohort	SRR9665047	600	2019-07-10 06:49:31	3088	Illumina HiSeq 2000	SRP214023	FIRST AFFILIATED HOSPITAL, SCHOOL OF MEDICINE, ZHEJIANG UNIVERSITY
usable	hugecohort	SRR9665024	600	2019-07-10 06:49:31	3377	Illumina HiSeq 2000	SRP214023	FIRST AFFILIATED HOSPITAL, SCHOOL OF MEDICINE, ZHEJIANG UNIVERSITY
usable	hugecohort	SRR9665080	600	2019-07-10 06:49:31	3845	Illumina HiSeq 2000	SRP214023	FIRST AFFILIATED HOSPITAL, SCHOOL OF MEDICINE, ZHEJIANG UNIVERSITY
usable	hugecohort	SRR9665078	600	2019-07-10 06:49:31	3959	Illumina HiSeq 2000	SRP214023	FIRST AFFILIATED HOSPITAL, SCHOOL OF MEDICINE, ZHEJIANG UNIVERSITY
usable	hugecohort	SRR9665076	600	2019-07-10 06:59:24	5307	Illumina HiSeq 2000	SRP214023	FIRST AFFILIATED HOSPITAL, SCHOOL OF MEDICINE, ZHEJIANG UNIVERSITY
usable	hugecohort	SRR9665015	600	2019-07-10 06:49:31	5064	Illumina HiSeq 2000	SRP214023	FIRST AFFILIATED HOSPITAL, SCHOOL OF MEDICINE, ZHEJIANG UNIVERSITY
usable	hugecohort	SRR9665017	600	2019-07-10 06:49:31	4594	Illumina HiSeq 2000	SRP214023	FIRST AFFILIATED HOSPITAL, SCHOOL OF MEDICINE, ZHEJIANG UNIVERSITY
usable	hugecohort	SRR9665019	600	2019-07-10 06:59:25	4188	Illumina HiSeq 2000	SRP214023	FIRST AFFILIATED HOSPITAL, SCHOOL OF MEDICINE, ZHEJIANG UNIVERSITY
usable	hugecohort	SRR9665021	600	2019-07-10 06:59:25	5787	Illumina HiSeq 2000	SRP214023	FIRST AFFILIATED HOSPITAL, SCHOOL OF MEDICINE, ZHEJIANG UNIVERSITY
usable	hugecohort	SRR9665023	600	2019-07-10 06:49:31	5163	Illumina HiSeq 2000	SRP214023	FIRST AFFILIATED HOSPITAL, SCHOOL OF MEDICINE, ZHEJIANG UNIVERSITY
usable	hugecohort	SRR9665006	600	2019-07-10 06:49:31	5908	Illumina HiSeq 2000	SRP214023	FIRST AFFILIATED HOSPITAL, SCHOOL OF MEDICINE, ZHEJIANG UNIVERSITY
usable	hugecohort	SRR9665008	600	2019-07-10 06:59:25	4384	Illumina HiSeq 2000	SRP214023	FIRST AFFILIATED HOSPITAL, SCHOOL OF MEDICINE, ZHEJIANG UNIVERSITY
usable	hugecohort	SRR9665002	600	2019-07-10 06:49:31	6299	Illumina HiSeq 2000	SRP214023	FIRST AFFILIATED HOSPITAL, SCHOOL OF MEDICINE, ZHEJIANG UNIVERSITY
usable	hugecohort	SRR9665004	600	2019-07-10 06:59:25	5059	Illumina HiSeq 2000	SRP214023	FIRST AFFILIATED HOSPITAL, SCHOOL OF MEDICINE, ZHEJIANG UNIVERSITY
usable	hugecohort	SRR9665011	600	2019-07-10 06:49:31	4231	Illumina HiSeq 2000	SRP214023	FIRST AFFILIATED HOSPITAL, SCHOOL OF MEDICINE, ZHEJIANG UNIVERSITY
usable	hugecohort	SRR9665000	600	2019-07-10 06:59:25	6202	Illumina HiSeq 2000	SRP214023	FIRST AFFILIATED HOSPITAL, SCHOOL OF MEDICINE, ZHEJIANG UNIVERSITY
usable	hugecohort	SRR9664998	600	2019-07-10 06:49:31	3574	Illumina HiSeq 2000	SRP214023	FIRST AFFILIATED HOSPITAL, SCHOOL OF MEDICINE, ZHEJIANG UNIVERSITY
usable	hugecohort	SRR9665042	600	2019-07-10 06:59:25	4408	Illumina HiSeq 2000	SRP214023	FIRST AFFILIATED HOSPITAL, SCHOOL OF MEDICINE, ZHEJIANG UNIVERSITY
usable	hugecohort	SRR9665044	600	2019-07-10 06:59:25	8104	Illumina HiSeq 2000	SRP214023	FIRST AFFILIATED HOSPITAL, SCHOOL OF MEDICINE, ZHEJIANG UNIVERSITY
usable	hugecohort	SRR9665038	600	2019-07-10 06:59:25	5400	Illumina HiSeq 2000	SRP214023	FIRST AFFILIATED HOSPITAL, SCHOOL OF MEDICINE, ZHEJIANG UNIVERSITY
usable	hugecohort	SRR9665040	600	2019-07-10 06:59:25	6562	Illumina HiSeq 2000	SRP214023	FIRST AFFILIATED HOSPITAL, SCHOOL OF MEDICINE, ZHEJIANG UNIVERSITY
usable	hugecohort	SRR9665034	600	2019-07-10 06:59:25	4378	Illumina HiSeq 2000	SRP214023	FIRST AFFILIATED HOSPITAL, SCHOOL OF MEDICINE, ZHEJIANG UNIVERSITY
usable	hugecohort	SRR9665082	600	2019-07-10 06:59:24	4934	Illumina HiSeq 2000	SRP214023	FIRST AFFILIATED HOSPITAL, SCHOOL OF MEDICINE, ZHEJIANG UNIVERSITY
usable	hugecohort	SRR9665037	600	2019-07-10 06:59:25	5252	Illumina HiSeq 2000	SRP214023	FIRST AFFILIATED HOSPITAL, SCHOOL OF MEDICINE, ZHEJIANG UNIVERSITY
usable	hugecohort	SRR9665031	600	2019-07-10 06:59:25	3828	Illumina HiSeq 2000	SRP214023	FIRST AFFILIATED HOSPITAL, SCHOOL OF MEDICINE, ZHEJIANG UNIVERSITY
usable	hugecohort	SRR9665033	600	2019-07-10 06:59:25	5043	Illumina HiSeq 2000	SRP214023	FIRST AFFILIATED HOSPITAL, SCHOOL OF MEDICINE, ZHEJIANG UNIVERSITY
usable	hugecohort	SRR9665071	600	2019-07-10 06:49:31	4022	Illumina HiSeq 2000	SRP214023	FIRST AFFILIATED HOSPITAL, SCHOOL OF MEDICINE, ZHEJIANG UNIVERSITY
usable	hugecohort	SRR9665069	600	2019-07-10 06:49:31	5030	Illumina HiSeq 2000	SRP214023	FIRST AFFILIATED HOSPITAL, SCHOOL OF MEDICINE, ZHEJIANG UNIVERSITY
usable	hugecohort	SRR9665067	600	2019-07-10 06:59:24	5145	Illumina HiSeq 2000	SRP214023	FIRST AFFILIATED HOSPITAL, SCHOOL OF MEDICINE, ZHEJIANG UNIVERSITY
usable	hugecohort	SRR9665065	600	2019-07-10 06:59:24	3797	Illumina HiSeq 2000	SRP214023	FIRST AFFILIATED HOSPITAL, SCHOOL OF MEDICINE, ZHEJIANG UNIVERSITY
usable	hugecohort	SRR9665073	600	2019-07-10 06:59:24	5956	Illumina HiSeq 2000	SRP214023	FIRST AFFILIATED HOSPITAL, SCHOOL OF MEDICINE, ZHEJIANG UNIVERSITY
usable	hugecohort	SRR9665056	600	2019-07-10 06:49:31	3988	Illumina HiSeq 2000	SRP214023	FIRST AFFILIATED HOSPITAL, SCHOOL OF MEDICINE, ZHEJIANG UNIVERSITY
usable	hugecohort	SRR9665054	600	2019-07-10 06:49:31	3974	Illumina HiSeq 2000	SRP214023	FIRST AFFILIATED HOSPITAL, SCHOOL OF MEDICINE, ZHEJIANG UNIVERSITY
usable	hugecohort	SRR9665052	600	2019-07-10 06:49:31	4173	Illumina HiSeq 2000	SRP214023	FIRST AFFILIATED HOSPITAL, SCHOOL OF MEDICINE, ZHEJIANG UNIVERSITY
usable	hugecohort	SRR9665075	600	2019-07-10 06:49:31	3715	Illumina HiSeq 2000	SRP214023	FIRST AFFILIATED HOSPITAL, SCHOOL OF MEDICINE, ZHEJIANG UNIVERSITY
usable	hugecohort	SRR9664996	600	2019-07-10 06:59:25	4646	Illumina HiSeq 2000	SRP214023	FIRST AFFILIATED HOSPITAL, SCHOOL OF MEDICINE, ZHEJIANG UNIVERSITY
usable	hugecohort	SRR9665064	600	2019-07-10 06:59:24	4690	Illumina HiSeq 2000	SRP214023	FIRST AFFILIATED HOSPITAL, SCHOOL OF MEDICINE, ZHEJIANG UNIVERSITY
usable	hugecohort	SRR9665062	600	2019-07-10 06:49:31	3836	Illumina HiSeq 2000	SRP214023	FIRST AFFILIATED HOSPITAL, SCHOOL OF MEDICINE, ZHEJIANG UNIVERSITY
usable	hugecohort	SRR9665060	600	2019-07-10 06:59:24	4981	Illumina HiSeq 2000	SRP214023	FIRST AFFILIATED HOSPITAL, SCHOOL OF MEDICINE, ZHEJIANG UNIVERSITY
usable	hugecohort	SRR9665058	600	2019-07-10 06:59:24	5016	Illumina HiSeq 2000	SRP214023	FIRST AFFILIATED HOSPITAL, SCHOOL OF MEDICINE, ZHEJIANG UNIVERSITY
usable	hugecohort	SRR9665028	600	2019-07-10 06:59:25	4850	Illumina HiSeq 2000	SRP214023	FIRST AFFILIATED HOSPITAL, SCHOOL OF MEDICINE, ZHEJIANG UNIVERSITY
usable	hugecohort	SRR9665026	600	2019-07-10 06:49:31	3877	Illumina HiSeq 2000	SRP214023	FIRST AFFILIATED HOSPITAL, SCHOOL OF MEDICINE, ZHEJIANG UNIVERSITY
usable	hugecohort	SRR9664994	600	2019-07-10 06:59:25	4461	Illumina HiSeq 2000	SRP214023	FIRST AFFILIATED HOSPITAL, SCHOOL OF MEDICINE, ZHEJIANG UNIVERSITY
usable	hugecohort	SRR9665010	600	2019-07-10 06:49:31	3335	Illumina HiSeq 2000	SRP214023	FIRST AFFILIATED HOSPITAL, SCHOOL OF MEDICINE, ZHEJIANG UNIVERSITY
usable	hugecohort	SRR9665050	600	2019-07-10 06:49:31	3734	Illumina HiSeq 2000	SRP214023	FIRST AFFILIATED HOSPITAL, SCHOOL OF MEDICINE, ZHEJIANG UNIVERSITY
usable	hugecohort	SRR9665048	600	2019-07-10 06:49:31	3347	Illumina HiSeq 2000	SRP214023	FIRST AFFILIATED HOSPITAL, SCHOOL OF MEDICINE, ZHEJIANG UNIVERSITY
usable	hugecohort	SRR9665046	600	2019-07-10 06:59:25	3990	Illumina HiSeq 2000	SRP214023	FIRST AFFILIATED HOSPITAL, SCHOOL OF MEDICINE, ZHEJIANG UNIVERSITY
usable	hugecohort	SRR9665081	600	2019-07-10 06:49:31	3804	Illumina HiSeq 2000	SRP214023	FIRST AFFILIATED HOSPITAL, SCHOOL OF MEDICINE, ZHEJIANG UNIVERSITY
usable	hugecohort	SRR9665079	600	2019-07-10 06:49:31	3651	Illumina HiSeq 2000	SRP214023	FIRST AFFILIATED HOSPITAL, SCHOOL OF MEDICINE, ZHEJIANG UNIVERSITY
usable	hugecohort	SRR9665077	600	2019-07-10 06:59:24	4583	Illumina HiSeq 2000	SRP214023	FIRST AFFILIATED HOSPITAL, SCHOOL OF MEDICINE, ZHEJIANG UNIVERSITY
usable	hugecohort	SRR9665014	600	2019-07-10 06:59:25	3398	Illumina HiSeq 2000	SRP214023	FIRST AFFILIATED HOSPITAL, SCHOOL OF MEDICINE, ZHEJIANG UNIVERSITY
usable	hugecohort	SRR9665016	600	2019-07-10 06:49:31	3533	Illumina HiSeq 2000	SRP214023	FIRST AFFILIATED HOSPITAL, SCHOOL OF MEDICINE, ZHEJIANG UNIVERSITY
usable	hugecohort	SRR9665018	600	2019-07-10 06:49:31	4689	Illumina HiSeq 2000	SRP214023	FIRST AFFILIATED HOSPITAL, SCHOOL OF MEDICINE, ZHEJIANG UNIVERSITY
usable	hugecohort	SRR9665020	600	2019-07-10 06:49:31	4086	Illumina HiSeq 2000	SRP214023	FIRST AFFILIATED HOSPITAL, SCHOOL OF MEDICINE, ZHEJIANG UNIVERSITY
usable	hugecohort	SRR9665022	600	2019-07-10 06:49:31	4740	Illumina HiSeq 2000	SRP214023	FIRST AFFILIATED HOSPITAL, SCHOOL OF MEDICINE, ZHEJIANG UNIVERSITY
usable	hugecohort	SRR9665007	600	2019-07-10 06:59:25	4266	Illumina HiSeq 2000	SRP214023	FIRST AFFILIATED HOSPITAL, SCHOOL OF MEDICINE, ZHEJIANG UNIVERSITY
usable	hugecohort	SRR9665009	600	2019-07-10 06:59:25	5422	Illumina HiSeq 2000	SRP214023	FIRST AFFILIATED HOSPITAL, SCHOOL OF MEDICINE, ZHEJIANG UNIVERSITY
usable	hugecohort	SRR9665003	600	2019-07-10 06:49:31	3328	Illumina HiSeq 2000	SRP214023	FIRST AFFILIATED HOSPITAL, SCHOOL OF MEDICINE, ZHEJIANG UNIVERSITY
usable	hugecohort	SRR9665005	600	2019-07-10 06:49:31	3357	Illumina HiSeq 2000	SRP214023	FIRST AFFILIATED HOSPITAL, SCHOOL OF MEDICINE, ZHEJIANG UNIVERSITY
usable	hugecohort	SRR9665012	600	2019-07-10 06:49:31	3057	Illumina HiSeq 2000	SRP214023	FIRST AFFILIATED HOSPITAL, SCHOOL OF MEDICINE, ZHEJIANG UNIVERSITY
usable	hugecohort	SRR9665001	600	2019-07-10 06:59:25	6040	Illumina HiSeq 2000	SRP214023	FIRST AFFILIATED HOSPITAL, SCHOOL OF MEDICINE, ZHEJIANG UNIVERSITY
usable	hugecohort	SRR9664999	600	2019-07-10 06:49:31	3922	Illumina HiSeq 2000	SRP214023	FIRST AFFILIATED HOSPITAL, SCHOOL OF MEDICINE, ZHEJIANG UNIVERSITY
usable	hugecohort	SRR9665043	600	2019-07-10 06:59:25	5844	Illumina HiSeq 2000	SRP214023	FIRST AFFILIATED HOSPITAL, SCHOOL OF MEDICINE, ZHEJIANG UNIVERSITY
usable	hugecohort	SRR9665045	600	2019-07-10 06:59:25	4978	Illumina HiSeq 2000	SRP214023	FIRST AFFILIATED HOSPITAL, SCHOOL OF MEDICINE, ZHEJIANG UNIVERSITY
usable	hugecohort	SRR9665039	600	2019-07-10 06:59:25	3924	Illumina HiSeq 2000	SRP214023	FIRST AFFILIATED HOSPITAL, SCHOOL OF MEDICINE, ZHEJIANG UNIVERSITY
usable	hugecohort	SRR9665041	600	2019-07-10 06:49:31	5323	Illumina HiSeq 2000	SRP214023	FIRST AFFILIATED HOSPITAL, SCHOOL OF MEDICINE, ZHEJIANG UNIVERSITY
usable	hugecohort	SRR9665035	600	2019-07-10 06:49:31	4526	Illumina HiSeq 2000	SRP214023	FIRST AFFILIATED HOSPITAL, SCHOOL OF MEDICINE, ZHEJIANG UNIVERSITY
usable	hugecohort	SRR9665036	600	2019-07-10 06:59:25	4346	Illumina HiSeq 2000	SRP214023	FIRST AFFILIATED HOSPITAL, SCHOOL OF MEDICINE, ZHEJIANG UNIVERSITY
usable	hugecohort	SRR9665030	600	2019-07-10 06:59:25	4272	Illumina HiSeq 2000	SRP214023	FIRST AFFILIATED HOSPITAL, SCHOOL OF MEDICINE, ZHEJIANG UNIVERSITY
usable	hugecohort	SRR9665032	600	2019-07-10 06:59:25	4390	Illumina HiSeq 2000	SRP214023	FIRST AFFILIATED HOSPITAL, SCHOOL OF MEDICINE, ZHEJIANG UNIVERSITY
usable	hugecohort	SRR9665072	600	2019-07-10 06:49:31	3150	Illumina HiSeq 2000	SRP214023	FIRST AFFILIATED HOSPITAL, SCHOOL OF MEDICINE, ZHEJIANG UNIVERSITY
usable	hugecohort	SRR9665070	600	2019-07-10 06:49:31	2767	Illumina HiSeq 2000	SRP214023	FIRST AFFILIATED HOSPITAL, SCHOOL OF MEDICINE, ZHEJIANG UNIVERSITY
usable	hugecohort	SRR9665068	600	2019-07-10 06:59:24	3407	Illumina HiSeq 2000	SRP214023	FIRST AFFILIATED HOSPITAL, SCHOOL OF MEDICINE, ZHEJIANG UNIVERSITY
usable	hugecohort	SRR9665066	600	2019-07-10 06:49:31	2890	Illumina HiSeq 2000	SRP214023	FIRST AFFILIATED HOSPITAL, SCHOOL OF MEDICINE, ZHEJIANG UNIVERSITY
usable	hugecohort	SRR9665074	600	2019-07-10 06:49:31	3372	Illumina HiSeq 2000	SRP214023	FIRST AFFILIATED HOSPITAL, SCHOOL OF MEDICINE, ZHEJIANG UNIVERSITY
usable	hugecohort	SRR9665055	600	2019-07-10 06:59:25	4169	Illumina HiSeq 2000	SRP214023	FIRST AFFILIATED HOSPITAL, SCHOOL OF MEDICINE, ZHEJIANG UNIVERSITY
usable	hugecohort	SRR9665053	600	2019-07-10 06:49:31	3996	Illumina HiSeq 2000	SRP214023	FIRST AFFILIATED HOSPITAL, SCHOOL OF MEDICINE, ZHEJIANG UNIVERSITY
usable	hugecohort	SRR9664997	600	2019-07-10 06:59:25	6533	Illumina HiSeq 2000	SRP214023	FIRST AFFILIATED HOSPITAL, SCHOOL OF MEDICINE, ZHEJIANG UNIVERSITY
usable	hugecohort	SRR9665063	600	2019-07-10 06:59:24	4070	Illumina HiSeq 2000	SRP214023	FIRST AFFILIATED HOSPITAL, SCHOOL OF MEDICINE, ZHEJIANG UNIVERSITY
usable	hugecohort	SRR9665061	600	2019-07-10 06:49:31	3717	Illumina HiSeq 2000	SRP214023	FIRST AFFILIATED HOSPITAL, SCHOOL OF MEDICINE, ZHEJIANG UNIVERSITY
usable	hugecohort	SRR9665059	600	2019-07-10 06:49:31	5249	Illumina HiSeq 2000	SRP214023	FIRST AFFILIATED HOSPITAL, SCHOOL OF MEDICINE, ZHEJIANG UNIVERSITY
usable	hugecohort	SRR9665057	600	2019-07-10 06:49:31	5650	Illumina HiSeq 2000	SRP214023	FIRST AFFILIATED HOSPITAL, SCHOOL OF MEDICINE, ZHEJIANG UNIVERSITY
usable	hugecohort	SRR9665025	600	2019-07-10 06:59:25	4483	Illumina HiSeq 2000	SRP214023	FIRST AFFILIATED HOSPITAL, SCHOOL OF MEDICINE, ZHEJIANG UNIVERSITY
usable	hugecohort	SRR9665029	600	2019-07-10 06:59:25	4369	Illumina HiSeq 2000	SRP214023	FIRST AFFILIATED HOSPITAL, SCHOOL OF MEDICINE, ZHEJIANG UNIVERSITY
usable	hugecohort	SRR9665027	600	2019-07-10 06:59:25	4350	Illumina HiSeq 2000	SRP214023	FIRST AFFILIATED HOSPITAL, SCHOOL OF MEDICINE, ZHEJIANG UNIVERSITY
readname problem	badreadname, inferred	SRR9677882	68	2019-07-13 02:35:23	5774	Illumina HiSeq 2000	SRP214506	DUKE UNIVERSITY
readname problem	badreadname, inferred	SRR9677884	68	2019-07-13 02:35:23	5956	Illumina HiSeq 2000	SRP214506	DUKE UNIVERSITY
readname problem	badreadname, inferred	SRR9677886	68	2019-07-13 02:37:12	5466	Illumina HiSeq 2000	SRP214506	DUKE UNIVERSITY
readname problem	badreadname, inferred	SRR9677879	68	2019-07-13 02:34:12	5697	Illumina HiSeq 2000	SRP214506	DUKE UNIVERSITY
readname problem	badreadname, inferred	SRR9677877	68	2019-07-13 02:35:24	5020	Illumina HiSeq 2000	SRP214506	DUKE UNIVERSITY
readname problem	badreadname, inferred	SRR9677881	68	2019-07-13 03:17:28	6250	Illumina HiSeq 2000	SRP214506	DUKE UNIVERSITY
readname problem	badreadname, inferred	SRR9677885	68	2019-07-13 02:43:16	6729	Illumina HiSeq 2000	SRP214506	DUKE UNIVERSITY
readname problem	badreadname, inferred	SRR9677883	68	2019-07-13 03:18:12	11004	Illumina HiSeq 2000	SRP214506	DUKE UNIVERSITY
readname problem	badreadname, inferred	SRR9677878	68	2019-07-13 03:18:12	13199	Illumina HiSeq 2000	SRP214506	DUKE UNIVERSITY
readname problem	badreadname, inferred	SRR9677880	68	2019-07-13 02:35:23	5612	Illumina HiSeq 2000	SRP214506	DUKE UNIVERSITY
usable	hugecohort	SRR9665168	600	2019-07-10 06:59:21	3930	Illumina HiSeq 2000	SRP214023	FIRST AFFILIATED HOSPITAL, SCHOOL OF MEDICINE, ZHEJIANG UNIVERSITY
usable	hugecohort	SRR9665084	600	2019-07-10 06:59:24	4979	Illumina HiSeq 2000	SRP214023	FIRST AFFILIATED HOSPITAL, SCHOOL OF MEDICINE, ZHEJIANG UNIVERSITY
usable	hugecohort	SRR9665106	600	2019-07-10 06:59:24	5585	Illumina HiSeq 2000	SRP214023	FIRST AFFILIATED HOSPITAL, SCHOOL OF MEDICINE, ZHEJIANG UNIVERSITY
usable	hugecohort	SRR9665181	600	2019-07-10 06:49:30	4789	Illumina HiSeq 2000	SRP214023	FIRST AFFILIATED HOSPITAL, SCHOOL OF MEDICINE, ZHEJIANG UNIVERSITY
usable	hugecohort	SRR9665099	600	2019-07-10 06:49:30	4878	Illumina HiSeq 2000	SRP214023	FIRST AFFILIATED HOSPITAL, SCHOOL OF MEDICINE, ZHEJIANG UNIVERSITY
usable	hugecohort	SRR9665097	600	2019-07-10 06:59:24	5200	Illumina HiSeq 2000	SRP214023	FIRST AFFILIATED HOSPITAL, SCHOOL OF MEDICINE, ZHEJIANG UNIVERSITY
usable	hugecohort	SRR9665103	600	2019-07-10 06:59:24	3455	Illumina HiSeq 2000	SRP214023	FIRST AFFILIATED HOSPITAL, SCHOOL OF MEDICINE, ZHEJIANG UNIVERSITY
usable	hugecohort	SRR9665101	600	2019-07-10 06:49:30	4431	Illumina HiSeq 2000	SRP214023	FIRST AFFILIATED HOSPITAL, SCHOOL OF MEDICINE, ZHEJIANG UNIVERSITY
usable	hugecohort	SRR9665105	600	2019-07-10 06:59:24	4832	Illumina HiSeq 2000	SRP214023	FIRST AFFILIATED HOSPITAL, SCHOOL OF MEDICINE, ZHEJIANG UNIVERSITY
usable	hugecohort	SRR9665167	600	2019-07-10 06:59:21	4257	Illumina HiSeq 2000	SRP214023	FIRST AFFILIATED HOSPITAL, SCHOOL OF MEDICINE, ZHEJIANG UNIVERSITY
usable	hugecohort	SRR9665179	600	2019-07-10 06:49:30	4020	Illumina HiSeq 2000	SRP214023	FIRST AFFILIATED HOSPITAL, SCHOOL OF MEDICINE, ZHEJIANG UNIVERSITY
usable	hugecohort	SRR9665163	600	2019-07-10 06:59:22	5577	Illumina HiSeq 2000	SRP214023	FIRST AFFILIATED HOSPITAL, SCHOOL OF MEDICINE, ZHEJIANG UNIVERSITY
usable	hugecohort	SRR9665161	600	2019-07-10 06:59:22	5957	Illumina HiSeq 2000	SRP214023	FIRST AFFILIATED HOSPITAL, SCHOOL OF MEDICINE, ZHEJIANG UNIVERSITY
usable	hugecohort	SRR9665175	600	2019-07-10 06:59:21	5330	Illumina HiSeq 2000	SRP214023	FIRST AFFILIATED HOSPITAL, SCHOOL OF MEDICINE, ZHEJIANG UNIVERSITY
usable	hugecohort	SRR9665173	600	2019-07-10 06:59:21	8199	Illumina HiSeq 2000	SRP214023	FIRST AFFILIATED HOSPITAL, SCHOOL OF MEDICINE, ZHEJIANG UNIVERSITY
usable	hugecohort	SRR9665177	600	2019-07-10 06:59:21	5031	Illumina HiSeq 2000	SRP214023	FIRST AFFILIATED HOSPITAL, SCHOOL OF MEDICINE, ZHEJIANG UNIVERSITY
usable	hugecohort	SRR9665156	600	2019-07-10 06:49:30	5038	Illumina HiSeq 2000	SRP214023	FIRST AFFILIATED HOSPITAL, SCHOOL OF MEDICINE, ZHEJIANG UNIVERSITY
usable	hugecohort	SRR9665158	600	2019-07-10 06:59:22	4382	Illumina HiSeq 2000	SRP214023	FIRST AFFILIATED HOSPITAL, SCHOOL OF MEDICINE, ZHEJIANG UNIVERSITY
usable	hugecohort	SRR9665152	600	2019-07-10 06:49:30	4981	Illumina HiSeq 2000	SRP214023	FIRST AFFILIATED HOSPITAL, SCHOOL OF MEDICINE, ZHEJIANG UNIVERSITY
usable	hugecohort	SRR9665154	600	2019-07-10 06:59:22	4987	Illumina HiSeq 2000	SRP214023	FIRST AFFILIATED HOSPITAL, SCHOOL OF MEDICINE, ZHEJIANG UNIVERSITY
usable	hugecohort	SRR9665164	600	2019-07-10 06:59:21	4304	Illumina HiSeq 2000	SRP214023	FIRST AFFILIATED HOSPITAL, SCHOOL OF MEDICINE, ZHEJIANG UNIVERSITY
usable	hugecohort	SRR9665088	600	2019-07-10 06:49:30	2929	Illumina HiSeq 2000	SRP214023	FIRST AFFILIATED HOSPITAL, SCHOOL OF MEDICINE, ZHEJIANG UNIVERSITY
usable	hugecohort	SRR9665086	600	2019-07-10 06:49:31	2797	Illumina HiSeq 2000	SRP214023	FIRST AFFILIATED HOSPITAL, SCHOOL OF MEDICINE, ZHEJIANG UNIVERSITY
usable	hugecohort	SRR9665115	600	2019-07-10 06:59:24	4315	Illumina HiSeq 2000	SRP214023	FIRST AFFILIATED HOSPITAL, SCHOOL OF MEDICINE, ZHEJIANG UNIVERSITY
usable	hugecohort	SRR9665117	600	2019-07-10 06:59:24	4802	Illumina HiSeq 2000	SRP214023	FIRST AFFILIATED HOSPITAL, SCHOOL OF MEDICINE, ZHEJIANG UNIVERSITY
usable	hugecohort	SRR9665119	600	2019-07-10 06:59:24	4330	Illumina HiSeq 2000	SRP214023	FIRST AFFILIATED HOSPITAL, SCHOOL OF MEDICINE, ZHEJIANG UNIVERSITY
usable	hugecohort	SRR9665107	600	2019-07-10 06:49:30	4136	Illumina HiSeq 2000	SRP214023	FIRST AFFILIATED HOSPITAL, SCHOOL OF MEDICINE, ZHEJIANG UNIVERSITY
usable	hugecohort	SRR9665170	600	2019-07-10 06:59:21	4633	Illumina HiSeq 2000	SRP214023	FIRST AFFILIATED HOSPITAL, SCHOOL OF MEDICINE, ZHEJIANG UNIVERSITY
usable	hugecohort	SRR9665172	600	2019-07-10 06:49:30	5636	Illumina HiSeq 2000	SRP214023	FIRST AFFILIATED HOSPITAL, SCHOOL OF MEDICINE, ZHEJIANG UNIVERSITY
usable	hugecohort	SRR9665138	600	2019-07-10 06:59:23	3842	Illumina HiSeq 2000	SRP214023	FIRST AFFILIATED HOSPITAL, SCHOOL OF MEDICINE, ZHEJIANG UNIVERSITY
usable	hugecohort	SRR9665140	600	2019-07-10 06:59:23	4594	Illumina HiSeq 2000	SRP214023	FIRST AFFILIATED HOSPITAL, SCHOOL OF MEDICINE, ZHEJIANG UNIVERSITY
usable	hugecohort	SRR9665110	600	2019-07-10 06:49:30	4702	Illumina HiSeq 2000	SRP214023	FIRST AFFILIATED HOSPITAL, SCHOOL OF MEDICINE, ZHEJIANG UNIVERSITY
usable	hugecohort	SRR9665112	600	2019-07-10 06:49:30	2514	Illumina HiSeq 2000	SRP214023	FIRST AFFILIATED HOSPITAL, SCHOOL OF MEDICINE, ZHEJIANG UNIVERSITY
usable	hugecohort	SRR9665114	600	2019-07-10 06:49:30	3992	Illumina HiSeq 2000	SRP214023	FIRST AFFILIATED HOSPITAL, SCHOOL OF MEDICINE, ZHEJIANG UNIVERSITY
usable	hugecohort	SRR9665123	600	2019-07-10 06:49:30	2618	Illumina HiSeq 2000	SRP214023	FIRST AFFILIATED HOSPITAL, SCHOOL OF MEDICINE, ZHEJIANG UNIVERSITY
usable	hugecohort	SRR9665089	600	2019-07-10 06:59:24	3112	Illumina HiSeq 2000	SRP214023	FIRST AFFILIATED HOSPITAL, SCHOOL OF MEDICINE, ZHEJIANG UNIVERSITY
usable	hugecohort	SRR9665131	600	2019-07-10 06:59:23	4253	Illumina HiSeq 2000	SRP214023	FIRST AFFILIATED HOSPITAL, SCHOOL OF MEDICINE, ZHEJIANG UNIVERSITY
usable	hugecohort	SRR9665129	600	2019-07-10 06:49:30	4075	Illumina HiSeq 2000	SRP214023	FIRST AFFILIATED HOSPITAL, SCHOOL OF MEDICINE, ZHEJIANG UNIVERSITY
usable	hugecohort	SRR9665135	600	2019-07-10 06:59:23	3966	Illumina HiSeq 2000	SRP214023	FIRST AFFILIATED HOSPITAL, SCHOOL OF MEDICINE, ZHEJIANG UNIVERSITY
usable	hugecohort	SRR9665133	600	2019-07-10 06:49:30	3453	Illumina HiSeq 2000	SRP214023	FIRST AFFILIATED HOSPITAL, SCHOOL OF MEDICINE, ZHEJIANG UNIVERSITY
usable	hugecohort	SRR9665144	600	2019-07-10 06:49:30	3541	Illumina HiSeq 2000	SRP214023	FIRST AFFILIATED HOSPITAL, SCHOOL OF MEDICINE, ZHEJIANG UNIVERSITY
usable	hugecohort	SRR9665142	600	2019-07-10 06:49:30	3964	Illumina HiSeq 2000	SRP214023	FIRST AFFILIATED HOSPITAL, SCHOOL OF MEDICINE, ZHEJIANG UNIVERSITY
usable	hugecohort	SRR9665149	600	2019-07-10 06:59:22	4183	Illumina HiSeq 2000	SRP214023	FIRST AFFILIATED HOSPITAL, SCHOOL OF MEDICINE, ZHEJIANG UNIVERSITY
usable	hugecohort	SRR9665147	600	2019-07-10 06:49:30	4430	Illumina HiSeq 2000	SRP214023	FIRST AFFILIATED HOSPITAL, SCHOOL OF MEDICINE, ZHEJIANG UNIVERSITY
usable	hugecohort	SRR9665091	600	2019-07-10 06:49:30	4868	Illumina HiSeq 2000	SRP214023	FIRST AFFILIATED HOSPITAL, SCHOOL OF MEDICINE, ZHEJIANG UNIVERSITY
usable	hugecohort	SRR9665093	600	2019-07-10 06:59:24	3731	Illumina HiSeq 2000	SRP214023	FIRST AFFILIATED HOSPITAL, SCHOOL OF MEDICINE, ZHEJIANG UNIVERSITY
usable	hugecohort	SRR9665122	600	2019-07-10 06:49:30	3114	Illumina HiSeq 2000	SRP214023	FIRST AFFILIATED HOSPITAL, SCHOOL OF MEDICINE, ZHEJIANG UNIVERSITY
usable	hugecohort	SRR9665128	600	2019-07-10 06:59:23	4441	Illumina HiSeq 2000	SRP214023	FIRST AFFILIATED HOSPITAL, SCHOOL OF MEDICINE, ZHEJIANG UNIVERSITY
usable	hugecohort	SRR9665126	600	2019-07-10 06:49:30	3998	Illumina HiSeq 2000	SRP214023	FIRST AFFILIATED HOSPITAL, SCHOOL OF MEDICINE, ZHEJIANG UNIVERSITY
usable	hugecohort	SRR9665151	600	2019-07-10 06:59:22	5697	Illumina HiSeq 2000	SRP214023	FIRST AFFILIATED HOSPITAL, SCHOOL OF MEDICINE, ZHEJIANG UNIVERSITY
usable	hugecohort	SRR9665085	600	2019-07-10 06:59:24	4048	Illumina HiSeq 2000	SRP214023	FIRST AFFILIATED HOSPITAL, SCHOOL OF MEDICINE, ZHEJIANG UNIVERSITY
usable	hugecohort	SRR9665083	600	2019-07-10 06:49:31	4150	Illumina HiSeq 2000	SRP214023	FIRST AFFILIATED HOSPITAL, SCHOOL OF MEDICINE, ZHEJIANG UNIVERSITY
usable	hugecohort	SRR9665146	600	2019-07-10 06:59:23	4183	Illumina HiSeq 2000	SRP214023	FIRST AFFILIATED HOSPITAL, SCHOOL OF MEDICINE, ZHEJIANG UNIVERSITY
usable	hugecohort	SRR9665182	600	2019-07-10 06:59:21	3707	Illumina HiSeq 2000	SRP214023	FIRST AFFILIATED HOSPITAL, SCHOOL OF MEDICINE, ZHEJIANG UNIVERSITY
usable	hugecohort	SRR9665180	600	2019-07-10 06:59:21	3059	Illumina HiSeq 2000	SRP214023	FIRST AFFILIATED HOSPITAL, SCHOOL OF MEDICINE, ZHEJIANG UNIVERSITY
usable	hugecohort	SRR9665098	600	2019-07-10 06:59:24	3919	Illumina HiSeq 2000	SRP214023	FIRST AFFILIATED HOSPITAL, SCHOOL OF MEDICINE, ZHEJIANG UNIVERSITY
usable	hugecohort	SRR9665096	600	2019-07-10 06:49:30	2728	Illumina HiSeq 2000	SRP214023	FIRST AFFILIATED HOSPITAL, SCHOOL OF MEDICINE, ZHEJIANG UNIVERSITY
usable	hugecohort	SRR9665102	600	2019-07-10 06:49:30	2920	Illumina HiSeq 2000	SRP214023	FIRST AFFILIATED HOSPITAL, SCHOOL OF MEDICINE, ZHEJIANG UNIVERSITY
usable	hugecohort	SRR9665100	600	2019-07-10 06:49:30	3365	Illumina HiSeq 2000	SRP214023	FIRST AFFILIATED HOSPITAL, SCHOOL OF MEDICINE, ZHEJIANG UNIVERSITY
usable	hugecohort	SRR9665104	600	2019-07-10 06:59:24	3770	Illumina HiSeq 2000	SRP214023	FIRST AFFILIATED HOSPITAL, SCHOOL OF MEDICINE, ZHEJIANG UNIVERSITY
usable	hugecohort	SRR9665166	600	2019-07-10 06:59:21	2821	Illumina HiSeq 2000	SRP214023	FIRST AFFILIATED HOSPITAL, SCHOOL OF MEDICINE, ZHEJIANG UNIVERSITY
usable	hugecohort	SRR9665178	600	2019-07-10 06:59:21	2676	Illumina HiSeq 2000	SRP214023	FIRST AFFILIATED HOSPITAL, SCHOOL OF MEDICINE, ZHEJIANG UNIVERSITY
usable	hugecohort	SRR9665162	600	2019-07-10 06:59:22	2910	Illumina HiSeq 2000	SRP214023	FIRST AFFILIATED HOSPITAL, SCHOOL OF MEDICINE, ZHEJIANG UNIVERSITY
usable	hugecohort	SRR9665160	600	2019-07-10 06:49:30	3357	Illumina HiSeq 2000	SRP214023	FIRST AFFILIATED HOSPITAL, SCHOOL OF MEDICINE, ZHEJIANG UNIVERSITY
usable	hugecohort	SRR9665174	600	2019-07-10 06:49:30	4161	Illumina HiSeq 2000	SRP214023	FIRST AFFILIATED HOSPITAL, SCHOOL OF MEDICINE, ZHEJIANG UNIVERSITY
usable	hugecohort	SRR9665176	600	2019-07-10 06:59:21	4939	Illumina HiSeq 2000	SRP214023	FIRST AFFILIATED HOSPITAL, SCHOOL OF MEDICINE, ZHEJIANG UNIVERSITY
usable	hugecohort	SRR9665157	600	2019-07-10 06:59:22	4171	Illumina HiSeq 2000	SRP214023	FIRST AFFILIATED HOSPITAL, SCHOOL OF MEDICINE, ZHEJIANG UNIVERSITY
usable	hugecohort	SRR9665159	600	2019-07-10 06:49:30	4983	Illumina HiSeq 2000	SRP214023	FIRST AFFILIATED HOSPITAL, SCHOOL OF MEDICINE, ZHEJIANG UNIVERSITY
usable	hugecohort	SRR9665153	600	2019-07-10 06:59:22	6549	Illumina HiSeq 2000	SRP214023	FIRST AFFILIATED HOSPITAL, SCHOOL OF MEDICINE, ZHEJIANG UNIVERSITY
usable	hugecohort	SRR9665155	600	2019-07-10 06:59:22	5119	Illumina HiSeq 2000	SRP214023	FIRST AFFILIATED HOSPITAL, SCHOOL OF MEDICINE, ZHEJIANG UNIVERSITY
usable	hugecohort	SRR9665165	600	2019-07-10 06:59:21	4578	Illumina HiSeq 2000	SRP214023	FIRST AFFILIATED HOSPITAL, SCHOOL OF MEDICINE, ZHEJIANG UNIVERSITY
usable	hugecohort	SRR9665087	600	2019-07-10 06:49:31	4810	Illumina HiSeq 2000	SRP214023	FIRST AFFILIATED HOSPITAL, SCHOOL OF MEDICINE, ZHEJIANG UNIVERSITY
usable	hugecohort	SRR9665116	600	2019-07-10 06:59:24	5285	Illumina HiSeq 2000	SRP214023	FIRST AFFILIATED HOSPITAL, SCHOOL OF MEDICINE, ZHEJIANG UNIVERSITY
usable	hugecohort	SRR9665118	600	2019-07-10 06:59:24	5456	Illumina HiSeq 2000	SRP214023	FIRST AFFILIATED HOSPITAL, SCHOOL OF MEDICINE, ZHEJIANG UNIVERSITY
usable	hugecohort	SRR9665120	600	2019-07-10 06:59:24	5291	Illumina HiSeq 2000	SRP214023	FIRST AFFILIATED HOSPITAL, SCHOOL OF MEDICINE, ZHEJIANG UNIVERSITY
usable	hugecohort	SRR9665108	600	2019-07-10 06:49:30	4125	Illumina HiSeq 2000	SRP214023	FIRST AFFILIATED HOSPITAL, SCHOOL OF MEDICINE, ZHEJIANG UNIVERSITY
usable	hugecohort	SRR9665169	600	2019-07-10 06:59:21	4736	Illumina HiSeq 2000	SRP214023	FIRST AFFILIATED HOSPITAL, SCHOOL OF MEDICINE, ZHEJIANG UNIVERSITY
usable	hugecohort	SRR9665171	600	2019-07-10 06:49:30	5244	Illumina HiSeq 2000	SRP214023	FIRST AFFILIATED HOSPITAL, SCHOOL OF MEDICINE, ZHEJIANG UNIVERSITY
usable	hugecohort	SRR9665137	600	2019-07-10 06:59:23	3897	Illumina HiSeq 2000	SRP214023	FIRST AFFILIATED HOSPITAL, SCHOOL OF MEDICINE, ZHEJIANG UNIVERSITY
usable	hugecohort	SRR9665139	600	2019-07-10 06:49:30	2869	Illumina HiSeq 2000	SRP214023	FIRST AFFILIATED HOSPITAL, SCHOOL OF MEDICINE, ZHEJIANG UNIVERSITY
usable	hugecohort	SRR9665109	600	2019-07-10 06:49:30	4988	Illumina HiSeq 2000	SRP214023	FIRST AFFILIATED HOSPITAL, SCHOOL OF MEDICINE, ZHEJIANG UNIVERSITY
usable	hugecohort	SRR9665111	600	2019-07-10 06:59:24	4979	Illumina HiSeq 2000	SRP214023	FIRST AFFILIATED HOSPITAL, SCHOOL OF MEDICINE, ZHEJIANG UNIVERSITY
usable	hugecohort	SRR9665113	600	2019-07-10 06:49:30	4254	Illumina HiSeq 2000	SRP214023	FIRST AFFILIATED HOSPITAL, SCHOOL OF MEDICINE, ZHEJIANG UNIVERSITY
usable	hugecohort	SRR9665090	600	2019-07-10 06:49:30	3227	Illumina HiSeq 2000	SRP214023	FIRST AFFILIATED HOSPITAL, SCHOOL OF MEDICINE, ZHEJIANG UNIVERSITY
usable	hugecohort	SRR9665095	600	2019-07-10 06:49:30	3340	Illumina HiSeq 2000	SRP214023	FIRST AFFILIATED HOSPITAL, SCHOOL OF MEDICINE, ZHEJIANG UNIVERSITY
[truncated: 21,686 more rows]
