# Supplementary material for: SequencErr: measuring and suppressing sequencer errors in next-generation sequencing data
Source: Genome Biol. 2021 Jan 25;22:37. doi: 10.1186/s13059-020-02254-2 (PMC7829059; doi:10.1186/s13059-020-02254-2)
Supplement: Supplementary file 4 — Additional file 4: Supplementary Table S3. NextSeq datasets. Publicly accessible studies deposited in NCBI SRA (https://www.ncbi.nlm.nih.gov/sra) were reviewed to account for lost read names. [file 13059_2020_2254_MOESM4_ESM.xlsx]

## Sheet: Table S3
Table S3. NextSeq datasets. Publicly accessible studies (column G) deposited in NCBI SRA (https://www.ncbi.nlm.nih.gov/sra) were reviewed to account for lost read names (Method, Supplementary Note 1-2). Also listed are sample ID (column C), release date (column D), sequencing quantity (column E), sequencer model (column F), and research institute (column H). Results of manual checking is listed i…
usage (Fig 1d)	Review Comment	Sample (Run ID)	Release date	data size (MB)	Platform	SRA Study ID	Research institute	Study size
read too short	short<70+70	SRR10388700	2019-11-02 14:56:12	2948	NextSeq 500	SRP012412	GEO	65
read too short	short<70+70	SRR10388701	2019-11-02 14:52:13	1094	NextSeq 500	SRP012412	GEO	65
read too short	short<70+70	SRR10388702	2019-11-02 14:42:12	306	NextSeq 500	SRP012412	GEO	65
read too short	short<70+70	SRR10388496	2019-11-02 13:22:14	623	NextSeq 500	SRP012412	GEO	65
read too short	short<70+70	SRR10388497	2019-11-02 14:52:13	4389	NextSeq 500	SRP012412	GEO	65
readname problem	badreadname, checked	SRR10534662	2019-11-28 21:52:18	1269	NextSeq 500	SRP233310	GEO	2
readname problem	badreadname, inferred	SRR10534663	2019-11-28 21:52:18	1386	NextSeq 500	SRP233310	GEO	2
readname problem	badreadname, inferred	SRR10338914	2019-10-24 18:08:15	979	NextSeq 500	SRP190097	YONSEI UNIVERSITY	53
readname problem	badreadname, inferred	SRR10338913	2019-10-24 18:08:16	726	NextSeq 500	SRP190097	YONSEI UNIVERSITY	53
readname problem	badreadname, inferred	SRR10338874	2019-10-24 17:52:19	583	NextSeq 500	SRP190097	YONSEI UNIVERSITY	53
readname problem	badreadname, inferred	SRR10338875	2019-10-24 17:55:19	585	NextSeq 500	SRP190097	YONSEI UNIVERSITY	53
readname problem	badreadname, inferred	SRR10338876	2019-10-24 17:58:15	604	NextSeq 500	SRP190097	YONSEI UNIVERSITY	53
readname problem	badreadname, inferred	SRR10338878	2019-10-24 17:34:15	15	NextSeq 500	SRP190097	YONSEI UNIVERSITY	53
readname problem	badreadname, inferred	SRR10338879	2019-10-24 17:34:15	21	NextSeq 500	SRP190097	YONSEI UNIVERSITY	53
readname problem	badreadname, inferred	SRR10338880	2019-10-24 17:34:15	2	NextSeq 500	SRP190097	YONSEI UNIVERSITY	53
readname problem	badreadname, inferred	SRR10338881	2019-10-24 17:34:15	2	NextSeq 500	SRP190097	YONSEI UNIVERSITY	53
readname problem	badreadname, inferred	SRR10338882	2019-10-24 17:34:15	3	NextSeq 500	SRP190097	YONSEI UNIVERSITY	53
readname problem	badreadname, inferred	SRR10338883	2019-10-24 17:35:13	35	NextSeq 500	SRP190097	YONSEI UNIVERSITY	53
readname problem	badreadname, inferred	SRR10338884	2019-10-24 17:35:13	15	NextSeq 500	SRP190097	YONSEI UNIVERSITY	53
readname problem	badreadname, inferred	SRR10338885	2019-10-24 17:35:13	7	NextSeq 500	SRP190097	YONSEI UNIVERSITY	53
readname problem	badreadname, inferred	SRR10338886	2019-10-24 17:35:13	18	NextSeq 500	SRP190097	YONSEI UNIVERSITY	53
readname problem	badreadname, inferred	SRR10338869	2019-10-24 17:32:13	20	NextSeq 500	SRP190097	YONSEI UNIVERSITY	53
readname problem	badreadname, inferred	SRR10338870	2019-10-24 17:32:13	26	NextSeq 500	SRP190097	YONSEI UNIVERSITY	53
readname problem	badreadname, inferred	SRR10338871	2019-10-24 17:32:13	12	NextSeq 500	SRP190097	YONSEI UNIVERSITY	53
readname problem	badreadname, inferred	SRR10338891	2019-10-24 17:39:16	36	NextSeq 500	SRP190097	YONSEI UNIVERSITY	53
readname problem	badreadname, inferred	SRR10338892	2019-10-24 17:39:16	32	NextSeq 500	SRP190097	YONSEI UNIVERSITY	53
readname problem	badreadname, inferred	SRR10338893	2019-10-24 17:41:13	23	NextSeq 500	SRP190097	YONSEI UNIVERSITY	53
readname problem	badreadname, inferred	SRR10338897	2019-10-24 17:46:16	18	NextSeq 500	SRP190097	YONSEI UNIVERSITY	53
readname problem	badreadname, inferred	SRR10338898	2019-10-24 17:41:13	28	NextSeq 500	SRP190097	YONSEI UNIVERSITY	53
readname problem	badreadname, inferred	SRR10338868	2019-10-24 17:29:12	26	NextSeq 500	SRP190097	YONSEI UNIVERSITY	53
readname problem	badreadname, inferred	SRR10338894	2019-10-24 17:39:16	23	NextSeq 500	SRP190097	YONSEI UNIVERSITY	53
readname problem	badreadname, inferred	SRR10338895	2019-10-24 17:41:13	2	NextSeq 500	SRP190097	YONSEI UNIVERSITY	53
readname problem	badreadname, inferred	SRR10338896	2019-10-24 17:39:16	5	NextSeq 500	SRP190097	YONSEI UNIVERSITY	53
readname problem	badreadname, inferred	SRR10338889	2019-10-24 17:35:13	14	NextSeq 500	SRP190097	YONSEI UNIVERSITY	53
readname problem	badreadname, inferred	SRR10338890	2019-10-24 17:35:13	3	NextSeq 500	SRP190097	YONSEI UNIVERSITY	53
readname problem	badreadname, inferred	SRR10338887	2019-10-24 17:35:13	9	NextSeq 500	SRP190097	YONSEI UNIVERSITY	53
readname problem	badreadname, inferred	SRR10338888	2019-10-24 17:39:16	35	NextSeq 500	SRP190097	YONSEI UNIVERSITY	53
readname problem	badreadname, inferred	SRR10338872	2019-10-24 17:35:13	59	NextSeq 500	SRP190097	YONSEI UNIVERSITY	53
readname problem	badreadname, inferred	SRR10338873	2019-10-24 17:34:15	29	NextSeq 500	SRP190097	YONSEI UNIVERSITY	53
readname problem	badreadname, inferred	SRR10338877	2019-10-24 17:35:13	29	NextSeq 500	SRP190097	YONSEI UNIVERSITY	53
readname problem	badreadname, inferred	SRR10338899	2019-10-24 17:39:16	29	NextSeq 500	SRP190097	YONSEI UNIVERSITY	53
readname problem	badreadname, inferred	SRR10338900	2019-10-24 17:46:16	49	NextSeq 500	SRP190097	YONSEI UNIVERSITY	53
readname problem	badreadname, checked	SRR10298402	2019-10-17 15:21:42	2099	NextSeq 500	SRP226032	UNIVERSITY OF WUERZBURG	2
readname problem	badreadname, inferred	SRR10298401	2019-10-17 15:21:42	1842	NextSeq 500	SRP226032	UNIVERSITY OF WUERZBURG	2
readname problem	badreadname, checked	SRR10296597	2019-10-19 02:45:34	39707	NextSeq 550	SRP225987	MEDTIMES MOLECULAR LABORATORY LTD.	11
read too short	short<70+70	SRR8506759	2019-03-18 16:12:31	3985	NextSeq 500	SRP182917	GEO	16
read too short	short<70+70	SRR8506760	2019-03-18 16:12:31	5786	NextSeq 500	SRP182917	GEO	16
read too short	short<70+70	SRR8506763	2019-03-18 16:12:31	4936	NextSeq 500	SRP182917	GEO	16
read too short	short<70+70	SRR8506764	2019-03-18 16:12:31	4798	NextSeq 500	SRP182917	GEO	16
read too short	short<70+70	SRR8506767	2019-03-18 16:12:31	2638	NextSeq 500	SRP182917	GEO	16
read too short	short<70+70	SRR8506769	2019-03-18 16:12:31	3123	NextSeq 500	SRP182917	GEO	16
read too short	short<70+70	SRR8506770	2019-03-18 16:12:31	2766	NextSeq 500	SRP182917	GEO	16
read too short	short<70+70	SRR8506772	2019-03-18 16:12:31	1511	NextSeq 500	SRP182917	GEO	16
readname problem	badreadname, checked	SRR10296598	2019-10-19 02:25:45	77	NextSeq 550	SRP225987	MEDTIMES MOLECULAR LABORATORY LTD.	11
readname problem	badreadname, inferred	SRR10296592	2019-10-19 02:25:46	14188	NextSeq 550	SRP225987	MEDTIMES MOLECULAR LABORATORY LTD.	11
readname problem	badreadname, inferred	SRR10296595	2019-10-19 02:25:46	74	NextSeq 550	SRP225987	MEDTIMES MOLECULAR LABORATORY LTD.	11
readname problem	badreadname, inferred	SRR10296590	2019-10-19 02:25:46	12528	NextSeq 550	SRP225987	MEDTIMES MOLECULAR LABORATORY LTD.	11
readname problem	badreadname, inferred	SRR10296596	2019-10-19 02:25:45	83	NextSeq 550	SRP225987	MEDTIMES MOLECULAR LABORATORY LTD.	11
readname problem	badreadname, inferred	SRR10296591	2019-10-19 02:25:46	9697	NextSeq 550	SRP225987	MEDTIMES MOLECULAR LABORATORY LTD.	11
readname problem	badreadname, inferred	SRR10296594	2019-10-19 02:25:46	108	NextSeq 550	SRP225987	MEDTIMES MOLECULAR LABORATORY LTD.	11
readname problem	badreadname, inferred	SRR10296589	2019-10-17 08:07:12	13323	NextSeq 550	SRP225987	MEDTIMES MOLECULAR LABORATORY LTD.	11
readname problem	badreadname, inferred	SRR10296599	2019-10-19 02:25:45	71	NextSeq 550	SRP225987	MEDTIMES MOLECULAR LABORATORY LTD.	11
readname problem	badreadname, inferred	SRR10296593	2019-10-19 02:25:46	13600	NextSeq 550	SRP225987	MEDTIMES MOLECULAR LABORATORY LTD.	11
readname problem	badreadname, inferred	SRR10185507	2019-09-27 00:46:46	0	NextSeq 500	SRP223270	CARIBOU BIOSCIENCES, INC.	1743
readname problem	badreadname, inferred	SRR10185498	2019-09-27 00:46:46	0	NextSeq 500	SRP223270	CARIBOU BIOSCIENCES, INC.	1743
readname problem	badreadname, inferred	SRR10185489	2019-09-27 00:46:46	0	NextSeq 500	SRP223270	CARIBOU BIOSCIENCES, INC.	1743
readname problem	badreadname, inferred	SRR10185506	2019-09-27 00:46:46	0	NextSeq 500	SRP223270	CARIBOU BIOSCIENCES, INC.	1743
readname problem	badreadname, inferred	SRR10185497	2019-09-27 00:46:46	0	NextSeq 500	SRP223270	CARIBOU BIOSCIENCES, INC.	1743
readname problem	badreadname, inferred	SRR10185488	2019-09-27 00:46:46	0	NextSeq 500	SRP223270	CARIBOU BIOSCIENCES, INC.	1743
readname problem	badreadname, inferred	SRR10185505	2019-09-27 00:46:46	0	NextSeq 500	SRP223270	CARIBOU BIOSCIENCES, INC.	1743
readname problem	badreadname, inferred	SRR10185496	2019-09-27 00:46:46	0	NextSeq 500	SRP223270	CARIBOU BIOSCIENCES, INC.	1743
readname problem	badreadname, inferred	SRR10185487	2019-09-27 00:46:46	0	NextSeq 500	SRP223270	CARIBOU BIOSCIENCES, INC.	1743
readname problem	badreadname, inferred	SRR10185504	2019-09-27 00:46:46	0	NextSeq 500	SRP223270	CARIBOU BIOSCIENCES, INC.	1743
readname problem	badreadname, inferred	SRR10185495	2019-09-27 00:46:46	0	NextSeq 500	SRP223270	CARIBOU BIOSCIENCES, INC.	1743
readname problem	badreadname, inferred	SRR10185486	2019-09-27 00:46:46	0	NextSeq 500	SRP223270	CARIBOU BIOSCIENCES, INC.	1743
readname problem	badreadname, inferred	SRR10185502	2019-09-27 00:46:46	0	NextSeq 500	SRP223270	CARIBOU BIOSCIENCES, INC.	1743
readname problem	badreadname, inferred	SRR10185494	2019-09-27 00:46:46	0	NextSeq 500	SRP223270	CARIBOU BIOSCIENCES, INC.	1743
readname problem	badreadname, inferred	SRR10185485	2019-09-27 00:46:46	0	NextSeq 500	SRP223270	CARIBOU BIOSCIENCES, INC.	1743
readname problem	badreadname, inferred	SRR10185501	2019-09-27 00:46:46	0	NextSeq 500	SRP223270	CARIBOU BIOSCIENCES, INC.	1743
readname problem	badreadname, inferred	SRR10185493	2019-09-27 00:46:46	0	NextSeq 500	SRP223270	CARIBOU BIOSCIENCES, INC.	1743
readname problem	badreadname, inferred	SRR10185484	2019-09-27 00:46:47	0	NextSeq 500	SRP223270	CARIBOU BIOSCIENCES, INC.	1743
readname problem	badreadname, inferred	SRR10185500	2019-09-27 00:46:46	0	NextSeq 500	SRP223270	CARIBOU BIOSCIENCES, INC.	1743
readname problem	badreadname, inferred	SRR10185491	2019-09-27 00:46:46	0	NextSeq 500	SRP223270	CARIBOU BIOSCIENCES, INC.	1743
readname problem	badreadname, inferred	SRR10185483	2019-09-27 00:46:47	0	NextSeq 500	SRP223270	CARIBOU BIOSCIENCES, INC.	1743
readname problem	badreadname, inferred	SRR10185499	2019-09-27 00:46:46	0	NextSeq 500	SRP223270	CARIBOU BIOSCIENCES, INC.	1743
readname problem	badreadname, inferred	SRR10185490	2019-09-27 00:46:46	0	NextSeq 500	SRP223270	CARIBOU BIOSCIENCES, INC.	1743
readname problem	badreadname, inferred	SRR10185482	2019-09-27 00:46:47	0	NextSeq 500	SRP223270	CARIBOU BIOSCIENCES, INC.	1743
readname problem	badreadname, inferred	SRR10185508	2019-09-28 04:08:05	0	NextSeq 500	SRP223270	CARIBOU BIOSCIENCES, INC.	1743
readname problem	badreadname, inferred	SRR10185480	2019-09-27 00:46:47	0	NextSeq 500	SRP223270	CARIBOU BIOSCIENCES, INC.	1743
readname problem	badreadname, inferred	SRR10185472	2019-09-27 00:46:47	0	NextSeq 500	SRP223270	CARIBOU BIOSCIENCES, INC.	1743
readname problem	badreadname, inferred	SRR10185761	2019-09-27 00:46:47	0	NextSeq 500	SRP223270	CARIBOU BIOSCIENCES, INC.	1743
readname problem	badreadname, inferred	SRR10185751	2019-09-27 00:46:47	0	NextSeq 500	SRP223270	CARIBOU BIOSCIENCES, INC.	1743
readname problem	badreadname, inferred	SRR10185479	2019-09-27 00:46:47	0	NextSeq 500	SRP223270	CARIBOU BIOSCIENCES, INC.	1743
readname problem	badreadname, inferred	SRR10185471	2019-09-27 00:46:47	0	NextSeq 500	SRP223270	CARIBOU BIOSCIENCES, INC.	1743
readname problem	badreadname, inferred	SRR10185760	2019-09-27 00:46:47	0	NextSeq 500	SRP223270	CARIBOU BIOSCIENCES, INC.	1743
readname problem	badreadname, inferred	SRR10185750	2019-09-27 00:46:47	0	NextSeq 500	SRP223270	CARIBOU BIOSCIENCES, INC.	1743
readname problem	badreadname, inferred	SRR10185478	2019-09-27 00:46:47	0	NextSeq 500	SRP223270	CARIBOU BIOSCIENCES, INC.	1743
readname problem	badreadname, inferred	SRR10185469	2019-09-27 00:46:47	0	NextSeq 500	SRP223270	CARIBOU BIOSCIENCES, INC.	1743
readname problem	badreadname, inferred	SRR10185759	2019-09-27 00:46:47	0	NextSeq 500	SRP223270	CARIBOU BIOSCIENCES, INC.	1743
readname problem	badreadname, inferred	SRR10185749	2019-09-27 00:46:47	0	NextSeq 500	SRP223270	CARIBOU BIOSCIENCES, INC.	1743
readname problem	badreadname, inferred	SRR10185477	2019-09-27 00:46:47	0	NextSeq 500	SRP223270	CARIBOU BIOSCIENCES, INC.	1743
readname problem	badreadname, inferred	SRR10185468	2019-09-27 00:46:47	0	NextSeq 500	SRP223270	CARIBOU BIOSCIENCES, INC.	1743
readname problem	badreadname, inferred	SRR10185758	2019-09-27 00:46:47	0	NextSeq 500	SRP223270	CARIBOU BIOSCIENCES, INC.	1743
readname problem	badreadname, inferred	SRR10185748	2019-09-27 00:46:47	0	NextSeq 500	SRP223270	CARIBOU BIOSCIENCES, INC.	1743
readname problem	badreadname, inferred	SRR10185476	2019-09-27 00:46:47	0	NextSeq 500	SRP223270	CARIBOU BIOSCIENCES, INC.	1743
readname problem	badreadname, inferred	SRR10185765	2019-09-27 00:46:47	0	NextSeq 500	SRP223270	CARIBOU BIOSCIENCES, INC.	1743
readname problem	badreadname, inferred	SRR10185755	2019-09-27 00:46:47	0	NextSeq 500	SRP223270	CARIBOU BIOSCIENCES, INC.	1743
readname problem	badreadname, inferred	SRR10185747	2019-09-27 00:46:47	0	NextSeq 500	SRP223270	CARIBOU BIOSCIENCES, INC.	1743
readname problem	badreadname, inferred	SRR10185475	2019-09-27 00:46:47	0	NextSeq 500	SRP223270	CARIBOU BIOSCIENCES, INC.	1743
readname problem	badreadname, inferred	SRR10185764	2019-09-27 00:46:47	0	NextSeq 500	SRP223270	CARIBOU BIOSCIENCES, INC.	1743
readname problem	badreadname, inferred	SRR10185754	2019-09-27 00:46:47	0	NextSeq 500	SRP223270	CARIBOU BIOSCIENCES, INC.	1743
readname problem	badreadname, inferred	SRR10185474	2019-09-27 00:46:47	0	NextSeq 500	SRP223270	CARIBOU BIOSCIENCES, INC.	1743
readname problem	badreadname, inferred	SRR10185763	2019-09-27 00:46:47	0	NextSeq 500	SRP223270	CARIBOU BIOSCIENCES, INC.	1743
readname problem	badreadname, inferred	SRR10185753	2019-09-27 00:46:47	0	NextSeq 500	SRP223270	CARIBOU BIOSCIENCES, INC.	1743
readname problem	badreadname, inferred	SRR10185473	2019-09-27 00:46:47	0	NextSeq 500	SRP223270	CARIBOU BIOSCIENCES, INC.	1743
readname problem	badreadname, inferred	SRR10185762	2019-09-27 00:46:47	0	NextSeq 500	SRP223270	CARIBOU BIOSCIENCES, INC.	1743
readname problem	badreadname, inferred	SRR10185752	2019-09-27 00:46:47	0	NextSeq 500	SRP223270	CARIBOU BIOSCIENCES, INC.	1743
readname problem	badreadname, inferred	SRR10185728	2019-09-27 00:46:47	0	NextSeq 500	SRP223270	CARIBOU BIOSCIENCES, INC.	1743
readname problem	badreadname, inferred	SRR10185481	2019-09-27 00:46:47	0	NextSeq 500	SRP223270	CARIBOU BIOSCIENCES, INC.	1743
readname problem	badreadname, inferred	SRR10185470	2019-09-28 04:08:05	0	NextSeq 500	SRP223270	CARIBOU BIOSCIENCES, INC.	1743
readname problem	badreadname, inferred	SRR10185756	2019-09-27 00:46:47	0	NextSeq 500	SRP223270	CARIBOU BIOSCIENCES, INC.	1743
readname problem	badreadname, inferred	SRR10185757	2019-09-27 00:46:47	0	NextSeq 500	SRP223270	CARIBOU BIOSCIENCES, INC.	1743
readname problem	badreadname, inferred	SRR10185503	2019-09-27 00:46:46	0	NextSeq 500	SRP223270	CARIBOU BIOSCIENCES, INC.	1743
readname problem	badreadname, inferred	SRR10185492	2019-09-27 00:46:46	0	NextSeq 500	SRP223270	CARIBOU BIOSCIENCES, INC.	1743
readname problem	badreadname, inferred	SRR10185739	2019-09-27 00:46:47	0	NextSeq 500	SRP223270	CARIBOU BIOSCIENCES, INC.	1743
readname problem	badreadname, inferred	SRR10185745	2019-09-27 00:46:47	0	NextSeq 500	SRP223270	CARIBOU BIOSCIENCES, INC.	1743
readname problem	badreadname, inferred	SRR10185736	2019-09-27 00:46:47	0	NextSeq 500	SRP223270	CARIBOU BIOSCIENCES, INC.	1743
readname problem	badreadname, inferred	SRR10185727	2019-09-27 00:46:47	1	NextSeq 500	SRP223270	CARIBOU BIOSCIENCES, INC.	1743
readname problem	badreadname, inferred	SRR10185744	2019-09-27 00:46:47	0	NextSeq 500	SRP223270	CARIBOU BIOSCIENCES, INC.	1743
readname problem	badreadname, inferred	SRR10185735	2019-09-27 00:46:47	0	NextSeq 500	SRP223270	CARIBOU BIOSCIENCES, INC.	1743
readname problem	badreadname, inferred	SRR10185726	2019-09-27 00:46:47	0	NextSeq 500	SRP223270	CARIBOU BIOSCIENCES, INC.	1743
readname problem	badreadname, inferred	SRR10185743	2019-09-27 00:46:47	0	NextSeq 500	SRP223270	CARIBOU BIOSCIENCES, INC.	1743
readname problem	badreadname, inferred	SRR10185734	2019-09-27 00:46:47	0	NextSeq 500	SRP223270	CARIBOU BIOSCIENCES, INC.	1743
readname problem	badreadname, inferred	SRR10185725	2019-09-27 00:46:47	0	NextSeq 500	SRP223270	CARIBOU BIOSCIENCES, INC.	1743
readname problem	badreadname, inferred	SRR10185742	2019-09-27 00:46:47	0	NextSeq 500	SRP223270	CARIBOU BIOSCIENCES, INC.	1743
readname problem	badreadname, inferred	SRR10185733	2019-09-27 00:46:47	0	NextSeq 500	SRP223270	CARIBOU BIOSCIENCES, INC.	1743
readname problem	badreadname, inferred	SRR10185724	2019-09-27 00:46:47	0	NextSeq 500	SRP223270	CARIBOU BIOSCIENCES, INC.	1743
readname problem	badreadname, inferred	SRR10185741	2019-09-27 00:46:47	0	NextSeq 500	SRP223270	CARIBOU BIOSCIENCES, INC.	1743
readname problem	badreadname, inferred	SRR10185732	2019-09-27 00:46:47	0	NextSeq 500	SRP223270	CARIBOU BIOSCIENCES, INC.	1743
readname problem	badreadname, inferred	SRR10185723	2019-09-27 00:46:47	0	NextSeq 500	SRP223270	CARIBOU BIOSCIENCES, INC.	1743
readname problem	badreadname, inferred	SRR10185740	2019-09-28 04:08:05	0	NextSeq 500	SRP223270	CARIBOU BIOSCIENCES, INC.	1743
readname problem	badreadname, inferred	SRR10185731	2019-09-27 00:46:47	0	NextSeq 500	SRP223270	CARIBOU BIOSCIENCES, INC.	1743
readname problem	badreadname, inferred	SRR10185738	2019-09-27 00:46:47	0	NextSeq 500	SRP223270	CARIBOU BIOSCIENCES, INC.	1743
readname problem	badreadname, inferred	SRR10185730	2019-09-27 00:46:47	0	NextSeq 500	SRP223270	CARIBOU BIOSCIENCES, INC.	1743
readname problem	badreadname, inferred	SRR10185746	2019-09-27 00:46:47	0	NextSeq 500	SRP223270	CARIBOU BIOSCIENCES, INC.	1743
readname problem	badreadname, inferred	SRR10185737	2019-09-27 00:46:47	0	NextSeq 500	SRP223270	CARIBOU BIOSCIENCES, INC.	1743
readname problem	badreadname, inferred	SRR10185729	2019-09-28 04:08:05	0	NextSeq 500	SRP223270	CARIBOU BIOSCIENCES, INC.	1743
read too short	short<70+70	SRR8506761	2019-03-18 16:12:31	2219	NextSeq 500	SRP182917	GEO	16
read too short	short<70+70	SRR8506762	2019-03-18 16:12:31	4598	NextSeq 500	SRP182917	GEO	16
read too short	short<70+70	SRR8506765	2019-03-18 16:12:31	2325	NextSeq 500	SRP182917	GEO	16
read too short	short<70+70	SRR8506766	2019-03-18 16:12:31	4971	NextSeq 500	SRP182917	GEO	16
read too short	short<70+70	SRR8506768	2019-03-18 16:12:31	2186	NextSeq 500	SRP182917	GEO	16
read too short	short<70+70	SRR8506771	2019-03-18 16:12:31	2143	NextSeq 500	SRP182917	GEO	16
read too short	short<70+70	SRR8506773	2019-03-18 16:12:31	2255	NextSeq 500	SRP182917	GEO	16
read too short	short<70+70	SRR8506774	2019-03-18 16:12:31	2443	NextSeq 500	SRP182917	GEO	16
readname problem	badreadname, inferred	SRR10185602	2019-09-27 00:46:45	0	NextSeq 500	SRP223270	CARIBOU BIOSCIENCES, INC.	1743
readname problem	badreadname, inferred	SRR10185568	2019-09-27 00:46:45	0	NextSeq 500	SRP223270	CARIBOU BIOSCIENCES, INC.	1743
readname problem	badreadname, inferred	SRR10185560	2019-09-27 00:46:45	0	NextSeq 500	SRP223270	CARIBOU BIOSCIENCES, INC.	1743
readname problem	badreadname, inferred	SRR10185551	2019-09-27 00:46:45	0	NextSeq 500	SRP223270	CARIBOU BIOSCIENCES, INC.	1743
readname problem	badreadname, inferred	SRR10185542	2019-09-27 00:46:46	0	NextSeq 500	SRP223270	CARIBOU BIOSCIENCES, INC.	1743
readname problem	badreadname, inferred	SRR10185533	2019-09-27 00:46:46	0	NextSeq 500	SRP223270	CARIBOU BIOSCIENCES, INC.	1743
readname problem	badreadname, inferred	SRR10185524	2019-09-27 00:46:46	0	NextSeq 500	SRP223270	CARIBOU BIOSCIENCES, INC.	1743
readname problem	badreadname, inferred	SRR10185516	2019-09-28 04:08:05	0	NextSeq 500	SRP223270	CARIBOU BIOSCIENCES, INC.	1743
readname problem	badreadname, inferred	SRR10185601	2019-09-27 00:46:45	0	NextSeq 500	SRP223270	CARIBOU BIOSCIENCES, INC.	1743
readname problem	badreadname, inferred	SRR10185567	2019-09-27 00:46:45	0	NextSeq 500	SRP223270	CARIBOU BIOSCIENCES, INC.	1743
readname problem	badreadname, inferred	SRR10185559	2019-09-27 00:46:45	0	NextSeq 500	SRP223270	CARIBOU BIOSCIENCES, INC.	1743
readname problem	badreadname, inferred	SRR10185550	2019-09-27 00:46:45	0	NextSeq 500	SRP223270	CARIBOU BIOSCIENCES, INC.	1743
readname problem	badreadname, inferred	SRR10185541	2019-09-27 00:46:46	0	NextSeq 500	SRP223270	CARIBOU BIOSCIENCES, INC.	1743
readname problem	badreadname, inferred	SRR10185532	2019-09-27 00:46:46	0	NextSeq 500	SRP223270	CARIBOU BIOSCIENCES, INC.	1743
readname problem	badreadname, inferred	SRR10185523	2019-09-27 00:46:46	0	NextSeq 500	SRP223270	CARIBOU BIOSCIENCES, INC.	1743
readname problem	badreadname, inferred	SRR10185515	2019-09-27 00:46:46	0	NextSeq 500	SRP223270	CARIBOU BIOSCIENCES, INC.	1743
readname problem	badreadname, inferred	SRR10185600	2019-09-27 00:46:45	0	NextSeq 500	SRP223270	CARIBOU BIOSCIENCES, INC.	1743
readname problem	badreadname, inferred	SRR10185566	2019-09-27 00:46:45	0	NextSeq 500	SRP223270	CARIBOU BIOSCIENCES, INC.	1743
readname problem	badreadname, inferred	SRR10185557	2019-09-27 00:46:45	0	NextSeq 500	SRP223270	CARIBOU BIOSCIENCES, INC.	1743
readname problem	badreadname, inferred	SRR10185549	2019-09-27 00:46:45	0	NextSeq 500	SRP223270	CARIBOU BIOSCIENCES, INC.	1743
readname problem	badreadname, inferred	SRR10185540	2019-09-27 00:46:46	0	NextSeq 500	SRP223270	CARIBOU BIOSCIENCES, INC.	1743
readname problem	badreadname, inferred	SRR10185531	2019-09-27 00:46:46	0	NextSeq 500	SRP223270	CARIBOU BIOSCIENCES, INC.	1743
readname problem	badreadname, inferred	SRR10185522	2019-09-27 00:46:46	0	NextSeq 500	SRP223270	CARIBOU BIOSCIENCES, INC.	1743
readname problem	badreadname, inferred	SRR10185513	2019-09-28 04:08:05	0	NextSeq 500	SRP223270	CARIBOU BIOSCIENCES, INC.	1743
readname problem	badreadname, inferred	SRR10185608	2019-09-27 00:46:44	0	NextSeq 500	SRP223270	CARIBOU BIOSCIENCES, INC.	1743
readname problem	badreadname, inferred	SRR10185599	2019-09-27 00:46:45	0	NextSeq 500	SRP223270	CARIBOU BIOSCIENCES, INC.	1743
readname problem	badreadname, inferred	SRR10185565	2019-09-27 00:46:45	0	NextSeq 500	SRP223270	CARIBOU BIOSCIENCES, INC.	1743
readname problem	badreadname, inferred	SRR10185556	2019-09-27 00:46:45	0	NextSeq 500	SRP223270	CARIBOU BIOSCIENCES, INC.	1743
readname problem	badreadname, inferred	SRR10185548	2019-09-27 00:46:45	0	NextSeq 500	SRP223270	CARIBOU BIOSCIENCES, INC.	1743
readname problem	badreadname, inferred	SRR10185539	2019-09-27 00:46:46	0	NextSeq 500	SRP223270	CARIBOU BIOSCIENCES, INC.	1743
readname problem	badreadname, inferred	SRR10185530	2019-09-27 00:46:46	0	NextSeq 500	SRP223270	CARIBOU BIOSCIENCES, INC.	1743
readname problem	badreadname, inferred	SRR10185521	2019-09-27 00:46:46	0	NextSeq 500	SRP223270	CARIBOU BIOSCIENCES, INC.	1743
readname problem	badreadname, inferred	SRR10185512	2019-09-27 00:46:46	0	NextSeq 500	SRP223270	CARIBOU BIOSCIENCES, INC.	1743
readname problem	badreadname, inferred	SRR10185607	2019-09-27 00:46:44	0	NextSeq 500	SRP223270	CARIBOU BIOSCIENCES, INC.	1743
readname problem	badreadname, inferred	SRR10185598	2019-09-27 00:46:45	0	NextSeq 500	SRP223270	CARIBOU BIOSCIENCES, INC.	1743
readname problem	badreadname, inferred	SRR10185564	2019-09-27 00:46:45	0	NextSeq 500	SRP223270	CARIBOU BIOSCIENCES, INC.	1743
readname problem	badreadname, inferred	SRR10185555	2019-09-27 00:46:45	0	NextSeq 500	SRP223270	CARIBOU BIOSCIENCES, INC.	1743
readname problem	badreadname, inferred	SRR10185546	2019-09-27 00:46:45	0	NextSeq 500	SRP223270	CARIBOU BIOSCIENCES, INC.	1743
readname problem	badreadname, inferred	SRR10185538	2019-09-27 00:46:46	0	NextSeq 500	SRP223270	CARIBOU BIOSCIENCES, INC.	1743
readname problem	badreadname, inferred	SRR10185529	2019-09-27 00:46:46	0	NextSeq 500	SRP223270	CARIBOU BIOSCIENCES, INC.	1743
readname problem	badreadname, inferred	SRR10185520	2019-09-27 00:46:46	0	NextSeq 500	SRP223270	CARIBOU BIOSCIENCES, INC.	1743
readname problem	badreadname, inferred	SRR10185511	2019-09-27 00:46:46	0	NextSeq 500	SRP223270	CARIBOU BIOSCIENCES, INC.	1743
readname problem	badreadname, inferred	SRR10185606	2019-09-27 00:46:44	0	NextSeq 500	SRP223270	CARIBOU BIOSCIENCES, INC.	1743
readname problem	badreadname, inferred	SRR10185597	2019-09-27 00:46:45	0	NextSeq 500	SRP223270	CARIBOU BIOSCIENCES, INC.	1743
readname problem	badreadname, inferred	SRR10185563	2019-09-27 00:46:45	0	NextSeq 500	SRP223270	CARIBOU BIOSCIENCES, INC.	1743
readname problem	badreadname, inferred	SRR10185554	2019-09-27 00:46:45	0	NextSeq 500	SRP223270	CARIBOU BIOSCIENCES, INC.	1743
readname problem	badreadname, inferred	SRR10185545	2019-09-27 00:46:46	0	NextSeq 500	SRP223270	CARIBOU BIOSCIENCES, INC.	1743
readname problem	badreadname, inferred	SRR10185537	2019-09-27 00:46:46	0	NextSeq 500	SRP223270	CARIBOU BIOSCIENCES, INC.	1743
readname problem	badreadname, inferred	SRR10185528	2019-09-27 00:46:46	0	NextSeq 500	SRP223270	CARIBOU BIOSCIENCES, INC.	1743
readname problem	badreadname, inferred	SRR10185519	2019-09-27 00:46:46	0	NextSeq 500	SRP223270	CARIBOU BIOSCIENCES, INC.	1743
readname problem	badreadname, inferred	SRR10185510	2019-09-27 00:46:46	0	NextSeq 500	SRP223270	CARIBOU BIOSCIENCES, INC.	1743
readname problem	badreadname, inferred	SRR10185604	2019-09-27 00:46:44	0	NextSeq 500	SRP223270	CARIBOU BIOSCIENCES, INC.	1743
readname problem	badreadname, inferred	SRR10185596	2019-09-27 00:46:45	0	NextSeq 500	SRP223270	CARIBOU BIOSCIENCES, INC.	1743
readname problem	badreadname, inferred	SRR10185562	2019-09-27 00:46:45	0	NextSeq 500	SRP223270	CARIBOU BIOSCIENCES, INC.	1743
readname problem	badreadname, inferred	SRR10185553	2019-09-27 00:46:45	0	NextSeq 500	SRP223270	CARIBOU BIOSCIENCES, INC.	1743
readname problem	badreadname, inferred	SRR10185544	2019-09-27 00:46:46	0	NextSeq 500	SRP223270	CARIBOU BIOSCIENCES, INC.	1743
readname problem	badreadname, inferred	SRR10185535	2019-09-27 00:46:46	0	NextSeq 500	SRP223270	CARIBOU BIOSCIENCES, INC.	1743
readname problem	badreadname, inferred	SRR10185527	2019-09-27 00:46:46	0	NextSeq 500	SRP223270	CARIBOU BIOSCIENCES, INC.	1743
readname problem	badreadname, inferred	SRR10185518	2019-09-27 00:46:46	0	NextSeq 500	SRP223270	CARIBOU BIOSCIENCES, INC.	1743
readname problem	badreadname, inferred	SRR10185509	2019-09-27 00:46:46	0	NextSeq 500	SRP223270	CARIBOU BIOSCIENCES, INC.	1743
readname problem	badreadname, inferred	SRR10185603	2019-09-27 00:46:44	0	NextSeq 500	SRP223270	CARIBOU BIOSCIENCES, INC.	1743
readname problem	badreadname, inferred	SRR10185595	2019-09-27 00:46:45	0	NextSeq 500	SRP223270	CARIBOU BIOSCIENCES, INC.	1743
readname problem	badreadname, inferred	SRR10185561	2019-09-27 00:46:45	0	NextSeq 500	SRP223270	CARIBOU BIOSCIENCES, INC.	1743
readname problem	badreadname, inferred	SRR10185552	2019-09-27 00:46:45	0	NextSeq 500	SRP223270	CARIBOU BIOSCIENCES, INC.	1743
readname problem	badreadname, inferred	SRR10185543	2019-09-27 00:46:46	0	NextSeq 500	SRP223270	CARIBOU BIOSCIENCES, INC.	1743
readname problem	badreadname, inferred	SRR10185534	2019-09-28 04:08:05	0	NextSeq 500	SRP223270	CARIBOU BIOSCIENCES, INC.	1743
readname problem	badreadname, inferred	SRR10185526	2019-09-27 00:46:46	0	NextSeq 500	SRP223270	CARIBOU BIOSCIENCES, INC.	1743
readname problem	badreadname, inferred	SRR10185517	2019-09-27 00:46:46	0	NextSeq 500	SRP223270	CARIBOU BIOSCIENCES, INC.	1743
readname problem	badreadname, inferred	SRR10185592	2019-09-27 00:46:45	0	NextSeq 500	SRP223270	CARIBOU BIOSCIENCES, INC.	1743
readname problem	badreadname, inferred	SRR10185591	2019-09-27 00:46:45	0	NextSeq 500	SRP223270	CARIBOU BIOSCIENCES, INC.	1743
readname problem	badreadname, inferred	SRR10185590	2019-09-27 00:46:45	0	NextSeq 500	SRP223270	CARIBOU BIOSCIENCES, INC.	1743
readname problem	badreadname, inferred	SRR10185581	2019-09-27 00:46:45	0	NextSeq 500	SRP223270	CARIBOU BIOSCIENCES, INC.	1743
readname problem	badreadname, inferred	SRR10185572	2019-09-27 00:46:45	0	NextSeq 500	SRP223270	CARIBOU BIOSCIENCES, INC.	1743
readname problem	badreadname, inferred	SRR10185589	2019-09-27 00:46:45	0	NextSeq 500	SRP223270	CARIBOU BIOSCIENCES, INC.	1743
readname problem	badreadname, inferred	SRR10185580	2019-09-27 00:46:45	0	NextSeq 500	SRP223270	CARIBOU BIOSCIENCES, INC.	1743
readname problem	badreadname, inferred	SRR10185571	2019-09-27 00:46:45	0	NextSeq 500	SRP223270	CARIBOU BIOSCIENCES, INC.	1743
readname problem	badreadname, inferred	SRR10185588	2019-09-27 00:46:45	0	NextSeq 500	SRP223270	CARIBOU BIOSCIENCES, INC.	1743
readname problem	badreadname, inferred	SRR10185579	2019-09-28 04:08:05	0	NextSeq 500	SRP223270	CARIBOU BIOSCIENCES, INC.	1743
readname problem	badreadname, inferred	SRR10185570	2019-09-27 00:46:45	0	NextSeq 500	SRP223270	CARIBOU BIOSCIENCES, INC.	1743
readname problem	badreadname, inferred	SRR10185587	2019-09-27 00:46:45	0	NextSeq 500	SRP223270	CARIBOU BIOSCIENCES, INC.	1743
readname problem	badreadname, inferred	SRR10185578	2019-09-27 00:46:45	0	NextSeq 500	SRP223270	CARIBOU BIOSCIENCES, INC.	1743
readname problem	badreadname, inferred	SRR10185569	2019-09-27 00:46:45	0	NextSeq 500	SRP223270	CARIBOU BIOSCIENCES, INC.	1743
readname problem	badreadname, inferred	SRR10185585	2019-09-27 00:46:45	0	NextSeq 500	SRP223270	CARIBOU BIOSCIENCES, INC.	1743
readname problem	badreadname, inferred	SRR10185577	2019-09-27 00:46:45	0	NextSeq 500	SRP223270	CARIBOU BIOSCIENCES, INC.	1743
readname problem	badreadname, inferred	SRR10185584	2019-09-27 00:46:45	0	NextSeq 500	SRP223270	CARIBOU BIOSCIENCES, INC.	1743
readname problem	badreadname, inferred	SRR10185576	2019-09-27 00:46:45	0	NextSeq 500	SRP223270	CARIBOU BIOSCIENCES, INC.	1743
readname problem	badreadname, inferred	SRR10185583	2019-09-27 00:46:45	0	NextSeq 500	SRP223270	CARIBOU BIOSCIENCES, INC.	1743
readname problem	badreadname, inferred	SRR10185574	2019-09-27 00:46:45	0	NextSeq 500	SRP223270	CARIBOU BIOSCIENCES, INC.	1743
readname problem	badreadname, inferred	SRR10185582	2019-09-27 00:46:45	0	NextSeq 500	SRP223270	CARIBOU BIOSCIENCES, INC.	1743
readname problem	badreadname, inferred	SRR10185573	2019-09-27 00:46:45	0	NextSeq 500	SRP223270	CARIBOU BIOSCIENCES, INC.	1743
readname problem	badreadname, inferred	SRR10185593	2019-09-27 00:46:45	0	NextSeq 500	SRP223270	CARIBOU BIOSCIENCES, INC.	1743
readname problem	badreadname, inferred	SRR10185558	2019-09-27 00:46:45	0	NextSeq 500	SRP223270	CARIBOU BIOSCIENCES, INC.	1743
readname problem	badreadname, inferred	SRR10185547	2019-09-27 00:46:45	0	NextSeq 500	SRP223270	CARIBOU BIOSCIENCES, INC.	1743
readname problem	badreadname, inferred	SRR10185586	2019-09-27 00:46:45	0	NextSeq 500	SRP223270	CARIBOU BIOSCIENCES, INC.	1743
readname problem	badreadname, inferred	SRR10185536	2019-09-27 00:46:46	0	NextSeq 500	SRP223270	CARIBOU BIOSCIENCES, INC.	1743
readname problem	badreadname, inferred	SRR10185575	2019-09-27 00:46:45	0	NextSeq 500	SRP223270	CARIBOU BIOSCIENCES, INC.	1743
readname problem	badreadname, inferred	SRR10185594	2019-09-27 00:46:45	0	NextSeq 500	SRP223270	CARIBOU BIOSCIENCES, INC.	1743
readname problem	badreadname, inferred	SRR10185525	2019-09-27 00:46:46	0	NextSeq 500	SRP223270	CARIBOU BIOSCIENCES, INC.	1743
readname problem	badreadname, inferred	SRR10185514	2019-09-27 00:46:46	0	NextSeq 500	SRP223270	CARIBOU BIOSCIENCES, INC.	1743
readname problem	badreadname, inferred	SRR10185605	2019-09-27 00:46:44	0	NextSeq 500	SRP223270	CARIBOU BIOSCIENCES, INC.	1743
readname problem	badreadname, inferred	SRR10185661	2019-09-26 21:31:24	0	NextSeq 500	SRP223270	CARIBOU BIOSCIENCES, INC.	1743
readname problem	badreadname, inferred	SRR10185653	2019-09-26 21:31:24	0	NextSeq 500	SRP223270	CARIBOU BIOSCIENCES, INC.	1743
readname problem	badreadname, inferred	SRR10185644	2019-09-26 21:31:25	0	NextSeq 500	SRP223270	CARIBOU BIOSCIENCES, INC.	1743
readname problem	badreadname, inferred	SRR10185703	2019-09-28 04:08:05	0	NextSeq 500	SRP223270	CARIBOU BIOSCIENCES, INC.	1743
readname problem	badreadname, inferred	SRR10185694	2019-09-26 21:31:24	0	NextSeq 500	SRP223270	CARIBOU BIOSCIENCES, INC.	1743
readname problem	badreadname, inferred	SRR10185660	2019-09-26 21:31:24	0	NextSeq 500	SRP223270	CARIBOU BIOSCIENCES, INC.	1743
readname problem	badreadname, inferred	SRR10185652	2019-09-26 21:31:24	0	NextSeq 500	SRP223270	CARIBOU BIOSCIENCES, INC.	1743
readname problem	badreadname, inferred	SRR10185643	2019-09-26 21:31:25	0	NextSeq 500	SRP223270	CARIBOU BIOSCIENCES, INC.	1743
readname problem	badreadname, inferred	SRR10185702	2019-09-26 21:31:24	0	NextSeq 500	SRP223270	CARIBOU BIOSCIENCES, INC.	1743
readname problem	badreadname, inferred	SRR10185693	2019-09-26 21:31:24	0	NextSeq 500	SRP223270	CARIBOU BIOSCIENCES, INC.	1743
readname problem	badreadname, inferred	SRR10185659	2019-09-26 21:31:24	0	NextSeq 500	SRP223270	CARIBOU BIOSCIENCES, INC.	1743
readname problem	badreadname, inferred	SRR10185650	2019-09-26 21:31:24	0	NextSeq 500	SRP223270	CARIBOU BIOSCIENCES, INC.	1743
readname problem	badreadname, inferred	SRR10185642	2019-09-26 21:31:25	0	NextSeq 500	SRP223270	CARIBOU BIOSCIENCES, INC.	1743
readname problem	badreadname, inferred	SRR10185701	2019-09-26 21:31:24	0	NextSeq 500	SRP223270	CARIBOU BIOSCIENCES, INC.	1743
readname problem	badreadname, inferred	SRR10185692	2019-09-26 21:31:24	0	NextSeq 500	SRP223270	CARIBOU BIOSCIENCES, INC.	1743
readname problem	badreadname, inferred	SRR10185658	2019-09-26 21:31:24	0	NextSeq 500	SRP223270	CARIBOU BIOSCIENCES, INC.	1743
readname problem	badreadname, inferred	SRR10185649	2019-09-26 21:31:24	0	NextSeq 500	SRP223270	CARIBOU BIOSCIENCES, INC.	1743
readname problem	badreadname, inferred	SRR10185641	2019-09-26 21:31:25	0	NextSeq 500	SRP223270	CARIBOU BIOSCIENCES, INC.	1743
readname problem	badreadname, inferred	SRR10185700	2019-09-26 21:31:24	0	NextSeq 500	SRP223270	CARIBOU BIOSCIENCES, INC.	1743
readname problem	badreadname, inferred	SRR10185691	2019-09-28 04:08:05	0	NextSeq 500	SRP223270	CARIBOU BIOSCIENCES, INC.	1743
readname problem	badreadname, inferred	SRR10185657	2019-09-26 21:31:24	0	NextSeq 500	SRP223270	CARIBOU BIOSCIENCES, INC.	1743
readname problem	badreadname, inferred	SRR10185648	2019-09-26 21:31:24	0	NextSeq 500	SRP223270	CARIBOU BIOSCIENCES, INC.	1743
readname problem	badreadname, inferred	SRR10185615	2019-09-27 00:46:44	0	NextSeq 500	SRP223270	CARIBOU BIOSCIENCES, INC.	1743
readname problem	badreadname, inferred	SRR10185707	2019-09-26 21:31:24	0	NextSeq 500	SRP223270	CARIBOU BIOSCIENCES, INC.	1743
readname problem	badreadname, inferred	SRR10185699	2019-09-28 04:08:05	0	NextSeq 500	SRP223270	CARIBOU BIOSCIENCES, INC.	1743
readname problem	badreadname, inferred	SRR10185690	2019-09-26 21:31:24	0	NextSeq 500	SRP223270	CARIBOU BIOSCIENCES, INC.	1743
readname problem	badreadname, inferred	SRR10185656	2019-09-26 21:31:24	0	NextSeq 500	SRP223270	CARIBOU BIOSCIENCES, INC.	1743
readname problem	badreadname, inferred	SRR10185647	2019-09-26 21:31:25	0	NextSeq 500	SRP223270	CARIBOU BIOSCIENCES, INC.	1743
readname problem	badreadname, inferred	SRR10185614	2019-09-27 00:46:44	0	NextSeq 500	SRP223270	CARIBOU BIOSCIENCES, INC.	1743
readname problem	badreadname, inferred	SRR10185706	2019-09-26 21:31:24	0	NextSeq 500	SRP223270	CARIBOU BIOSCIENCES, INC.	1743
readname problem	badreadname, inferred	SRR10185698	2019-09-26 21:31:24	0	NextSeq 500	SRP223270	CARIBOU BIOSCIENCES, INC.	1743
readname problem	badreadname, inferred	SRR10185689	2019-09-26 21:31:24	0	NextSeq 500	SRP223270	CARIBOU BIOSCIENCES, INC.	1743
readname problem	badreadname, inferred	SRR10185655	2019-09-26 21:31:24	0	NextSeq 500	SRP223270	CARIBOU BIOSCIENCES, INC.	1743
readname problem	badreadname, inferred	SRR10185646	2019-09-28 04:08:05	0	NextSeq 500	SRP223270	CARIBOU BIOSCIENCES, INC.	1743
readname problem	badreadname, inferred	SRR10185613	2019-09-27 00:46:44	0	NextSeq 500	SRP223270	CARIBOU BIOSCIENCES, INC.	1743
readname problem	badreadname, inferred	SRR10185705	2019-09-26 21:31:24	0	NextSeq 500	SRP223270	CARIBOU BIOSCIENCES, INC.	1743
readname problem	badreadname, inferred	SRR10185696	2019-09-26 21:31:24	0	NextSeq 500	SRP223270	CARIBOU BIOSCIENCES, INC.	1743
readname problem	badreadname, inferred	SRR10185664	2019-09-26 21:31:24	0	NextSeq 500	SRP223270	CARIBOU BIOSCIENCES, INC.	1743
readname problem	badreadname, inferred	SRR10185654	2019-09-26 21:31:24	0	NextSeq 500	SRP223270	CARIBOU BIOSCIENCES, INC.	1743
readname problem	badreadname, inferred	SRR10185645	2019-09-26 21:31:25	0	NextSeq 500	SRP223270	CARIBOU BIOSCIENCES, INC.	1743
readname problem	badreadname, inferred	SRR10185612	2019-09-27 00:46:44	0	NextSeq 500	SRP223270	CARIBOU BIOSCIENCES, INC.	1743
readname problem	badreadname, inferred	SRR10185704	2019-09-26 21:31:24	0	NextSeq 500	SRP223270	CARIBOU BIOSCIENCES, INC.	1743
readname problem	badreadname, inferred	SRR10185695	2019-09-26 21:31:24	0	NextSeq 500	SRP223270	CARIBOU BIOSCIENCES, INC.	1743
readname problem	badreadname, inferred	SRR10185663	2019-09-26 21:31:24	0	NextSeq 500	SRP223270	CARIBOU BIOSCIENCES, INC.	1743
readname problem	badreadname, inferred	SRR10185611	2019-09-27 00:46:44	0	NextSeq 500	SRP223270	CARIBOU BIOSCIENCES, INC.	1743
readname problem	badreadname, inferred	SRR10185610	2019-09-27 00:46:44	0	NextSeq 500	SRP223270	CARIBOU BIOSCIENCES, INC.	1743
readname problem	badreadname, inferred	SRR10185609	2019-09-27 00:46:44	0	NextSeq 500	SRP223270	CARIBOU BIOSCIENCES, INC.	1743
readname problem	badreadname, inferred	SRR10185640	2019-09-26 21:31:25	0	NextSeq 500	SRP223270	CARIBOU BIOSCIENCES, INC.	1743
readname problem	badreadname, inferred	SRR10185631	2019-09-27 00:46:44	0	NextSeq 500	SRP223270	CARIBOU BIOSCIENCES, INC.	1743
readname problem	badreadname, inferred	SRR10185623	2019-09-27 00:46:44	0	NextSeq 500	SRP223270	CARIBOU BIOSCIENCES, INC.	1743
readname problem	badreadname, inferred	SRR10185639	2019-09-26 21:31:25	0	NextSeq 500	SRP223270	CARIBOU BIOSCIENCES, INC.	1743
readname problem	badreadname, inferred	SRR10185630	2019-09-27 00:46:44	0	NextSeq 500	SRP223270	CARIBOU BIOSCIENCES, INC.	1743
readname problem	badreadname, inferred	SRR10185622	2019-09-27 00:46:44	0	NextSeq 500	SRP223270	CARIBOU BIOSCIENCES, INC.	1743
readname problem	badreadname, inferred	SRR10185638	2019-09-27 00:46:44	0	NextSeq 500	SRP223270	CARIBOU BIOSCIENCES, INC.	1743
readname problem	badreadname, inferred	SRR10185629	2019-09-27 00:46:44	0	NextSeq 500	SRP223270	CARIBOU BIOSCIENCES, INC.	1743
readname problem	badreadname, inferred	SRR10185620	2019-09-28 04:08:05	0	NextSeq 500	SRP223270	CARIBOU BIOSCIENCES, INC.	1743
readname problem	badreadname, inferred	SRR10185637	2019-09-28 04:08:05	0	NextSeq 500	SRP223270	CARIBOU BIOSCIENCES, INC.	1743
readname problem	badreadname, inferred	SRR10185628	2019-09-28 04:08:05	0	NextSeq 500	SRP223270	CARIBOU BIOSCIENCES, INC.	1743
readname problem	badreadname, inferred	SRR10185619	2019-09-27 00:46:44	0	NextSeq 500	SRP223270	CARIBOU BIOSCIENCES, INC.	1743
readname problem	badreadname, inferred	SRR10185636	2019-09-27 00:46:44	0	NextSeq 500	SRP223270	CARIBOU BIOSCIENCES, INC.	1743
readname problem	badreadname, inferred	SRR10185627	2019-09-28 04:08:05	0	NextSeq 500	SRP223270	CARIBOU BIOSCIENCES, INC.	1743
readname problem	badreadname, inferred	SRR10185618	2019-09-27 00:46:44	0	NextSeq 500	SRP223270	CARIBOU BIOSCIENCES, INC.	1743
readname problem	badreadname, inferred	SRR10185635	2019-09-27 00:46:44	0	NextSeq 500	SRP223270	CARIBOU BIOSCIENCES, INC.	1743
readname problem	badreadname, inferred	SRR10185626	2019-09-27 00:46:44	0	NextSeq 500	SRP223270	CARIBOU BIOSCIENCES, INC.	1743
readname problem	badreadname, inferred	SRR10185617	2019-09-28 04:08:05	0	NextSeq 500	SRP223270	CARIBOU BIOSCIENCES, INC.	1743
readname problem	badreadname, inferred	SRR10185634	2019-09-27 00:46:44	0	NextSeq 500	SRP223270	CARIBOU BIOSCIENCES, INC.	1743
readname problem	badreadname, inferred	SRR10185625	2019-09-27 00:46:44	0	NextSeq 500	SRP223270	CARIBOU BIOSCIENCES, INC.	1743
readname problem	badreadname, inferred	SRR10185633	2019-09-27 00:46:44	0	NextSeq 500	SRP223270	CARIBOU BIOSCIENCES, INC.	1743
readname problem	badreadname, inferred	SRR10185624	2019-09-27 00:46:44	0	NextSeq 500	SRP223270	CARIBOU BIOSCIENCES, INC.	1743
readname problem	badreadname, inferred	SRR10185632	2019-09-27 00:46:44	0	NextSeq 500	SRP223270	CARIBOU BIOSCIENCES, INC.	1743
readname problem	badreadname, inferred	SRR10185683	2019-09-26 21:31:24	0	NextSeq 500	SRP223270	CARIBOU BIOSCIENCES, INC.	1743
readname problem	badreadname, inferred	SRR10185621	2019-09-27 00:46:44	0	NextSeq 500	SRP223270	CARIBOU BIOSCIENCES, INC.	1743
readname problem	badreadname, inferred	SRR10185672	2019-09-26 21:31:24	0	NextSeq 500	SRP223270	CARIBOU BIOSCIENCES, INC.	1743
readname problem	badreadname, inferred	SRR10185708	2019-09-26 21:31:24	0	NextSeq 500	SRP223270	CARIBOU BIOSCIENCES, INC.	1743
readname problem	badreadname, inferred	SRR10185697	2019-09-26 21:31:24	0	NextSeq 500	SRP223270	CARIBOU BIOSCIENCES, INC.	1743
readname problem	badreadname, inferred	SRR10185662	2019-09-26 21:31:24	0	NextSeq 500	SRP223270	CARIBOU BIOSCIENCES, INC.	1743
readname problem	badreadname, inferred	SRR10185651	2019-09-26 21:31:24	0	NextSeq 500	SRP223270	CARIBOU BIOSCIENCES, INC.	1743
readname problem	badreadname, inferred	SRR10185616	2019-09-27 00:46:44	0	NextSeq 500	SRP223270	CARIBOU BIOSCIENCES, INC.	1743
readname problem	badreadname, inferred	SRR10185667	2019-09-26 21:31:24	0	NextSeq 500	SRP223270	CARIBOU BIOSCIENCES, INC.	1743
readname problem	badreadname, inferred	SRR10185685	2019-09-28 04:08:05	0	NextSeq 500	SRP223270	CARIBOU BIOSCIENCES, INC.	1743
readname problem	badreadname, inferred	SRR10185676	2019-09-26 21:31:24	1	NextSeq 500	SRP223270	CARIBOU BIOSCIENCES, INC.	1743
readname problem	badreadname, inferred	SRR10185666	2019-09-26 21:31:24	0	NextSeq 500	SRP223270	CARIBOU BIOSCIENCES, INC.	1743
readname problem	badreadname, inferred	SRR10185684	2019-09-26 21:31:24	0	NextSeq 500	SRP223270	CARIBOU BIOSCIENCES, INC.	1743
readname problem	badreadname, inferred	SRR10185675	2019-09-28 04:08:05	0	NextSeq 500	SRP223270	CARIBOU BIOSCIENCES, INC.	1743
readname problem	badreadname, inferred	SRR10185665	2019-09-26 21:31:24	1	NextSeq 500	SRP223270	CARIBOU BIOSCIENCES, INC.	1743
readname problem	badreadname, inferred	SRR10185682	2019-09-26 21:31:24	0	NextSeq 500	SRP223270	CARIBOU BIOSCIENCES, INC.	1743
readname problem	badreadname, inferred	SRR10185674	2019-09-26 21:31:24	0	NextSeq 500	SRP223270	CARIBOU BIOSCIENCES, INC.	1743
readname problem	badreadname, inferred	SRR10185681	2019-09-26 21:31:24	0	NextSeq 500	SRP223270	CARIBOU BIOSCIENCES, INC.	1743
readname problem	badreadname, inferred	SRR10185673	2019-09-26 21:31:24	0	NextSeq 500	SRP223270	CARIBOU BIOSCIENCES, INC.	1743
readname problem	badreadname, inferred	SRR10185680	2019-09-26 21:31:24	1	NextSeq 500	SRP223270	CARIBOU BIOSCIENCES, INC.	1743
readname problem	badreadname, inferred	SRR10185671	2019-09-26 21:31:24	0	NextSeq 500	SRP223270	CARIBOU BIOSCIENCES, INC.	1743
readname problem	badreadname, inferred	SRR10185688	2019-09-26 21:31:24	0	NextSeq 500	SRP223270	CARIBOU BIOSCIENCES, INC.	1743
readname problem	badreadname, inferred	SRR10185679	2019-09-26 21:31:24	0	NextSeq 500	SRP223270	CARIBOU BIOSCIENCES, INC.	1743
readname problem	badreadname, inferred	SRR10185670	2019-09-26 21:31:24	0	NextSeq 500	SRP223270	CARIBOU BIOSCIENCES, INC.	1743
readname problem	badreadname, inferred	SRR10185687	2019-09-26 21:31:24	1	NextSeq 500	SRP223270	CARIBOU BIOSCIENCES, INC.	1743
readname problem	badreadname, inferred	SRR10185678	2019-09-26 21:31:24	0	NextSeq 500	SRP223270	CARIBOU BIOSCIENCES, INC.	1743
readname problem	badreadname, inferred	SRR10185669	2019-09-28 04:08:05	1	NextSeq 500	SRP223270	CARIBOU BIOSCIENCES, INC.	1743
readname problem	badreadname, inferred	SRR10185686	2019-09-26 21:31:24	0	NextSeq 500	SRP223270	CARIBOU BIOSCIENCES, INC.	1743
readname problem	badreadname, inferred	SRR10185677	2019-09-26 21:31:24	0	NextSeq 500	SRP223270	CARIBOU BIOSCIENCES, INC.	1743
readname problem	badreadname, inferred	SRR10185668	2019-09-26 21:31:24	1	NextSeq 500	SRP223270	CARIBOU BIOSCIENCES, INC.	1743
readname problem	badreadname, inferred	SRR10185295	2019-09-26 21:02:13	0	NextSeq 500	SRP223270	CARIBOU BIOSCIENCES, INC.	1743
readname problem	badreadname, inferred	SRR10185285	2019-09-26 21:02:13	0	NextSeq 500	SRP223270	CARIBOU BIOSCIENCES, INC.	1743
readname problem	badreadname, inferred	SRR10185276	2019-09-26 21:02:13	0	NextSeq 500	SRP223270	CARIBOU BIOSCIENCES, INC.	1743
readname problem	badreadname, inferred	SRR10185243	2019-09-28 04:08:04	0	NextSeq 500	SRP223270	CARIBOU BIOSCIENCES, INC.	1743
readname problem	badreadname, inferred	SRR10185235	2019-09-26 21:02:14	0	NextSeq 500	SRP223270	CARIBOU BIOSCIENCES, INC.	1743
readname problem	badreadname, inferred	SRR10185712	2019-09-26 21:31:24	0	NextSeq 500	SRP223270	CARIBOU BIOSCIENCES, INC.	1743
readname problem	badreadname, inferred	SRR10185294	2019-09-26 21:02:13	0	NextSeq 500	SRP223270	CARIBOU BIOSCIENCES, INC.	1743
readname problem	badreadname, inferred	SRR10185284	2019-09-26 21:02:13	0	NextSeq 500	SRP223270	CARIBOU BIOSCIENCES, INC.	1743
readname problem	badreadname, inferred	SRR10185275	2019-09-28 04:08:04	0	NextSeq 500	SRP223270	CARIBOU BIOSCIENCES, INC.	1743
readname problem	badreadname, inferred	SRR10185242	2019-09-26 21:02:14	0	NextSeq 500	SRP223270	CARIBOU BIOSCIENCES, INC.	1743
readname problem	badreadname, inferred	SRR10185234	2019-09-26 21:02:14	0	NextSeq 500	SRP223270	CARIBOU BIOSCIENCES, INC.	1743
readname problem	badreadname, inferred	SRR10185711	2019-09-28 04:08:04	0	NextSeq 500	SRP223270	CARIBOU BIOSCIENCES, INC.	1743
readname problem	badreadname, inferred	SRR10185293	2019-09-26 21:02:13	0	NextSeq 500	SRP223270	CARIBOU BIOSCIENCES, INC.	1743
readname problem	badreadname, inferred	SRR10185283	2019-09-26 21:02:13	0	NextSeq 500	SRP223270	CARIBOU BIOSCIENCES, INC.	1743
readname problem	badreadname, inferred	SRR10185250	2019-09-26 21:02:14	0	NextSeq 500	SRP223270	CARIBOU BIOSCIENCES, INC.	1743
readname problem	badreadname, inferred	SRR10185241	2019-09-26 21:02:14	0	NextSeq 500	SRP223270	CARIBOU BIOSCIENCES, INC.	1743
readname problem	badreadname, inferred	SRR10185232	2019-09-26 21:02:14	0	NextSeq 500	SRP223270	CARIBOU BIOSCIENCES, INC.	1743
readname problem	badreadname, inferred	SRR10185710	2019-09-28 04:08:04	0	NextSeq 500	SRP223270	CARIBOU BIOSCIENCES, INC.	1743
readname problem	badreadname, inferred	SRR10185292	2019-09-26 21:02:13	0	NextSeq 500	SRP223270	CARIBOU BIOSCIENCES, INC.	1743
readname problem	badreadname, inferred	SRR10185282	2019-09-26 21:02:13	0	NextSeq 500	SRP223270	CARIBOU BIOSCIENCES, INC.	1743
readname problem	badreadname, inferred	SRR10185249	2019-09-26 21:02:14	0	NextSeq 500	SRP223270	CARIBOU BIOSCIENCES, INC.	1743
readname problem	badreadname, inferred	SRR10185240	2019-09-26 21:02:14	0	NextSeq 500	SRP223270	CARIBOU BIOSCIENCES, INC.	1743
readname problem	badreadname, inferred	SRR10185231	2019-09-26 21:02:14	0	NextSeq 500	SRP223270	CARIBOU BIOSCIENCES, INC.	1743
readname problem	badreadname, inferred	SRR10185709	2019-09-26 21:31:24	0	NextSeq 500	SRP223270	CARIBOU BIOSCIENCES, INC.	1743
readname problem	badreadname, inferred	SRR10185289	2019-09-26 21:02:13	0	NextSeq 500	SRP223270	CARIBOU BIOSCIENCES, INC.	1743
readname problem	badreadname, inferred	SRR10185281	2019-09-26 21:02:13	0	NextSeq 500	SRP223270	CARIBOU BIOSCIENCES, INC.	1743
readname problem	badreadname, inferred	SRR10185248	2019-09-26 21:02:14	0	NextSeq 500	SRP223270	CARIBOU BIOSCIENCES, INC.	1743
readname problem	badreadname, inferred	SRR10185239	2019-09-26 21:02:14	0	NextSeq 500	SRP223270	CARIBOU BIOSCIENCES, INC.	1743
readname problem	badreadname, inferred	SRR10185230	2019-09-26 21:02:14	0	NextSeq 500	SRP223270	CARIBOU BIOSCIENCES, INC.	1743
readname problem	badreadname, inferred	SRR10185298	2019-09-26 21:02:13	0	NextSeq 500	SRP223270	CARIBOU BIOSCIENCES, INC.	1743
readname problem	badreadname, inferred	SRR10185288	2019-09-26 21:02:13	0	NextSeq 500	SRP223270	CARIBOU BIOSCIENCES, INC.	1743
readname problem	badreadname, inferred	SRR10185280	2019-09-26 21:02:13	0	NextSeq 500	SRP223270	CARIBOU BIOSCIENCES, INC.	1743
readname problem	badreadname, inferred	SRR10185247	2019-09-26 21:02:14	0	NextSeq 500	SRP223270	CARIBOU BIOSCIENCES, INC.	1743
readname problem	badreadname, inferred	SRR10185238	2019-09-26 21:02:14	0	NextSeq 500	SRP223270	CARIBOU BIOSCIENCES, INC.	1743
readname problem	badreadname, inferred	SRR10185229	2019-09-26 21:02:14	0	NextSeq 500	SRP223270	CARIBOU BIOSCIENCES, INC.	1743
readname problem	badreadname, inferred	SRR10185297	2019-09-26 21:02:13	0	NextSeq 500	SRP223270	CARIBOU BIOSCIENCES, INC.	1743
readname problem	badreadname, inferred	SRR10185287	2019-09-26 21:02:13	0	NextSeq 500	SRP223270	CARIBOU BIOSCIENCES, INC.	1743
readname problem	badreadname, inferred	SRR10185278	2019-09-26 21:02:13	0	NextSeq 500	SRP223270	CARIBOU BIOSCIENCES, INC.	1743
readname problem	badreadname, inferred	SRR10185246	2019-09-26 21:02:14	0	NextSeq 500	SRP223270	CARIBOU BIOSCIENCES, INC.	1743
readname problem	badreadname, inferred	SRR10185237	2019-09-26 21:02:14	0	NextSeq 500	SRP223270	CARIBOU BIOSCIENCES, INC.	1743
readname problem	badreadname, inferred	SRR10185228	2019-09-26 21:02:14	0	NextSeq 500	SRP223270	CARIBOU BIOSCIENCES, INC.	1743
readname problem	badreadname, inferred	SRR10185296	2019-09-26 21:02:13	0	NextSeq 500	SRP223270	CARIBOU BIOSCIENCES, INC.	1743
readname problem	badreadname, inferred	SRR10185286	2019-09-26 21:02:13	0	NextSeq 500	SRP223270	CARIBOU BIOSCIENCES, INC.	1743
readname problem	badreadname, inferred	SRR10185277	2019-09-26 21:02:13	0	NextSeq 500	SRP223270	CARIBOU BIOSCIENCES, INC.	1743
readname problem	badreadname, inferred	SRR10185245	2019-09-26 21:02:14	0	NextSeq 500	SRP223270	CARIBOU BIOSCIENCES, INC.	1743
readname problem	badreadname, inferred	SRR10185236	2019-09-26 21:02:14	0	NextSeq 500	SRP223270	CARIBOU BIOSCIENCES, INC.	1743
readname problem	badreadname, inferred	SRR10185227	2019-09-26 21:02:14	0	NextSeq 500	SRP223270	CARIBOU BIOSCIENCES, INC.	1743
readname problem	badreadname, inferred	SRR10185268	2019-09-26 21:02:14	0	NextSeq 500	SRP223270	CARIBOU BIOSCIENCES, INC.	1743
readname problem	badreadname, inferred	SRR10185260	2019-09-26 21:02:14	0	NextSeq 500	SRP223270	CARIBOU BIOSCIENCES, INC.	1743
readname problem	badreadname, inferred	SRR10185251	2019-09-26 21:02:14	0	NextSeq 500	SRP223270	CARIBOU BIOSCIENCES, INC.	1743
readname problem	badreadname, inferred	SRR10185218	2019-09-26 21:31:23	0	NextSeq 500	SRP223270	CARIBOU BIOSCIENCES, INC.	1743
readname problem	badreadname, inferred	SRR10185719	2019-09-26 21:31:24	0	NextSeq 500	SRP223270	CARIBOU BIOSCIENCES, INC.	1743
readname problem	badreadname, inferred	SRR10185267	2019-09-26 21:02:14	0	NextSeq 500	SRP223270	CARIBOU BIOSCIENCES, INC.	1743
readname problem	badreadname, inferred	SRR10185259	2019-09-26 21:02:14	0	NextSeq 500	SRP223270	CARIBOU BIOSCIENCES, INC.	1743
readname problem	badreadname, inferred	SRR10185226	2019-09-26 21:02:14	0	NextSeq 500	SRP223270	CARIBOU BIOSCIENCES, INC.	1743
readname problem	badreadname, inferred	SRR10185217	2019-09-26 21:31:23	0	NextSeq 500	SRP223270	CARIBOU BIOSCIENCES, INC.	1743
readname problem	badreadname, inferred	SRR10185718	2019-09-26 21:31:24	0	NextSeq 500	SRP223270	CARIBOU BIOSCIENCES, INC.	1743
readname problem	badreadname, inferred	SRR10185266	2019-09-26 21:02:14	0	NextSeq 500	SRP223270	CARIBOU BIOSCIENCES, INC.	1743
readname problem	badreadname, inferred	SRR10185257	2019-09-26 21:02:14	0	NextSeq 500	SRP223270	CARIBOU BIOSCIENCES, INC.	1743
readname problem	badreadname, inferred	SRR10185225	2019-09-26 21:31:23	0	NextSeq 500	SRP223270	CARIBOU BIOSCIENCES, INC.	1743
readname problem	badreadname, inferred	SRR10185216	2019-09-26 21:31:23	0	NextSeq 500	SRP223270	CARIBOU BIOSCIENCES, INC.	1743
readname problem	badreadname, inferred	SRR10185717	2019-09-26 21:31:24	0	NextSeq 500	SRP223270	CARIBOU BIOSCIENCES, INC.	1743
readname problem	badreadname, inferred	SRR10185265	2019-09-26 21:02:14	0	NextSeq 500	SRP223270	CARIBOU BIOSCIENCES, INC.	1743
readname problem	badreadname, inferred	SRR10185256	2019-09-26 21:02:14	0	NextSeq 500	SRP223270	CARIBOU BIOSCIENCES, INC.	1743
readname problem	badreadname, inferred	SRR10185224	2019-09-26 21:31:23	0	NextSeq 500	SRP223270	CARIBOU BIOSCIENCES, INC.	1743
readname problem	badreadname, inferred	SRR10185215	2019-09-26 21:31:23	0	NextSeq 500	SRP223270	CARIBOU BIOSCIENCES, INC.	1743
readname problem	badreadname, inferred	SRR10185716	2019-09-26 21:31:24	0	NextSeq 500	SRP223270	CARIBOU BIOSCIENCES, INC.	1743
readname problem	badreadname, inferred	SRR10185274	2019-09-26 21:02:13	0	NextSeq 500	SRP223270	CARIBOU BIOSCIENCES, INC.	1743
readname problem	badreadname, inferred	SRR10185264	2019-09-26 21:02:14	0	NextSeq 500	SRP223270	CARIBOU BIOSCIENCES, INC.	1743
readname problem	badreadname, inferred	SRR10185255	2019-09-26 21:02:14	0	NextSeq 500	SRP223270	CARIBOU BIOSCIENCES, INC.	1743
readname problem	badreadname, inferred	SRR10185222	2019-09-26 21:31:23	0	NextSeq 500	SRP223270	CARIBOU BIOSCIENCES, INC.	1743
readname problem	badreadname, inferred	SRR10185214	2019-09-26 21:31:24	0	NextSeq 500	SRP223270	CARIBOU BIOSCIENCES, INC.	1743
readname problem	badreadname, inferred	SRR10185715	2019-09-26 21:31:24	0	NextSeq 500	SRP223270	CARIBOU BIOSCIENCES, INC.	1743
readname problem	badreadname, inferred	SRR10185273	2019-09-26 21:02:13	0	NextSeq 500	SRP223270	CARIBOU BIOSCIENCES, INC.	1743
readname problem	badreadname, inferred	SRR10185263	2019-09-26 21:02:14	0	NextSeq 500	SRP223270	CARIBOU BIOSCIENCES, INC.	1743
readname problem	badreadname, inferred	SRR10185254	2019-09-26 21:02:14	0	NextSeq 500	SRP223270	CARIBOU BIOSCIENCES, INC.	1743
readname problem	badreadname, inferred	SRR10185221	2019-09-26 21:31:23	0	NextSeq 500	SRP223270	CARIBOU BIOSCIENCES, INC.	1743
readname problem	badreadname, inferred	SRR10185213	2019-09-26 21:31:24	0	NextSeq 500	SRP223270	CARIBOU BIOSCIENCES, INC.	1743
readname problem	badreadname, inferred	SRR10185714	2019-09-26 21:31:24	0	NextSeq 500	SRP223270	CARIBOU BIOSCIENCES, INC.	1743
readname problem	badreadname, inferred	SRR10185272	2019-09-26 21:02:13	0	NextSeq 500	SRP223270	CARIBOU BIOSCIENCES, INC.	1743
readname problem	badreadname, inferred	SRR10185262	2019-09-26 21:02:14	0	NextSeq 500	SRP223270	CARIBOU BIOSCIENCES, INC.	1743
readname problem	badreadname, inferred	SRR10185253	2019-09-26 21:02:14	0	NextSeq 500	SRP223270	CARIBOU BIOSCIENCES, INC.	1743
readname problem	badreadname, inferred	SRR10185220	2019-09-26 21:31:23	0	NextSeq 500	SRP223270	CARIBOU BIOSCIENCES, INC.	1743
readname problem	badreadname, inferred	SRR10185721	2019-09-26 21:31:24	0	NextSeq 500	SRP223270	CARIBOU BIOSCIENCES, INC.	1743
readname problem	badreadname, inferred	SRR10185713	2019-09-26 21:31:24	0	NextSeq 500	SRP223270	CARIBOU BIOSCIENCES, INC.	1743
readname problem	badreadname, inferred	SRR10185271	2019-09-26 21:02:14	0	NextSeq 500	SRP223270	CARIBOU BIOSCIENCES, INC.	1743
readname problem	badreadname, inferred	SRR10185261	2019-09-26 21:02:14	0	NextSeq 500	SRP223270	CARIBOU BIOSCIENCES, INC.	1743
readname problem	badreadname, inferred	SRR10185252	2019-09-26 21:02:14	0	NextSeq 500	SRP223270	CARIBOU BIOSCIENCES, INC.	1743
readname problem	badreadname, inferred	SRR10185219	2019-09-26 21:31:23	0	NextSeq 500	SRP223270	CARIBOU BIOSCIENCES, INC.	1743
readname problem	badreadname, inferred	SRR10185720	2019-09-26 21:31:24	0	NextSeq 500	SRP223270	CARIBOU BIOSCIENCES, INC.	1743
readname problem	badreadname, inferred	SRR10185244	2019-09-26 21:02:14	0	NextSeq 500	SRP223270	CARIBOU BIOSCIENCES, INC.	1743
readname problem	badreadname, inferred	SRR10185233	2019-09-26 21:02:14	0	NextSeq 500	SRP223270	CARIBOU BIOSCIENCES, INC.	1743
readname problem	badreadname, inferred	SRR10185291	2019-09-26 21:02:13	0	NextSeq 500	SRP223270	CARIBOU BIOSCIENCES, INC.	1743
readname problem	badreadname, inferred	SRR10185269	2019-09-26 21:02:14	0	NextSeq 500	SRP223270	CARIBOU BIOSCIENCES, INC.	1743
readname problem	badreadname, inferred	SRR10185258	2019-09-26 21:02:14	0	NextSeq 500	SRP223270	CARIBOU BIOSCIENCES, INC.	1743
readname problem	badreadname, inferred	SRR10185270	2019-09-26 21:02:14	0	NextSeq 500	SRP223270	CARIBOU BIOSCIENCES, INC.	1743
readname problem	badreadname, inferred	SRR10185290	2019-09-26 21:02:13	0	NextSeq 500	SRP223270	CARIBOU BIOSCIENCES, INC.	1743
readname problem	badreadname, inferred	SRR10185223	2019-09-26 21:31:23	0	NextSeq 500	SRP223270	CARIBOU BIOSCIENCES, INC.	1743
readname problem	badreadname, inferred	SRR10185279	2019-09-26 21:02:13	0	NextSeq 500	SRP223270	CARIBOU BIOSCIENCES, INC.	1743
readname problem	badreadname, inferred	SRR10185722	2019-09-26 21:31:24	0	NextSeq 500	SRP223270	CARIBOU BIOSCIENCES, INC.	1743
readname problem	badreadname, inferred	SRR10185304	2019-09-26 21:02:13	0	NextSeq 500	SRP223270	CARIBOU BIOSCIENCES, INC.	1743
readname problem	badreadname, inferred	SRR10185303	2019-09-26 21:02:13	0	NextSeq 500	SRP223270	CARIBOU BIOSCIENCES, INC.	1743
readname problem	badreadname, inferred	SRR10185301	2019-09-26 21:02:13	0	NextSeq 500	SRP223270	CARIBOU BIOSCIENCES, INC.	1743
readname problem	badreadname, inferred	SRR10185300	2019-09-26 21:02:13	0	NextSeq 500	SRP223270	CARIBOU BIOSCIENCES, INC.	1743
readname problem	badreadname, inferred	SRR10185299	2019-09-26 21:02:13	0	NextSeq 500	SRP223270	CARIBOU BIOSCIENCES, INC.	1743
readname problem	badreadname, inferred	SRR10185359	2019-09-26 20:21:12	0	NextSeq 500	SRP223270	CARIBOU BIOSCIENCES, INC.	1743
readname problem	badreadname, inferred	SRR10185360	2019-09-26 20:21:12	0	NextSeq 500	SRP223270	CARIBOU BIOSCIENCES, INC.	1743
readname problem	badreadname, inferred	SRR10185381	2019-09-26 20:19:12	0	NextSeq 500	SRP223270	CARIBOU BIOSCIENCES, INC.	1743
readname problem	badreadname, inferred	SRR10185350	2019-09-26 20:52:11	0	NextSeq 500	SRP223270	CARIBOU BIOSCIENCES, INC.	1743
readname problem	badreadname, inferred	SRR10185346	2019-09-26 20:53:12	0	NextSeq 500	SRP223270	CARIBOU BIOSCIENCES, INC.	1743
readname problem	badreadname, inferred	SRR10185349	2019-09-26 20:53:12	0	NextSeq 500	SRP223270	CARIBOU BIOSCIENCES, INC.	1743
readname problem	badreadname, inferred	SRR10185335	2019-09-26 20:53:12	0	NextSeq 500	SRP223270	CARIBOU BIOSCIENCES, INC.	1743
readname problem	badreadname, inferred	SRR10185348	2019-09-26 20:53:12	0	NextSeq 500	SRP223270	CARIBOU BIOSCIENCES, INC.	1743
readname problem	badreadname, inferred	SRR10185324	2019-09-26 20:54:16	0	NextSeq 500	SRP223270	CARIBOU BIOSCIENCES, INC.	1743
readname problem	badreadname, inferred	SRR10185347	2019-09-26 20:53:12	0	NextSeq 500	SRP223270	CARIBOU BIOSCIENCES, INC.	1743
readname problem	badreadname, inferred	SRR10185313	2019-09-26 21:02:13	0	NextSeq 500	SRP223270	CARIBOU BIOSCIENCES, INC.	1743
readname problem	badreadname, inferred	SRR10185302	2019-09-26 21:02:13	0	NextSeq 500	SRP223270	CARIBOU BIOSCIENCES, INC.	1743
readname problem	badreadname, inferred	SRR10185392	2019-09-26 20:19:12	0	NextSeq 500	SRP223270	CARIBOU BIOSCIENCES, INC.	1743
readname problem	badreadname, inferred	SRR10185330	2019-09-26 20:54:16	0	NextSeq 500	SRP223270	CARIBOU BIOSCIENCES, INC.	1743
readname problem	badreadname, inferred	SRR10185321	2019-09-26 21:02:12	0	NextSeq 500	SRP223270	CARIBOU BIOSCIENCES, INC.	1743
readname problem	badreadname, inferred	SRR10185312	2019-09-26 21:02:13	0	NextSeq 500	SRP223270	CARIBOU BIOSCIENCES, INC.	1743
readname problem	badreadname, inferred	SRR10185398	2019-09-26 20:19:12	0	NextSeq 500	SRP223270	CARIBOU BIOSCIENCES, INC.	1743
readname problem	badreadname, inferred	SRR10185389	2019-09-26 20:19:12	0	NextSeq 500	SRP223270	CARIBOU BIOSCIENCES, INC.	1743
readname problem	badreadname, inferred	SRR10185380	2019-09-26 20:19:12	0	NextSeq 500	SRP223270	CARIBOU BIOSCIENCES, INC.	1743
readname problem	badreadname, inferred	SRR10185372	2019-09-26 20:20:12	0	NextSeq 500	SRP223270	CARIBOU BIOSCIENCES, INC.	1743
readname problem	badreadname, inferred	SRR10185339	2019-09-26 20:53:12	0	NextSeq 500	SRP223270	CARIBOU BIOSCIENCES, INC.	1743
readname problem	badreadname, inferred	SRR10185329	2019-09-26 20:54:16	0	NextSeq 500	SRP223270	CARIBOU BIOSCIENCES, INC.	1743
readname problem	badreadname, inferred	SRR10185320	2019-09-26 21:02:12	0	NextSeq 500	SRP223270	CARIBOU BIOSCIENCES, INC.	1743
readname problem	badreadname, inferred	SRR10185311	2019-09-28 04:08:04	0	NextSeq 500	SRP223270	CARIBOU BIOSCIENCES, INC.	1743
readname problem	badreadname, inferred	SRR10185397	2019-09-26 20:19:12	0	NextSeq 500	SRP223270	CARIBOU BIOSCIENCES, INC.	1743
readname problem	badreadname, inferred	SRR10185388	2019-09-26 20:19:12	0	NextSeq 500	SRP223270	CARIBOU BIOSCIENCES, INC.	1743
readname problem	badreadname, inferred	SRR10185379	2019-09-26 20:20:12	0	NextSeq 500	SRP223270	CARIBOU BIOSCIENCES, INC.	1743
readname problem	badreadname, inferred	SRR10185371	2019-09-26 20:20:12	0	NextSeq 500	SRP223270	CARIBOU BIOSCIENCES, INC.	1743
readname problem	badreadname, inferred	SRR10185338	2019-09-26 20:53:12	0	NextSeq 500	SRP223270	CARIBOU BIOSCIENCES, INC.	1743
readname problem	badreadname, inferred	SRR10185328	2019-09-26 20:54:16	0	NextSeq 500	SRP223270	CARIBOU BIOSCIENCES, INC.	1743
readname problem	badreadname, inferred	SRR10185319	2019-09-26 21:02:13	0	NextSeq 500	SRP223270	CARIBOU BIOSCIENCES, INC.	1743
readname problem	badreadname, inferred	SRR10185310	2019-09-26 21:02:13	0	NextSeq 500	SRP223270	CARIBOU BIOSCIENCES, INC.	1743
readname problem	badreadname, inferred	SRR10185396	2019-09-26 20:19:12	0	NextSeq 500	SRP223270	CARIBOU BIOSCIENCES, INC.	1743
readname problem	badreadname, inferred	SRR10185387	2019-09-26 20:19:12	0	NextSeq 500	SRP223270	CARIBOU BIOSCIENCES, INC.	1743
readname problem	badreadname, inferred	SRR10185378	2019-09-26 20:20:12	0	NextSeq 500	SRP223270	CARIBOU BIOSCIENCES, INC.	1743
readname problem	badreadname, inferred	SRR10185345	2019-09-26 20:53:12	0	NextSeq 500	SRP223270	CARIBOU BIOSCIENCES, INC.	1743
readname problem	badreadname, inferred	SRR10185337	2019-09-26 20:53:12	0	NextSeq 500	SRP223270	CARIBOU BIOSCIENCES, INC.	1743
readname problem	badreadname, inferred	SRR10185327	2019-09-26 20:54:16	0	NextSeq 500	SRP223270	CARIBOU BIOSCIENCES, INC.	1743
readname problem	badreadname, inferred	SRR10185318	2019-09-26 21:02:13	0	NextSeq 500	SRP223270	CARIBOU BIOSCIENCES, INC.	1743
readname problem	badreadname, inferred	SRR10185309	2019-09-26 21:02:13	0	NextSeq 500	SRP223270	CARIBOU BIOSCIENCES, INC.	1743
readname problem	badreadname, inferred	SRR10185395	2019-09-26 20:19:12	0	NextSeq 500	SRP223270	CARIBOU BIOSCIENCES, INC.	1743
readname problem	badreadname, inferred	SRR10185386	2019-09-26 20:19:12	0	NextSeq 500	SRP223270	CARIBOU BIOSCIENCES, INC.	1743
readname problem	badreadname, inferred	SRR10185377	2019-09-26 20:20:12	0	NextSeq 500	SRP223270	CARIBOU BIOSCIENCES, INC.	1743
readname problem	badreadname, inferred	SRR10185344	2019-09-26 20:53:12	0	NextSeq 500	SRP223270	CARIBOU BIOSCIENCES, INC.	1743
readname problem	badreadname, inferred	SRR10185336	2019-09-26 20:53:12	0	NextSeq 500	SRP223270	CARIBOU BIOSCIENCES, INC.	1743
readname problem	badreadname, inferred	SRR10185326	2019-09-26 20:54:16	0	NextSeq 500	SRP223270	CARIBOU BIOSCIENCES, INC.	1743
readname problem	badreadname, inferred	SRR10185317	2019-09-26 21:02:13	0	NextSeq 500	SRP223270	CARIBOU BIOSCIENCES, INC.	1743
readname problem	badreadname, inferred	SRR10185308	2019-09-26 21:02:13	0	NextSeq 500	SRP223270	CARIBOU BIOSCIENCES, INC.	1743
readname problem	badreadname, inferred	SRR10185394	2019-09-26 20:19:12	0	NextSeq 500	SRP223270	CARIBOU BIOSCIENCES, INC.	1743
readname problem	badreadname, inferred	SRR10185385	2019-09-26 20:19:12	0	NextSeq 500	SRP223270	CARIBOU BIOSCIENCES, INC.	1743
readname problem	badreadname, inferred	SRR10185376	2019-09-26 20:20:12	0	NextSeq 500	SRP223270	CARIBOU BIOSCIENCES, INC.	1743
readname problem	badreadname, inferred	SRR10185343	2019-09-26 20:53:12	0	NextSeq 500	SRP223270	CARIBOU BIOSCIENCES, INC.	1743
readname problem	badreadname, inferred	SRR10185334	2019-09-26 20:54:16	0	NextSeq 500	SRP223270	CARIBOU BIOSCIENCES, INC.	1743
readname problem	badreadname, inferred	SRR10185325	2019-09-26 20:54:16	0	NextSeq 500	SRP223270	CARIBOU BIOSCIENCES, INC.	1743
readname problem	badreadname, inferred	SRR10185316	2019-09-26 21:02:13	0	NextSeq 500	SRP223270	CARIBOU BIOSCIENCES, INC.	1743
readname problem	badreadname, inferred	SRR10185307	2019-09-26 21:02:13	0	NextSeq 500	SRP223270	CARIBOU BIOSCIENCES, INC.	1743
readname problem	badreadname, inferred	SRR10185393	2019-09-26 20:19:12	0	NextSeq 500	SRP223270	CARIBOU BIOSCIENCES, INC.	1743
readname problem	badreadname, inferred	SRR10185384	2019-09-26 20:19:12	0	NextSeq 500	SRP223270	CARIBOU BIOSCIENCES, INC.	1743
readname problem	badreadname, inferred	SRR10185375	2019-09-26 20:20:12	0	NextSeq 500	SRP223270	CARIBOU BIOSCIENCES, INC.	1743
readname problem	badreadname, inferred	SRR10185342	2019-09-26 20:53:12	0	NextSeq 500	SRP223270	CARIBOU BIOSCIENCES, INC.	1743
readname problem	badreadname, inferred	SRR10185333	2019-09-26 20:54:16	0	NextSeq 500	SRP223270	CARIBOU BIOSCIENCES, INC.	1743
readname problem	badreadname, inferred	SRR10185323	2019-09-26 20:54:16	0	NextSeq 500	SRP223270	CARIBOU BIOSCIENCES, INC.	1743
readname problem	badreadname, inferred	SRR10185315	2019-09-26 21:02:13	0	NextSeq 500	SRP223270	CARIBOU BIOSCIENCES, INC.	1743
readname problem	badreadname, inferred	SRR10185306	2019-09-28 04:08:04	0	NextSeq 500	SRP223270	CARIBOU BIOSCIENCES, INC.	1743
readname problem	badreadname, inferred	SRR10185391	2019-09-26 20:19:12	0	NextSeq 500	SRP223270	CARIBOU BIOSCIENCES, INC.	1743
readname problem	badreadname, inferred	SRR10185383	2019-09-26 20:19:12	0	NextSeq 500	SRP223270	CARIBOU BIOSCIENCES, INC.	1743
readname problem	badreadname, inferred	SRR10185374	2019-09-26 20:20:12	0	NextSeq 500	SRP223270	CARIBOU BIOSCIENCES, INC.	1743
readname problem	badreadname, inferred	SRR10185341	2019-09-26 20:53:12	0	NextSeq 500	SRP223270	CARIBOU BIOSCIENCES, INC.	1743
readname problem	badreadname, inferred	SRR10185332	2019-09-26 20:54:16	0	NextSeq 500	SRP223270	CARIBOU BIOSCIENCES, INC.	1743
readname problem	badreadname, inferred	SRR10185322	2019-09-26 21:02:12	0	NextSeq 500	SRP223270	CARIBOU BIOSCIENCES, INC.	1743
readname problem	badreadname, inferred	SRR10185314	2019-09-26 21:02:13	0	NextSeq 500	SRP223270	CARIBOU BIOSCIENCES, INC.	1743
readname problem	badreadname, inferred	SRR10185305	2019-09-26 21:02:13	0	NextSeq 500	SRP223270	CARIBOU BIOSCIENCES, INC.	1743
readname problem	badreadname, inferred	SRR10185390	2019-09-26 20:19:12	0	NextSeq 500	SRP223270	CARIBOU BIOSCIENCES, INC.	1743
readname problem	badreadname, inferred	SRR10185382	2019-09-26 20:19:12	0	NextSeq 500	SRP223270	CARIBOU BIOSCIENCES, INC.	1743
readname problem	badreadname, inferred	SRR10185373	2019-09-26 20:20:12	0	NextSeq 500	SRP223270	CARIBOU BIOSCIENCES, INC.	1743
readname problem	badreadname, inferred	SRR10185340	2019-09-26 20:53:12	0	NextSeq 500	SRP223270	CARIBOU BIOSCIENCES, INC.	1743
readname problem	badreadname, inferred	SRR10185331	2019-09-26 20:54:16	0	NextSeq 500	SRP223270	CARIBOU BIOSCIENCES, INC.	1743
readname problem	badreadname, inferred	SRR10185368	2019-09-26 20:20:12	0	NextSeq 500	SRP223270	CARIBOU BIOSCIENCES, INC.	1743
readname problem	badreadname, inferred	SRR10185358	2019-09-26 20:21:12	0	NextSeq 500	SRP223270	CARIBOU BIOSCIENCES, INC.	1743
readname problem	badreadname, inferred	SRR10185367	2019-09-26 20:20:12	0	NextSeq 500	SRP223270	CARIBOU BIOSCIENCES, INC.	1743
readname problem	badreadname, inferred	SRR10185357	2019-09-26 20:21:12	0	NextSeq 500	SRP223270	CARIBOU BIOSCIENCES, INC.	1743
readname problem	badreadname, inferred	SRR10185366	2019-09-26 20:20:12	0	NextSeq 500	SRP223270	CARIBOU BIOSCIENCES, INC.	1743
readname problem	badreadname, inferred	SRR10185356	2019-09-26 20:21:12	0	NextSeq 500	SRP223270	CARIBOU BIOSCIENCES, INC.	1743
readname problem	badreadname, inferred	SRR10185365	2019-09-26 20:20:12	0	NextSeq 500	SRP223270	CARIBOU BIOSCIENCES, INC.	1743
readname problem	badreadname, inferred	SRR10185355	2019-09-26 20:21:12	0	NextSeq 500	SRP223270	CARIBOU BIOSCIENCES, INC.	1743
readname problem	badreadname, inferred	SRR10185364	2019-09-26 20:20:12	0	NextSeq 500	SRP223270	CARIBOU BIOSCIENCES, INC.	1743
readname problem	badreadname, inferred	SRR10185354	2019-09-26 20:52:11	0	NextSeq 500	SRP223270	CARIBOU BIOSCIENCES, INC.	1743
readname problem	badreadname, inferred	SRR10185363	2019-09-26 20:20:12	0	NextSeq 500	SRP223270	CARIBOU BIOSCIENCES, INC.	1743
readname problem	badreadname, inferred	SRR10185353	2019-09-26 20:52:11	0	NextSeq 500	SRP223270	CARIBOU BIOSCIENCES, INC.	1743
readname problem	badreadname, inferred	SRR10185370	2019-09-26 20:20:12	0	NextSeq 500	SRP223270	CARIBOU BIOSCIENCES, INC.	1743
readname problem	badreadname, inferred	SRR10185362	2019-09-26 20:21:12	0	NextSeq 500	SRP223270	CARIBOU BIOSCIENCES, INC.	1743
readname problem	badreadname, inferred	SRR10185352	2019-09-26 20:52:11	0	NextSeq 500	SRP223270	CARIBOU BIOSCIENCES, INC.	1743
readname problem	badreadname, inferred	SRR10185369	2019-09-26 20:20:12	0	NextSeq 500	SRP223270	CARIBOU BIOSCIENCES, INC.	1743
readname problem	badreadname, inferred	SRR10185361	2019-09-26 20:21:12	0	NextSeq 500	SRP223270	CARIBOU BIOSCIENCES, INC.	1743
readname problem	badreadname, inferred	SRR10185351	2019-09-26 20:52:11	0	NextSeq 500	SRP223270	CARIBOU BIOSCIENCES, INC.	1743
readname problem	badreadname, inferred	SRR10184984	2019-09-26 20:12:21	0	NextSeq 500	SRP223270	CARIBOU BIOSCIENCES, INC.	1743
readname problem	badreadname, inferred	SRR10184973	2019-09-26 20:12:21	0	NextSeq 500	SRP223270	CARIBOU BIOSCIENCES, INC.	1743
readname problem	badreadname, inferred	SRR10185426	2019-09-26 20:15:12	0	NextSeq 500	SRP223270	CARIBOU BIOSCIENCES, INC.	1743
readname problem	badreadname, inferred	SRR10184962	2019-09-26 20:12:21	0	NextSeq 500	SRP223270	CARIBOU BIOSCIENCES, INC.	1743
readname problem	badreadname, inferred	SRR10185437	2019-09-26 20:15:12	0	NextSeq 500	SRP223270	CARIBOU BIOSCIENCES, INC.	1743
readname problem	badreadname, inferred	SRR10185425	2019-09-26 20:15:12	0	NextSeq 500	SRP223270	CARIBOU BIOSCIENCES, INC.	1743
readname problem	badreadname, inferred	SRR10185414	2019-09-28 04:08:04	0	NextSeq 500	SRP223270	CARIBOU BIOSCIENCES, INC.	1743
readname problem	badreadname, inferred	SRR10185458	2019-09-28 04:08:04	0	NextSeq 500	SRP223270	CARIBOU BIOSCIENCES, INC.	1743
readname problem	badreadname, inferred	SRR10185403	2019-09-26 20:19:12	0	NextSeq 500	SRP223270	CARIBOU BIOSCIENCES, INC.	1743
readname problem	badreadname, inferred	SRR10185446	2019-09-26 20:12:22	0	NextSeq 500	SRP223270	CARIBOU BIOSCIENCES, INC.	1743
readname problem	badreadname, inferred	SRR10185447	2019-09-26 20:12:22	0	NextSeq 500	SRP223270	CARIBOU BIOSCIENCES, INC.	1743
readname problem	badreadname, inferred	SRR10184975	2019-09-26 20:12:21	0	NextSeq 500	SRP223270	CARIBOU BIOSCIENCES, INC.	1743
readname problem	badreadname, inferred	SRR10184966	2019-09-26 20:12:21	0	NextSeq 500	SRP223270	CARIBOU BIOSCIENCES, INC.	1743
readname problem	badreadname, inferred	SRR10185467	2019-09-26 20:12:21	0	NextSeq 500	SRP223270	CARIBOU BIOSCIENCES, INC.	1743
readname problem	badreadname, inferred	SRR10184983	2019-09-26 20:12:21	0	NextSeq 500	SRP223270	CARIBOU BIOSCIENCES, INC.	1743
readname problem	badreadname, inferred	SRR10184974	2019-09-26 20:12:21	0	NextSeq 500	SRP223270	CARIBOU BIOSCIENCES, INC.	1743
readname problem	badreadname, inferred	SRR10184965	2019-09-26 20:12:21	0	NextSeq 500	SRP223270	CARIBOU BIOSCIENCES, INC.	1743
readname problem	badreadname, inferred	SRR10185442	2019-09-26 20:14:12	0	NextSeq 500	SRP223270	CARIBOU BIOSCIENCES, INC.	1743
readname problem	badreadname, inferred	SRR10184982	2019-09-26 20:12:21	0	NextSeq 500	SRP223270	CARIBOU BIOSCIENCES, INC.	1743
readname problem	badreadname, inferred	SRR10184972	2019-09-26 20:12:21	0	NextSeq 500	SRP223270	CARIBOU BIOSCIENCES, INC.	1743
readname problem	badreadname, inferred	SRR10184964	2019-09-26 20:12:21	0	NextSeq 500	SRP223270	CARIBOU BIOSCIENCES, INC.	1743
readname problem	badreadname, inferred	SRR10185441	2019-09-26 20:14:12	0	NextSeq 500	SRP223270	CARIBOU BIOSCIENCES, INC.	1743
readname problem	badreadname, inferred	SRR10184981	2019-09-26 20:12:21	0	NextSeq 500	SRP223270	CARIBOU BIOSCIENCES, INC.	1743
readname problem	badreadname, inferred	SRR10184971	2019-09-26 20:12:21	0	NextSeq 500	SRP223270	CARIBOU BIOSCIENCES, INC.	1743
readname problem	badreadname, inferred	SRR10184963	2019-09-26 20:12:21	0	NextSeq 500	SRP223270	CARIBOU BIOSCIENCES, INC.	1743
readname problem	badreadname, inferred	SRR10185440	2019-09-26 20:15:12	0	NextSeq 500	SRP223270	CARIBOU BIOSCIENCES, INC.	1743
readname problem	badreadname, inferred	SRR10184980	2019-09-26 20:12:21	0	NextSeq 500	SRP223270	CARIBOU BIOSCIENCES, INC.	1743
readname problem	badreadname, inferred	SRR10184970	2019-09-26 20:12:21	0	NextSeq 500	SRP223270	CARIBOU BIOSCIENCES, INC.	1743
readname problem	badreadname, inferred	SRR10184961	2019-09-26 20:12:21	0	NextSeq 500	SRP223270	CARIBOU BIOSCIENCES, INC.	1743
readname problem	badreadname, inferred	SRR10185439	2019-09-26 20:15:12	0	NextSeq 500	SRP223270	CARIBOU BIOSCIENCES, INC.	1743
readname problem	badreadname, inferred	SRR10184988	2019-09-26 20:12:21	0	NextSeq 500	SRP223270	CARIBOU BIOSCIENCES, INC.	1743
readname problem	badreadname, inferred	SRR10184979	2019-09-26 20:12:21	0	NextSeq 500	SRP223270	CARIBOU BIOSCIENCES, INC.	1743
readname problem	badreadname, inferred	SRR10184969	2019-09-26 20:12:21	0	NextSeq 500	SRP223270	CARIBOU BIOSCIENCES, INC.	1743
readname problem	badreadname, inferred	SRR10184960	2019-09-26 20:12:21	0	NextSeq 500	SRP223270	CARIBOU BIOSCIENCES, INC.	1743
readname problem	badreadname, inferred	SRR10185438	2019-09-26 20:15:12	0	NextSeq 500	SRP223270	CARIBOU BIOSCIENCES, INC.	1743
readname problem	badreadname, inferred	SRR10184987	2019-09-26 20:12:21	0	NextSeq 500	SRP223270	CARIBOU BIOSCIENCES, INC.	1743
readname problem	badreadname, inferred	SRR10184978	2019-09-26 20:12:21	0	NextSeq 500	SRP223270	CARIBOU BIOSCIENCES, INC.	1743
readname problem	badreadname, inferred	SRR10184968	2019-09-26 20:12:21	0	NextSeq 500	SRP223270	CARIBOU BIOSCIENCES, INC.	1743
readname problem	badreadname, inferred	SRR10184959	2019-09-26 20:12:21	0	NextSeq 500	SRP223270	CARIBOU BIOSCIENCES, INC.	1743
readname problem	badreadname, inferred	SRR10185436	2019-09-26 20:15:12	0	NextSeq 500	SRP223270	CARIBOU BIOSCIENCES, INC.	1743
readname problem	badreadname, inferred	SRR10184986	2019-09-26 20:12:21	0	NextSeq 500	SRP223270	CARIBOU BIOSCIENCES, INC.	1743
readname problem	badreadname, inferred	SRR10184977	2019-09-26 20:12:21	0	NextSeq 500	SRP223270	CARIBOU BIOSCIENCES, INC.	1743
readname problem	badreadname, inferred	SRR10184967	2019-09-26 20:12:21	0	NextSeq 500	SRP223270	CARIBOU BIOSCIENCES, INC.	1743
readname problem	badreadname, inferred	SRR10184958	2019-09-26 20:12:21	0	NextSeq 500	SRP223270	CARIBOU BIOSCIENCES, INC.	1743
readname problem	badreadname, inferred	SRR10185435	2019-09-26 20:15:12	0	NextSeq 500	SRP223270	CARIBOU BIOSCIENCES, INC.	1743
readname problem	badreadname, inferred	SRR10184985	2019-09-26 20:12:21	0	NextSeq 500	SRP223270	CARIBOU BIOSCIENCES, INC.	1743
readname problem	badreadname, inferred	SRR10184976	2019-09-26 20:12:21	0	NextSeq 500	SRP223270	CARIBOU BIOSCIENCES, INC.	1743
readname problem	badreadname, inferred	SRR10185434	2019-09-26 20:15:12	0	NextSeq 500	SRP223270	CARIBOU BIOSCIENCES, INC.	1743
readname problem	badreadname, inferred	SRR10185424	2019-09-26 20:15:12	0	NextSeq 500	SRP223270	CARIBOU BIOSCIENCES, INC.	1743
readname problem	badreadname, inferred	SRR10185416	2019-09-26 20:19:12	0	NextSeq 500	SRP223270	CARIBOU BIOSCIENCES, INC.	1743
readname problem	badreadname, inferred	SRR10185407	2019-09-26 20:19:12	0	NextSeq 500	SRP223270	CARIBOU BIOSCIENCES, INC.	1743
readname problem	badreadname, inferred	SRR10185433	2019-09-26 20:15:12	0	NextSeq 500	SRP223270	CARIBOU BIOSCIENCES, INC.	1743
readname problem	badreadname, inferred	SRR10185423	2019-09-26 20:16:12	0	NextSeq 500	SRP223270	CARIBOU BIOSCIENCES, INC.	1743
readname problem	badreadname, inferred	SRR10185415	2019-09-26 20:19:12	0	NextSeq 500	SRP223270	CARIBOU BIOSCIENCES, INC.	1743
readname problem	badreadname, inferred	SRR10185406	2019-09-26 20:19:12	0	NextSeq 500	SRP223270	CARIBOU BIOSCIENCES, INC.	1743
readname problem	badreadname, inferred	SRR10185432	2019-09-26 20:15:12	0	NextSeq 500	SRP223270	CARIBOU BIOSCIENCES, INC.	1743
readname problem	badreadname, inferred	SRR10185422	2019-09-26 20:16:12	0	NextSeq 500	SRP223270	CARIBOU BIOSCIENCES, INC.	1743
readname problem	badreadname, inferred	SRR10185413	2019-09-26 20:19:12	0	NextSeq 500	SRP223270	CARIBOU BIOSCIENCES, INC.	1743
readname problem	badreadname, inferred	SRR10185405	2019-09-26 20:19:12	0	NextSeq 500	SRP223270	CARIBOU BIOSCIENCES, INC.	1743
readname problem	badreadname, inferred	SRR10185431	2019-09-26 20:15:12	0	NextSeq 500	SRP223270	CARIBOU BIOSCIENCES, INC.	1743
readname problem	badreadname, inferred	SRR10185421	2019-09-26 20:16:12	0	NextSeq 500	SRP223270	CARIBOU BIOSCIENCES, INC.	1743
readname problem	badreadname, inferred	SRR10185412	2019-09-26 20:19:12	0	NextSeq 500	SRP223270	CARIBOU BIOSCIENCES, INC.	1743
readname problem	badreadname, inferred	SRR10185404	2019-09-26 20:19:12	0	NextSeq 500	SRP223270	CARIBOU BIOSCIENCES, INC.	1743
readname problem	badreadname, inferred	SRR10185430	2019-09-26 20:15:12	0	NextSeq 500	SRP223270	CARIBOU BIOSCIENCES, INC.	1743
readname problem	badreadname, inferred	SRR10185420	2019-09-26 20:16:12	0	NextSeq 500	SRP223270	CARIBOU BIOSCIENCES, INC.	1743
readname problem	badreadname, inferred	SRR10185411	2019-09-26 20:19:12	0	NextSeq 500	SRP223270	CARIBOU BIOSCIENCES, INC.	1743
readname problem	badreadname, inferred	SRR10185402	2019-09-26 20:19:12	0	NextSeq 500	SRP223270	CARIBOU BIOSCIENCES, INC.	1743
readname problem	badreadname, inferred	SRR10185429	2019-09-26 20:15:12	0	NextSeq 500	SRP223270	CARIBOU BIOSCIENCES, INC.	1743
readname problem	badreadname, inferred	SRR10185419	2019-09-26 20:19:12	0	NextSeq 500	SRP223270	CARIBOU BIOSCIENCES, INC.	1743
readname problem	badreadname, inferred	SRR10185410	2019-09-26 20:19:12	0	NextSeq 500	SRP223270	CARIBOU BIOSCIENCES, INC.	1743
readname problem	badreadname, inferred	SRR10185401	2019-09-26 20:19:12	0	NextSeq 500	SRP223270	CARIBOU BIOSCIENCES, INC.	1743
readname problem	badreadname, inferred	SRR10185428	2019-09-26 20:15:12	0	NextSeq 500	SRP223270	CARIBOU BIOSCIENCES, INC.	1743
readname problem	badreadname, inferred	SRR10185418	2019-09-26 20:19:12	0	NextSeq 500	SRP223270	CARIBOU BIOSCIENCES, INC.	1743
readname problem	badreadname, inferred	SRR10185409	2019-09-26 20:19:12	0	NextSeq 500	SRP223270	CARIBOU BIOSCIENCES, INC.	1743
readname problem	badreadname, inferred	SRR10185400	2019-09-26 20:19:12	0	NextSeq 500	SRP223270	CARIBOU BIOSCIENCES, INC.	1743
readname problem	badreadname, inferred	SRR10185427	2019-09-26 20:15:12	0	NextSeq 500	SRP223270	CARIBOU BIOSCIENCES, INC.	1743
readname problem	badreadname, inferred	SRR10185417	2019-09-26 20:19:12	0	NextSeq 500	SRP223270	CARIBOU BIOSCIENCES, INC.	1743
readname problem	badreadname, inferred	SRR10185408	2019-09-26 20:19:12	0	NextSeq 500	SRP223270	CARIBOU BIOSCIENCES, INC.	1743
readname problem	badreadname, inferred	SRR10185399	2019-09-28 04:08:04	0	NextSeq 500	SRP223270	CARIBOU BIOSCIENCES, INC.	1743
readname problem	badreadname, inferred	SRR10185460	2019-09-28 04:08:04	0	NextSeq 500	SRP223270	CARIBOU BIOSCIENCES, INC.	1743
readname problem	badreadname, inferred	SRR10185451	2019-09-26 20:12:22	0	NextSeq 500	SRP223270	CARIBOU BIOSCIENCES, INC.	1743
readname problem	badreadname, inferred	SRR10185459	2019-09-26 20:12:22	0	NextSeq 500	SRP223270	CARIBOU BIOSCIENCES, INC.	1743
readname problem	badreadname, inferred	SRR10185450	2019-09-26 20:12:22	0	NextSeq 500	SRP223270	CARIBOU BIOSCIENCES, INC.	1743
readname problem	badreadname, inferred	SRR10185466	2019-09-26 20:12:21	0	NextSeq 500	SRP223270	CARIBOU BIOSCIENCES, INC.	1743
readname problem	badreadname, inferred	SRR10185457	2019-09-26 20:12:22	0	NextSeq 500	SRP223270	CARIBOU BIOSCIENCES, INC.	1743
readname problem	badreadname, inferred	SRR10185449	2019-09-26 20:12:22	0	NextSeq 500	SRP223270	CARIBOU BIOSCIENCES, INC.	1743
readname problem	badreadname, inferred	SRR10185465	2019-09-26 20:12:21	0	NextSeq 500	SRP223270	CARIBOU BIOSCIENCES, INC.	1743
readname problem	badreadname, inferred	SRR10185456	2019-09-26 20:12:22	0	NextSeq 500	SRP223270	CARIBOU BIOSCIENCES, INC.	1743
readname problem	badreadname, inferred	SRR10185448	2019-09-26 20:12:22	0	NextSeq 500	SRP223270	CARIBOU BIOSCIENCES, INC.	1743
readname problem	badreadname, inferred	SRR10185464	2019-09-26 20:12:21	0	NextSeq 500	SRP223270	CARIBOU BIOSCIENCES, INC.	1743
readname problem	badreadname, inferred	SRR10185455	2019-09-26 20:12:22	0	NextSeq 500	SRP223270	CARIBOU BIOSCIENCES, INC.	1743
readname problem	badreadname, inferred	SRR10185445	2019-09-26 20:12:22	0	NextSeq 500	SRP223270	CARIBOU BIOSCIENCES, INC.	1743
readname problem	badreadname, inferred	SRR10185463	2019-09-26 20:12:21	0	NextSeq 500	SRP223270	CARIBOU BIOSCIENCES, INC.	1743
readname problem	badreadname, inferred	SRR10185454	2019-09-26 20:12:22	0	NextSeq 500	SRP223270	CARIBOU BIOSCIENCES, INC.	1743
readname problem	badreadname, inferred	SRR10185444	2019-09-26 20:12:22	0	NextSeq 500	SRP223270	CARIBOU BIOSCIENCES, INC.	1743
readname problem	badreadname, inferred	SRR10185462	2019-09-26 20:12:22	0	NextSeq 500	SRP223270	CARIBOU BIOSCIENCES, INC.	1743
readname problem	badreadname, inferred	SRR10185453	2019-09-26 20:12:22	0	NextSeq 500	SRP223270	CARIBOU BIOSCIENCES, INC.	1743
readname problem	badreadname, inferred	SRR10185443	2019-09-28 04:08:04	0	NextSeq 500	SRP223270	CARIBOU BIOSCIENCES, INC.	1743
readname problem	badreadname, inferred	SRR10185461	2019-09-26 20:12:22	0	NextSeq 500	SRP223270	CARIBOU BIOSCIENCES, INC.	1743
readname problem	badreadname, inferred	SRR10185452	2019-09-26 20:12:22	0	NextSeq 500	SRP223270	CARIBOU BIOSCIENCES, INC.	1743
readname problem	badreadname, inferred	SRR10185072	2019-09-26 18:20:14	0	NextSeq 500	SRP223270	CARIBOU BIOSCIENCES, INC.	1743
readname problem	badreadname, inferred	SRR10185071	2019-09-26 18:22:12	0	NextSeq 500	SRP223270	CARIBOU BIOSCIENCES, INC.	1743
readname problem	badreadname, inferred	SRR10185070	2019-09-26 18:22:12	0	NextSeq 500	SRP223270	CARIBOU BIOSCIENCES, INC.	1743
readname problem	badreadname, inferred	SRR10185069	2019-09-26 18:22:12	0	NextSeq 500	SRP223270	CARIBOU BIOSCIENCES, INC.	1743
readname problem	badreadname, inferred	SRR10185076	2019-09-26 18:20:13	0	NextSeq 500	SRP223270	CARIBOU BIOSCIENCES, INC.	1743
readname problem	badreadname, inferred	SRR10185068	2019-09-26 18:22:12	0	NextSeq 500	SRP223270	CARIBOU BIOSCIENCES, INC.	1743
readname problem	badreadname, inferred	SRR10185075	2019-09-26 18:20:13	0	NextSeq 500	SRP223270	CARIBOU BIOSCIENCES, INC.	1743
readname problem	badreadname, inferred	SRR10185067	2019-09-26 18:22:12	0	NextSeq 500	SRP223270	CARIBOU BIOSCIENCES, INC.	1743
readname problem	badreadname, inferred	SRR10185074	2019-09-26 18:20:13	0	NextSeq 500	SRP223270	CARIBOU BIOSCIENCES, INC.	1743
readname problem	badreadname, inferred	SRR10185065	2019-09-26 18:22:12	0	NextSeq 500	SRP223270	CARIBOU BIOSCIENCES, INC.	1743
readname problem	badreadname, inferred	SRR10185073	2019-09-26 18:20:14	0	NextSeq 500	SRP223270	CARIBOU BIOSCIENCES, INC.	1743
readname problem	badreadname, inferred	SRR10185064	2019-09-26 18:22:13	0	NextSeq 500	SRP223270	CARIBOU BIOSCIENCES, INC.	1743
readname problem	badreadname, inferred	SRR10185088	2019-09-26 18:20:13	0	NextSeq 500	SRP223270	CARIBOU BIOSCIENCES, INC.	1743
readname problem	badreadname, inferred	SRR10185087	2019-09-28 04:08:04	0	NextSeq 500	SRP223270	CARIBOU BIOSCIENCES, INC.	1743
readname problem	badreadname, inferred	SRR10185086	2019-09-26 18:20:13	0	NextSeq 500	SRP223270	CARIBOU BIOSCIENCES, INC.	1743
readname problem	badreadname, inferred	SRR10185085	2019-09-26 18:20:13	0	NextSeq 500	SRP223270	CARIBOU BIOSCIENCES, INC.	1743
readname problem	badreadname, inferred	SRR10185066	2019-09-26 18:22:12	0	NextSeq 500	SRP223270	CARIBOU BIOSCIENCES, INC.	1743
readname problem	badreadname, inferred	SRR10185084	2019-09-26 18:20:13	0	NextSeq 500	SRP223270	CARIBOU BIOSCIENCES, INC.	1743
readname problem	badreadname, inferred	SRR10185028	2019-09-26 20:12:20	0	NextSeq 500	SRP223270	CARIBOU BIOSCIENCES, INC.	1743
readname problem	badreadname, inferred	SRR10185055	2019-09-26 18:54:13	0	NextSeq 500	SRP223270	CARIBOU BIOSCIENCES, INC.	1743
readname problem	badreadname, inferred	SRR10185051	2019-09-26 18:54:13	0	NextSeq 500	SRP223270	CARIBOU BIOSCIENCES, INC.	1743
readname problem	badreadname, inferred	SRR10185083	2019-09-26 18:20:13	0	NextSeq 500	SRP223270	CARIBOU BIOSCIENCES, INC.	1743
readname problem	badreadname, inferred	SRR10185017	2019-09-26 20:12:20	0	NextSeq 500	SRP223270	CARIBOU BIOSCIENCES, INC.	1743
readname problem	badreadname, inferred	SRR10185040	2019-09-28 04:08:04	0	NextSeq 500	SRP223270	CARIBOU BIOSCIENCES, INC.	1743
readname problem	badreadname, inferred	SRR10185082	2019-09-26 18:20:13	0	NextSeq 500	SRP223270	CARIBOU BIOSCIENCES, INC.	1743
readname problem	badreadname, inferred	SRR10185006	2019-09-28 04:08:04	0	NextSeq 500	SRP223270	CARIBOU BIOSCIENCES, INC.	1743
readname problem	badreadname, inferred	SRR10185029	2019-09-26 20:12:20	0	NextSeq 500	SRP223270	CARIBOU BIOSCIENCES, INC.	1743
readname problem	badreadname, inferred	SRR10185081	2019-09-26 18:20:13	0	NextSeq 500	SRP223270	CARIBOU BIOSCIENCES, INC.	1743
readname problem	badreadname, inferred	SRR10184995	2019-09-26 20:12:21	0	NextSeq 500	SRP223270	CARIBOU BIOSCIENCES, INC.	1743
readname problem	badreadname, inferred	SRR10185080	2019-09-26 18:20:13	0	NextSeq 500	SRP223270	CARIBOU BIOSCIENCES, INC.	1743
readname problem	badreadname, inferred	SRR10185027	2019-09-26 20:12:20	0	NextSeq 500	SRP223270	CARIBOU BIOSCIENCES, INC.	1743
readname problem	badreadname, inferred	SRR10185019	2019-09-26 20:12:20	0	NextSeq 500	SRP223270	CARIBOU BIOSCIENCES, INC.	1743
readname problem	badreadname, inferred	SRR10185010	2019-09-26 20:12:20	0	NextSeq 500	SRP223270	CARIBOU BIOSCIENCES, INC.	1743
readname problem	badreadname, inferred	SRR10185001	2019-09-26 20:12:20	0	NextSeq 500	SRP223270	CARIBOU BIOSCIENCES, INC.	1743
readname problem	badreadname, inferred	SRR10184992	2019-09-26 20:12:21	0	NextSeq 500	SRP223270	CARIBOU BIOSCIENCES, INC.	1743
readname problem	badreadname, inferred	SRR10185079	2019-09-26 18:20:13	0	NextSeq 500	SRP223270	CARIBOU BIOSCIENCES, INC.	1743
readname problem	badreadname, inferred	SRR10185026	2019-09-26 20:12:20	0	NextSeq 500	SRP223270	CARIBOU BIOSCIENCES, INC.	1743
readname problem	badreadname, inferred	SRR10185018	2019-09-26 20:12:20	0	NextSeq 500	SRP223270	CARIBOU BIOSCIENCES, INC.	1743
readname problem	badreadname, inferred	SRR10185009	2019-09-26 20:12:20	0	NextSeq 500	SRP223270	CARIBOU BIOSCIENCES, INC.	1743
readname problem	badreadname, inferred	SRR10185000	2019-09-26 20:12:21	0	NextSeq 500	SRP223270	CARIBOU BIOSCIENCES, INC.	1743
readname problem	badreadname, inferred	SRR10184991	2019-09-26 20:12:21	0	NextSeq 500	SRP223270	CARIBOU BIOSCIENCES, INC.	1743
readname problem	badreadname, inferred	SRR10185078	2019-09-26 18:20:13	0	NextSeq 500	SRP223270	CARIBOU BIOSCIENCES, INC.	1743
readname problem	badreadname, inferred	SRR10185025	2019-09-26 20:12:20	0	NextSeq 500	SRP223270	CARIBOU BIOSCIENCES, INC.	1743
readname problem	badreadname, inferred	SRR10185016	2019-09-26 20:12:20	0	NextSeq 500	SRP223270	CARIBOU BIOSCIENCES, INC.	1743
readname problem	badreadname, inferred	SRR10185008	2019-09-26 20:12:20	0	NextSeq 500	SRP223270	CARIBOU BIOSCIENCES, INC.	1743
readname problem	badreadname, inferred	SRR10184999	2019-09-26 20:12:21	0	NextSeq 500	SRP223270	CARIBOU BIOSCIENCES, INC.	1743
readname problem	badreadname, inferred	SRR10184990	2019-09-26 20:12:21	0	NextSeq 500	SRP223270	CARIBOU BIOSCIENCES, INC.	1743
readname problem	badreadname, inferred	SRR10185077	2019-09-26 18:20:13	0	NextSeq 500	SRP223270	CARIBOU BIOSCIENCES, INC.	1743
readname problem	badreadname, inferred	SRR10185024	2019-09-26 20:12:20	0	NextSeq 500	SRP223270	CARIBOU BIOSCIENCES, INC.	1743
readname problem	badreadname, inferred	SRR10185015	2019-09-26 20:12:20	0	NextSeq 500	SRP223270	CARIBOU BIOSCIENCES, INC.	1743
readname problem	badreadname, inferred	SRR10185007	2019-09-26 20:12:20	0	NextSeq 500	SRP223270	CARIBOU BIOSCIENCES, INC.	1743
readname problem	badreadname, inferred	SRR10184998	2019-09-26 20:12:21	0	NextSeq 500	SRP223270	CARIBOU BIOSCIENCES, INC.	1743
readname problem	badreadname, inferred	SRR10184989	2019-09-26 20:12:21	0	NextSeq 500	SRP223270	CARIBOU BIOSCIENCES, INC.	1743
readname problem	badreadname, inferred	SRR10185023	2019-09-26 20:12:20	0	NextSeq 500	SRP223270	CARIBOU BIOSCIENCES, INC.	1743
readname problem	badreadname, inferred	SRR10185014	2019-09-26 20:12:20	0	NextSeq 500	SRP223270	CARIBOU BIOSCIENCES, INC.	1743
readname problem	badreadname, inferred	SRR10185005	2019-09-26 20:12:20	0	NextSeq 500	SRP223270	CARIBOU BIOSCIENCES, INC.	1743
readname problem	badreadname, inferred	SRR10184997	2019-09-26 20:12:21	0	NextSeq 500	SRP223270	CARIBOU BIOSCIENCES, INC.	1743
readname problem	badreadname, inferred	SRR10185022	2019-09-26 20:12:20	0	NextSeq 500	SRP223270	CARIBOU BIOSCIENCES, INC.	1743
readname problem	badreadname, inferred	SRR10185013	2019-09-26 20:12:20	0	NextSeq 500	SRP223270	CARIBOU BIOSCIENCES, INC.	1743
readname problem	badreadname, inferred	SRR10185004	2019-09-26 20:12:20	0	NextSeq 500	SRP223270	CARIBOU BIOSCIENCES, INC.	1743
readname problem	badreadname, inferred	SRR10184996	2019-09-26 20:12:21	0	NextSeq 500	SRP223270	CARIBOU BIOSCIENCES, INC.	1743
readname problem	badreadname, inferred	SRR10185021	2019-09-26 20:12:20	0	NextSeq 500	SRP223270	CARIBOU BIOSCIENCES, INC.	1743
readname problem	badreadname, inferred	SRR10185012	2019-09-26 20:12:20	0	NextSeq 500	SRP223270	CARIBOU BIOSCIENCES, INC.	1743
readname problem	badreadname, inferred	SRR10185003	2019-09-26 20:12:20	0	NextSeq 500	SRP223270	CARIBOU BIOSCIENCES, INC.	1743
readname problem	badreadname, inferred	SRR10184994	2019-09-26 20:12:21	0	NextSeq 500	SRP223270	CARIBOU BIOSCIENCES, INC.	1743
readname problem	badreadname, inferred	SRR10185020	2019-09-26 20:12:20	0	NextSeq 500	SRP223270	CARIBOU BIOSCIENCES, INC.	1743
readname problem	badreadname, inferred	SRR10185011	2019-09-26 20:12:20	0	NextSeq 500	SRP223270	CARIBOU BIOSCIENCES, INC.	1743
readname problem	badreadname, inferred	SRR10185002	2019-09-26 20:12:20	0	NextSeq 500	SRP223270	CARIBOU BIOSCIENCES, INC.	1743
readname problem	badreadname, inferred	SRR10184993	2019-09-26 20:12:21	0	NextSeq 500	SRP223270	CARIBOU BIOSCIENCES, INC.	1743
readname problem	badreadname, inferred	SRR10185063	2019-09-26 18:22:13	0	NextSeq 500	SRP223270	CARIBOU BIOSCIENCES, INC.	1743
readname problem	badreadname, inferred	SRR10185054	2019-09-26 18:54:13	0	NextSeq 500	SRP223270	CARIBOU BIOSCIENCES, INC.	1743
readname problem	badreadname, inferred	SRR10185062	2019-09-26 18:22:13	0	NextSeq 500	SRP223270	CARIBOU BIOSCIENCES, INC.	1743
readname problem	badreadname, inferred	SRR10185053	2019-09-26 18:54:13	0	NextSeq 500	SRP223270	CARIBOU BIOSCIENCES, INC.	1743
readname problem	badreadname, inferred	SRR10185061	2019-09-26 18:22:13	0	NextSeq 500	SRP223270	CARIBOU BIOSCIENCES, INC.	1743
readname problem	badreadname, inferred	SRR10185060	2019-09-26 18:52:12	0	NextSeq 500	SRP223270	CARIBOU BIOSCIENCES, INC.	1743
readname problem	badreadname, inferred	SRR10185059	2019-09-26 18:52:12	0	NextSeq 500	SRP223270	CARIBOU BIOSCIENCES, INC.	1743
readname problem	badreadname, inferred	SRR10185058	2019-09-26 18:54:12	0	NextSeq 500	SRP223270	CARIBOU BIOSCIENCES, INC.	1743
readname problem	badreadname, inferred	SRR10185057	2019-09-28 04:08:04	0	NextSeq 500	SRP223270	CARIBOU BIOSCIENCES, INC.	1743
readname problem	badreadname, inferred	SRR10185056	2019-09-28 04:08:04	0	NextSeq 500	SRP223270	CARIBOU BIOSCIENCES, INC.	1743
readname problem	badreadname, inferred	SRR10185044	2019-09-26 19:11:37	0	NextSeq 500	SRP223270	CARIBOU BIOSCIENCES, INC.	1743
readname problem	badreadname, inferred	SRR10185035	2019-09-26 19:59:12	0	NextSeq 500	SRP223270	CARIBOU BIOSCIENCES, INC.	1743
readname problem	badreadname, inferred	SRR10185052	2019-09-26 18:54:13	0	NextSeq 500	SRP223270	CARIBOU BIOSCIENCES, INC.	1743
readname problem	badreadname, inferred	SRR10185043	2019-09-26 19:11:37	0	NextSeq 500	SRP223270	CARIBOU BIOSCIENCES, INC.	1743
readname problem	badreadname, inferred	SRR10185034	2019-09-26 19:59:12	0	NextSeq 500	SRP223270	CARIBOU BIOSCIENCES, INC.	1743
readname problem	badreadname, inferred	SRR10185050	2019-09-26 18:54:13	0	NextSeq 500	SRP223270	CARIBOU BIOSCIENCES, INC.	1743
readname problem	badreadname, inferred	SRR10185042	2019-09-26 19:11:37	0	NextSeq 500	SRP223270	CARIBOU BIOSCIENCES, INC.	1743
readname problem	badreadname, inferred	SRR10185033	2019-09-26 19:59:12	0	NextSeq 500	SRP223270	CARIBOU BIOSCIENCES, INC.	1743
readname problem	badreadname, inferred	SRR10185049	2019-09-26 18:54:13	0	NextSeq 500	SRP223270	CARIBOU BIOSCIENCES, INC.	1743
readname problem	badreadname, inferred	SRR10185041	2019-09-26 19:11:37	0	NextSeq 500	SRP223270	CARIBOU BIOSCIENCES, INC.	1743
readname problem	badreadname, inferred	SRR10185032	2019-09-26 19:59:12	0	NextSeq 500	SRP223270	CARIBOU BIOSCIENCES, INC.	1743
readname problem	badreadname, inferred	SRR10185048	2019-09-26 18:54:13	0	NextSeq 500	SRP223270	CARIBOU BIOSCIENCES, INC.	1743
readname problem	badreadname, inferred	SRR10185039	2019-09-26 19:11:38	0	NextSeq 500	SRP223270	CARIBOU BIOSCIENCES, INC.	1743
readname problem	badreadname, inferred	SRR10185031	2019-09-26 19:59:12	0	NextSeq 500	SRP223270	CARIBOU BIOSCIENCES, INC.	1743
readname problem	badreadname, inferred	SRR10185047	2019-09-26 18:54:13	0	NextSeq 500	SRP223270	CARIBOU BIOSCIENCES, INC.	1743
readname problem	badreadname, inferred	SRR10185038	2019-09-26 19:11:38	0	NextSeq 500	SRP223270	CARIBOU BIOSCIENCES, INC.	1743
readname problem	badreadname, inferred	SRR10185030	2019-09-26 20:12:20	1	NextSeq 500	SRP223270	CARIBOU BIOSCIENCES, INC.	1743
readname problem	badreadname, inferred	SRR10185046	2019-09-26 18:54:13	0	NextSeq 500	SRP223270	CARIBOU BIOSCIENCES, INC.	1743
readname problem	badreadname, inferred	SRR10185037	2019-09-26 19:11:38	0	NextSeq 500	SRP223270	CARIBOU BIOSCIENCES, INC.	1743
readname problem	badreadname, inferred	SRR10185045	2019-09-26 18:54:13	0	NextSeq 500	SRP223270	CARIBOU BIOSCIENCES, INC.	1743
readname problem	badreadname, inferred	SRR10185036	2019-09-26 19:11:38	0	NextSeq 500	SRP223270	CARIBOU BIOSCIENCES, INC.	1743
readname problem	badreadname, inferred	SRR10185184	2019-09-26 18:12:11	0	NextSeq 500	SRP223270	CARIBOU BIOSCIENCES, INC.	1743
readname problem	badreadname, inferred	SRR10185175	2019-09-26 18:13:14	0	NextSeq 500	SRP223270	CARIBOU BIOSCIENCES, INC.	1743
readname problem	badreadname, inferred	SRR10185167	2019-09-26 18:13:14	0	NextSeq 500	SRP223270	CARIBOU BIOSCIENCES, INC.	1743
readname problem	badreadname, inferred	SRR10185134	2019-09-26 18:18:12	0	NextSeq 500	SRP223270	CARIBOU BIOSCIENCES, INC.	1743
readname problem	badreadname, inferred	SRR10185125	2019-09-28 04:08:04	0	NextSeq 500	SRP223270	CARIBOU BIOSCIENCES, INC.	1743
readname problem	badreadname, inferred	SRR10185183	2019-09-26 18:12:11	0	NextSeq 500	SRP223270	CARIBOU BIOSCIENCES, INC.	1743
readname problem	badreadname, inferred	SRR10185174	2019-09-26 18:13:14	0	NextSeq 500	SRP223270	CARIBOU BIOSCIENCES, INC.	1743
readname problem	badreadname, inferred	SRR10185166	2019-09-28 04:08:04	0	NextSeq 500	SRP223270	CARIBOU BIOSCIENCES, INC.	1743
readname problem	badreadname, inferred	SRR10185133	2019-09-26 18:18:12	0	NextSeq 500	SRP223270	CARIBOU BIOSCIENCES, INC.	1743
readname problem	badreadname, inferred	SRR10185124	2019-09-26 18:19:14	0	NextSeq 500	SRP223270	CARIBOU BIOSCIENCES, INC.	1743
readname problem	badreadname, inferred	SRR10185182	2019-09-26 18:12:11	0	NextSeq 500	SRP223270	CARIBOU BIOSCIENCES, INC.	1743
readname problem	badreadname, inferred	SRR10185173	2019-09-26 18:13:14	0	NextSeq 500	SRP223270	CARIBOU BIOSCIENCES, INC.	1743
readname problem	badreadname, inferred	SRR10185140	2019-09-26 18:15:12	0	NextSeq 500	SRP223270	CARIBOU BIOSCIENCES, INC.	1743
readname problem	badreadname, inferred	SRR10185132	2019-09-26 18:18:12	0	NextSeq 500	SRP223270	CARIBOU BIOSCIENCES, INC.	1743
readname problem	badreadname, inferred	SRR10185123	2019-09-26 18:19:14	0	NextSeq 500	SRP223270	CARIBOU BIOSCIENCES, INC.	1743
readname problem	badreadname, inferred	SRR10185181	2019-09-26 18:12:11	0	NextSeq 500	SRP223270	CARIBOU BIOSCIENCES, INC.	1743
readname problem	badreadname, inferred	SRR10185172	2019-09-26 18:13:14	0	NextSeq 500	SRP223270	CARIBOU BIOSCIENCES, INC.	1743
readname problem	badreadname, inferred	SRR10185139	2019-09-26 18:18:12	0	NextSeq 500	SRP223270	CARIBOU BIOSCIENCES, INC.	1743
readname problem	badreadname, inferred	SRR10185131	2019-09-26 18:18:12	0	NextSeq 500	SRP223270	CARIBOU BIOSCIENCES, INC.	1743
readname problem	badreadname, inferred	SRR10185122	2019-09-26 18:19:14	0	NextSeq 500	SRP223270	CARIBOU BIOSCIENCES, INC.	1743
readname problem	badreadname, inferred	SRR10185180	2019-09-26 18:12:11	0	NextSeq 500	SRP223270	CARIBOU BIOSCIENCES, INC.	1743
readname problem	badreadname, inferred	SRR10185171	2019-09-26 18:13:14	0	NextSeq 500	SRP223270	CARIBOU BIOSCIENCES, INC.	1743
readname problem	badreadname, inferred	SRR10185138	2019-09-26 18:18:12	0	NextSeq 500	SRP223270	CARIBOU BIOSCIENCES, INC.	1743
readname problem	badreadname, inferred	SRR10185129	2019-09-26 18:18:12	0	NextSeq 500	SRP223270	CARIBOU BIOSCIENCES, INC.	1743
readname problem	badreadname, inferred	SRR10185121	2019-09-26 18:19:14	0	NextSeq 500	SRP223270	CARIBOU BIOSCIENCES, INC.	1743
readname problem	badreadname, inferred	SRR10185188	2019-09-26 18:12:11	0	NextSeq 500	SRP223270	CARIBOU BIOSCIENCES, INC.	1743
readname problem	badreadname, inferred	SRR10185179	2019-09-26 18:13:14	0	NextSeq 500	SRP223270	CARIBOU BIOSCIENCES, INC.	1743
readname problem	badreadname, inferred	SRR10185170	2019-09-28 04:08:04	0	NextSeq 500	SRP223270	CARIBOU BIOSCIENCES, INC.	1743
readname problem	badreadname, inferred	SRR10185137	2019-09-26 18:18:12	0	NextSeq 500	SRP223270	CARIBOU BIOSCIENCES, INC.	1743
readname problem	badreadname, inferred	SRR10185128	2019-09-26 18:18:12	0	NextSeq 500	SRP223270	CARIBOU BIOSCIENCES, INC.	1743
readname problem	badreadname, inferred	SRR10185120	2019-09-26 18:19:14	0	NextSeq 500	SRP223270	CARIBOU BIOSCIENCES, INC.	1743
readname problem	badreadname, inferred	SRR10185186	2019-09-26 18:12:11	0	NextSeq 500	SRP223270	CARIBOU BIOSCIENCES, INC.	1743
readname problem	badreadname, inferred	SRR10185178	2019-09-26 18:13:14	0	NextSeq 500	SRP223270	CARIBOU BIOSCIENCES, INC.	1743
readname problem	badreadname, inferred	SRR10185169	2019-09-26 18:13:14	0	NextSeq 500	SRP223270	CARIBOU BIOSCIENCES, INC.	1743
readname problem	badreadname, inferred	SRR10185136	2019-09-26 18:18:12	0	NextSeq 500	SRP223270	CARIBOU BIOSCIENCES, INC.	1743
readname problem	badreadname, inferred	SRR10185127	2019-09-26 18:18:12	0	NextSeq 500	SRP223270	CARIBOU BIOSCIENCES, INC.	1743
readname problem	badreadname, inferred	SRR10185118	2019-09-26 18:19:14	0	NextSeq 500	SRP223270	CARIBOU BIOSCIENCES, INC.	1743
readname problem	badreadname, inferred	SRR10185185	2019-09-26 18:12:11	0	NextSeq 500	SRP223270	CARIBOU BIOSCIENCES, INC.	1743
readname problem	badreadname, inferred	SRR10185177	2019-09-26 18:13:14	0	NextSeq 500	SRP223270	CARIBOU BIOSCIENCES, INC.	1743
readname problem	badreadname, inferred	SRR10185168	2019-09-26 18:13:14	0	NextSeq 500	SRP223270	CARIBOU BIOSCIENCES, INC.	1743
readname problem	badreadname, inferred	SRR10185135	2019-09-26 18:18:12	0	NextSeq 500	SRP223270	CARIBOU BIOSCIENCES, INC.	1743
readname problem	badreadname, inferred	SRR10185126	2019-09-26 18:18:12	0	NextSeq 500	SRP223270	CARIBOU BIOSCIENCES, INC.	1743
readname problem	badreadname, inferred	SRR10185117	2019-09-26 18:19:14	0	NextSeq 500	SRP223270	CARIBOU BIOSCIENCES, INC.	1743
readname problem	badreadname, inferred	SRR10185106	2019-09-26 18:19:14	0	NextSeq 500	SRP223270	CARIBOU BIOSCIENCES, INC.	1743
readname problem	badreadname, inferred	SRR10185097	2019-09-26 18:19:14	0	NextSeq 500	SRP223270	CARIBOU BIOSCIENCES, INC.	1743
readname problem	badreadname, inferred	SRR10185114	2019-09-26 18:19:14	0	NextSeq 500	SRP223270	CARIBOU BIOSCIENCES, INC.	1743
readname problem	badreadname, inferred	SRR10185105	2019-09-26 18:19:14	0	NextSeq 500	SRP223270	CARIBOU BIOSCIENCES, INC.	1743
readname problem	badreadname, inferred	SRR10185096	2019-09-26 18:19:14	0	NextSeq 500	SRP223270	CARIBOU BIOSCIENCES, INC.	1743
readname problem	badreadname, inferred	SRR10185113	2019-09-26 18:19:14	0	NextSeq 500	SRP223270	CARIBOU BIOSCIENCES, INC.	1743
readname problem	badreadname, inferred	SRR10185103	2019-09-26 18:19:14	0	NextSeq 500	SRP223270	CARIBOU BIOSCIENCES, INC.	1743
readname problem	badreadname, inferred	SRR10185095	2019-09-26 18:19:14	0	NextSeq 500	SRP223270	CARIBOU BIOSCIENCES, INC.	1743
readname problem	badreadname, inferred	SRR10185112	2019-09-26 18:19:14	0	NextSeq 500	SRP223270	CARIBOU BIOSCIENCES, INC.	1743
readname problem	badreadname, inferred	SRR10185102	2019-09-28 04:08:04	0	NextSeq 500	SRP223270	CARIBOU BIOSCIENCES, INC.	1743
readname problem	badreadname, inferred	SRR10185094	2019-09-26 18:19:14	0	NextSeq 500	SRP223270	CARIBOU BIOSCIENCES, INC.	1743
readname problem	badreadname, inferred	SRR10185111	2019-09-26 18:19:14	0	NextSeq 500	SRP223270	CARIBOU BIOSCIENCES, INC.	1743
readname problem	badreadname, inferred	SRR10185101	2019-09-26 18:19:14	0	NextSeq 500	SRP223270	CARIBOU BIOSCIENCES, INC.	1743
readname problem	badreadname, inferred	SRR10185110	2019-09-26 18:19:14	0	NextSeq 500	SRP223270	CARIBOU BIOSCIENCES, INC.	1743
readname problem	badreadname, inferred	SRR10185100	2019-09-26 18:19:14	0	NextSeq 500	SRP223270	CARIBOU BIOSCIENCES, INC.	1743
readname problem	badreadname, inferred	SRR10185109	2019-09-26 18:19:14	0	NextSeq 500	SRP223270	CARIBOU BIOSCIENCES, INC.	1743
readname problem	badreadname, inferred	SRR10185099	2019-09-26 18:19:14	0	NextSeq 500	SRP223270	CARIBOU BIOSCIENCES, INC.	1743
readname problem	badreadname, inferred	SRR10185108	2019-09-26 18:19:14	0	NextSeq 500	SRP223270	CARIBOU BIOSCIENCES, INC.	1743
readname problem	badreadname, inferred	SRR10185098	2019-09-26 18:19:14	0	NextSeq 500	SRP223270	CARIBOU BIOSCIENCES, INC.	1743
readname problem	badreadname, inferred	SRR10185116	2019-09-26 18:19:14	0	NextSeq 500	SRP223270	CARIBOU BIOSCIENCES, INC.	1743
readname problem	badreadname, inferred	SRR10185107	2019-09-26 18:19:14	0	NextSeq 500	SRP223270	CARIBOU BIOSCIENCES, INC.	1743
readname problem	badreadname, inferred	SRR10185089	2019-09-26 18:20:13	0	NextSeq 500	SRP223270	CARIBOU BIOSCIENCES, INC.	1743
readname problem	badreadname, inferred	SRR10185115	2019-09-26 18:19:14	0	NextSeq 500	SRP223270	CARIBOU BIOSCIENCES, INC.	1743
readname problem	badreadname, inferred	SRR10185104	2019-09-26 18:19:14	0	NextSeq 500	SRP223270	CARIBOU BIOSCIENCES, INC.	1743
readname problem	badreadname, inferred	SRR10185093	2019-09-26 18:19:14	0	NextSeq 500	SRP223270	CARIBOU BIOSCIENCES, INC.	1743
readname problem	badreadname, inferred	SRR10185161	2019-09-28 04:08:04	0	NextSeq 500	SRP223270	CARIBOU BIOSCIENCES, INC.	1743
readname problem	badreadname, inferred	SRR10185187	2019-09-26 18:12:11	0	NextSeq 500	SRP223270	CARIBOU BIOSCIENCES, INC.	1743
readname problem	badreadname, inferred	SRR10185150	2019-09-26 18:13:15	0	NextSeq 500	SRP223270	CARIBOU BIOSCIENCES, INC.	1743
readname problem	badreadname, inferred	SRR10185176	2019-09-26 18:13:14	0	NextSeq 500	SRP223270	CARIBOU BIOSCIENCES, INC.	1743
readname problem	badreadname, inferred	SRR10185092	2019-09-28 04:08:04	0	NextSeq 500	SRP223270	CARIBOU BIOSCIENCES, INC.	1743
readname problem	badreadname, inferred	SRR10185165	2019-09-26 18:13:15	0	NextSeq 500	SRP223270	CARIBOU BIOSCIENCES, INC.	1743
readname problem	badreadname, inferred	SRR10185091	2019-09-26 18:19:14	0	NextSeq 500	SRP223270	CARIBOU BIOSCIENCES, INC.	1743
readname problem	badreadname, inferred	SRR10185130	2019-09-26 18:18:12	0	NextSeq 500	SRP223270	CARIBOU BIOSCIENCES, INC.	1743
readname problem	badreadname, inferred	SRR10185090	2019-09-26 18:19:14	0	NextSeq 500	SRP223270	CARIBOU BIOSCIENCES, INC.	1743
readname problem	badreadname, inferred	SRR10185119	2019-09-26 18:19:14	0	NextSeq 500	SRP223270	CARIBOU BIOSCIENCES, INC.	1743
readname problem	badreadname, inferred	SRR10185158	2019-09-26 18:13:15	1	NextSeq 500	SRP223270	CARIBOU BIOSCIENCES, INC.	1743
readname problem	badreadname, inferred	SRR10185149	2019-09-26 18:13:15	0	NextSeq 500	SRP223270	CARIBOU BIOSCIENCES, INC.	1743
readname problem	badreadname, inferred	SRR10185157	2019-09-26 18:13:15	1	NextSeq 500	SRP223270	CARIBOU BIOSCIENCES, INC.	1743
readname problem	badreadname, inferred	SRR10185148	2019-09-26 18:13:15	0	NextSeq 500	SRP223270	CARIBOU BIOSCIENCES, INC.	1743
readname problem	badreadname, inferred	SRR10185156	2019-09-26 18:13:15	0	NextSeq 500	SRP223270	CARIBOU BIOSCIENCES, INC.	1743
readname problem	badreadname, inferred	SRR10185147	2019-09-26 18:14:12	0	NextSeq 500	SRP223270	CARIBOU BIOSCIENCES, INC.	1743
readname problem	badreadname, inferred	SRR10185164	2019-09-28 04:08:04	0	NextSeq 500	SRP223270	CARIBOU BIOSCIENCES, INC.	1743
readname problem	badreadname, inferred	SRR10185155	2019-09-26 18:13:15	0	NextSeq 500	SRP223270	CARIBOU BIOSCIENCES, INC.	1743
readname problem	badreadname, inferred	SRR10185146	2019-09-26 18:14:12	0	NextSeq 500	SRP223270	CARIBOU BIOSCIENCES, INC.	1743
readname problem	badreadname, inferred	SRR10185163	2019-09-26 18:13:15	0	NextSeq 500	SRP223270	CARIBOU BIOSCIENCES, INC.	1743
readname problem	badreadname, inferred	SRR10185154	2019-09-26 18:13:15	1	NextSeq 500	SRP223270	CARIBOU BIOSCIENCES, INC.	1743
readname problem	badreadname, inferred	SRR10185145	2019-09-28 04:08:04	0	NextSeq 500	SRP223270	CARIBOU BIOSCIENCES, INC.	1743
readname problem	badreadname, inferred	SRR10185162	2019-09-26 18:13:15	0	NextSeq 500	SRP223270	CARIBOU BIOSCIENCES, INC.	1743
readname problem	badreadname, inferred	SRR10185153	2019-09-26 18:13:15	1	NextSeq 500	SRP223270	CARIBOU BIOSCIENCES, INC.	1743
readname problem	badreadname, inferred	SRR10185144	2019-09-26 18:14:12	0	NextSeq 500	SRP223270	CARIBOU BIOSCIENCES, INC.	1743
readname problem	badreadname, inferred	SRR10185160	2019-09-26 18:13:15	0	NextSeq 500	SRP223270	CARIBOU BIOSCIENCES, INC.	1743
readname problem	badreadname, inferred	SRR10185152	2019-09-26 18:13:15	1	NextSeq 500	SRP223270	CARIBOU BIOSCIENCES, INC.	1743
readname problem	badreadname, inferred	SRR10185143	2019-09-26 18:14:12	0	NextSeq 500	SRP223270	CARIBOU BIOSCIENCES, INC.	1743
readname problem	badreadname, inferred	SRR10185159	2019-09-26 18:13:15	0	NextSeq 500	SRP223270	CARIBOU BIOSCIENCES, INC.	1743
readname problem	badreadname, inferred	SRR10185151	2019-09-26 18:13:15	0	NextSeq 500	SRP223270	CARIBOU BIOSCIENCES, INC.	1743
readname problem	badreadname, inferred	SRR10185142	2019-09-26 18:14:12	1	NextSeq 500	SRP223270	CARIBOU BIOSCIENCES, INC.	1743
readname problem	badreadname, inferred	SRR10185141	2019-09-28 04:08:04	0	NextSeq 500	SRP223270	CARIBOU BIOSCIENCES, INC.	1743
readname problem	badreadname, inferred	SRR10184788	2019-09-26 18:09:39	0	NextSeq 500	SRP223270	CARIBOU BIOSCIENCES, INC.	1743
readname problem	badreadname, inferred	SRR10184779	2019-09-26 18:09:39	0	NextSeq 500	SRP223270	CARIBOU BIOSCIENCES, INC.	1743
readname problem	badreadname, inferred	SRR10184797	2019-09-26 18:09:38	0	NextSeq 500	SRP223270	CARIBOU BIOSCIENCES, INC.	1743
readname problem	badreadname, inferred	SRR10184787	2019-09-26 18:09:39	0	NextSeq 500	SRP223270	CARIBOU BIOSCIENCES, INC.	1743
readname problem	badreadname, inferred	SRR10184778	2019-09-26 18:09:39	0	NextSeq 500	SRP223270	CARIBOU BIOSCIENCES, INC.	1743
readname problem	badreadname, inferred	SRR10184796	2019-09-26 18:09:39	0	NextSeq 500	SRP223270	CARIBOU BIOSCIENCES, INC.	1743
readname problem	badreadname, inferred	SRR10184786	2019-09-26 18:09:39	0	NextSeq 500	SRP223270	CARIBOU BIOSCIENCES, INC.	1743
readname problem	badreadname, inferred	SRR10184795	2019-09-26 18:09:39	0	NextSeq 500	SRP223270	CARIBOU BIOSCIENCES, INC.	1743
readname problem	badreadname, inferred	SRR10184785	2019-09-26 18:09:39	0	NextSeq 500	SRP223270	CARIBOU BIOSCIENCES, INC.	1743
readname problem	badreadname, inferred	SRR10184792	2019-09-26 18:09:39	0	NextSeq 500	SRP223270	CARIBOU BIOSCIENCES, INC.	1743
readname problem	badreadname, inferred	SRR10184784	2019-09-26 18:09:39	0	NextSeq 500	SRP223270	CARIBOU BIOSCIENCES, INC.	1743
readname problem	badreadname, inferred	SRR10184791	2019-09-26 18:09:39	0	NextSeq 500	SRP223270	CARIBOU BIOSCIENCES, INC.	1743
readname problem	badreadname, inferred	SRR10184783	2019-09-28 04:08:04	0	NextSeq 500	SRP223270	CARIBOU BIOSCIENCES, INC.	1743
readname problem	badreadname, inferred	SRR10184790	2019-09-28 04:08:04	0	NextSeq 500	SRP223270	CARIBOU BIOSCIENCES, INC.	1743
readname problem	badreadname, inferred	SRR10184781	2019-09-26 18:09:39	0	NextSeq 500	SRP223270	CARIBOU BIOSCIENCES, INC.	1743
readname problem	badreadname, inferred	SRR10184789	2019-09-26 18:09:39	0	NextSeq 500	SRP223270	CARIBOU BIOSCIENCES, INC.	1743
readname problem	badreadname, inferred	SRR10184780	2019-09-26 18:09:39	0	NextSeq 500	SRP223270	CARIBOU BIOSCIENCES, INC.	1743
readname problem	badreadname, inferred	SRR10184771	2019-09-26 18:10:12	0	NextSeq 500	SRP223270	CARIBOU BIOSCIENCES, INC.	1743
readname problem	badreadname, inferred	SRR10184761	2019-09-28 04:08:04	0	NextSeq 500	SRP223270	CARIBOU BIOSCIENCES, INC.	1743
readname problem	badreadname, inferred	SRR10184770	2019-09-28 04:08:04	0	NextSeq 500	SRP223270	CARIBOU BIOSCIENCES, INC.	1743
readname problem	badreadname, inferred	SRR10184760	2019-09-26 18:10:12	0	NextSeq 500	SRP223270	CARIBOU BIOSCIENCES, INC.	1743
readname problem	badreadname, inferred	SRR10184769	2019-09-26 18:10:12	0	NextSeq 500	SRP223270	CARIBOU BIOSCIENCES, INC.	1743
readname problem	badreadname, inferred	SRR10184759	2019-09-26 18:10:12	0	NextSeq 500	SRP223270	CARIBOU BIOSCIENCES, INC.	1743
readname problem	badreadname, inferred	SRR10184777	2019-09-26 18:09:39	0	NextSeq 500	SRP223270	CARIBOU BIOSCIENCES, INC.	1743
readname problem	badreadname, inferred	SRR10184768	2019-09-26 18:10:12	0	NextSeq 500	SRP223270	CARIBOU BIOSCIENCES, INC.	1743
readname problem	badreadname, inferred	SRR10184758	2019-09-26 18:10:12	0	NextSeq 500	SRP223270	CARIBOU BIOSCIENCES, INC.	1743
readname problem	badreadname, inferred	SRR10184776	2019-09-26 18:09:39	0	NextSeq 500	SRP223270	CARIBOU BIOSCIENCES, INC.	1743
readname problem	badreadname, inferred	SRR10184767	2019-09-26 18:10:12	0	NextSeq 500	SRP223270	CARIBOU BIOSCIENCES, INC.	1743
readname problem	badreadname, inferred	SRR10184775	2019-09-26 18:09:39	0	NextSeq 500	SRP223270	CARIBOU BIOSCIENCES, INC.	1743
readname problem	badreadname, inferred	SRR10184766	2019-09-26 18:10:12	0	NextSeq 500	SRP223270	CARIBOU BIOSCIENCES, INC.	1743
readname problem	badreadname, inferred	SRR10184773	2019-09-26 18:09:39	0	NextSeq 500	SRP223270	CARIBOU BIOSCIENCES, INC.	1743
readname problem	badreadname, inferred	SRR10184765	2019-09-28 04:08:04	0	NextSeq 500	SRP223270	CARIBOU BIOSCIENCES, INC.	1743
readname problem	badreadname, inferred	SRR10184772	2019-09-26 18:10:12	0	NextSeq 500	SRP223270	CARIBOU BIOSCIENCES, INC.	1743
readname problem	badreadname, inferred	SRR10184764	2019-09-26 18:10:12	0	NextSeq 500	SRP223270	CARIBOU BIOSCIENCES, INC.	1743
readname problem	badreadname, inferred	SRR10184851	2019-09-26 18:09:38	0	NextSeq 500	SRP223270	CARIBOU BIOSCIENCES, INC.	1743
readname problem	badreadname, inferred	SRR10184842	2019-09-26 18:09:38	0	NextSeq 500	SRP223270	CARIBOU BIOSCIENCES, INC.	1743
readname problem	badreadname, inferred	SRR10184850	2019-09-26 18:09:38	0	NextSeq 500	SRP223270	CARIBOU BIOSCIENCES, INC.	1743
readname problem	badreadname, inferred	SRR10184841	2019-09-26 18:09:38	0	NextSeq 500	SRP223270	CARIBOU BIOSCIENCES, INC.	1743
readname problem	badreadname, inferred	SRR10184849	2019-09-26 18:09:38	0	NextSeq 500	SRP223270	CARIBOU BIOSCIENCES, INC.	1743
readname problem	badreadname, inferred	SRR10184840	2019-09-26 18:09:38	0	NextSeq 500	SRP223270	CARIBOU BIOSCIENCES, INC.	1743
readname problem	badreadname, inferred	SRR10184857	2019-09-26 18:09:37	0	NextSeq 500	SRP223270	CARIBOU BIOSCIENCES, INC.	1743
readname problem	badreadname, inferred	SRR10184848	2019-09-26 18:09:38	0	NextSeq 500	SRP223270	CARIBOU BIOSCIENCES, INC.	1743
readname problem	badreadname, inferred	SRR10184839	2019-09-26 18:09:38	0	NextSeq 500	SRP223270	CARIBOU BIOSCIENCES, INC.	1743
readname problem	badreadname, inferred	SRR10184855	2019-09-26 18:09:38	0	NextSeq 500	SRP223270	CARIBOU BIOSCIENCES, INC.	1743
readname problem	badreadname, inferred	SRR10184847	2019-09-26 18:09:38	0	NextSeq 500	SRP223270	CARIBOU BIOSCIENCES, INC.	1743
readname problem	badreadname, inferred	SRR10184838	2019-09-26 18:09:38	0	NextSeq 500	SRP223270	CARIBOU BIOSCIENCES, INC.	1743
readname problem	badreadname, inferred	SRR10184854	2019-09-26 18:09:38	0	NextSeq 500	SRP223270	CARIBOU BIOSCIENCES, INC.	1743
readname problem	badreadname, inferred	SRR10184846	2019-09-26 18:09:38	0	NextSeq 500	SRP223270	CARIBOU BIOSCIENCES, INC.	1743
readname problem	badreadname, inferred	SRR10184853	2019-09-26 18:09:38	0	NextSeq 500	SRP223270	CARIBOU BIOSCIENCES, INC.	1743
readname problem	badreadname, inferred	SRR10184844	2019-09-26 18:09:38	0	NextSeq 500	SRP223270	CARIBOU BIOSCIENCES, INC.	1743
readname problem	badreadname, inferred	SRR10184903	2019-09-26 18:09:36	0	NextSeq 500	SRP223270	CARIBOU BIOSCIENCES, INC.	1743
readname problem	badreadname, inferred	SRR10184852	2019-09-28 04:08:04	0	NextSeq 500	SRP223270	CARIBOU BIOSCIENCES, INC.	1743
readname problem	badreadname, inferred	SRR10184843	2019-09-26 18:09:38	0	NextSeq 500	SRP223270	CARIBOU BIOSCIENCES, INC.	1743
readname problem	badreadname, inferred	SRR10184882	2019-09-26 18:09:37	0	NextSeq 500	SRP223270	CARIBOU BIOSCIENCES, INC.	1743
readname problem	badreadname, inferred	SRR10184902	2019-09-26 18:09:36	0	NextSeq 500	SRP223270	CARIBOU BIOSCIENCES, INC.	1743
readname problem	badreadname, inferred	SRR10184891	2019-09-26 18:09:37	0	NextSeq 500	SRP223270	CARIBOU BIOSCIENCES, INC.	1743
readname problem	badreadname, inferred	SRR10184881	2019-09-26 18:09:37	0	NextSeq 500	SRP223270	CARIBOU BIOSCIENCES, INC.	1743
readname problem	badreadname, inferred	SRR10184901	2019-09-26 18:09:36	0	NextSeq 500	SRP223270	CARIBOU BIOSCIENCES, INC.	1743
readname problem	badreadname, inferred	SRR10184890	2019-09-26 18:09:37	0	NextSeq 500	SRP223270	CARIBOU BIOSCIENCES, INC.	1743
readname problem	badreadname, inferred	SRR10184880	2019-09-26 18:09:37	0	NextSeq 500	SRP223270	CARIBOU BIOSCIENCES, INC.	1743
readname problem	badreadname, inferred	SRR10184900	2019-09-26 18:09:36	0	NextSeq 500	SRP223270	CARIBOU BIOSCIENCES, INC.	1743
readname problem	badreadname, inferred	SRR10184897	2019-09-26 18:09:36	0	NextSeq 500	SRP223270	CARIBOU BIOSCIENCES, INC.	1743
readname problem	badreadname, inferred	SRR10184888	2019-09-26 18:09:37	0	NextSeq 500	SRP223270	CARIBOU BIOSCIENCES, INC.	1743
readname problem	badreadname, inferred	SRR10184879	2019-09-26 18:09:37	0	NextSeq 500	SRP223270	CARIBOU BIOSCIENCES, INC.	1743
readname problem	badreadname, inferred	SRR10184899	2019-09-26 18:09:36	0	NextSeq 500	SRP223270	CARIBOU BIOSCIENCES, INC.	1743
readname problem	badreadname, inferred	SRR10184896	2019-09-26 18:09:36	0	NextSeq 500	SRP223270	CARIBOU BIOSCIENCES, INC.	1743
readname problem	badreadname, inferred	SRR10184887	2019-09-26 18:09:37	0	NextSeq 500	SRP223270	CARIBOU BIOSCIENCES, INC.	1743
readname problem	badreadname, inferred	SRR10184898	2019-09-26 18:09:36	0	NextSeq 500	SRP223270	CARIBOU BIOSCIENCES, INC.	1743
readname problem	badreadname, inferred	SRR10184895	2019-09-26 18:09:36	0	NextSeq 500	SRP223270	CARIBOU BIOSCIENCES, INC.	1743
readname problem	badreadname, inferred	SRR10184886	2019-09-26 18:09:37	0	NextSeq 500	SRP223270	CARIBOU BIOSCIENCES, INC.	1743
readname problem	badreadname, inferred	SRR10184894	2019-09-28 04:08:04	0	NextSeq 500	SRP223270	CARIBOU BIOSCIENCES, INC.	1743
readname problem	badreadname, inferred	SRR10184885	2019-09-26 18:09:37	0	NextSeq 500	SRP223270	CARIBOU BIOSCIENCES, INC.	1743
readname problem	badreadname, inferred	SRR10184893	2019-09-26 18:09:36	0	NextSeq 500	SRP223270	CARIBOU BIOSCIENCES, INC.	1743
readname problem	badreadname, inferred	SRR10184884	2019-09-26 18:09:37	0	NextSeq 500	SRP223270	CARIBOU BIOSCIENCES, INC.	1743
readname problem	badreadname, inferred	SRR10184892	2019-09-26 18:09:37	0	NextSeq 500	SRP223270	CARIBOU BIOSCIENCES, INC.	1743
readname problem	badreadname, inferred	SRR10184883	2019-09-26 18:09:37	0	NextSeq 500	SRP223270	CARIBOU BIOSCIENCES, INC.	1743
readname problem	badreadname, inferred	SRR10185212	2019-09-26 18:12:10	0	NextSeq 500	SRP223270	CARIBOU BIOSCIENCES, INC.	1743
readname problem	badreadname, inferred	SRR10185211	2019-09-26 18:12:10	0	NextSeq 500	SRP223270	CARIBOU BIOSCIENCES, INC.	1743
readname problem	badreadname, inferred	SRR10185210	2019-09-28 04:08:04	0	NextSeq 500	SRP223270	CARIBOU BIOSCIENCES, INC.	1743
readname problem	badreadname, inferred	SRR10185199	2019-09-26 18:12:11	0	NextSeq 500	SRP223270	CARIBOU BIOSCIENCES, INC.	1743
readname problem	badreadname, inferred	SRR10185205	2019-09-26 18:12:11	0	NextSeq 500	SRP223270	CARIBOU BIOSCIENCES, INC.	1743
readname problem	badreadname, inferred	SRR10185196	2019-09-26 18:12:11	0	NextSeq 500	SRP223270	CARIBOU BIOSCIENCES, INC.	1743
readname problem	badreadname, inferred	SRR10185204	2019-09-26 18:12:11	0	NextSeq 500	SRP223270	CARIBOU BIOSCIENCES, INC.	1743
readname problem	badreadname, inferred	SRR10185195	2019-09-26 18:12:11	0	NextSeq 500	SRP223270	CARIBOU BIOSCIENCES, INC.	1743
readname problem	badreadname, inferred	SRR10185203	2019-09-26 18:12:11	0	NextSeq 500	SRP223270	CARIBOU BIOSCIENCES, INC.	1743
readname problem	badreadname, inferred	SRR10185194	2019-09-26 18:12:11	0	NextSeq 500	SRP223270	CARIBOU BIOSCIENCES, INC.	1743
readname problem	badreadname, inferred	SRR10185202	2019-09-26 18:12:11	0	NextSeq 500	SRP223270	CARIBOU BIOSCIENCES, INC.	1743
readname problem	badreadname, inferred	SRR10185193	2019-09-26 18:12:11	0	NextSeq 500	SRP223270	CARIBOU BIOSCIENCES, INC.	1743
readname problem	badreadname, inferred	SRR10185209	2019-09-26 18:12:10	0	NextSeq 500	SRP223270	CARIBOU BIOSCIENCES, INC.	1743
readname problem	badreadname, inferred	SRR10185201	2019-09-28 04:08:04	0	NextSeq 500	SRP223270	CARIBOU BIOSCIENCES, INC.	1743
readname problem	badreadname, inferred	SRR10185192	2019-09-26 18:12:11	0	NextSeq 500	SRP223270	CARIBOU BIOSCIENCES, INC.	1743
readname problem	badreadname, inferred	SRR10185208	2019-09-26 18:12:11	0	NextSeq 500	SRP223270	CARIBOU BIOSCIENCES, INC.	1743
readname problem	badreadname, inferred	SRR10185200	2019-09-26 18:12:11	0	NextSeq 500	SRP223270	CARIBOU BIOSCIENCES, INC.	1743
readname problem	badreadname, inferred	SRR10185191	2019-09-26 18:12:11	0	NextSeq 500	SRP223270	CARIBOU BIOSCIENCES, INC.	1743
readname problem	badreadname, inferred	SRR10185207	2019-09-26 18:12:11	0	NextSeq 500	SRP223270	CARIBOU BIOSCIENCES, INC.	1743
readname problem	badreadname, inferred	SRR10185198	2019-09-26 18:12:11	0	NextSeq 500	SRP223270	CARIBOU BIOSCIENCES, INC.	1743
readname problem	badreadname, inferred	SRR10185190	2019-09-28 04:08:04	0	NextSeq 500	SRP223270	CARIBOU BIOSCIENCES, INC.	1743
readname problem	badreadname, inferred	SRR10185206	2019-09-26 18:12:11	0	NextSeq 500	SRP223270	CARIBOU BIOSCIENCES, INC.	1743
readname problem	badreadname, inferred	SRR10185197	2019-09-28 04:08:04	0	NextSeq 500	SRP223270	CARIBOU BIOSCIENCES, INC.	1743
readname problem	badreadname, inferred	SRR10185189	2019-09-26 18:12:11	0	NextSeq 500	SRP223270	CARIBOU BIOSCIENCES, INC.	1743
readname problem	badreadname, inferred	SRR10184613	2019-09-26 18:01:29	0	NextSeq 500	SRP223270	CARIBOU BIOSCIENCES, INC.	1743
readname problem	badreadname, inferred	SRR10184605	2019-09-28 04:08:04	0	NextSeq 500	SRP223270	CARIBOU BIOSCIENCES, INC.	1743
readname problem	badreadname, inferred	SRR10184596	2019-09-26 18:09:35	0	NextSeq 500	SRP223270	CARIBOU BIOSCIENCES, INC.	1743
readname problem	badreadname, inferred	SRR10184612	2019-09-26 18:01:29	0	NextSeq 500	SRP223270	CARIBOU BIOSCIENCES, INC.	1743
readname problem	badreadname, inferred	SRR10184604	2019-09-26 18:01:29	0	NextSeq 500	SRP223270	CARIBOU BIOSCIENCES, INC.	1743
readname problem	badreadname, inferred	SRR10184611	2019-09-26 18:01:29	0	NextSeq 500	SRP223270	CARIBOU BIOSCIENCES, INC.	1743
readname problem	badreadname, inferred	SRR10184602	2019-09-26 18:01:29	0	NextSeq 500	SRP223270	CARIBOU BIOSCIENCES, INC.	1743
readname problem	badreadname, inferred	SRR10184610	2019-09-26 18:01:29	0	NextSeq 500	SRP223270	CARIBOU BIOSCIENCES, INC.	1743
readname problem	badreadname, inferred	SRR10184601	2019-09-26 18:01:30	0	NextSeq 500	SRP223270	CARIBOU BIOSCIENCES, INC.	1743
readname problem	badreadname, inferred	SRR10184609	2019-09-26 18:01:29	0	NextSeq 500	SRP223270	CARIBOU BIOSCIENCES, INC.	1743
readname problem	badreadname, inferred	SRR10184600	2019-09-26 18:01:30	0	NextSeq 500	SRP223270	CARIBOU BIOSCIENCES, INC.	1743
readname problem	badreadname, inferred	SRR10184608	2019-09-26 18:01:29	0	NextSeq 500	SRP223270	CARIBOU BIOSCIENCES, INC.	1743
readname problem	badreadname, inferred	SRR10184599	2019-09-26 18:01:30	0	NextSeq 500	SRP223270	CARIBOU BIOSCIENCES, INC.	1743
readname problem	badreadname, inferred	SRR10184607	2019-09-26 18:01:29	0	NextSeq 500	SRP223270	CARIBOU BIOSCIENCES, INC.	1743
readname problem	badreadname, inferred	SRR10184598	2019-09-26 18:01:30	0	NextSeq 500	SRP223270	CARIBOU BIOSCIENCES, INC.	1743
readname problem	badreadname, inferred	SRR10184615	2019-09-26 18:01:29	0	NextSeq 500	SRP223270	CARIBOU BIOSCIENCES, INC.	1743
readname problem	badreadname, inferred	SRR10184606	2019-09-26 18:01:29	0	NextSeq 500	SRP223270	CARIBOU BIOSCIENCES, INC.	1743
readname problem	badreadname, inferred	SRR10184597	2019-09-26 18:01:30	0	NextSeq 500	SRP223270	CARIBOU BIOSCIENCES, INC.	1743
readname problem	badreadname, inferred	SRR10184667	2019-09-26 18:01:28	0	NextSeq 500	SRP223270	CARIBOU BIOSCIENCES, INC.	1743
readname problem	badreadname, inferred	SRR10184658	2019-09-26 18:01:28	0	NextSeq 500	SRP223270	CARIBOU BIOSCIENCES, INC.	1743
readname problem	badreadname, inferred	SRR10184675	2019-09-26 18:01:28	0	NextSeq 500	SRP223270	CARIBOU BIOSCIENCES, INC.	1743
readname problem	badreadname, inferred	SRR10184666	2019-09-26 18:01:28	0	NextSeq 500	SRP223270	CARIBOU BIOSCIENCES, INC.	1743
readname problem	badreadname, inferred	SRR10184657	2019-09-26 18:01:28	0	NextSeq 500	SRP223270	CARIBOU BIOSCIENCES, INC.	1743
readname problem	badreadname, inferred	SRR10184673	2019-09-26 18:01:28	0	NextSeq 500	SRP223270	CARIBOU BIOSCIENCES, INC.	1743
readname problem	badreadname, inferred	SRR10184665	2019-09-26 18:01:28	0	NextSeq 500	SRP223270	CARIBOU BIOSCIENCES, INC.	1743
readname problem	badreadname, inferred	SRR10184656	2019-09-28 04:08:03	0	NextSeq 500	SRP223270	CARIBOU BIOSCIENCES, INC.	1743
readname problem	badreadname, inferred	SRR10184410	2019-09-26 18:01:26	0	NextSeq 500	SRP223270	CARIBOU BIOSCIENCES, INC.	1743
readname problem	badreadname, inferred	SRR10184672	2019-09-26 18:01:28	0	NextSeq 500	SRP223270	CARIBOU BIOSCIENCES, INC.	1743
readname problem	badreadname, inferred	SRR10184664	2019-09-26 18:01:28	0	NextSeq 500	SRP223270	CARIBOU BIOSCIENCES, INC.	1743
readname problem	badreadname, inferred	SRR10184409	2019-09-26 18:01:26	0	NextSeq 500	SRP223270	CARIBOU BIOSCIENCES, INC.	1743
readname problem	badreadname, inferred	SRR10184671	2019-09-26 18:01:28	0	NextSeq 500	SRP223270	CARIBOU BIOSCIENCES, INC.	1743
readname problem	badreadname, inferred	SRR10184662	2019-09-28 04:08:03	0	NextSeq 500	SRP223270	CARIBOU BIOSCIENCES, INC.	1743
readname problem	badreadname, inferred	SRR10184408	2019-09-26 18:01:26	0	NextSeq 500	SRP223270	CARIBOU BIOSCIENCES, INC.	1743
readname problem	badreadname, inferred	SRR10184670	2019-09-26 18:01:28	0	NextSeq 500	SRP223270	CARIBOU BIOSCIENCES, INC.	1743
readname problem	badreadname, inferred	SRR10184661	2019-09-26 18:01:28	0	NextSeq 500	SRP223270	CARIBOU BIOSCIENCES, INC.	1743
readname problem	badreadname, inferred	SRR10184407	2019-09-26 18:01:26	0	NextSeq 500	SRP223270	CARIBOU BIOSCIENCES, INC.	1743
readname problem	badreadname, inferred	SRR10184669	2019-09-26 18:01:28	0	NextSeq 500	SRP223270	CARIBOU BIOSCIENCES, INC.	1743
readname problem	badreadname, inferred	SRR10184660	2019-09-26 18:01:28	0	NextSeq 500	SRP223270	CARIBOU BIOSCIENCES, INC.	1743
readname problem	badreadname, inferred	SRR10184406	2019-09-28 04:08:03	0	NextSeq 500	SRP223270	CARIBOU BIOSCIENCES, INC.	1743
readname problem	badreadname, inferred	SRR10184668	2019-09-26 18:01:28	0	NextSeq 500	SRP223270	CARIBOU BIOSCIENCES, INC.	1743
readname problem	badreadname, inferred	SRR10184659	2019-09-26 18:01:28	0	NextSeq 500	SRP223270	CARIBOU BIOSCIENCES, INC.	1743
readname problem	badreadname, inferred	SRR10184726	2019-09-26 18:01:27	0	NextSeq 500	SRP223270	CARIBOU BIOSCIENCES, INC.	1743
readname problem	badreadname, inferred	SRR10184718	2019-09-26 18:01:27	0	NextSeq 500	SRP223270	CARIBOU BIOSCIENCES, INC.	1743
readname problem	badreadname, inferred	SRR10184911	2019-09-26 18:09:36	0	NextSeq 500	SRP223270	CARIBOU BIOSCIENCES, INC.	1743
readname problem	badreadname, inferred	SRR10184405	2019-09-26 18:01:26	0	NextSeq 500	SRP223270	CARIBOU BIOSCIENCES, INC.	1743
readname problem	badreadname, inferred	SRR10184396	2019-09-26 18:01:26	0	NextSeq 500	SRP223270	CARIBOU BIOSCIENCES, INC.	1743
readname problem	badreadname, inferred	SRR10184735	2019-09-26 18:01:27	0	NextSeq 500	SRP223270	CARIBOU BIOSCIENCES, INC.	1743
readname problem	badreadname, inferred	SRR10184725	2019-09-26 18:01:27	0	NextSeq 500	SRP223270	CARIBOU BIOSCIENCES, INC.	1743
readname problem	badreadname, inferred	SRR10184717	2019-09-28 04:08:03	0	NextSeq 500	SRP223270	CARIBOU BIOSCIENCES, INC.	1743
readname problem	badreadname, inferred	SRR10184910	2019-09-26 18:09:36	0	NextSeq 500	SRP223270	CARIBOU BIOSCIENCES, INC.	1743
readname problem	badreadname, inferred	SRR10184404	2019-09-26 18:01:26	0	NextSeq 500	SRP223270	CARIBOU BIOSCIENCES, INC.	1743
readname problem	badreadname, inferred	SRR10184395	2019-09-26 18:01:26	0	NextSeq 500	SRP223270	CARIBOU BIOSCIENCES, INC.	1743
readname problem	badreadname, inferred	SRR10184734	2019-09-26 18:01:27	0	NextSeq 500	SRP223270	CARIBOU BIOSCIENCES, INC.	1743
readname problem	badreadname, inferred	SRR10184724	2019-09-26 18:01:27	0	NextSeq 500	SRP223270	CARIBOU BIOSCIENCES, INC.	1743
readname problem	badreadname, inferred	SRR10184917	2019-09-26 18:09:36	0	NextSeq 500	SRP223270	CARIBOU BIOSCIENCES, INC.	1743
readname problem	badreadname, inferred	SRR10184909	2019-09-26 18:09:36	0	NextSeq 500	SRP223270	CARIBOU BIOSCIENCES, INC.	1743
readname problem	badreadname, inferred	SRR10184402	2019-09-26 18:01:26	0	NextSeq 500	SRP223270	CARIBOU BIOSCIENCES, INC.	1743
readname problem	badreadname, inferred	SRR10184394	2019-09-26 18:01:26	0	NextSeq 500	SRP223270	CARIBOU BIOSCIENCES, INC.	1743
readname problem	badreadname, inferred	SRR10184733	2019-09-26 18:01:27	0	NextSeq 500	SRP223270	CARIBOU BIOSCIENCES, INC.	1743
readname problem	badreadname, inferred	SRR10184723	2019-09-26 18:01:27	0	NextSeq 500	SRP223270	CARIBOU BIOSCIENCES, INC.	1743
readname problem	badreadname, inferred	SRR10184916	2019-09-26 18:09:36	0	NextSeq 500	SRP223270	CARIBOU BIOSCIENCES, INC.	1743
readname problem	badreadname, inferred	SRR10184908	2019-09-26 18:09:36	0	NextSeq 500	SRP223270	CARIBOU BIOSCIENCES, INC.	1743
readname problem	badreadname, inferred	SRR10184401	2019-09-26 18:01:26	0	NextSeq 500	SRP223270	CARIBOU BIOSCIENCES, INC.	1743
readname problem	badreadname, inferred	SRR10184732	2019-09-26 18:01:27	0	NextSeq 500	SRP223270	CARIBOU BIOSCIENCES, INC.	1743
readname problem	badreadname, inferred	SRR10184722	2019-09-26 18:01:27	0	NextSeq 500	SRP223270	CARIBOU BIOSCIENCES, INC.	1743
readname problem	badreadname, inferred	SRR10184915	2019-09-26 18:09:36	0	NextSeq 500	SRP223270	CARIBOU BIOSCIENCES, INC.	1743
readname problem	badreadname, inferred	SRR10184906	2019-09-26 18:09:36	0	NextSeq 500	SRP223270	CARIBOU BIOSCIENCES, INC.	1743
readname problem	badreadname, inferred	SRR10184400	2019-09-26 18:01:26	0	NextSeq 500	SRP223270	CARIBOU BIOSCIENCES, INC.	1743
readname problem	badreadname, inferred	SRR10184731	2019-09-26 18:01:27	0	NextSeq 500	SRP223270	CARIBOU BIOSCIENCES, INC.	1743
readname problem	badreadname, inferred	SRR10184721	2019-09-26 18:01:27	0	NextSeq 500	SRP223270	CARIBOU BIOSCIENCES, INC.	1743
readname problem	badreadname, inferred	SRR10184914	2019-09-26 18:09:36	0	NextSeq 500	SRP223270	CARIBOU BIOSCIENCES, INC.	1743
readname problem	badreadname, inferred	SRR10184905	2019-09-26 18:09:36	0	NextSeq 500	SRP223270	CARIBOU BIOSCIENCES, INC.	1743
readname problem	badreadname, inferred	SRR10184399	2019-09-26 18:01:26	0	NextSeq 500	SRP223270	CARIBOU BIOSCIENCES, INC.	1743
readname problem	badreadname, inferred	SRR10184730	2019-09-26 18:01:27	0	NextSeq 500	SRP223270	CARIBOU BIOSCIENCES, INC.	1743
readname problem	badreadname, inferred	SRR10184720	2019-09-26 18:01:27	0	NextSeq 500	SRP223270	CARIBOU BIOSCIENCES, INC.	1743
readname problem	badreadname, inferred	SRR10184913	2019-09-26 18:09:36	0	NextSeq 500	SRP223270	CARIBOU BIOSCIENCES, INC.	1743
readname problem	badreadname, inferred	SRR10184904	2019-09-26 18:09:36	0	NextSeq 500	SRP223270	CARIBOU BIOSCIENCES, INC.	1743
readname problem	badreadname, inferred	SRR10184398	2019-09-26 18:01:26	0	NextSeq 500	SRP223270	CARIBOU BIOSCIENCES, INC.	1743
readname problem	badreadname, inferred	SRR10184729	2019-09-26 18:01:27	0	NextSeq 500	SRP223270	CARIBOU BIOSCIENCES, INC.	1743
readname problem	badreadname, inferred	SRR10184719	2019-09-26 18:01:27	0	NextSeq 500	SRP223270	CARIBOU BIOSCIENCES, INC.	1743
readname problem	badreadname, inferred	SRR10184912	2019-09-26 18:09:36	0	NextSeq 500	SRP223270	CARIBOU BIOSCIENCES, INC.	1743
readname problem	badreadname, inferred	SRR10184397	2019-09-26 18:01:26	0	NextSeq 500	SRP223270	CARIBOU BIOSCIENCES, INC.	1743
readname problem	badreadname, inferred	SRR10184728	2019-09-26 18:01:27	0	NextSeq 500	SRP223270	CARIBOU BIOSCIENCES, INC.	1743
readname problem	badreadname, inferred	SRR10184707	2019-09-28 04:08:03	0	NextSeq 500	SRP223270	CARIBOU BIOSCIENCES, INC.	1743
readname problem	badreadname, inferred	SRR10184697	2019-09-28 04:08:03	0	NextSeq 500	SRP223270	CARIBOU BIOSCIENCES, INC.	1743
readname problem	badreadname, inferred	SRR10184715	2019-09-26 18:01:27	0	NextSeq 500	SRP223270	CARIBOU BIOSCIENCES, INC.	1743
readname problem	badreadname, inferred	SRR10184706	2019-09-28 04:08:03	0	NextSeq 500	SRP223270	CARIBOU BIOSCIENCES, INC.	1743
readname problem	badreadname, inferred	SRR10184696	2019-09-26 18:01:28	0	NextSeq 500	SRP223270	CARIBOU BIOSCIENCES, INC.	1743
readname problem	badreadname, inferred	SRR10184714	2019-09-26 18:01:27	0	NextSeq 500	SRP223270	CARIBOU BIOSCIENCES, INC.	1743
readname problem	badreadname, inferred	SRR10184705	2019-09-26 18:01:28	0	NextSeq 500	SRP223270	CARIBOU BIOSCIENCES, INC.	1743
readname problem	badreadname, inferred	SRR10184713	2019-09-26 18:01:27	0	NextSeq 500	SRP223270	CARIBOU BIOSCIENCES, INC.	1743
readname problem	badreadname, inferred	SRR10184704	2019-09-26 18:01:28	0	NextSeq 500	SRP223270	CARIBOU BIOSCIENCES, INC.	1743
readname problem	badreadname, inferred	SRR10184712	2019-09-28 04:08:03	0	NextSeq 500	SRP223270	CARIBOU BIOSCIENCES, INC.	1743
readname problem	badreadname, inferred	SRR10184703	2019-09-26 18:01:28	0	NextSeq 500	SRP223270	CARIBOU BIOSCIENCES, INC.	1743
readname problem	badreadname, inferred	SRR10184711	2019-09-28 04:08:03	0	NextSeq 500	SRP223270	CARIBOU BIOSCIENCES, INC.	1743
readname problem	badreadname, inferred	SRR10184702	2019-09-26 18:01:28	0	NextSeq 500	SRP223270	CARIBOU BIOSCIENCES, INC.	1743
readname problem	badreadname, inferred	SRR10184709	2019-09-26 18:01:28	0	NextSeq 500	SRP223270	CARIBOU BIOSCIENCES, INC.	1743
readname problem	badreadname, inferred	SRR10184701	2019-09-26 18:01:28	0	NextSeq 500	SRP223270	CARIBOU BIOSCIENCES, INC.	1743
readname problem	badreadname, inferred	SRR10184708	2019-09-26 18:01:28	0	NextSeq 500	SRP223270	CARIBOU BIOSCIENCES, INC.	1743
readname problem	badreadname, inferred	SRR10184700	2019-09-26 18:01:28	0	NextSeq 500	SRP223270	CARIBOU BIOSCIENCES, INC.	1743
readname problem	badreadname, inferred	SRR10184518	2019-09-26 18:01:23	0	NextSeq 500	SRP223270	CARIBOU BIOSCIENCES, INC.	1743
readname problem	badreadname, inferred	SRR10184449	2019-09-26 18:01:25	0	NextSeq 500	SRP223270	CARIBOU BIOSCIENCES, INC.	1743
readname problem	badreadname, inferred	SRR10184440	2019-09-26 18:01:25	0	NextSeq 500	SRP223270	CARIBOU BIOSCIENCES, INC.	1743
readname problem	badreadname, inferred	SRR10184517	2019-09-26 18:01:23	0	NextSeq 500	SRP223270	CARIBOU BIOSCIENCES, INC.	1743
readname problem	badreadname, inferred	SRR10184448	2019-09-28 04:08:03	0	NextSeq 500	SRP223270	CARIBOU BIOSCIENCES, INC.	1743
readname problem	badreadname, inferred	SRR10184439	2019-09-26 18:01:25	0	NextSeq 500	SRP223270	CARIBOU BIOSCIENCES, INC.	1743
readname problem	badreadname, inferred	SRR10184516	2019-09-26 18:01:23	0	NextSeq 500	SRP223270	CARIBOU BIOSCIENCES, INC.	1743
readname problem	badreadname, inferred	SRR10184447	2019-09-26 18:01:25	0	NextSeq 500	SRP223270	CARIBOU BIOSCIENCES, INC.	1743
readname problem	badreadname, inferred	SRR10184438	2019-09-28 04:08:03	0	NextSeq 500	SRP223270	CARIBOU BIOSCIENCES, INC.	1743
readname problem	badreadname, inferred	SRR10184515	2019-09-26 18:01:23	0	NextSeq 500	SRP223270	CARIBOU BIOSCIENCES, INC.	1743
readname problem	badreadname, inferred	SRR10184446	2019-09-26 18:01:25	0	NextSeq 500	SRP223270	CARIBOU BIOSCIENCES, INC.	1743
readname problem	badreadname, inferred	SRR10184437	2019-09-26 18:01:25	0	NextSeq 500	SRP223270	CARIBOU BIOSCIENCES, INC.	1743
readname problem	badreadname, inferred	SRR10184453	2019-09-26 18:01:25	0	NextSeq 500	SRP223270	CARIBOU BIOSCIENCES, INC.	1743
readname problem	badreadname, inferred	SRR10184445	2019-09-26 18:01:25	0	NextSeq 500	SRP223270	CARIBOU BIOSCIENCES, INC.	1743
readname problem	badreadname, inferred	SRR10184436	2019-09-26 18:01:25	0	NextSeq 500	SRP223270	CARIBOU BIOSCIENCES, INC.	1743
readname problem	badreadname, inferred	SRR10184289	2019-09-26 17:18:12	0	NextSeq 500	SRP223270	CARIBOU BIOSCIENCES, INC.	1743
readname problem	badreadname, inferred	SRR10184452	2019-09-26 18:01:25	0	NextSeq 500	SRP223270	CARIBOU BIOSCIENCES, INC.	1743
readname problem	badreadname, inferred	SRR10184444	2019-09-26 18:01:25	0	NextSeq 500	SRP223270	CARIBOU BIOSCIENCES, INC.	1743
readname problem	badreadname, inferred	SRR10184435	2019-09-26 18:01:25	0	NextSeq 500	SRP223270	CARIBOU BIOSCIENCES, INC.	1743
readname problem	badreadname, inferred	SRR10184513	2019-09-26 18:01:24	0	NextSeq 500	SRP223270	CARIBOU BIOSCIENCES, INC.	1743
readname problem	badreadname, inferred	SRR10184451	2019-09-26 18:01:25	0	NextSeq 500	SRP223270	CARIBOU BIOSCIENCES, INC.	1743
readname problem	badreadname, inferred	SRR10184442	2019-09-26 18:01:25	0	NextSeq 500	SRP223270	CARIBOU BIOSCIENCES, INC.	1743
readname problem	badreadname, inferred	SRR10184434	2019-09-26 18:01:25	0	NextSeq 500	SRP223270	CARIBOU BIOSCIENCES, INC.	1743
readname problem	badreadname, inferred	SRR10184512	2019-09-26 18:01:24	0	NextSeq 500	SRP223270	CARIBOU BIOSCIENCES, INC.	1743
readname problem	badreadname, inferred	SRR10184450	2019-09-26 18:01:25	0	NextSeq 500	SRP223270	CARIBOU BIOSCIENCES, INC.	1743
readname problem	badreadname, inferred	SRR10184441	2019-09-26 18:01:25	0	NextSeq 500	SRP223270	CARIBOU BIOSCIENCES, INC.	1743
readname problem	badreadname, inferred	SRR10184225	2019-09-26 17:21:13	0	NextSeq 500	SRP223270	CARIBOU BIOSCIENCES, INC.	1743
readname problem	badreadname, inferred	SRR10184216	2019-09-26 17:22:18	0	NextSeq 500	SRP223270	CARIBOU BIOSCIENCES, INC.	1743
readname problem	badreadname, inferred	SRR10184413	2019-09-26 18:01:26	0	NextSeq 500	SRP223270	CARIBOU BIOSCIENCES, INC.	1743
readname problem	badreadname, inferred	SRR10184511	2019-09-26 18:01:24	0	NextSeq 500	SRP223270	CARIBOU BIOSCIENCES, INC.	1743
readname problem	badreadname, inferred	SRR10184502	2019-09-26 18:01:24	0	NextSeq 500	SRP223270	CARIBOU BIOSCIENCES, INC.	1743
readname problem	badreadname, inferred	SRR10184494	2019-09-26 18:01:24	0	NextSeq 500	SRP223270	CARIBOU BIOSCIENCES, INC.	1743
readname problem	badreadname, inferred	SRR10184224	2019-09-26 17:21:13	0	NextSeq 500	SRP223270	CARIBOU BIOSCIENCES, INC.	1743
readname problem	badreadname, inferred	SRR10184215	2019-09-26 17:22:18	0	NextSeq 500	SRP223270	CARIBOU BIOSCIENCES, INC.	1743
readname problem	badreadname, inferred	SRR10184412	2019-09-26 18:01:26	0	NextSeq 500	SRP223270	CARIBOU BIOSCIENCES, INC.	1743
readname problem	badreadname, inferred	SRR10184510	2019-09-26 18:01:24	0	NextSeq 500	SRP223270	CARIBOU BIOSCIENCES, INC.	1743
readname problem	badreadname, inferred	SRR10184501	2019-09-26 18:01:24	0	NextSeq 500	SRP223270	CARIBOU BIOSCIENCES, INC.	1743
readname problem	badreadname, inferred	SRR10184223	2019-09-26 17:21:13	0	NextSeq 500	SRP223270	CARIBOU BIOSCIENCES, INC.	1743
readname problem	badreadname, inferred	SRR10184214	2019-09-26 17:22:18	0	NextSeq 500	SRP223270	CARIBOU BIOSCIENCES, INC.	1743
readname problem	badreadname, inferred	SRR10184411	2019-09-26 18:01:26	0	NextSeq 500	SRP223270	CARIBOU BIOSCIENCES, INC.	1743
readname problem	badreadname, inferred	SRR10184509	2019-09-26 18:01:24	0	NextSeq 500	SRP223270	CARIBOU BIOSCIENCES, INC.	1743
readname problem	badreadname, inferred	SRR10184500	2019-09-26 18:01:24	0	NextSeq 500	SRP223270	CARIBOU BIOSCIENCES, INC.	1743
readname problem	badreadname, inferred	SRR10184222	2019-09-26 17:22:18	0	NextSeq 500	SRP223270	CARIBOU BIOSCIENCES, INC.	1743
readname problem	badreadname, inferred	SRR10184213	2019-09-26 17:22:18	0	NextSeq 500	SRP223270	CARIBOU BIOSCIENCES, INC.	1743
readname problem	badreadname, inferred	SRR10184508	2019-09-26 18:01:24	0	NextSeq 500	SRP223270	CARIBOU BIOSCIENCES, INC.	1743
readname problem	badreadname, inferred	SRR10184499	2019-09-26 18:01:24	0	NextSeq 500	SRP223270	CARIBOU BIOSCIENCES, INC.	1743
readname problem	badreadname, inferred	SRR10184221	2019-09-26 17:22:18	0	NextSeq 500	SRP223270	CARIBOU BIOSCIENCES, INC.	1743
readname problem	badreadname, inferred	SRR10184212	2019-09-26 17:22:18	0	NextSeq 500	SRP223270	CARIBOU BIOSCIENCES, INC.	1743
readname problem	badreadname, inferred	SRR10184507	2019-09-26 18:01:24	0	NextSeq 500	SRP223270	CARIBOU BIOSCIENCES, INC.	1743
readname problem	badreadname, inferred	SRR10184498	2019-09-26 18:01:24	0	NextSeq 500	SRP223270	CARIBOU BIOSCIENCES, INC.	1743
readname problem	badreadname, inferred	SRR10184220	2019-09-26 17:22:18	0	NextSeq 500	SRP223270	CARIBOU BIOSCIENCES, INC.	1743
readname problem	badreadname, inferred	SRR10184211	2019-09-26 17:22:18	0	NextSeq 500	SRP223270	CARIBOU BIOSCIENCES, INC.	1743
readname problem	badreadname, inferred	SRR10184506	2019-09-26 18:01:24	0	NextSeq 500	SRP223270	CARIBOU BIOSCIENCES, INC.	1743
readname problem	badreadname, inferred	SRR10184497	2019-09-26 18:01:24	0	NextSeq 500	SRP223270	CARIBOU BIOSCIENCES, INC.	1743
readname problem	badreadname, inferred	SRR10184218	2019-09-26 17:22:18	0	NextSeq 500	SRP223270	CARIBOU BIOSCIENCES, INC.	1743
readname problem	badreadname, inferred	SRR10184210	2019-09-26 17:23:12	0	NextSeq 500	SRP223270	CARIBOU BIOSCIENCES, INC.	1743
readname problem	badreadname, inferred	SRR10184505	2019-09-26 18:01:24	0	NextSeq 500	SRP223270	CARIBOU BIOSCIENCES, INC.	1743
readname problem	badreadname, inferred	SRR10184496	2019-09-26 18:01:24	0	NextSeq 500	SRP223270	CARIBOU BIOSCIENCES, INC.	1743
readname problem	badreadname, inferred	SRR10184227	2019-09-26 17:21:13	0	NextSeq 500	SRP223270	CARIBOU BIOSCIENCES, INC.	1743
readname problem	badreadname, inferred	SRR10184217	2019-09-26 17:22:18	0	NextSeq 500	SRP223270	CARIBOU BIOSCIENCES, INC.	1743
readname problem	badreadname, inferred	SRR10184209	2019-09-26 17:23:12	0	NextSeq 500	SRP223270	CARIBOU BIOSCIENCES, INC.	1743
readname problem	badreadname, inferred	SRR10184504	2019-09-26 18:01:24	0	NextSeq 500	SRP223270	CARIBOU BIOSCIENCES, INC.	1743
readname problem	badreadname, inferred	SRR10184495	2019-09-26 18:01:24	0	NextSeq 500	SRP223270	CARIBOU BIOSCIENCES, INC.	1743
readname problem	badreadname, inferred	SRR10184226	2019-09-26 17:21:13	0	NextSeq 500	SRP223270	CARIBOU BIOSCIENCES, INC.	1743
readname problem	badreadname, inferred	SRR10184266	2019-09-26 17:18:13	0	NextSeq 500	SRP223270	CARIBOU BIOSCIENCES, INC.	1743
readname problem	badreadname, inferred	SRR10184256	2019-09-26 17:18:13	0	NextSeq 500	SRP223270	CARIBOU BIOSCIENCES, INC.	1743
readname problem	badreadname, inferred	SRR10184265	2019-09-26 17:18:13	0	NextSeq 500	SRP223270	CARIBOU BIOSCIENCES, INC.	1743
readname problem	badreadname, inferred	SRR10184255	2019-09-26 17:18:13	0	NextSeq 500	SRP223270	CARIBOU BIOSCIENCES, INC.	1743
readname problem	badreadname, inferred	SRR10184264	2019-09-26 17:18:13	0	NextSeq 500	SRP223270	CARIBOU BIOSCIENCES, INC.	1743
readname problem	badreadname, inferred	SRR10184254	2019-09-26 17:18:13	0	NextSeq 500	SRP223270	CARIBOU BIOSCIENCES, INC.	1743
readname problem	badreadname, inferred	SRR10184263	2019-09-26 17:18:13	0	NextSeq 500	SRP223270	CARIBOU BIOSCIENCES, INC.	1743
readname problem	badreadname, inferred	SRR10184253	2019-09-26 17:18:13	0	NextSeq 500	SRP223270	CARIBOU BIOSCIENCES, INC.	1743
readname problem	badreadname, inferred	SRR10184260	2019-09-26 17:18:13	0	NextSeq 500	SRP223270	CARIBOU BIOSCIENCES, INC.	1743
readname problem	badreadname, inferred	SRR10184252	2019-09-26 17:19:13	0	NextSeq 500	SRP223270	CARIBOU BIOSCIENCES, INC.	1743
readname problem	badreadname, inferred	SRR10184259	2019-09-26 17:18:13	0	NextSeq 500	SRP223270	CARIBOU BIOSCIENCES, INC.	1743
readname problem	badreadname, inferred	SRR10184251	2019-09-26 17:19:13	0	NextSeq 500	SRP223270	CARIBOU BIOSCIENCES, INC.	1743
readname problem	badreadname, inferred	SRR10184258	2019-09-26 17:18:13	0	NextSeq 500	SRP223270	CARIBOU BIOSCIENCES, INC.	1743
readname problem	badreadname, inferred	SRR10184249	2019-09-26 17:19:13	0	NextSeq 500	SRP223270	CARIBOU BIOSCIENCES, INC.	1743
readname problem	badreadname, inferred	SRR10184267	2019-09-26 17:18:13	0	NextSeq 500	SRP223270	CARIBOU BIOSCIENCES, INC.	1743
readname problem	badreadname, inferred	SRR10184257	2019-09-26 17:18:13	0	NextSeq 500	SRP223270	CARIBOU BIOSCIENCES, INC.	1743
readname problem	badreadname, inferred	SRR10184248	2019-09-26 17:19:13	0	NextSeq 500	SRP223270	CARIBOU BIOSCIENCES, INC.	1743
readname problem	badreadname, inferred	SRR10184246	2019-09-26 17:19:13	0	NextSeq 500	SRP223270	CARIBOU BIOSCIENCES, INC.	1743
readname problem	badreadname, inferred	SRR10184237	2019-09-26 17:20:16	0	NextSeq 500	SRP223270	CARIBOU BIOSCIENCES, INC.	1743
readname problem	badreadname, inferred	SRR10184228	2019-09-26 17:21:13	0	NextSeq 500	SRP223270	CARIBOU BIOSCIENCES, INC.	1743
readname problem	badreadname, inferred	SRR10184245	2019-09-26 17:19:13	0	NextSeq 500	SRP223270	CARIBOU BIOSCIENCES, INC.	1743
readname problem	badreadname, inferred	SRR10184236	2019-09-26 17:20:16	0	NextSeq 500	SRP223270	CARIBOU BIOSCIENCES, INC.	1743
readname problem	badreadname, inferred	SRR10184243	2019-09-26 17:19:13	0	NextSeq 500	SRP223270	CARIBOU BIOSCIENCES, INC.	1743
readname problem	badreadname, inferred	SRR10184235	2019-09-28 04:08:03	0	NextSeq 500	SRP223270	CARIBOU BIOSCIENCES, INC.	1743
readname problem	badreadname, inferred	SRR10184242	2019-09-26 17:19:13	0	NextSeq 500	SRP223270	CARIBOU BIOSCIENCES, INC.	1743
readname problem	badreadname, inferred	SRR10184234	2019-09-26 17:20:16	0	NextSeq 500	SRP223270	CARIBOU BIOSCIENCES, INC.	1743
readname problem	badreadname, inferred	SRR10184241	2019-09-28 04:08:03	0	NextSeq 500	SRP223270	CARIBOU BIOSCIENCES, INC.	1743
readname problem	badreadname, inferred	SRR10184232	2019-09-26 17:21:13	0	NextSeq 500	SRP223270	CARIBOU BIOSCIENCES, INC.	1743
readname problem	badreadname, inferred	SRR10184240	2019-09-26 17:20:16	0	NextSeq 500	SRP223270	CARIBOU BIOSCIENCES, INC.	1743
readname problem	badreadname, inferred	SRR10184231	2019-09-26 17:21:13	0	NextSeq 500	SRP223270	CARIBOU BIOSCIENCES, INC.	1743
readname problem	badreadname, inferred	SRR10184239	2019-09-26 17:20:16	0	NextSeq 500	SRP223270	CARIBOU BIOSCIENCES, INC.	1743
readname problem	badreadname, inferred	SRR10184230	2019-09-26 17:21:13	0	NextSeq 500	SRP223270	CARIBOU BIOSCIENCES, INC.	1743
readname problem	badreadname, inferred	SRR10184207	2019-09-26 17:23:12	0	NextSeq 500	SRP223270	CARIBOU BIOSCIENCES, INC.	1743
readname problem	badreadname, inferred	SRR10184247	2019-09-26 17:19:13	0	NextSeq 500	SRP223270	CARIBOU BIOSCIENCES, INC.	1743
readname problem	badreadname, inferred	SRR10184238	2019-09-26 17:20:16	0	NextSeq 500	SRP223270	CARIBOU BIOSCIENCES, INC.	1743
readname problem	badreadname, inferred	SRR10184229	2019-09-26 17:21:13	0	NextSeq 500	SRP223270	CARIBOU BIOSCIENCES, INC.	1743
readname problem	badreadname, inferred	SRR10184108	2019-09-26 17:07:18	0	NextSeq 500	SRP223270	CARIBOU BIOSCIENCES, INC.	1743
readname problem	badreadname, inferred	SRR10184303	2019-09-26 17:16:16	0	NextSeq 500	SRP223270	CARIBOU BIOSCIENCES, INC.	1743
readname problem	badreadname, inferred	SRR10184294	2019-09-26 17:16:16	0	NextSeq 500	SRP223270	CARIBOU BIOSCIENCES, INC.	1743
readname problem	badreadname, inferred	SRR10184107	2019-09-26 17:07:18	0	NextSeq 500	SRP223270	CARIBOU BIOSCIENCES, INC.	1743
readname problem	badreadname, inferred	SRR10184302	2019-09-26 17:16:16	0	NextSeq 500	SRP223270	CARIBOU BIOSCIENCES, INC.	1743
readname problem	badreadname, inferred	SRR10184293	2019-09-26 17:16:16	0	NextSeq 500	SRP223270	CARIBOU BIOSCIENCES, INC.	1743
readname problem	badreadname, inferred	SRR10184105	2019-09-26 17:07:18	0	NextSeq 500	SRP223270	CARIBOU BIOSCIENCES, INC.	1743
readname problem	badreadname, inferred	SRR10184301	2019-09-26 17:16:16	0	NextSeq 500	SRP223270	CARIBOU BIOSCIENCES, INC.	1743
readname problem	badreadname, inferred	SRR10184292	2019-09-26 17:16:16	0	NextSeq 500	SRP223270	CARIBOU BIOSCIENCES, INC.	1743
readname problem	badreadname, inferred	SRR10184114	2019-09-26 17:07:18	0	NextSeq 500	SRP223270	CARIBOU BIOSCIENCES, INC.	1743
readname problem	badreadname, inferred	SRR10184104	2019-09-28 04:08:03	0	NextSeq 500	SRP223270	CARIBOU BIOSCIENCES, INC.	1743
readname problem	badreadname, inferred	SRR10184300	2019-09-26 17:16:16	0	NextSeq 500	SRP223270	CARIBOU BIOSCIENCES, INC.	1743
readname problem	badreadname, inferred	SRR10184291	2019-09-26 17:18:12	0	NextSeq 500	SRP223270	CARIBOU BIOSCIENCES, INC.	1743
readname problem	badreadname, inferred	SRR10184113	2019-09-26 17:07:18	0	NextSeq 500	SRP223270	CARIBOU BIOSCIENCES, INC.	1743
readname problem	badreadname, inferred	SRR10184307	2019-09-26 17:16:16	0	NextSeq 500	SRP223270	CARIBOU BIOSCIENCES, INC.	1743
readname problem	badreadname, inferred	SRR10184298	2019-09-26 17:16:16	0	NextSeq 500	SRP223270	CARIBOU BIOSCIENCES, INC.	1743
readname problem	badreadname, inferred	SRR10184290	2019-09-26 17:18:12	0	NextSeq 500	SRP223270	CARIBOU BIOSCIENCES, INC.	1743
readname problem	badreadname, inferred	SRR10184112	2019-09-26 17:07:18	0	NextSeq 500	SRP223270	CARIBOU BIOSCIENCES, INC.	1743
readname problem	badreadname, inferred	SRR10184306	2019-09-26 17:16:16	0	NextSeq 500	SRP223270	CARIBOU BIOSCIENCES, INC.	1743
readname problem	badreadname, inferred	SRR10184297	2019-09-26 17:16:16	0	NextSeq 500	SRP223270	CARIBOU BIOSCIENCES, INC.	1743
readname problem	badreadname, inferred	SRR10184111	2019-09-26 17:07:18	0	NextSeq 500	SRP223270	CARIBOU BIOSCIENCES, INC.	1743
readname problem	badreadname, inferred	SRR10184305	2019-09-26 17:16:16	0	NextSeq 500	SRP223270	CARIBOU BIOSCIENCES, INC.	1743
readname problem	badreadname, inferred	SRR10184296	2019-09-28 04:08:03	0	NextSeq 500	SRP223270	CARIBOU BIOSCIENCES, INC.	1743
readname problem	badreadname, inferred	SRR10184110	2019-09-26 17:07:18	0	NextSeq 500	SRP223270	CARIBOU BIOSCIENCES, INC.	1743
readname problem	badreadname, inferred	SRR10184304	2019-09-26 17:16:16	0	NextSeq 500	SRP223270	CARIBOU BIOSCIENCES, INC.	1743
readname problem	badreadname, inferred	SRR10184295	2019-09-26 17:16:16	0	NextSeq 500	SRP223270	CARIBOU BIOSCIENCES, INC.	1743
readname problem	badreadname, inferred	SRR10184109	2019-09-26 17:07:18	0	NextSeq 500	SRP223270	CARIBOU BIOSCIENCES, INC.	1743
readname problem	badreadname, inferred	SRR10184059	2019-09-26 17:07:19	0	NextSeq 500	SRP223270	CARIBOU BIOSCIENCES, INC.	1743
readname problem	badreadname, inferred	SRR10184050	2019-09-26 17:12:28	0	NextSeq 500	SRP223270	CARIBOU BIOSCIENCES, INC.	1743
readname problem	badreadname, inferred	SRR10184058	2019-09-26 17:07:19	0	NextSeq 500	SRP223270	CARIBOU BIOSCIENCES, INC.	1743
readname problem	badreadname, inferred	SRR10184049	2019-09-26 17:12:28	0	NextSeq 500	SRP223270	CARIBOU BIOSCIENCES, INC.	1743
readname problem	badreadname, inferred	SRR10184056	2019-09-26 17:07:19	0	NextSeq 500	SRP223270	CARIBOU BIOSCIENCES, INC.	1743
readname problem	badreadname, inferred	SRR10184048	2019-09-26 17:12:28	0	NextSeq 500	SRP223270	CARIBOU BIOSCIENCES, INC.	1743
readname problem	badreadname, inferred	SRR10184055	2019-09-26 17:07:19	0	NextSeq 500	SRP223270	CARIBOU BIOSCIENCES, INC.	1743
readname problem	badreadname, inferred	SRR10184047	2019-09-26 17:12:28	0	NextSeq 500	SRP223270	CARIBOU BIOSCIENCES, INC.	1743
readname problem	badreadname, inferred	SRR10184063	2019-09-26 17:07:19	0	NextSeq 500	SRP223270	CARIBOU BIOSCIENCES, INC.	1743
readname problem	badreadname, inferred	SRR10184054	2019-09-26 17:07:19	0	NextSeq 500	SRP223270	CARIBOU BIOSCIENCES, INC.	1743
readname problem	badreadname, inferred	SRR10184045	2019-09-26 17:12:28	0	NextSeq 500	SRP223270	CARIBOU BIOSCIENCES, INC.	1743
readname problem	badreadname, inferred	SRR10184062	2019-09-26 17:07:19	0	NextSeq 500	SRP223270	CARIBOU BIOSCIENCES, INC.	1743
readname problem	badreadname, inferred	SRR10184053	2019-09-26 17:07:19	0	NextSeq 500	SRP223270	CARIBOU BIOSCIENCES, INC.	1743
readname problem	badreadname, inferred	SRR10184044	2019-09-26 17:12:28	0	NextSeq 500	SRP223270	CARIBOU BIOSCIENCES, INC.	1743
readname problem	badreadname, inferred	SRR10184061	2019-09-26 17:07:19	0	NextSeq 500	SRP223270	CARIBOU BIOSCIENCES, INC.	1743
readname problem	badreadname, inferred	SRR10184052	2019-09-26 17:07:19	0	NextSeq 500	SRP223270	CARIBOU BIOSCIENCES, INC.	1743
readname problem	badreadname, inferred	SRR10184060	2019-09-26 17:07:19	0	NextSeq 500	SRP223270	CARIBOU BIOSCIENCES, INC.	1743
readname problem	badreadname, inferred	SRR10184051	2019-09-26 17:07:19	0	NextSeq 500	SRP223270	CARIBOU BIOSCIENCES, INC.	1743
readname problem	badreadname, inferred	SRR10184039	2019-09-26 17:12:28	0	NextSeq 500	SRP223270	CARIBOU BIOSCIENCES, INC.	1743
readname problem	badreadname, inferred	SRR10184031	2019-09-26 17:08:15	0	NextSeq 500	SRP223270	CARIBOU BIOSCIENCES, INC.	1743
readname problem	badreadname, inferred	SRR10184038	2019-09-26 17:12:28	0	NextSeq 500	SRP223270	CARIBOU BIOSCIENCES, INC.	1743
readname problem	badreadname, inferred	SRR10184030	2019-09-26 17:08:15	0	NextSeq 500	SRP223270	CARIBOU BIOSCIENCES, INC.	1743
readname problem	badreadname, inferred	SRR10184037	2019-09-26 17:12:28	0	NextSeq 500	SRP223270	CARIBOU BIOSCIENCES, INC.	1743
readname problem	badreadname, inferred	SRR10184028	2019-09-26 17:12:28	0	NextSeq 500	SRP223270	CARIBOU BIOSCIENCES, INC.	1743
readname problem	badreadname, inferred	SRR10184036	2019-09-26 17:12:28	0	NextSeq 500	SRP223270	CARIBOU BIOSCIENCES, INC.	1743
readname problem	badreadname, inferred	SRR10184027	2019-09-26 17:12:28	0	NextSeq 500	SRP223270	CARIBOU BIOSCIENCES, INC.	1743
readname problem	badreadname, inferred	SRR10184035	2019-09-26 17:12:28	0	NextSeq 500	SRP223270	CARIBOU BIOSCIENCES, INC.	1743
readname problem	badreadname, inferred	SRR10184026	2019-09-26 17:12:28	0	NextSeq 500	SRP223270	CARIBOU BIOSCIENCES, INC.	1743
readname problem	badreadname, inferred	SRR10184043	2019-09-26 17:12:28	0	NextSeq 500	SRP223270	CARIBOU BIOSCIENCES, INC.	1743
readname problem	badreadname, inferred	SRR10184034	2019-09-26 17:12:28	0	NextSeq 500	SRP223270	CARIBOU BIOSCIENCES, INC.	1743
readname problem	badreadname, inferred	SRR10184025	2019-09-26 17:12:29	0	NextSeq 500	SRP223270	CARIBOU BIOSCIENCES, INC.	1743
readname problem	badreadname, inferred	SRR10184042	2019-09-26 17:12:28	0	NextSeq 500	SRP223270	CARIBOU BIOSCIENCES, INC.	1743
readname problem	badreadname, inferred	SRR10184033	2019-09-26 17:12:28	0	NextSeq 500	SRP223270	CARIBOU BIOSCIENCES, INC.	1743
readname problem	badreadname, inferred	SRR10184024	2019-09-26 17:12:29	0	NextSeq 500	SRP223270	CARIBOU BIOSCIENCES, INC.	1743
readname problem	badreadname, inferred	SRR10184041	2019-09-26 17:12:28	0	NextSeq 500	SRP223270	CARIBOU BIOSCIENCES, INC.	1743
readname problem	badreadname, inferred	SRR10184032	2019-09-26 17:12:28	0	NextSeq 500	SRP223270	CARIBOU BIOSCIENCES, INC.	1743
readname problem	badreadname, inferred	SRR10184079	2019-09-26 17:07:19	0	NextSeq 500	SRP223270	CARIBOU BIOSCIENCES, INC.	1743
readname problem	badreadname, inferred	SRR10184070	2019-09-26 17:07:19	0	NextSeq 500	SRP223270	CARIBOU BIOSCIENCES, INC.	1743
readname problem	badreadname, inferred	SRR10184099	2019-09-26 17:07:18	0	NextSeq 500	SRP223270	CARIBOU BIOSCIENCES, INC.	1743
readname problem	badreadname, inferred	SRR10184090	2019-09-26 17:07:18	0	NextSeq 500	SRP223270	CARIBOU BIOSCIENCES, INC.	1743
readname problem	badreadname, inferred	SRR10184078	2019-09-26 17:07:19	0	NextSeq 500	SRP223270	CARIBOU BIOSCIENCES, INC.	1743
readname problem	badreadname, inferred	SRR10184069	2019-09-26 17:07:19	0	NextSeq 500	SRP223270	CARIBOU BIOSCIENCES, INC.	1743
readname problem	badreadname, inferred	SRR10184098	2019-09-26 17:07:18	0	NextSeq 500	SRP223270	CARIBOU BIOSCIENCES, INC.	1743
readname problem	badreadname, inferred	SRR10184089	2019-09-26 17:07:18	0	NextSeq 500	SRP223270	CARIBOU BIOSCIENCES, INC.	1743
readname problem	badreadname, inferred	SRR10184077	2019-09-28 04:08:03	0	NextSeq 500	SRP223270	CARIBOU BIOSCIENCES, INC.	1743
readname problem	badreadname, inferred	SRR10184068	2019-09-26 17:07:19	0	NextSeq 500	SRP223270	CARIBOU BIOSCIENCES, INC.	1743
readname problem	badreadname, inferred	SRR10184097	2019-09-26 17:07:18	0	NextSeq 500	SRP223270	CARIBOU BIOSCIENCES, INC.	1743
readname problem	badreadname, inferred	SRR10184088	2019-09-26 17:07:18	0	NextSeq 500	SRP223270	CARIBOU BIOSCIENCES, INC.	1743
readname problem	badreadname, inferred	SRR10184076	2019-09-26 17:07:19	0	NextSeq 500	SRP223270	CARIBOU BIOSCIENCES, INC.	1743
readname problem	badreadname, inferred	SRR10184067	2019-09-26 17:07:19	0	NextSeq 500	SRP223270	CARIBOU BIOSCIENCES, INC.	1743
readname problem	badreadname, inferred	SRR10184096	2019-09-26 17:07:18	0	NextSeq 500	SRP223270	CARIBOU BIOSCIENCES, INC.	1743
readname problem	badreadname, inferred	SRR10184087	2019-09-26 17:07:18	0	NextSeq 500	SRP223270	CARIBOU BIOSCIENCES, INC.	1743
readname problem	badreadname, inferred	SRR10184083	2019-09-26 17:07:18	0	NextSeq 500	SRP223270	CARIBOU BIOSCIENCES, INC.	1743
readname problem	badreadname, inferred	SRR10184075	2019-09-26 17:07:19	0	NextSeq 500	SRP223270	CARIBOU BIOSCIENCES, INC.	1743
readname problem	badreadname, inferred	SRR10184066	2019-09-26 17:07:19	0	NextSeq 500	SRP223270	CARIBOU BIOSCIENCES, INC.	1743
readname problem	badreadname, inferred	SRR10184095	2019-09-26 17:07:18	0	NextSeq 500	SRP223270	CARIBOU BIOSCIENCES, INC.	1743
readname problem	badreadname, inferred	SRR10184086	2019-09-26 17:07:18	0	NextSeq 500	SRP223270	CARIBOU BIOSCIENCES, INC.	1743
readname problem	badreadname, inferred	SRR10184082	2019-09-26 17:07:19	0	NextSeq 500	SRP223270	CARIBOU BIOSCIENCES, INC.	1743
readname problem	badreadname, inferred	SRR10184074	2019-09-26 17:07:19	0	NextSeq 500	SRP223270	CARIBOU BIOSCIENCES, INC.	1743
readname problem	badreadname, inferred	SRR10184065	2019-09-26 17:07:19	0	NextSeq 500	SRP223270	CARIBOU BIOSCIENCES, INC.	1743
readname problem	badreadname, inferred	SRR10184103	2019-09-26 17:07:18	0	NextSeq 500	SRP223270	CARIBOU BIOSCIENCES, INC.	1743
readname problem	badreadname, inferred	SRR10184094	2019-09-26 17:07:18	0	NextSeq 500	SRP223270	CARIBOU BIOSCIENCES, INC.	1743
readname problem	badreadname, inferred	SRR10184085	2019-09-26 17:07:18	0	NextSeq 500	SRP223270	CARIBOU BIOSCIENCES, INC.	1743
readname problem	badreadname, inferred	SRR10184081	2019-09-26 17:07:19	0	NextSeq 500	SRP223270	CARIBOU BIOSCIENCES, INC.	1743
readname problem	badreadname, inferred	SRR10184072	2019-09-26 17:07:19	0	NextSeq 500	SRP223270	CARIBOU BIOSCIENCES, INC.	1743
readname problem	badreadname, inferred	SRR10184064	2019-09-26 17:07:19	0	NextSeq 500	SRP223270	CARIBOU BIOSCIENCES, INC.	1743
readname problem	badreadname, inferred	SRR10184101	2019-09-26 17:07:18	0	NextSeq 500	SRP223270	CARIBOU BIOSCIENCES, INC.	1743
readname problem	badreadname, inferred	SRR10184093	2019-09-28 04:08:03	0	NextSeq 500	SRP223270	CARIBOU BIOSCIENCES, INC.	1743
readname problem	badreadname, inferred	SRR10184084	2019-09-26 17:07:18	0	NextSeq 500	SRP223270	CARIBOU BIOSCIENCES, INC.	1743
readname problem	badreadname, inferred	SRR10184080	2019-09-26 17:07:19	0	NextSeq 500	SRP223270	CARIBOU BIOSCIENCES, INC.	1743
readname problem	badreadname, inferred	SRR10184071	2019-09-26 17:07:19	0	NextSeq 500	SRP223270	CARIBOU BIOSCIENCES, INC.	1743
readname problem	badreadname, inferred	SRR10184100	2019-09-26 17:07:18	0	NextSeq 500	SRP223270	CARIBOU BIOSCIENCES, INC.	1743
readname problem	badreadname, inferred	SRR10184092	2019-09-26 17:07:18	0	NextSeq 500	SRP223270	CARIBOU BIOSCIENCES, INC.	1743
readname problem	badreadname, inferred	SRR10184116	2019-09-26 17:07:18	0	NextSeq 500	SRP223270	CARIBOU BIOSCIENCES, INC.	1743
readname problem	badreadname, inferred	SRR10184115	2019-09-26 17:07:18	0	NextSeq 500	SRP223270	CARIBOU BIOSCIENCES, INC.	1743
readname problem	badreadname, inferred	SRR10184123	2019-09-26 17:07:18	0	NextSeq 500	SRP223270	CARIBOU BIOSCIENCES, INC.	1743
readname problem	badreadname, inferred	SRR10184122	2019-09-28 04:08:03	0	NextSeq 500	SRP223270	CARIBOU BIOSCIENCES, INC.	1743
readname problem	badreadname, inferred	SRR10184121	2019-09-26 17:07:18	0	NextSeq 500	SRP223270	CARIBOU BIOSCIENCES, INC.	1743
readname problem	badreadname, inferred	SRR10184120	2019-09-26 17:07:18	0	NextSeq 500	SRP223270	CARIBOU BIOSCIENCES, INC.	1743
readname problem	badreadname, inferred	SRR10184119	2019-09-26 17:07:18	0	NextSeq 500	SRP223270	CARIBOU BIOSCIENCES, INC.	1743
readname problem	badreadname, inferred	SRR10184118	2019-09-26 17:07:18	0	NextSeq 500	SRP223270	CARIBOU BIOSCIENCES, INC.	1743
readname problem	badreadname, inferred	SRR10183746	2019-09-28 04:08:02	0	NextSeq 500	SRP223270	CARIBOU BIOSCIENCES, INC.	1743
readname problem	badreadname, inferred	SRR10183737	2019-09-26 16:48:17	0	NextSeq 500	SRP223270	CARIBOU BIOSCIENCES, INC.	1743
readname problem	badreadname, inferred	SRR10183729	2019-09-28 04:08:02	0	NextSeq 500	SRP223270	CARIBOU BIOSCIENCES, INC.	1743
readname problem	badreadname, inferred	SRR10183745	2019-09-26 16:48:17	0	NextSeq 500	SRP223270	CARIBOU BIOSCIENCES, INC.	1743
readname problem	badreadname, inferred	SRR10183736	2019-09-26 16:48:17	0	NextSeq 500	SRP223270	CARIBOU BIOSCIENCES, INC.	1743
readname problem	badreadname, inferred	SRR10183728	2019-09-26 16:49:13	0	NextSeq 500	SRP223270	CARIBOU BIOSCIENCES, INC.	1743
readname problem	badreadname, inferred	SRR10183744	2019-09-26 16:48:17	0	NextSeq 500	SRP223270	CARIBOU BIOSCIENCES, INC.	1743
readname problem	badreadname, inferred	SRR10183735	2019-09-26 16:48:17	0	NextSeq 500	SRP223270	CARIBOU BIOSCIENCES, INC.	1743
readname problem	badreadname, inferred	SRR10183726	2019-09-26 16:49:13	0	NextSeq 500	SRP223270	CARIBOU BIOSCIENCES, INC.	1743
readname problem	badreadname, inferred	SRR10183743	2019-09-26 16:48:17	0	NextSeq 500	SRP223270	CARIBOU BIOSCIENCES, INC.	1743
readname problem	badreadname, inferred	SRR10183734	2019-09-26 16:48:17	0	NextSeq 500	SRP223270	CARIBOU BIOSCIENCES, INC.	1743
readname problem	badreadname, inferred	SRR10183725	2019-09-26 16:49:13	0	NextSeq 500	SRP223270	CARIBOU BIOSCIENCES, INC.	1743
readname problem	badreadname, inferred	SRR10183635	2019-09-26 16:39:13	0	NextSeq 500	SRP223270	CARIBOU BIOSCIENCES, INC.	1743
readname problem	badreadname, inferred	SRR10183742	2019-09-26 16:48:17	0	NextSeq 500	SRP223270	CARIBOU BIOSCIENCES, INC.	1743
readname problem	badreadname, inferred	SRR10183733	2019-09-26 16:48:17	0	NextSeq 500	SRP223270	CARIBOU BIOSCIENCES, INC.	1743
readname problem	badreadname, inferred	SRR10183724	2019-09-26 16:49:13	0	NextSeq 500	SRP223270	CARIBOU BIOSCIENCES, INC.	1743
readname problem	badreadname, inferred	SRR10183634	2019-09-26 16:38:16	0	NextSeq 500	SRP223270	CARIBOU BIOSCIENCES, INC.	1743
readname problem	badreadname, inferred	SRR10183741	2019-09-26 16:48:17	0	NextSeq 500	SRP223270	CARIBOU BIOSCIENCES, INC.	1743
readname problem	badreadname, inferred	SRR10183732	2019-09-26 16:48:17	0	NextSeq 500	SRP223270	CARIBOU BIOSCIENCES, INC.	1743
readname problem	badreadname, inferred	SRR10183632	2019-09-26 16:39:13	0	NextSeq 500	SRP223270	CARIBOU BIOSCIENCES, INC.	1743
readname problem	badreadname, inferred	SRR10183740	2019-09-26 16:48:17	0	NextSeq 500	SRP223270	CARIBOU BIOSCIENCES, INC.	1743
readname problem	badreadname, inferred	SRR10183731	2019-09-26 16:49:13	0	NextSeq 500	SRP223270	CARIBOU BIOSCIENCES, INC.	1743
readname problem	badreadname, inferred	SRR10183747	2019-09-26 16:48:17	0	NextSeq 500	SRP223270	CARIBOU BIOSCIENCES, INC.	1743
readname problem	badreadname, inferred	SRR10183739	2019-09-26 16:48:17	0	NextSeq 500	SRP223270	CARIBOU BIOSCIENCES, INC.	1743
readname problem	badreadname, inferred	SRR10183730	2019-09-26 16:49:13	0	NextSeq 500	SRP223270	CARIBOU BIOSCIENCES, INC.	1743
readname problem	badreadname, inferred	SRR10183768	2019-09-26 16:47:13	0	NextSeq 500	SRP223270	CARIBOU BIOSCIENCES, INC.	1743
readname problem	badreadname, inferred	SRR10183872	2019-09-26 16:42:14	0	NextSeq 500	SRP223270	CARIBOU BIOSCIENCES, INC.	1743
readname problem	badreadname, inferred	SRR10183692	2019-09-26 16:50:13	0	NextSeq 500	SRP223270	CARIBOU BIOSCIENCES, INC.	1743
readname problem	badreadname, inferred	SRR10183871	2019-09-26 16:42:14	0	NextSeq 500	SRP223270	CARIBOU BIOSCIENCES, INC.	1743
readname problem	badreadname, inferred	SRR10183870	2019-09-26 16:42:14	0	NextSeq 500	SRP223270	CARIBOU BIOSCIENCES, INC.	1743
readname problem	badreadname, inferred	SRR10183859	2019-09-26 16:43:13	0	NextSeq 500	SRP223270	CARIBOU BIOSCIENCES, INC.	1743
readname problem	badreadname, inferred	SRR10183633	2019-09-26 16:39:13	0	NextSeq 500	SRP223270	CARIBOU BIOSCIENCES, INC.	1743
readname problem	badreadname, inferred	SRR10183682	2019-09-28 04:08:02	0	NextSeq 500	SRP223270	CARIBOU BIOSCIENCES, INC.	1743
readname problem	badreadname, inferred	SRR10183738	2019-09-26 16:48:17	0	NextSeq 500	SRP223270	CARIBOU BIOSCIENCES, INC.	1743
readname problem	badreadname, inferred	SRR10183840	2019-09-26 16:44:14	1	NextSeq 500	SRP223270	CARIBOU BIOSCIENCES, INC.	1743
readname problem	badreadname, inferred	SRR10183671	2019-09-26 16:52:12	0	NextSeq 500	SRP223270	CARIBOU BIOSCIENCES, INC.	1743
readname problem	badreadname, inferred	SRR10183727	2019-09-26 16:49:13	0	NextSeq 500	SRP223270	CARIBOU BIOSCIENCES, INC.	1743
readname problem	badreadname, inferred	SRR10183830	2019-09-26 16:44:15	1	NextSeq 500	SRP223270	CARIBOU BIOSCIENCES, INC.	1743
readname problem	badreadname, inferred	SRR10183660	2019-09-26 16:52:13	1	NextSeq 500	SRP223270	CARIBOU BIOSCIENCES, INC.	1743
readname problem	badreadname, inferred	SRR10183779	2019-09-26 16:47:13	0	NextSeq 500	SRP223270	CARIBOU BIOSCIENCES, INC.	1743
readname problem	badreadname, inferred	SRR10183673	2019-09-26 16:52:12	0	NextSeq 500	SRP223270	CARIBOU BIOSCIENCES, INC.	1743
readname problem	badreadname, inferred	SRR10183664	2019-09-26 16:52:12	1	NextSeq 500	SRP223270	CARIBOU BIOSCIENCES, INC.	1743
readname problem	badreadname, inferred	SRR10183791	2019-09-26 16:47:13	0	NextSeq 500	SRP223270	CARIBOU BIOSCIENCES, INC.	1743
readname problem	badreadname, inferred	SRR10183865	2019-09-26 16:43:13	2	NextSeq 500	SRP223270	CARIBOU BIOSCIENCES, INC.	1743
readname problem	badreadname, inferred	SRR10183856	2019-09-26 16:43:13	0	NextSeq 500	SRP223270	CARIBOU BIOSCIENCES, INC.	1743
readname problem	badreadname, inferred	SRR10183681	2019-09-26 16:50:14	0	NextSeq 500	SRP223270	CARIBOU BIOSCIENCES, INC.	1743
readname problem	badreadname, inferred	SRR10183672	2019-09-26 16:52:12	0	NextSeq 500	SRP223270	CARIBOU BIOSCIENCES, INC.	1743
readname problem	badreadname, inferred	SRR10183663	2019-09-26 16:52:13	1	NextSeq 500	SRP223270	CARIBOU BIOSCIENCES, INC.	1743
readname problem	badreadname, inferred	SRR10183716	2019-09-26 16:49:13	0	NextSeq 500	SRP223270	CARIBOU BIOSCIENCES, INC.	1743
readname problem	badreadname, inferred	SRR10183824	2019-09-26 16:45:13	0	NextSeq 500	SRP223270	CARIBOU BIOSCIENCES, INC.	1743
readname problem	badreadname, inferred	SRR10183864	2019-09-26 16:43:13	0	NextSeq 500	SRP223270	CARIBOU BIOSCIENCES, INC.	1743
readname problem	badreadname, inferred	SRR10183855	2019-09-26 16:43:13	1	NextSeq 500	SRP223270	CARIBOU BIOSCIENCES, INC.	1743
readname problem	badreadname, inferred	SRR10183680	2019-09-26 16:50:14	0	NextSeq 500	SRP223270	CARIBOU BIOSCIENCES, INC.	1743
readname problem	badreadname, inferred	SRR10183670	2019-09-26 16:52:12	1	NextSeq 500	SRP223270	CARIBOU BIOSCIENCES, INC.	1743
readname problem	badreadname, inferred	SRR10183662	2019-09-28 04:08:02	0	NextSeq 500	SRP223270	CARIBOU BIOSCIENCES, INC.	1743
readname problem	badreadname, inferred	SRR10183705	2019-09-26 16:50:13	0	NextSeq 500	SRP223270	CARIBOU BIOSCIENCES, INC.	1743
readname problem	badreadname, inferred	SRR10183813	2019-09-26 16:45:13	0	NextSeq 500	SRP223270	CARIBOU BIOSCIENCES, INC.	1743
readname problem	badreadname, inferred	SRR10183863	2019-09-26 16:43:13	0	NextSeq 500	SRP223270	CARIBOU BIOSCIENCES, INC.	1743
readname problem	badreadname, inferred	SRR10183854	2019-09-26 16:43:13	0	NextSeq 500	SRP223270	CARIBOU BIOSCIENCES, INC.	1743
readname problem	badreadname, inferred	SRR10183679	2019-09-26 16:50:14	0	NextSeq 500	SRP223270	CARIBOU BIOSCIENCES, INC.	1743
readname problem	badreadname, inferred	SRR10183669	2019-09-26 16:52:12	0	NextSeq 500	SRP223270	CARIBOU BIOSCIENCES, INC.	1743
readname problem	badreadname, inferred	SRR10183661	2019-09-26 16:52:13	1	NextSeq 500	SRP223270	CARIBOU BIOSCIENCES, INC.	1743
readname problem	badreadname, inferred	SRR10183762	2019-09-26 16:47:13	0	NextSeq 500	SRP223270	CARIBOU BIOSCIENCES, INC.	1743
readname problem	badreadname, inferred	SRR10183862	2019-09-26 16:43:13	0	NextSeq 500	SRP223270	CARIBOU BIOSCIENCES, INC.	1743
readname problem	badreadname, inferred	SRR10183853	2019-09-26 16:44:14	0	NextSeq 500	SRP223270	CARIBOU BIOSCIENCES, INC.	1743
readname problem	badreadname, inferred	SRR10183678	2019-09-26 16:50:14	0	NextSeq 500	SRP223270	CARIBOU BIOSCIENCES, INC.	1743
readname problem	badreadname, inferred	SRR10183668	2019-09-26 16:52:12	1	NextSeq 500	SRP223270	CARIBOU BIOSCIENCES, INC.	1743
readname problem	badreadname, inferred	SRR10183659	2019-09-26 16:52:13	1	NextSeq 500	SRP223270	CARIBOU BIOSCIENCES, INC.	1743
readname problem	badreadname, inferred	SRR10183751	2019-09-26 16:48:17	0	NextSeq 500	SRP223270	CARIBOU BIOSCIENCES, INC.	1743
readname problem	badreadname, inferred	SRR10183869	2019-09-26 16:42:14	0	NextSeq 500	SRP223270	CARIBOU BIOSCIENCES, INC.	1743
readname problem	badreadname, inferred	SRR10183861	2019-09-26 16:43:13	1	NextSeq 500	SRP223270	CARIBOU BIOSCIENCES, INC.	1743
readname problem	badreadname, inferred	SRR10183852	2019-09-26 16:44:14	1	NextSeq 500	SRP223270	CARIBOU BIOSCIENCES, INC.	1743
readname problem	badreadname, inferred	SRR10183677	2019-09-26 16:50:14	0	NextSeq 500	SRP223270	CARIBOU BIOSCIENCES, INC.	1743
readname problem	badreadname, inferred	SRR10183667	2019-09-26 16:52:12	0	NextSeq 500	SRP223270	CARIBOU BIOSCIENCES, INC.	1743
readname problem	badreadname, inferred	SRR10183628	2019-09-28 04:08:02	0	NextSeq 500	SRP223270	CARIBOU BIOSCIENCES, INC.	1743
readname problem	badreadname, inferred	SRR10183651	2019-09-26 16:52:13	0	NextSeq 500	SRP223270	CARIBOU BIOSCIENCES, INC.	1743
readname problem	badreadname, inferred	SRR10183868	2019-09-26 16:42:14	0	NextSeq 500	SRP223270	CARIBOU BIOSCIENCES, INC.	1743
readname problem	badreadname, inferred	SRR10183860	2019-09-26 16:43:13	0	NextSeq 500	SRP223270	CARIBOU BIOSCIENCES, INC.	1743
readname problem	badreadname, inferred	SRR10183851	2019-09-26 16:44:14	0	NextSeq 500	SRP223270	CARIBOU BIOSCIENCES, INC.	1743
readname problem	badreadname, inferred	SRR10183676	2019-09-26 16:50:14	0	NextSeq 500	SRP223270	CARIBOU BIOSCIENCES, INC.	1743
readname problem	badreadname, inferred	SRR10183666	2019-09-26 16:52:12	0	NextSeq 500	SRP223270	CARIBOU BIOSCIENCES, INC.	1743
readname problem	badreadname, inferred	SRR10183617	2019-09-26 16:42:14	0	NextSeq 500	SRP223270	CARIBOU BIOSCIENCES, INC.	1743
readname problem	badreadname, inferred	SRR10183867	2019-09-26 16:42:14	0	NextSeq 500	SRP223270	CARIBOU BIOSCIENCES, INC.	1743
readname problem	badreadname, inferred	SRR10183858	2019-09-26 16:43:13	2	NextSeq 500	SRP223270	CARIBOU BIOSCIENCES, INC.	1743
readname problem	badreadname, inferred	SRR10183850	2019-09-26 16:44:14	0	NextSeq 500	SRP223270	CARIBOU BIOSCIENCES, INC.	1743
readname problem	badreadname, inferred	SRR10183675	2019-09-26 16:50:14	1	NextSeq 500	SRP223270	CARIBOU BIOSCIENCES, INC.	1743
readname problem	badreadname, inferred	SRR10183665	2019-09-26 16:52:12	1	NextSeq 500	SRP223270	CARIBOU BIOSCIENCES, INC.	1743
readname problem	badreadname, inferred	SRR10183802	2019-09-26 16:45:13	0	NextSeq 500	SRP223270	CARIBOU BIOSCIENCES, INC.	1743
readname problem	badreadname, inferred	SRR10183866	2019-09-26 16:42:14	0	NextSeq 500	SRP223270	CARIBOU BIOSCIENCES, INC.	1743
readname problem	badreadname, inferred	SRR10183857	2019-09-26 16:43:13	0	NextSeq 500	SRP223270	CARIBOU BIOSCIENCES, INC.	1743
readname problem	badreadname, inferred	SRR10183848	2019-09-26 16:44:14	0	NextSeq 500	SRP223270	CARIBOU BIOSCIENCES, INC.	1743
readname problem	badreadname, inferred	SRR10183674	2019-09-26 16:50:14	0	NextSeq 500	SRP223270	CARIBOU BIOSCIENCES, INC.	1743
readname problem	badreadname, inferred	SRR10183474	2019-09-26 16:18:53	0	NextSeq 500	SRP223270	CARIBOU BIOSCIENCES, INC.	1743
readname problem	badreadname, inferred	SRR10183380	2019-09-26 16:37:56	0	NextSeq 500	SRP223270	CARIBOU BIOSCIENCES, INC.	1743
readname problem	badreadname, inferred	SRR10183639	2019-09-26 16:39:13	0	NextSeq 500	SRP223270	CARIBOU BIOSCIENCES, INC.	1743
readname problem	badreadname, inferred	SRR10183472	2019-09-28 03:29:15	0	NextSeq 500	SRP223270	CARIBOU BIOSCIENCES, INC.	1743
readname problem	badreadname, inferred	SRR10183379	2019-09-26 16:37:56	0	NextSeq 500	SRP223270	CARIBOU BIOSCIENCES, INC.	1743
readname problem	badreadname, inferred	SRR10183638	2019-09-26 16:39:13	0	NextSeq 500	SRP223270	CARIBOU BIOSCIENCES, INC.	1743
readname problem	badreadname, inferred	SRR10183386	2019-09-26 16:37:56	0	NextSeq 500	SRP223270	CARIBOU BIOSCIENCES, INC.	1743
readname problem	badreadname, inferred	SRR10183646	2019-09-26 16:37:56	0	NextSeq 500	SRP223270	CARIBOU BIOSCIENCES, INC.	1743
readname problem	badreadname, inferred	SRR10183637	2019-09-26 16:39:13	0	NextSeq 500	SRP223270	CARIBOU BIOSCIENCES, INC.	1743
readname problem	badreadname, inferred	SRR10183385	2019-09-26 16:37:56	0	NextSeq 500	SRP223270	CARIBOU BIOSCIENCES, INC.	1743
readname problem	badreadname, inferred	SRR10183645	2019-09-26 16:37:56	0	NextSeq 500	SRP223270	CARIBOU BIOSCIENCES, INC.	1743
readname problem	badreadname, inferred	SRR10183636	2019-09-26 16:39:13	0	NextSeq 500	SRP223270	CARIBOU BIOSCIENCES, INC.	1743
readname problem	badreadname, inferred	SRR10183384	2019-09-26 16:37:56	0	NextSeq 500	SRP223270	CARIBOU BIOSCIENCES, INC.	1743
readname problem	badreadname, inferred	SRR10183643	2019-09-26 16:37:56	0	NextSeq 500	SRP223270	CARIBOU BIOSCIENCES, INC.	1743
readname problem	badreadname, inferred	SRR10183383	2019-09-26 16:37:56	0	NextSeq 500	SRP223270	CARIBOU BIOSCIENCES, INC.	1743
readname problem	badreadname, inferred	SRR10183642	2019-09-26 16:37:56	0	NextSeq 500	SRP223270	CARIBOU BIOSCIENCES, INC.	1743
readname problem	badreadname, inferred	SRR10183382	2019-09-26 16:37:56	0	NextSeq 500	SRP223270	CARIBOU BIOSCIENCES, INC.	1743
readname problem	badreadname, inferred	SRR10183641	2019-09-26 16:37:56	0	NextSeq 500	SRP223270	CARIBOU BIOSCIENCES, INC.	1743
readname problem	badreadname, inferred	SRR10183381	2019-09-26 16:37:56	0	NextSeq 500	SRP223270	CARIBOU BIOSCIENCES, INC.	1743
readname problem	badreadname, inferred	SRR10183640	2019-09-26 16:37:56	0	NextSeq 500	SRP223270	CARIBOU BIOSCIENCES, INC.	1743
readname problem	badreadname, inferred	SRR10183506	2019-09-26 16:13:11	0	NextSeq 500	SRP223270	CARIBOU BIOSCIENCES, INC.	1743
readname problem	badreadname, inferred	SRR10183429	2019-09-26 16:37:55	0	NextSeq 500	SRP223270	CARIBOU BIOSCIENCES, INC.	1743
readname problem	badreadname, inferred	SRR10183420	2019-09-26 16:37:55	0	NextSeq 500	SRP223270	CARIBOU BIOSCIENCES, INC.	1743
readname problem	badreadname, inferred	SRR10183523	2019-09-26 16:13:10	0	NextSeq 500	SRP223270	CARIBOU BIOSCIENCES, INC.	1743
readname problem	badreadname, inferred	SRR10183515	2019-09-26 16:13:11	0	NextSeq 500	SRP223270	CARIBOU BIOSCIENCES, INC.	1743
readname problem	badreadname, inferred	SRR10183505	2019-09-26 16:13:11	0	NextSeq 500	SRP223270	CARIBOU BIOSCIENCES, INC.	1743
readname problem	badreadname, inferred	SRR10183428	2019-09-26 16:37:55	0	NextSeq 500	SRP223270	CARIBOU BIOSCIENCES, INC.	1743
readname problem	badreadname, inferred	SRR10183419	2019-09-26 16:37:55	0	NextSeq 500	SRP223270	CARIBOU BIOSCIENCES, INC.	1743
readname problem	badreadname, inferred	SRR10183522	2019-09-26 16:13:10	0	NextSeq 500	SRP223270	CARIBOU BIOSCIENCES, INC.	1743
readname problem	badreadname, inferred	SRR10183514	2019-09-26 16:13:11	0	NextSeq 500	SRP223270	CARIBOU BIOSCIENCES, INC.	1743
readname problem	badreadname, inferred	SRR10183504	2019-09-26 16:13:53	0	NextSeq 500	SRP223270	CARIBOU BIOSCIENCES, INC.	1743
readname problem	badreadname, inferred	SRR10183427	2019-09-26 16:37:55	0	NextSeq 500	SRP223270	CARIBOU BIOSCIENCES, INC.	1743
readname problem	badreadname, inferred	SRR10183418	2019-09-26 16:37:55	0	NextSeq 500	SRP223270	CARIBOU BIOSCIENCES, INC.	1743
readname problem	badreadname, inferred	SRR10183521	2019-09-26 16:13:10	0	NextSeq 500	SRP223270	CARIBOU BIOSCIENCES, INC.	1743
readname problem	badreadname, inferred	SRR10183512	2019-09-26 16:13:11	0	NextSeq 500	SRP223270	CARIBOU BIOSCIENCES, INC.	1743
readname problem	badreadname, inferred	SRR10183503	2019-09-26 16:13:20	0	NextSeq 500	SRP223270	CARIBOU BIOSCIENCES, INC.	1743
readname problem	badreadname, inferred	SRR10183426	2019-09-26 16:37:55	0	NextSeq 500	SRP223270	CARIBOU BIOSCIENCES, INC.	1743
readname problem	badreadname, inferred	SRR10183417	2019-09-26 16:37:55	0	NextSeq 500	SRP223270	CARIBOU BIOSCIENCES, INC.	1743
readname problem	badreadname, inferred	SRR10183520	2019-09-26 16:13:11	0	NextSeq 500	SRP223270	CARIBOU BIOSCIENCES, INC.	1743
readname problem	badreadname, inferred	SRR10183511	2019-09-26 16:13:11	0	NextSeq 500	SRP223270	CARIBOU BIOSCIENCES, INC.	1743
readname problem	badreadname, inferred	SRR10183501	2019-09-26 16:13:53	0	NextSeq 500	SRP223270	CARIBOU BIOSCIENCES, INC.	1743
readname problem	badreadname, inferred	SRR10183425	2019-09-26 16:37:55	0	NextSeq 500	SRP223270	CARIBOU BIOSCIENCES, INC.	1743
readname problem	badreadname, inferred	SRR10183416	2019-09-26 16:37:55	0	NextSeq 500	SRP223270	CARIBOU BIOSCIENCES, INC.	1743
readname problem	badreadname, inferred	SRR10183519	2019-09-26 16:13:11	0	NextSeq 500	SRP223270	CARIBOU BIOSCIENCES, INC.	1743
readname problem	badreadname, inferred	SRR10183510	2019-09-28 03:29:15	0	NextSeq 500	SRP223270	CARIBOU BIOSCIENCES, INC.	1743
readname problem	badreadname, inferred	SRR10183500	2019-09-26 16:13:31	0	NextSeq 500	SRP223270	CARIBOU BIOSCIENCES, INC.	1743
readname problem	badreadname, inferred	SRR10183424	2019-09-26 16:37:55	0	NextSeq 500	SRP223270	CARIBOU BIOSCIENCES, INC.	1743
readname problem	badreadname, inferred	SRR10183415	2019-09-26 16:37:55	0	NextSeq 500	SRP223270	CARIBOU BIOSCIENCES, INC.	1743
readname problem	badreadname, inferred	SRR10183518	2019-09-26 16:13:11	0	NextSeq 500	SRP223270	CARIBOU BIOSCIENCES, INC.	1743
readname problem	badreadname, inferred	SRR10183509	2019-09-26 16:13:11	0	NextSeq 500	SRP223270	CARIBOU BIOSCIENCES, INC.	1743
readname problem	badreadname, inferred	SRR10183431	2019-09-26 16:27:33	0	NextSeq 500	SRP223270	CARIBOU BIOSCIENCES, INC.	1743
readname problem	badreadname, inferred	SRR10183422	2019-09-26 16:37:55	0	NextSeq 500	SRP223270	CARIBOU BIOSCIENCES, INC.	1743
readname problem	badreadname, inferred	SRR10183414	2019-09-26 16:37:55	0	NextSeq 500	SRP223270	CARIBOU BIOSCIENCES, INC.	1743
readname problem	badreadname, inferred	SRR10183517	2019-09-26 16:13:11	0	NextSeq 500	SRP223270	CARIBOU BIOSCIENCES, INC.	1743
readname problem	badreadname, inferred	SRR10183508	2019-09-26 16:13:11	0	NextSeq 500	SRP223270	CARIBOU BIOSCIENCES, INC.	1743
readname problem	badreadname, inferred	SRR10183430	2019-09-26 16:37:55	0	NextSeq 500	SRP223270	CARIBOU BIOSCIENCES, INC.	1743
readname problem	badreadname, inferred	SRR10183421	2019-09-26 16:37:55	0	NextSeq 500	SRP223270	CARIBOU BIOSCIENCES, INC.	1743
readname problem	badreadname, inferred	SRR10183413	2019-09-26 16:37:55	0	NextSeq 500	SRP223270	CARIBOU BIOSCIENCES, INC.	1743
readname problem	badreadname, inferred	SRR10183516	2019-09-26 16:13:11	0	NextSeq 500	SRP223270	CARIBOU BIOSCIENCES, INC.	1743
readname problem	badreadname, inferred	SRR10183507	2019-09-26 16:13:11	0	NextSeq 500	SRP223270	CARIBOU BIOSCIENCES, INC.	1743
readname problem	badreadname, inferred	SRR10183396	2019-09-26 16:37:56	1	NextSeq 500	SRP223270	CARIBOU BIOSCIENCES, INC.	1743
readname problem	badreadname, inferred	SRR10183483	2019-09-26 16:18:53	1	NextSeq 500	SRP223270	CARIBOU BIOSCIENCES, INC.	1743
readname problem	badreadname, inferred	SRR10183513	2019-09-26 16:13:11	0	NextSeq 500	SRP223270	CARIBOU BIOSCIENCES, INC.	1743
readname problem	badreadname, inferred	SRR10183387	2019-09-26 16:37:56	0	NextSeq 500	SRP223270	CARIBOU BIOSCIENCES, INC.	1743
readname problem	badreadname, inferred	SRR10183502	2019-09-26 16:13:31	0	NextSeq 500	SRP223270	CARIBOU BIOSCIENCES, INC.	1743
readname problem	badreadname, inferred	SRR10183644	2019-09-26 16:37:56	0	NextSeq 500	SRP223270	CARIBOU BIOSCIENCES, INC.	1743
readname problem	badreadname, inferred	SRR10183423	2019-09-28 04:08:02	0	NextSeq 500	SRP223270	CARIBOU BIOSCIENCES, INC.	1743
readname problem	badreadname, inferred	SRR10183412	2019-09-26 16:37:55	1	NextSeq 500	SRP223270	CARIBOU BIOSCIENCES, INC.	1743
readname problem	badreadname, inferred	SRR10183440	2019-09-26 16:22:53	0	NextSeq 500	SRP223270	CARIBOU BIOSCIENCES, INC.	1743
readname problem	badreadname, inferred	SRR10183494	2019-09-26 16:13:44	0	NextSeq 500	SRP223270	CARIBOU BIOSCIENCES, INC.	1743
readname problem	badreadname, inferred	SRR10183395	2019-09-26 16:37:56	0	NextSeq 500	SRP223270	CARIBOU BIOSCIENCES, INC.	1743
readname problem	badreadname, inferred	SRR10183499	2019-09-28 03:29:15	0	NextSeq 500	SRP223270	CARIBOU BIOSCIENCES, INC.	1743
readname problem	badreadname, inferred	SRR10183533	2019-09-26 16:11:38	0	NextSeq 500	SRP223270	CARIBOU BIOSCIENCES, INC.	1743
readname problem	badreadname, inferred	SRR10183498	2019-09-28 03:29:15	0	NextSeq 500	SRP223270	CARIBOU BIOSCIENCES, INC.	1743
readname problem	badreadname, inferred	SRR10183451	2019-09-26 16:21:13	0	NextSeq 500	SRP223270	CARIBOU BIOSCIENCES, INC.	1743
readname problem	badreadname, inferred	SRR10183497	2019-09-26 16:13:31	0	NextSeq 500	SRP223270	CARIBOU BIOSCIENCES, INC.	1743
readname problem	badreadname, inferred	SRR10183439	2019-09-26 16:22:53	0	NextSeq 500	SRP223270	CARIBOU BIOSCIENCES, INC.	1743
readname problem	badreadname, inferred	SRR10183544	2019-09-26 16:11:38	1	NextSeq 500	SRP223270	CARIBOU BIOSCIENCES, INC.	1743
readname problem	badreadname, inferred	SRR10183462	2019-09-26 16:20:13	0	NextSeq 500	SRP223270	CARIBOU BIOSCIENCES, INC.	1743
readname problem	badreadname, inferred	SRR10183407	2019-09-26 16:37:55	0	NextSeq 500	SRP223270	CARIBOU BIOSCIENCES, INC.	1743
readname problem	badreadname, inferred	SRR10183491	2019-09-26 16:13:53	0	NextSeq 500	SRP223270	CARIBOU BIOSCIENCES, INC.	1743
readname problem	badreadname, inferred	SRR10183482	2019-09-26 16:18:53	0	NextSeq 500	SRP223270	CARIBOU BIOSCIENCES, INC.	1743
readname problem	badreadname, inferred	SRR10183490	2019-09-26 16:13:44	1	NextSeq 500	SRP223270	CARIBOU BIOSCIENCES, INC.	1743
readname problem	badreadname, inferred	SRR10183481	2019-09-26 16:18:53	0	NextSeq 500	SRP223270	CARIBOU BIOSCIENCES, INC.	1743
readname problem	badreadname, inferred	SRR10183489	2019-09-26 16:17:13	0	NextSeq 500	SRP223270	CARIBOU BIOSCIENCES, INC.	1743
readname problem	badreadname, inferred	SRR10183480	2019-09-26 16:18:53	0	NextSeq 500	SRP223270	CARIBOU BIOSCIENCES, INC.	1743
readname problem	badreadname, inferred	SRR10183488	2019-09-26 16:17:13	0	NextSeq 500	SRP223270	CARIBOU BIOSCIENCES, INC.	1743
readname problem	badreadname, inferred	SRR10183479	2019-09-26 16:18:53	0	NextSeq 500	SRP223270	CARIBOU BIOSCIENCES, INC.	1743
readname problem	badreadname, inferred	SRR10183496	2019-09-26 16:13:53	0	NextSeq 500	SRP223270	CARIBOU BIOSCIENCES, INC.	1743
readname problem	badreadname, inferred	SRR10183487	2019-09-26 16:17:13	1	NextSeq 500	SRP223270	CARIBOU BIOSCIENCES, INC.	1743
readname problem	badreadname, inferred	SRR10183478	2019-09-26 16:18:53	0	NextSeq 500	SRP223270	CARIBOU BIOSCIENCES, INC.	1743
readname problem	badreadname, inferred	SRR10183495	2019-09-26 16:13:32	0	NextSeq 500	SRP223270	CARIBOU BIOSCIENCES, INC.	1743
readname problem	badreadname, inferred	SRR10183486	2019-09-26 16:18:52	1	NextSeq 500	SRP223270	CARIBOU BIOSCIENCES, INC.	1743
readname problem	badreadname, inferred	SRR10183477	2019-09-26 16:18:53	0	NextSeq 500	SRP223270	CARIBOU BIOSCIENCES, INC.	1743
readname problem	badreadname, inferred	SRR10183493	2019-09-26 16:13:53	0	NextSeq 500	SRP223270	CARIBOU BIOSCIENCES, INC.	1743
readname problem	badreadname, inferred	SRR10183485	2019-09-26 16:18:52	1	NextSeq 500	SRP223270	CARIBOU BIOSCIENCES, INC.	1743
readname problem	badreadname, inferred	SRR10183476	2019-09-26 16:18:53	0	NextSeq 500	SRP223270	CARIBOU BIOSCIENCES, INC.	1743
readname problem	badreadname, inferred	SRR10183492	2019-09-26 16:13:44	1	NextSeq 500	SRP223270	CARIBOU BIOSCIENCES, INC.	1743
readname problem	badreadname, inferred	SRR10183484	2019-09-26 16:18:53	0	NextSeq 500	SRP223270	CARIBOU BIOSCIENCES, INC.	1743
readname problem	badreadname, inferred	SRR10183475	2019-09-26 16:18:53	1	NextSeq 500	SRP223270	CARIBOU BIOSCIENCES, INC.	1743
readname problem	badreadname, inferred	SRR10183253	2019-09-26 16:09:21	0	NextSeq 500	SRP223270	CARIBOU BIOSCIENCES, INC.	1743
readname problem	badreadname, inferred	SRR10183245	2019-09-26 16:09:21	0	NextSeq 500	SRP223270	CARIBOU BIOSCIENCES, INC.	1743
readname problem	badreadname, inferred	SRR10183236	2019-09-26 16:09:21	0	NextSeq 500	SRP223270	CARIBOU BIOSCIENCES, INC.	1743
readname problem	badreadname, inferred	SRR10183167	2019-09-26 16:09:22	0	NextSeq 500	SRP223270	CARIBOU BIOSCIENCES, INC.	1743
readname problem	badreadname, inferred	SRR10183158	2019-09-26 16:09:22	0	NextSeq 500	SRP223270	CARIBOU BIOSCIENCES, INC.	1743
readname problem	badreadname, inferred	SRR10183252	2019-09-26 16:09:21	0	NextSeq 500	SRP223270	CARIBOU BIOSCIENCES, INC.	1743
readname problem	badreadname, inferred	SRR10183244	2019-09-26 16:09:21	0	NextSeq 500	SRP223270	CARIBOU BIOSCIENCES, INC.	1743
readname problem	badreadname, inferred	SRR10183235	2019-09-26 16:09:21	0	NextSeq 500	SRP223270	CARIBOU BIOSCIENCES, INC.	1743
readname problem	badreadname, inferred	SRR10183166	2019-09-26 16:09:22	0	NextSeq 500	SRP223270	CARIBOU BIOSCIENCES, INC.	1743
readname problem	badreadname, inferred	SRR10183157	2019-09-26 16:09:22	0	NextSeq 500	SRP223270	CARIBOU BIOSCIENCES, INC.	1743
readname problem	badreadname, inferred	SRR10183251	2019-09-26 16:09:21	0	NextSeq 500	SRP223270	CARIBOU BIOSCIENCES, INC.	1743
readname problem	badreadname, inferred	SRR10183242	2019-09-26 16:09:21	0	NextSeq 500	SRP223270	CARIBOU BIOSCIENCES, INC.	1743
readname problem	badreadname, inferred	SRR10183234	2019-09-26 16:09:21	0	NextSeq 500	SRP223270	CARIBOU BIOSCIENCES, INC.	1743
readname problem	badreadname, inferred	SRR10183165	2019-09-26 16:09:22	0	NextSeq 500	SRP223270	CARIBOU BIOSCIENCES, INC.	1743
readname problem	badreadname, inferred	SRR10183156	2019-09-26 16:09:22	0	NextSeq 500	SRP223270	CARIBOU BIOSCIENCES, INC.	1743
readname problem	badreadname, inferred	SRR10183250	2019-09-26 16:09:21	0	NextSeq 500	SRP223270	CARIBOU BIOSCIENCES, INC.	1743
readname problem	badreadname, inferred	SRR10183241	2019-09-26 16:09:21	0	NextSeq 500	SRP223270	CARIBOU BIOSCIENCES, INC.	1743
readname problem	badreadname, inferred	SRR10183232	2019-09-26 16:09:21	0	NextSeq 500	SRP223270	CARIBOU BIOSCIENCES, INC.	1743
readname problem	badreadname, inferred	SRR10183164	2019-09-26 16:09:22	0	NextSeq 500	SRP223270	CARIBOU BIOSCIENCES, INC.	1743
readname problem	badreadname, inferred	SRR10183155	2019-09-26 16:09:22	0	NextSeq 500	SRP223270	CARIBOU BIOSCIENCES, INC.	1743
readname problem	badreadname, inferred	SRR10183249	2019-09-26 16:09:21	0	NextSeq 500	SRP223270	CARIBOU BIOSCIENCES, INC.	1743
readname problem	badreadname, inferred	SRR10183240	2019-09-26 16:09:21	0	NextSeq 500	SRP223270	CARIBOU BIOSCIENCES, INC.	1743
readname problem	badreadname, inferred	SRR10183171	2019-09-26 16:09:22	0	NextSeq 500	SRP223270	CARIBOU BIOSCIENCES, INC.	1743
readname problem	badreadname, inferred	SRR10183163	2019-09-26 16:09:22	0	NextSeq 500	SRP223270	CARIBOU BIOSCIENCES, INC.	1743
readname problem	badreadname, inferred	SRR10183154	2019-09-26 16:09:23	0	NextSeq 500	SRP223270	CARIBOU BIOSCIENCES, INC.	1743
readname problem	badreadname, inferred	SRR10183248	2019-09-26 16:09:21	0	NextSeq 500	SRP223270	CARIBOU BIOSCIENCES, INC.	1743
readname problem	badreadname, inferred	SRR10183239	2019-09-26 16:09:21	0	NextSeq 500	SRP223270	CARIBOU BIOSCIENCES, INC.	1743
readname problem	badreadname, inferred	SRR10183170	2019-09-26 16:09:22	0	NextSeq 500	SRP223270	CARIBOU BIOSCIENCES, INC.	1743
readname problem	badreadname, inferred	SRR10183162	2019-09-26 16:09:22	0	NextSeq 500	SRP223270	CARIBOU BIOSCIENCES, INC.	1743
readname problem	badreadname, inferred	SRR10183152	2019-09-26 16:09:23	0	NextSeq 500	SRP223270	CARIBOU BIOSCIENCES, INC.	1743
readname problem	badreadname, inferred	SRR10183256	2019-09-26 16:09:20	0	NextSeq 500	SRP223270	CARIBOU BIOSCIENCES, INC.	1743
readname problem	badreadname, inferred	SRR10183247	2019-09-26 16:09:21	0	NextSeq 500	SRP223270	CARIBOU BIOSCIENCES, INC.	1743
readname problem	badreadname, inferred	SRR10183238	2019-09-26 16:09:21	0	NextSeq 500	SRP223270	CARIBOU BIOSCIENCES, INC.	1743
readname problem	badreadname, inferred	SRR10183169	2019-09-26 16:09:22	0	NextSeq 500	SRP223270	CARIBOU BIOSCIENCES, INC.	1743
readname problem	badreadname, inferred	SRR10183160	2019-09-26 16:09:22	0	NextSeq 500	SRP223270	CARIBOU BIOSCIENCES, INC.	1743
readname problem	badreadname, inferred	SRR10183151	2019-09-26 16:09:23	0	NextSeq 500	SRP223270	CARIBOU BIOSCIENCES, INC.	1743
readname problem	badreadname, inferred	SRR10183255	2019-09-26 16:09:21	0	NextSeq 500	SRP223270	CARIBOU BIOSCIENCES, INC.	1743
readname problem	badreadname, inferred	SRR10183246	2019-09-26 16:09:21	0	NextSeq 500	SRP223270	CARIBOU BIOSCIENCES, INC.	1743
readname problem	badreadname, inferred	SRR10183237	2019-09-26 16:09:21	0	NextSeq 500	SRP223270	CARIBOU BIOSCIENCES, INC.	1743
readname problem	badreadname, inferred	SRR10183168	2019-09-26 16:09:22	0	NextSeq 500	SRP223270	CARIBOU BIOSCIENCES, INC.	1743
readname problem	badreadname, inferred	SRR10183159	2019-09-26 16:09:22	0	NextSeq 500	SRP223270	CARIBOU BIOSCIENCES, INC.	1743
readname problem	badreadname, inferred	SRR10183611	2019-09-26 16:09:23	0	NextSeq 500	SRP223270	CARIBOU BIOSCIENCES, INC.	1743
readname problem	badreadname, inferred	SRR10183608	2019-09-26 16:09:23	1	NextSeq 500	SRP223270	CARIBOU BIOSCIENCES, INC.	1743
readname problem	badreadname, inferred	SRR10183264	2019-09-26 16:09:20	0	NextSeq 500	SRP223270	CARIBOU BIOSCIENCES, INC.	1743
readname problem	badreadname, inferred	SRR10183254	2019-09-26 16:09:21	1	NextSeq 500	SRP223270	CARIBOU BIOSCIENCES, INC.	1743
readname problem	badreadname, inferred	SRR10183610	2019-09-26 16:09:23	0	NextSeq 500	SRP223270	CARIBOU BIOSCIENCES, INC.	1743
readname problem	badreadname, inferred	SRR10183263	2019-09-26 16:09:20	1	NextSeq 500	SRP223270	CARIBOU BIOSCIENCES, INC.	1743
readname problem	badreadname, inferred	SRR10183243	2019-09-26 16:09:21	0	NextSeq 500	SRP223270	CARIBOU BIOSCIENCES, INC.	1743
readname problem	badreadname, inferred	SRR10183583	2019-09-26 16:11:37	0	NextSeq 500	SRP223270	CARIBOU BIOSCIENCES, INC.	1743
readname problem	badreadname, inferred	SRR10183172	2019-09-26 16:09:22	0	NextSeq 500	SRP223270	CARIBOU BIOSCIENCES, INC.	1743
readname problem	badreadname, inferred	SRR10183572	2019-09-26 16:11:37	0	NextSeq 500	SRP223270	CARIBOU BIOSCIENCES, INC.	1743
readname problem	badreadname, inferred	SRR10183161	2019-09-26 16:09:22	1	NextSeq 500	SRP223270	CARIBOU BIOSCIENCES, INC.	1743
readname problem	badreadname, inferred	SRR10183184	2019-09-26 16:09:22	0	NextSeq 500	SRP223270	CARIBOU BIOSCIENCES, INC.	1743
readname problem	badreadname, inferred	SRR10183591	2019-09-26 16:11:37	0	NextSeq 500	SRP223270	CARIBOU BIOSCIENCES, INC.	1743
readname problem	badreadname, inferred	SRR10183173	2019-09-26 16:09:22	0	NextSeq 500	SRP223270	CARIBOU BIOSCIENCES, INC.	1743
readname problem	badreadname, inferred	SRR10183206	2019-09-26 16:09:21	0	NextSeq 500	SRP223270	CARIBOU BIOSCIENCES, INC.	1743
readname problem	badreadname, inferred	SRR10183195	2019-09-26 16:09:22	0	NextSeq 500	SRP223270	CARIBOU BIOSCIENCES, INC.	1743
readname problem	badreadname, inferred	SRR10183555	2019-09-26 16:11:37	0	NextSeq 500	SRP223270	CARIBOU BIOSCIENCES, INC.	1743
readname problem	badreadname, inferred	SRR10183228	2019-09-26 16:09:21	0	NextSeq 500	SRP223270	CARIBOU BIOSCIENCES, INC.	1743
readname problem	badreadname, inferred	SRR10183217	2019-09-26 16:09:21	0	NextSeq 500	SRP223270	CARIBOU BIOSCIENCES, INC.	1743
readname problem	badreadname, inferred	SRR10183602	2019-09-26 16:09:23	0	NextSeq 500	SRP223270	CARIBOU BIOSCIENCES, INC.	1743
readname problem	badreadname, inferred	SRR10183590	2019-09-26 16:09:23	0	NextSeq 500	SRP223270	CARIBOU BIOSCIENCES, INC.	1743
readname problem	badreadname, inferred	SRR10183567	2019-09-26 16:11:37	0	NextSeq 500	SRP223270	CARIBOU BIOSCIENCES, INC.	1743
readname problem	badreadname, inferred	SRR10183272	2019-09-26 16:09:20	0	NextSeq 500	SRP223270	CARIBOU BIOSCIENCES, INC.	1743
readname problem	badreadname, inferred	SRR10183262	2019-09-26 16:09:20	2	NextSeq 500	SRP223270	CARIBOU BIOSCIENCES, INC.	1743
readname problem	badreadname, inferred	SRR10183585	2019-09-26 16:11:37	0	NextSeq 500	SRP223270	CARIBOU BIOSCIENCES, INC.	1743
readname problem	badreadname, inferred	SRR10183576	2019-09-27 00:51:17	2	NextSeq 500	SRP223270	CARIBOU BIOSCIENCES, INC.	1743
readname problem	badreadname, inferred	SRR10183566	2019-09-26 16:11:37	0	NextSeq 500	SRP223270	CARIBOU BIOSCIENCES, INC.	1743
readname problem	badreadname, inferred	SRR10183271	2019-09-26 16:09:20	0	NextSeq 500	SRP223270	CARIBOU BIOSCIENCES, INC.	1743
readname problem	badreadname, inferred	SRR10183261	2019-09-26 16:09:20	0	NextSeq 500	SRP223270	CARIBOU BIOSCIENCES, INC.	1743
readname problem	badreadname, inferred	SRR10183584	2019-09-26 16:11:37	0	NextSeq 500	SRP223270	CARIBOU BIOSCIENCES, INC.	1743
readname problem	badreadname, inferred	SRR10183575	2019-09-26 16:11:37	0	NextSeq 500	SRP223270	CARIBOU BIOSCIENCES, INC.	1743
readname problem	badreadname, inferred	SRR10183565	2019-09-26 16:11:37	0	NextSeq 500	SRP223270	CARIBOU BIOSCIENCES, INC.	1743
readname problem	badreadname, inferred	SRR10183270	2019-09-26 16:09:20	0	NextSeq 500	SRP223270	CARIBOU BIOSCIENCES, INC.	1743
readname problem	badreadname, inferred	SRR10183260	2019-09-28 03:29:15	0	NextSeq 500	SRP223270	CARIBOU BIOSCIENCES, INC.	1743
readname problem	badreadname, inferred	SRR10183582	2019-09-27 00:51:17	0	NextSeq 500	SRP223270	CARIBOU BIOSCIENCES, INC.	1743
readname problem	badreadname, inferred	SRR10183574	2019-09-26 16:11:37	0	NextSeq 500	SRP223270	CARIBOU BIOSCIENCES, INC.	1743
readname problem	badreadname, inferred	SRR10183563	2019-09-26 16:11:37	0	NextSeq 500	SRP223270	CARIBOU BIOSCIENCES, INC.	1743
readname problem	badreadname, inferred	SRR10183269	2019-09-26 16:09:20	0	NextSeq 500	SRP223270	CARIBOU BIOSCIENCES, INC.	1743
readname problem	badreadname, inferred	SRR10183259	2019-09-26 16:09:20	0	NextSeq 500	SRP223270	CARIBOU BIOSCIENCES, INC.	1743
readname problem	badreadname, inferred	SRR10183581	2019-09-26 16:11:37	0	NextSeq 500	SRP223270	CARIBOU BIOSCIENCES, INC.	1743
readname problem	badreadname, inferred	SRR10183573	2019-09-26 16:11:37	0	NextSeq 500	SRP223270	CARIBOU BIOSCIENCES, INC.	1743
readname problem	badreadname, inferred	SRR10183268	2019-09-26 16:09:20	0	NextSeq 500	SRP223270	CARIBOU BIOSCIENCES, INC.	1743
readname problem	badreadname, inferred	SRR10183258	2019-09-26 16:09:20	0	NextSeq 500	SRP223270	CARIBOU BIOSCIENCES, INC.	1743
readname problem	badreadname, inferred	SRR10183580	2019-09-26 16:11:37	0	NextSeq 500	SRP223270	CARIBOU BIOSCIENCES, INC.	1743
readname problem	badreadname, inferred	SRR10183571	2019-09-26 16:11:37	0	NextSeq 500	SRP223270	CARIBOU BIOSCIENCES, INC.	1743
readname problem	badreadname, inferred	SRR10183267	2019-09-26 16:09:20	0	NextSeq 500	SRP223270	CARIBOU BIOSCIENCES, INC.	1743
readname problem	badreadname, inferred	SRR10183257	2019-09-26 16:09:20	0	NextSeq 500	SRP223270	CARIBOU BIOSCIENCES, INC.	1743
readname problem	badreadname, inferred	SRR10183579	2019-09-26 16:11:37	0	NextSeq 500	SRP223270	CARIBOU BIOSCIENCES, INC.	1743
readname problem	badreadname, inferred	SRR10183570	2019-09-26 16:11:37	0	NextSeq 500	SRP223270	CARIBOU BIOSCIENCES, INC.	1743
readname problem	badreadname, inferred	SRR10183274	2019-09-26 16:09:20	0	NextSeq 500	SRP223270	CARIBOU BIOSCIENCES, INC.	1743
readname problem	badreadname, inferred	SRR10183266	2019-09-26 16:09:20	0	NextSeq 500	SRP223270	CARIBOU BIOSCIENCES, INC.	1743
readname problem	badreadname, inferred	SRR10183587	2019-09-26 16:11:37	1	NextSeq 500	SRP223270	CARIBOU BIOSCIENCES, INC.	1743
readname problem	badreadname, inferred	SRR10183578	2019-09-26 16:11:37	0	NextSeq 500	SRP223270	CARIBOU BIOSCIENCES, INC.	1743
readname problem	badreadname, inferred	SRR10183569	2019-09-26 16:11:37	1	NextSeq 500	SRP223270	CARIBOU BIOSCIENCES, INC.	1743
readname problem	badreadname, inferred	SRR10183273	2019-09-26 16:09:20	0	NextSeq 500	SRP223270	CARIBOU BIOSCIENCES, INC.	1743
readname problem	badreadname, inferred	SRR10183265	2019-09-26 16:09:20	0	NextSeq 500	SRP223270	CARIBOU BIOSCIENCES, INC.	1743
readname problem	badreadname, inferred	SRR10183586	2019-09-26 16:11:37	0	NextSeq 500	SRP223270	CARIBOU BIOSCIENCES, INC.	1743
readname problem	badreadname, inferred	SRR10183577	2019-09-26 16:11:37	1	NextSeq 500	SRP223270	CARIBOU BIOSCIENCES, INC.	1743
readname problem	badreadname, inferred	SRR10183568	2019-09-26 16:11:37	0	NextSeq 500	SRP223270	CARIBOU BIOSCIENCES, INC.	1743
readname problem	badreadname, inferred	SRR10183029	2019-09-26 16:09:16	0	NextSeq 500	SRP223270	CARIBOU BIOSCIENCES, INC.	1743
readname problem	badreadname, inferred	SRR10183021	2019-09-26 16:09:17	0	NextSeq 500	SRP223270	CARIBOU BIOSCIENCES, INC.	1743
readname problem	badreadname, inferred	SRR10183364	2019-09-26 16:09:19	0	NextSeq 500	SRP223270	CARIBOU BIOSCIENCES, INC.	1743
readname problem	badreadname, inferred	SRR10183028	2019-09-26 16:09:17	0	NextSeq 500	SRP223270	CARIBOU BIOSCIENCES, INC.	1743
readname problem	badreadname, inferred	SRR10183020	2019-09-26 16:09:17	0	NextSeq 500	SRP223270	CARIBOU BIOSCIENCES, INC.	1743
readname problem	badreadname, inferred	SRR10183363	2019-09-26 16:09:19	0	NextSeq 500	SRP223270	CARIBOU BIOSCIENCES, INC.	1743
readname problem	badreadname, inferred	SRR10183027	2019-09-26 16:09:17	0	NextSeq 500	SRP223270	CARIBOU BIOSCIENCES, INC.	1743
readname problem	badreadname, inferred	SRR10183018	2019-09-26 16:09:17	0	NextSeq 500	SRP223270	CARIBOU BIOSCIENCES, INC.	1743
readname problem	badreadname, inferred	SRR10183362	2019-09-26 16:09:19	0	NextSeq 500	SRP223270	CARIBOU BIOSCIENCES, INC.	1743
readname problem	badreadname, inferred	SRR10183036	2019-09-26 16:09:16	0	NextSeq 500	SRP223270	CARIBOU BIOSCIENCES, INC.	1743
readname problem	badreadname, inferred	SRR10183026	2019-09-26 16:09:17	0	NextSeq 500	SRP223270	CARIBOU BIOSCIENCES, INC.	1743
readname problem	badreadname, inferred	SRR10183017	2019-09-26 16:09:17	0	NextSeq 500	SRP223270	CARIBOU BIOSCIENCES, INC.	1743
readname problem	badreadname, inferred	SRR10183361	2019-09-26 16:09:19	0	NextSeq 500	SRP223270	CARIBOU BIOSCIENCES, INC.	1743
readname problem	badreadname, inferred	SRR10183035	2019-09-26 16:09:16	0	NextSeq 500	SRP223270	CARIBOU BIOSCIENCES, INC.	1743
readname problem	badreadname, inferred	SRR10183025	2019-09-26 16:09:17	0	NextSeq 500	SRP223270	CARIBOU BIOSCIENCES, INC.	1743
readname problem	badreadname, inferred	SRR10183016	2019-09-26 16:09:17	0	NextSeq 500	SRP223270	CARIBOU BIOSCIENCES, INC.	1743
readname problem	badreadname, inferred	SRR10183359	2019-09-26 16:09:19	0	NextSeq 500	SRP223270	CARIBOU BIOSCIENCES, INC.	1743
readname problem	badreadname, inferred	SRR10183034	2019-09-26 16:09:16	0	NextSeq 500	SRP223270	CARIBOU BIOSCIENCES, INC.	1743
readname problem	badreadname, inferred	SRR10183024	2019-09-26 16:09:17	0	NextSeq 500	SRP223270	CARIBOU BIOSCIENCES, INC.	1743
readname problem	badreadname, inferred	SRR10183015	2019-09-26 16:09:17	0	NextSeq 500	SRP223270	CARIBOU BIOSCIENCES, INC.	1743
readname problem	badreadname, inferred	SRR10183358	2019-09-26 16:09:19	0	NextSeq 500	SRP223270	CARIBOU BIOSCIENCES, INC.	1743
readname problem	badreadname, inferred	SRR10183033	2019-09-26 16:09:16	0	NextSeq 500	SRP223270	CARIBOU BIOSCIENCES, INC.	1743
readname problem	badreadname, inferred	SRR10183023	2019-09-28 03:29:14	0	NextSeq 500	SRP223270	CARIBOU BIOSCIENCES, INC.	1743
readname problem	badreadname, inferred	SRR10183014	2019-09-26 16:09:17	0	NextSeq 500	SRP223270	CARIBOU BIOSCIENCES, INC.	1743
readname problem	badreadname, inferred	SRR10183357	2019-09-26 16:09:19	0	NextSeq 500	SRP223270	CARIBOU BIOSCIENCES, INC.	1743
readname problem	badreadname, inferred	SRR10183032	2019-09-26 16:09:16	0	NextSeq 500	SRP223270	CARIBOU BIOSCIENCES, INC.	1743
readname problem	badreadname, inferred	SRR10183022	2019-09-26 16:09:17	0	NextSeq 500	SRP223270	CARIBOU BIOSCIENCES, INC.	1743
readname problem	badreadname, inferred	SRR10183012	2019-09-26 16:09:17	0	NextSeq 500	SRP223270	CARIBOU BIOSCIENCES, INC.	1743
readname problem	badreadname, inferred	SRR10183356	2019-09-26 16:09:19	0	NextSeq 500	SRP223270	CARIBOU BIOSCIENCES, INC.	1743
readname problem	badreadname, inferred	SRR10183031	2019-09-26 16:09:16	0	NextSeq 500	SRP223270	CARIBOU BIOSCIENCES, INC.	1743
readname problem	badreadname, inferred	SRR10183355	2019-09-26 16:09:19	0	NextSeq 500	SRP223270	CARIBOU BIOSCIENCES, INC.	1743
readname problem	badreadname, inferred	SRR10183346	2019-09-26 16:09:19	0	NextSeq 500	SRP223270	CARIBOU BIOSCIENCES, INC.	1743
readname problem	badreadname, inferred	SRR10183354	2019-09-28 03:29:14	0	NextSeq 500	SRP223270	CARIBOU BIOSCIENCES, INC.	1743
readname problem	badreadname, inferred	SRR10183345	2019-09-26 16:09:19	0	NextSeq 500	SRP223270	CARIBOU BIOSCIENCES, INC.	1743
readname problem	badreadname, inferred	SRR10183353	2019-09-26 16:09:19	0	NextSeq 500	SRP223270	CARIBOU BIOSCIENCES, INC.	1743
readname problem	badreadname, inferred	SRR10183344	2019-09-28 03:29:14	0	NextSeq 500	SRP223270	CARIBOU BIOSCIENCES, INC.	1743
readname problem	badreadname, inferred	SRR10183352	2019-09-26 16:09:19	0	NextSeq 500	SRP223270	CARIBOU BIOSCIENCES, INC.	1743
readname problem	badreadname, inferred	SRR10183343	2019-09-26 16:09:19	0	NextSeq 500	SRP223270	CARIBOU BIOSCIENCES, INC.	1743
readname problem	badreadname, inferred	SRR10183351	2019-09-26 16:09:19	0	NextSeq 500	SRP223270	CARIBOU BIOSCIENCES, INC.	1743
readname problem	badreadname, inferred	SRR10183342	2019-09-26 16:09:19	0	NextSeq 500	SRP223270	CARIBOU BIOSCIENCES, INC.	1743
readname problem	badreadname, inferred	SRR10183350	2019-09-26 16:09:19	0	NextSeq 500	SRP223270	CARIBOU BIOSCIENCES, INC.	1743
readname problem	badreadname, inferred	SRR10183341	2019-09-26 16:09:19	0	NextSeq 500	SRP223270	CARIBOU BIOSCIENCES, INC.	1743
readname problem	badreadname, inferred	SRR10183348	2019-09-26 16:09:19	0	NextSeq 500	SRP223270	CARIBOU BIOSCIENCES, INC.	1743
readname problem	badreadname, inferred	SRR10183347	2019-09-26 16:09:19	0	NextSeq 500	SRP223270	CARIBOU BIOSCIENCES, INC.	1743
readname problem	badreadname, inferred	SRR10183030	2019-09-26 16:09:16	0	NextSeq 500	SRP223270	CARIBOU BIOSCIENCES, INC.	1743
readname problem	badreadname, inferred	SRR10183040	2019-09-26 16:09:16	0	NextSeq 500	SRP223270	CARIBOU BIOSCIENCES, INC.	1743
readname problem	badreadname, inferred	SRR10183019	2019-09-26 16:09:17	1	NextSeq 500	SRP223270	CARIBOU BIOSCIENCES, INC.	1743
readname problem	badreadname, inferred	SRR10183339	2019-09-26 16:09:19	0	NextSeq 500	SRP223270	CARIBOU BIOSCIENCES, INC.	1743
readname problem	badreadname, inferred	SRR10182943	2019-09-26 16:09:18	1	NextSeq 500	SRP223270	CARIBOU BIOSCIENCES, INC.	1743
readname problem	badreadname, inferred	SRR10183360	2019-09-26 16:09:19	1	NextSeq 500	SRP223270	CARIBOU BIOSCIENCES, INC.	1743
readname problem	badreadname, inferred	SRR10182932	2019-09-26 16:09:18	0	NextSeq 500	SRP223270	CARIBOU BIOSCIENCES, INC.	1743
readname problem	badreadname, inferred	SRR10183349	2019-09-26 16:09:19	0	NextSeq 500	SRP223270	CARIBOU BIOSCIENCES, INC.	1743
readname problem	badreadname, inferred	SRR10183275	2019-09-26 16:09:20	0	NextSeq 500	SRP223270	CARIBOU BIOSCIENCES, INC.	1743
readname problem	badreadname, inferred	SRR10182987	2019-09-26 16:09:17	0	NextSeq 500	SRP223270	CARIBOU BIOSCIENCES, INC.	1743
readname problem	badreadname, inferred	SRR10182976	2019-09-26 16:09:17	0	NextSeq 500	SRP223270	CARIBOU BIOSCIENCES, INC.	1743
readname problem	badreadname, inferred	SRR10183294	2019-09-26 16:09:20	0	NextSeq 500	SRP223270	CARIBOU BIOSCIENCES, INC.	1743
readname problem	badreadname, inferred	SRR10183283	2019-09-28 03:29:15	1	NextSeq 500	SRP223270	CARIBOU BIOSCIENCES, INC.	1743
readname problem	badreadname, inferred	SRR10182925	2019-09-26 16:09:18	0	NextSeq 500	SRP223270	CARIBOU BIOSCIENCES, INC.	1743
readname problem	badreadname, inferred	SRR10183316	2019-09-28 03:29:15	0	NextSeq 500	SRP223270	CARIBOU BIOSCIENCES, INC.	1743
readname problem	badreadname, inferred	SRR10183305	2019-09-26 16:09:20	0	NextSeq 500	SRP223270	CARIBOU BIOSCIENCES, INC.	1743
readname problem	badreadname, inferred	SRR10182960	2019-09-26 16:09:18	0	NextSeq 500	SRP223270	CARIBOU BIOSCIENCES, INC.	1743
readname problem	badreadname, inferred	SRR10183338	2019-09-26 16:09:19	0	NextSeq 500	SRP223270	CARIBOU BIOSCIENCES, INC.	1743
readname problem	badreadname, inferred	SRR10183327	2019-09-26 16:09:19	0	NextSeq 500	SRP223270	CARIBOU BIOSCIENCES, INC.	1743
readname problem	badreadname, inferred	SRR10183001	2019-09-26 16:09:17	0	NextSeq 500	SRP223270	CARIBOU BIOSCIENCES, INC.	1743
readname problem	badreadname, inferred	SRR10182924	2019-09-26 16:09:18	0	NextSeq 500	SRP223270	CARIBOU BIOSCIENCES, INC.	1743
readname problem	badreadname, inferred	SRR10183371	2019-09-26 16:09:18	0	NextSeq 500	SRP223270	CARIBOU BIOSCIENCES, INC.	1743
readname problem	badreadname, inferred	SRR10183039	2019-09-26 16:09:16	0	NextSeq 500	SRP223270	CARIBOU BIOSCIENCES, INC.	1743
readname problem	badreadname, inferred	SRR10182945	2019-09-26 16:09:18	0	NextSeq 500	SRP223270	CARIBOU BIOSCIENCES, INC.	1743
readname problem	badreadname, inferred	SRR10182936	2019-09-26 16:09:18	0	NextSeq 500	SRP223270	CARIBOU BIOSCIENCES, INC.	1743
readname problem	badreadname, inferred	SRR10182927	2019-09-28 03:29:14	0	NextSeq 500	SRP223270	CARIBOU BIOSCIENCES, INC.	1743
readname problem	badreadname, inferred	SRR10183038	2019-09-26 16:09:16	0	NextSeq 500	SRP223270	CARIBOU BIOSCIENCES, INC.	1743
readname problem	badreadname, inferred	SRR10182944	2019-09-26 16:09:18	0	NextSeq 500	SRP223270	CARIBOU BIOSCIENCES, INC.	1743
readname problem	badreadname, inferred	SRR10182935	2019-09-28 03:29:14	0	NextSeq 500	SRP223270	CARIBOU BIOSCIENCES, INC.	1743
readname problem	badreadname, inferred	SRR10183280	2019-09-26 16:09:20	0	NextSeq 500	SRP223270	CARIBOU BIOSCIENCES, INC.	1743
readname problem	badreadname, inferred	SRR10183037	2019-09-26 16:09:16	0	NextSeq 500	SRP223270	CARIBOU BIOSCIENCES, INC.	1743
readname problem	badreadname, inferred	SRR10182942	2019-09-26 16:09:18	0	NextSeq 500	SRP223270	CARIBOU BIOSCIENCES, INC.	1743
readname problem	badreadname, inferred	SRR10182934	2019-09-26 16:09:18	0	NextSeq 500	SRP223270	CARIBOU BIOSCIENCES, INC.	1743
readname problem	badreadname, inferred	SRR10183279	2019-09-26 16:09:20	0	NextSeq 500	SRP223270	CARIBOU BIOSCIENCES, INC.	1743
readname problem	badreadname, inferred	SRR10182950	2019-09-26 16:09:18	0	NextSeq 500	SRP223270	CARIBOU BIOSCIENCES, INC.	1743
readname problem	badreadname, inferred	SRR10182941	2019-09-26 16:09:18	0	NextSeq 500	SRP223270	CARIBOU BIOSCIENCES, INC.	1743
readname problem	badreadname, inferred	SRR10182933	2019-09-26 16:09:18	0	NextSeq 500	SRP223270	CARIBOU BIOSCIENCES, INC.	1743
readname problem	badreadname, inferred	SRR10183278	2019-09-26 16:09:20	0	NextSeq 500	SRP223270	CARIBOU BIOSCIENCES, INC.	1743
readname problem	badreadname, inferred	SRR10183044	2019-09-26 16:09:16	0	NextSeq 500	SRP223270	CARIBOU BIOSCIENCES, INC.	1743
readname problem	badreadname, inferred	SRR10182949	2019-09-26 16:09:18	0	NextSeq 500	SRP223270	CARIBOU BIOSCIENCES, INC.	1743
readname problem	badreadname, inferred	SRR10182940	2019-09-26 16:09:18	0	NextSeq 500	SRP223270	CARIBOU BIOSCIENCES, INC.	1743
readname problem	badreadname, inferred	SRR10182931	2019-09-26 16:09:18	0	NextSeq 500	SRP223270	CARIBOU BIOSCIENCES, INC.	1743
readname problem	badreadname, inferred	SRR10183277	2019-09-26 16:09:20	0	NextSeq 500	SRP223270	CARIBOU BIOSCIENCES, INC.	1743
readname problem	badreadname, inferred	SRR10183043	2019-09-26 16:09:16	0	NextSeq 500	SRP223270	CARIBOU BIOSCIENCES, INC.	1743
readname problem	badreadname, inferred	SRR10182948	2019-09-26 16:09:18	0	NextSeq 500	SRP223270	CARIBOU BIOSCIENCES, INC.	1743
readname problem	badreadname, inferred	SRR10182939	2019-09-26 16:09:18	0	NextSeq 500	SRP223270	CARIBOU BIOSCIENCES, INC.	1743
readname problem	badreadname, inferred	SRR10182930	2019-09-26 16:09:18	0	NextSeq 500	SRP223270	CARIBOU BIOSCIENCES, INC.	1743
readname problem	badreadname, inferred	SRR10183276	2019-09-28 03:29:15	0	NextSeq 500	SRP223270	CARIBOU BIOSCIENCES, INC.	1743
readname problem	badreadname, inferred	SRR10183042	2019-09-26 16:09:16	0	NextSeq 500	SRP223270	CARIBOU BIOSCIENCES, INC.	1743
readname problem	badreadname, inferred	SRR10182947	2019-09-26 16:09:18	0	NextSeq 500	SRP223270	CARIBOU BIOSCIENCES, INC.	1743
readname problem	badreadname, inferred	SRR10182938	2019-09-26 16:09:18	0	NextSeq 500	SRP223270	CARIBOU BIOSCIENCES, INC.	1743
readname problem	badreadname, inferred	SRR10182929	2019-09-28 03:29:14	0	NextSeq 500	SRP223270	CARIBOU BIOSCIENCES, INC.	1743
readname problem	badreadname, inferred	SRR10183041	2019-09-26 16:09:16	0	NextSeq 500	SRP223270	CARIBOU BIOSCIENCES, INC.	1743
readname problem	badreadname, inferred	SRR10182946	2019-09-26 16:09:18	0	NextSeq 500	SRP223270	CARIBOU BIOSCIENCES, INC.	1743
readname problem	badreadname, inferred	SRR10182937	2019-09-26 16:09:18	0	NextSeq 500	SRP223270	CARIBOU BIOSCIENCES, INC.	1743
readname problem	badreadname, inferred	SRR10182928	2019-09-26 16:09:18	0	NextSeq 500	SRP223270	CARIBOU BIOSCIENCES, INC.	1743
readname problem	badreadname, inferred	SRR10182681	2019-09-28 03:29:14	0	NextSeq 500	SRP223270	CARIBOU BIOSCIENCES, INC.	1743
readname problem	badreadname, inferred	SRR10182734	2019-09-26 10:09:17	0	NextSeq 500	SRP223270	CARIBOU BIOSCIENCES, INC.	1743
readname problem	badreadname, inferred	SRR10182725	2019-09-26 10:09:17	0	NextSeq 500	SRP223270	CARIBOU BIOSCIENCES, INC.	1743
readname problem	badreadname, inferred	SRR10182716	2019-09-26 10:10:15	0	NextSeq 500	SRP223270	CARIBOU BIOSCIENCES, INC.	1743
readname problem	badreadname, inferred	SRR10182707	2019-09-28 03:29:14	0	NextSeq 500	SRP223270	CARIBOU BIOSCIENCES, INC.	1743
readname problem	badreadname, inferred	SRR10182698	2019-09-26 10:12:14	0	NextSeq 500	SRP223270	CARIBOU BIOSCIENCES, INC.	1743
readname problem	badreadname, inferred	SRR10182690	2019-09-26 15:24:41	0	NextSeq 500	SRP223270	CARIBOU BIOSCIENCES, INC.	1743
readname problem	badreadname, inferred	SRR10182680	2019-09-26 15:24:41	0	NextSeq 500	SRP223270	CARIBOU BIOSCIENCES, INC.	1743
readname problem	badreadname, inferred	SRR10182733	2019-09-26 10:09:17	0	NextSeq 500	SRP223270	CARIBOU BIOSCIENCES, INC.	1743
readname problem	badreadname, inferred	SRR10182724	2019-09-26 10:09:17	0	NextSeq 500	SRP223270	CARIBOU BIOSCIENCES, INC.	1743
readname problem	badreadname, inferred	SRR10182715	2019-09-26 10:10:15	0	NextSeq 500	SRP223270	CARIBOU BIOSCIENCES, INC.	1743
readname problem	badreadname, inferred	SRR10182706	2019-09-26 10:12:14	0	NextSeq 500	SRP223270	CARIBOU BIOSCIENCES, INC.	1743
readname problem	badreadname, inferred	SRR10182697	2019-09-26 10:12:14	0	NextSeq 500	SRP223270	CARIBOU BIOSCIENCES, INC.	1743
readname problem	badreadname, inferred	SRR10182689	2019-09-26 15:24:41	0	NextSeq 500	SRP223270	CARIBOU BIOSCIENCES, INC.	1743
readname problem	badreadname, inferred	SRR10182679	2019-09-26 15:24:41	0	NextSeq 500	SRP223270	CARIBOU BIOSCIENCES, INC.	1743
readname problem	badreadname, inferred	SRR10182731	2019-09-28 03:29:14	0	NextSeq 500	SRP223270	CARIBOU BIOSCIENCES, INC.	1743
readname problem	badreadname, inferred	SRR10182723	2019-09-26 10:09:17	0	NextSeq 500	SRP223270	CARIBOU BIOSCIENCES, INC.	1743
readname problem	badreadname, inferred	SRR10182714	2019-09-26 10:12:14	0	NextSeq 500	SRP223270	CARIBOU BIOSCIENCES, INC.	1743
readname problem	badreadname, inferred	SRR10182705	2019-09-26 10:12:14	0	NextSeq 500	SRP223270	CARIBOU BIOSCIENCES, INC.	1743
readname problem	badreadname, inferred	SRR10182696	2019-09-26 10:12:14	0	NextSeq 500	SRP223270	CARIBOU BIOSCIENCES, INC.	1743
readname problem	badreadname, inferred	SRR10182687	2019-09-26 15:24:41	0	NextSeq 500	SRP223270	CARIBOU BIOSCIENCES, INC.	1743
readname problem	badreadname, inferred	SRR10182678	2019-09-28 03:29:14	0	NextSeq 500	SRP223270	CARIBOU BIOSCIENCES, INC.	1743
readname problem	badreadname, inferred	SRR10182730	2019-09-26 10:09:17	0	NextSeq 500	SRP223270	CARIBOU BIOSCIENCES, INC.	1743
readname problem	badreadname, inferred	SRR10182722	2019-09-26 10:09:17	0	NextSeq 500	SRP223270	CARIBOU BIOSCIENCES, INC.	1743
readname problem	badreadname, inferred	SRR10182713	2019-09-26 10:12:14	0	NextSeq 500	SRP223270	CARIBOU BIOSCIENCES, INC.	1743
readname problem	badreadname, inferred	SRR10182704	2019-09-26 10:12:14	0	NextSeq 500	SRP223270	CARIBOU BIOSCIENCES, INC.	1743
readname problem	badreadname, inferred	SRR10182695	2019-09-26 10:12:14	0	NextSeq 500	SRP223270	CARIBOU BIOSCIENCES, INC.	1743
readname problem	badreadname, inferred	SRR10182686	2019-09-26 15:24:41	0	NextSeq 500	SRP223270	CARIBOU BIOSCIENCES, INC.	1743
readname problem	badreadname, inferred	SRR10182729	2019-09-26 10:09:17	0	NextSeq 500	SRP223270	CARIBOU BIOSCIENCES, INC.	1743
readname problem	badreadname, inferred	SRR10182720	2019-09-26 10:09:17	0	NextSeq 500	SRP223270	CARIBOU BIOSCIENCES, INC.	1743
readname problem	badreadname, inferred	SRR10182712	2019-09-26 10:12:14	0	NextSeq 500	SRP223270	CARIBOU BIOSCIENCES, INC.	1743
readname problem	badreadname, inferred	SRR10182703	2019-09-26 10:12:14	0	NextSeq 500	SRP223270	CARIBOU BIOSCIENCES, INC.	1743
readname problem	badreadname, inferred	SRR10182694	2019-09-26 10:12:14	0	NextSeq 500	SRP223270	CARIBOU BIOSCIENCES, INC.	1743
readname problem	badreadname, inferred	SRR10182685	2019-09-26 15:24:41	0	NextSeq 500	SRP223270	CARIBOU BIOSCIENCES, INC.	1743
readname problem	badreadname, inferred	SRR10182728	2019-09-26 10:09:17	0	NextSeq 500	SRP223270	CARIBOU BIOSCIENCES, INC.	1743
readname problem	badreadname, inferred	SRR10182719	2019-09-26 10:09:17	0	NextSeq 500	SRP223270	CARIBOU BIOSCIENCES, INC.	1743
readname problem	badreadname, inferred	SRR10182711	2019-09-26 10:12:14	0	NextSeq 500	SRP223270	CARIBOU BIOSCIENCES, INC.	1743
readname problem	badreadname, inferred	SRR10182702	2019-09-26 10:12:14	0	NextSeq 500	SRP223270	CARIBOU BIOSCIENCES, INC.	1743
readname problem	badreadname, inferred	SRR10182693	2019-09-26 15:24:41	0	NextSeq 500	SRP223270	CARIBOU BIOSCIENCES, INC.	1743
readname problem	badreadname, inferred	SRR10182684	2019-09-26 15:24:41	0	NextSeq 500	SRP223270	CARIBOU BIOSCIENCES, INC.	1743
readname problem	badreadname, inferred	SRR10182727	2019-09-26 10:09:17	0	NextSeq 500	SRP223270	CARIBOU BIOSCIENCES, INC.	1743
readname problem	badreadname, inferred	SRR10182718	2019-09-26 10:09:17	0	NextSeq 500	SRP223270	CARIBOU BIOSCIENCES, INC.	1743
readname problem	badreadname, inferred	SRR10182709	2019-09-26 10:12:14	0	NextSeq 500	SRP223270	CARIBOU BIOSCIENCES, INC.	1743
readname problem	badreadname, inferred	SRR10182701	2019-09-26 10:12:14	0	NextSeq 500	SRP223270	CARIBOU BIOSCIENCES, INC.	1743
readname problem	badreadname, inferred	SRR10182692	2019-09-26 15:24:41	0	NextSeq 500	SRP223270	CARIBOU BIOSCIENCES, INC.	1743
readname problem	badreadname, inferred	SRR10182683	2019-09-26 15:24:41	0	NextSeq 500	SRP223270	CARIBOU BIOSCIENCES, INC.	1743
readname problem	badreadname, inferred	SRR10182726	2019-09-26 10:09:17	0	NextSeq 500	SRP223270	CARIBOU BIOSCIENCES, INC.	1743
readname problem	badreadname, inferred	SRR10182717	2019-09-26 10:09:17	0	NextSeq 500	SRP223270	CARIBOU BIOSCIENCES, INC.	1743
readname problem	badreadname, inferred	SRR10182708	2019-09-26 10:12:14	0	NextSeq 500	SRP223270	CARIBOU BIOSCIENCES, INC.	1743
readname problem	badreadname, inferred	SRR10182700	2019-09-26 10:12:14	0	NextSeq 500	SRP223270	CARIBOU BIOSCIENCES, INC.	1743
readname problem	badreadname, inferred	SRR10182691	2019-09-26 15:24:41	0	NextSeq 500	SRP223270	CARIBOU BIOSCIENCES, INC.	1743
readname problem	badreadname, inferred	SRR10182682	2019-09-26 15:24:41	0	NextSeq 500	SRP223270	CARIBOU BIOSCIENCES, INC.	1743
readname problem	badreadname, inferred	SRR10183139	2019-09-26 16:09:15	0	NextSeq 500	SRP223270	CARIBOU BIOSCIENCES, INC.	1743
readname problem	badreadname, inferred	SRR10183129	2019-09-26 16:09:15	0	NextSeq 500	SRP223270	CARIBOU BIOSCIENCES, INC.	1743
readname problem	badreadname, inferred	SRR10183120	2019-09-26 16:09:15	0	NextSeq 500	SRP223270	CARIBOU BIOSCIENCES, INC.	1743
readname problem	badreadname, inferred	SRR10183138	2019-09-26 16:09:15	0	NextSeq 500	SRP223270	CARIBOU BIOSCIENCES, INC.	1743
readname problem	badreadname, inferred	SRR10183128	2019-09-26 16:09:15	0	NextSeq 500	SRP223270	CARIBOU BIOSCIENCES, INC.	1743
readname problem	badreadname, inferred	SRR10183119	2019-09-26 16:09:15	0	NextSeq 500	SRP223270	CARIBOU BIOSCIENCES, INC.	1743
readname problem	badreadname, inferred	SRR10183137	2019-09-26 16:09:15	0	NextSeq 500	SRP223270	CARIBOU BIOSCIENCES, INC.	1743
readname problem	badreadname, inferred	SRR10183127	2019-09-26 16:09:15	0	NextSeq 500	SRP223270	CARIBOU BIOSCIENCES, INC.	1743
readname problem	badreadname, inferred	SRR10183136	2019-09-26 16:09:15	0	NextSeq 500	SRP223270	CARIBOU BIOSCIENCES, INC.	1743
readname problem	badreadname, inferred	SRR10183126	2019-09-26 16:09:15	0	NextSeq 500	SRP223270	CARIBOU BIOSCIENCES, INC.	1743
readname problem	badreadname, inferred	SRR10183133	2019-09-26 16:09:15	0	NextSeq 500	SRP223270	CARIBOU BIOSCIENCES, INC.	1743
readname problem	badreadname, inferred	SRR10183125	2019-09-28 03:29:14	0	NextSeq 500	SRP223270	CARIBOU BIOSCIENCES, INC.	1743
readname problem	badreadname, inferred	SRR10183142	2019-09-26 16:09:14	0	NextSeq 500	SRP223270	CARIBOU BIOSCIENCES, INC.	1743
readname problem	badreadname, inferred	SRR10183132	2019-09-26 16:09:15	0	NextSeq 500	SRP223270	CARIBOU BIOSCIENCES, INC.	1743
readname problem	badreadname, inferred	SRR10183124	2019-09-26 16:09:15	0	NextSeq 500	SRP223270	CARIBOU BIOSCIENCES, INC.	1743
readname problem	badreadname, inferred	SRR10183141	2019-09-26 16:09:14	0	NextSeq 500	SRP223270	CARIBOU BIOSCIENCES, INC.	1743
readname problem	badreadname, inferred	SRR10183131	2019-09-26 16:09:15	0	NextSeq 500	SRP223270	CARIBOU BIOSCIENCES, INC.	1743
readname problem	badreadname, inferred	SRR10183122	2019-09-26 16:09:15	0	NextSeq 500	SRP223270	CARIBOU BIOSCIENCES, INC.	1743
readname problem	badreadname, inferred	SRR10183140	2019-09-26 16:09:15	0	NextSeq 500	SRP223270	CARIBOU BIOSCIENCES, INC.	1743
readname problem	badreadname, inferred	SRR10183130	2019-09-26 16:09:15	0	NextSeq 500	SRP223270	CARIBOU BIOSCIENCES, INC.	1743
readname problem	badreadname, inferred	SRR10183121	2019-09-26 16:09:15	0	NextSeq 500	SRP223270	CARIBOU BIOSCIENCES, INC.	1743
readname problem	badreadname, inferred	SRR10183116	2019-09-26 16:09:15	0	NextSeq 500	SRP223270	CARIBOU BIOSCIENCES, INC.	1743
readname problem	badreadname, inferred	SRR10183105	2019-09-26 16:09:15	0	NextSeq 500	SRP223270	CARIBOU BIOSCIENCES, INC.	1743
readname problem	badreadname, inferred	SRR10183135	2019-09-26 16:09:15	0	NextSeq 500	SRP223270	CARIBOU BIOSCIENCES, INC.	1743
readname problem	badreadname, inferred	SRR10183117	2019-09-26 16:09:15	0	NextSeq 500	SRP223270	CARIBOU BIOSCIENCES, INC.	1743
readname problem	badreadname, inferred	SRR10183134	2019-09-26 16:09:15	2	NextSeq 500	SRP223270	CARIBOU BIOSCIENCES, INC.	1743
readname problem	badreadname, inferred	SRR10183051	2019-09-26 16:09:16	0	NextSeq 500	SRP223270	CARIBOU BIOSCIENCES, INC.	1743
readname problem	badreadname, inferred	SRR10183123	2019-09-26 16:09:15	0	NextSeq 500	SRP223270	CARIBOU BIOSCIENCES, INC.	1743
readname problem	badreadname, inferred	SRR10183057	2019-09-26 16:09:16	0	NextSeq 500	SRP223270	CARIBOU BIOSCIENCES, INC.	1743
readname problem	badreadname, inferred	SRR10182971	2019-09-26 16:09:16	0	NextSeq 500	SRP223270	CARIBOU BIOSCIENCES, INC.	1743
readname problem	badreadname, inferred	SRR10183056	2019-09-26 16:09:16	0	NextSeq 500	SRP223270	CARIBOU BIOSCIENCES, INC.	1743
readname problem	badreadname, inferred	SRR10183055	2019-09-26 16:09:16	0	NextSeq 500	SRP223270	CARIBOU BIOSCIENCES, INC.	1743
readname problem	badreadname, inferred	SRR10183054	2019-09-26 16:09:16	0	NextSeq 500	SRP223270	CARIBOU BIOSCIENCES, INC.	1743
readname problem	badreadname, inferred	SRR10183090	2019-09-26 16:09:15	0	NextSeq 500	SRP223270	CARIBOU BIOSCIENCES, INC.	1743
readname problem	badreadname, inferred	SRR10183053	2019-09-26 16:09:16	0	NextSeq 500	SRP223270	CARIBOU BIOSCIENCES, INC.	1743
readname problem	badreadname, inferred	SRR10183013	2019-09-26 16:09:16	0	NextSeq 500	SRP223270	CARIBOU BIOSCIENCES, INC.	1743
readname problem	badreadname, inferred	SRR10183060	2019-09-26 16:09:16	1	NextSeq 500	SRP223270	CARIBOU BIOSCIENCES, INC.	1743
readname problem	badreadname, inferred	SRR10183052	2019-09-26 16:09:16	0	NextSeq 500	SRP223270	CARIBOU BIOSCIENCES, INC.	1743
readname problem	badreadname, inferred	SRR10183059	2019-09-26 16:09:16	1	NextSeq 500	SRP223270	CARIBOU BIOSCIENCES, INC.	1743
readname problem	badreadname, inferred	SRR10183050	2019-09-26 16:09:16	0	NextSeq 500	SRP223270	CARIBOU BIOSCIENCES, INC.	1743
readname problem	badreadname, inferred	SRR10183145	2019-09-26 16:09:14	0	NextSeq 500	SRP223270	CARIBOU BIOSCIENCES, INC.	1743
readname problem	badreadname, inferred	SRR10183058	2019-09-26 16:09:16	0	NextSeq 500	SRP223270	CARIBOU BIOSCIENCES, INC.	1743
readname problem	badreadname, inferred	SRR10183049	2019-09-26 16:09:16	1	NextSeq 500	SRP223270	CARIBOU BIOSCIENCES, INC.	1743
readname problem	badreadname, inferred	SRR10183071	2019-09-26 16:09:16	0	NextSeq 500	SRP223270	CARIBOU BIOSCIENCES, INC.	1743
readname problem	badreadname, inferred	SRR10183048	2019-09-26 16:09:16	0	NextSeq 500	SRP223270	CARIBOU BIOSCIENCES, INC.	1743
readname problem	badreadname, inferred	SRR10183047	2019-09-26 16:09:16	0	NextSeq 500	SRP223270	CARIBOU BIOSCIENCES, INC.	1743
readname problem	badreadname, inferred	SRR10183046	2019-09-26 16:09:16	0	NextSeq 500	SRP223270	CARIBOU BIOSCIENCES, INC.	1743
readname problem	badreadname, inferred	SRR10183045	2019-09-26 16:09:16	0	NextSeq 500	SRP223270	CARIBOU BIOSCIENCES, INC.	1743
readname problem	badreadname, inferred	SRR10182790	2019-09-26 10:08:22	0	NextSeq 500	SRP223270	CARIBOU BIOSCIENCES, INC.	1743
readname problem	badreadname, inferred	SRR10182781	2019-09-26 10:08:22	0	NextSeq 500	SRP223270	CARIBOU BIOSCIENCES, INC.	1743
readname problem	badreadname, inferred	SRR10182760	2019-09-26 10:08:22	0	NextSeq 500	SRP223270	CARIBOU BIOSCIENCES, INC.	1743
readname problem	badreadname, inferred	SRR10182751	2019-09-26 10:09:16	0	NextSeq 500	SRP223270	CARIBOU BIOSCIENCES, INC.	1743
readname problem	badreadname, inferred	SRR10182742	2019-09-26 10:09:16	0	NextSeq 500	SRP223270	CARIBOU BIOSCIENCES, INC.	1743
readname problem	badreadname, inferred	SRR10182789	2019-09-26 10:08:22	0	NextSeq 500	SRP223270	CARIBOU BIOSCIENCES, INC.	1743
readname problem	badreadname, inferred	SRR10182780	2019-09-26 10:08:22	0	NextSeq 500	SRP223270	CARIBOU BIOSCIENCES, INC.	1743
readname problem	badreadname, inferred	SRR10182759	2019-09-26 10:08:23	0	NextSeq 500	SRP223270	CARIBOU BIOSCIENCES, INC.	1743
readname problem	badreadname, inferred	SRR10182750	2019-09-26 10:09:16	0	NextSeq 500	SRP223270	CARIBOU BIOSCIENCES, INC.	1743
readname problem	badreadname, inferred	SRR10182741	2019-09-26 10:09:16	0	NextSeq 500	SRP223270	CARIBOU BIOSCIENCES, INC.	1743
readname problem	badreadname, inferred	SRR10182788	2019-09-26 10:08:22	0	NextSeq 500	SRP223270	CARIBOU BIOSCIENCES, INC.	1743
readname problem	badreadname, inferred	SRR10182779	2019-09-26 10:08:22	0	NextSeq 500	SRP223270	CARIBOU BIOSCIENCES, INC.	1743
readname problem	badreadname, inferred	SRR10182758	2019-09-26 10:08:23	0	NextSeq 500	SRP223270	CARIBOU BIOSCIENCES, INC.	1743
readname problem	badreadname, inferred	SRR10182749	2019-09-26 10:09:16	0	NextSeq 500	SRP223270	CARIBOU BIOSCIENCES, INC.	1743
readname problem	badreadname, inferred	SRR10182740	2019-09-26 10:09:16	0	NextSeq 500	SRP223270	CARIBOU BIOSCIENCES, INC.	1743
readname problem	badreadname, inferred	SRR10182787	2019-09-26 10:08:22	0	NextSeq 500	SRP223270	CARIBOU BIOSCIENCES, INC.	1743
readname problem	badreadname, inferred	SRR10182778	2019-09-26 10:08:22	0	NextSeq 500	SRP223270	CARIBOU BIOSCIENCES, INC.	1743
readname problem	badreadname, inferred	SRR10182757	2019-09-26 10:08:23	0	NextSeq 500	SRP223270	CARIBOU BIOSCIENCES, INC.	1743
readname problem	badreadname, inferred	SRR10182748	2019-09-26 10:09:16	0	NextSeq 500	SRP223270	CARIBOU BIOSCIENCES, INC.	1743
readname problem	badreadname, inferred	SRR10182739	2019-09-26 10:09:16	0	NextSeq 500	SRP223270	CARIBOU BIOSCIENCES, INC.	1743
readname problem	badreadname, inferred	SRR10182794	2019-09-26 10:08:22	0	NextSeq 500	SRP223270	CARIBOU BIOSCIENCES, INC.	1743
readname problem	badreadname, inferred	SRR10182786	2019-09-26 10:08:22	0	NextSeq 500	SRP223270	CARIBOU BIOSCIENCES, INC.	1743
readname problem	badreadname, inferred	SRR10182777	2019-09-26 10:08:22	0	NextSeq 500	SRP223270	CARIBOU BIOSCIENCES, INC.	1743
readname problem	badreadname, inferred	SRR10182756	2019-09-26 10:08:23	0	NextSeq 500	SRP223270	CARIBOU BIOSCIENCES, INC.	1743
readname problem	badreadname, inferred	SRR10182747	2019-09-26 10:09:16	0	NextSeq 500	SRP223270	CARIBOU BIOSCIENCES, INC.	1743
readname problem	badreadname, inferred	SRR10182738	2019-09-26 10:09:16	0	NextSeq 500	SRP223270	CARIBOU BIOSCIENCES, INC.	1743
readname problem	badreadname, inferred	SRR10182793	2019-09-26 10:08:22	0	NextSeq 500	SRP223270	CARIBOU BIOSCIENCES, INC.	1743
readname problem	badreadname, inferred	SRR10182785	2019-09-26 10:08:22	0	NextSeq 500	SRP223270	CARIBOU BIOSCIENCES, INC.	1743
readname problem	badreadname, inferred	SRR10182776	2019-09-26 10:08:22	0	NextSeq 500	SRP223270	CARIBOU BIOSCIENCES, INC.	1743
readname problem	badreadname, inferred	SRR10182755	2019-09-26 10:08:23	0	NextSeq 500	SRP223270	CARIBOU BIOSCIENCES, INC.	1743
readname problem	badreadname, inferred	SRR10182746	2019-09-26 10:09:16	0	NextSeq 500	SRP223270	CARIBOU BIOSCIENCES, INC.	1743
readname problem	badreadname, inferred	SRR10182737	2019-09-26 10:09:17	0	NextSeq 500	SRP223270	CARIBOU BIOSCIENCES, INC.	1743
readname problem	badreadname, inferred	SRR10182792	2019-09-26 10:08:22	0	NextSeq 500	SRP223270	CARIBOU BIOSCIENCES, INC.	1743
readname problem	badreadname, inferred	SRR10182783	2019-09-26 10:08:22	0	NextSeq 500	SRP223270	CARIBOU BIOSCIENCES, INC.	1743
readname problem	badreadname, inferred	SRR10182775	2019-09-26 10:08:22	0	NextSeq 500	SRP223270	CARIBOU BIOSCIENCES, INC.	1743
readname problem	badreadname, inferred	SRR10182753	2019-09-26 10:08:23	0	NextSeq 500	SRP223270	CARIBOU BIOSCIENCES, INC.	1743
readname problem	badreadname, inferred	SRR10182745	2019-09-26 10:09:16	0	NextSeq 500	SRP223270	CARIBOU BIOSCIENCES, INC.	1743
readname problem	badreadname, inferred	SRR10182736	2019-09-28 03:29:14	0	NextSeq 500	SRP223270	CARIBOU BIOSCIENCES, INC.	1743
readname problem	badreadname, inferred	SRR10182791	2019-09-26 10:08:22	0	NextSeq 500	SRP223270	CARIBOU BIOSCIENCES, INC.	1743
readname problem	badreadname, inferred	SRR10182782	2019-09-26 10:08:22	0	NextSeq 500	SRP223270	CARIBOU BIOSCIENCES, INC.	1743
readname problem	badreadname, inferred	SRR10182774	2019-09-28 03:29:14	0	NextSeq 500	SRP223270	CARIBOU BIOSCIENCES, INC.	1743
readname problem	badreadname, inferred	SRR10182752	2019-09-26 10:08:23	0	NextSeq 500	SRP223270	CARIBOU BIOSCIENCES, INC.	1743
readname problem	badreadname, inferred	SRR10182744	2019-09-26 10:09:16	0	NextSeq 500	SRP223270	CARIBOU BIOSCIENCES, INC.	1743
readname problem	badreadname, inferred	SRR10182735	2019-09-26 10:09:17	0	NextSeq 500	SRP223270	CARIBOU BIOSCIENCES, INC.	1743
readname problem	badreadname, checked	SRR10182677	2019-09-26 10:08:21	278	NextSeq 500	SRP223270	CARIBOU BIOSCIENCES, INC.	1743
readname problem	badreadname, inferred	SRR10182676	2019-09-26 10:08:21	244	NextSeq 500	SRP223270	CARIBOU BIOSCIENCES, INC.	1743
readname problem	badreadname, inferred	SRR10182670	2019-09-26 10:08:21	273	NextSeq 500	SRP223270	CARIBOU BIOSCIENCES, INC.	1743
readname problem	badreadname, inferred	SRR10182669	2019-09-26 10:08:21	243	NextSeq 500	SRP223270	CARIBOU BIOSCIENCES, INC.	1743
readname problem	badreadname, inferred	SRR10182668	2019-09-26 10:08:21	231	NextSeq 500	SRP223270	CARIBOU BIOSCIENCES, INC.	1743
readname problem	badreadname, inferred	SRR10182667	2019-09-26 10:08:21	234	NextSeq 500	SRP223270	CARIBOU BIOSCIENCES, INC.	1743
readname problem	badreadname, inferred	SRR10182666	2019-09-26 10:08:21	293	NextSeq 500	SRP223270	CARIBOU BIOSCIENCES, INC.	1743
readname problem	badreadname, inferred	SRR10182665	2019-09-26 10:08:21	253	NextSeq 500	SRP223270	CARIBOU BIOSCIENCES, INC.	1743
readname problem	badreadname, inferred	SRR10182664	2019-09-26 10:08:21	259	NextSeq 500	SRP223270	CARIBOU BIOSCIENCES, INC.	1743
readname problem	badreadname, inferred	SRR10182663	2019-09-26 10:08:22	242	NextSeq 500	SRP223270	CARIBOU BIOSCIENCES, INC.	1743
read too short	short<70+70	ERR2756737	2019-09-23 10:41:17	0	NextSeq 500	ERP024525	Rockefeller University Genomics Resource Center	2
read too short	short<70+70	ERR2756738	2019-09-23 10:41:17	0	NextSeq 500	ERP024525	Rockefeller University Genomics Resource Center	2
readname problem	badreadname, checked	ERR3528870	2019-09-23 10:41:18	3145	NextSeq 500	ERP117393	University of Southampton	24
readname problem	badreadname, inferred	ERR3528871	2019-09-23 10:41:18	3146	NextSeq 500	ERP117393	University of Southampton	24
readname problem	badreadname, inferred	ERR3528872	2019-09-23 10:41:18	3340	NextSeq 500	ERP117393	University of Southampton	24
readname problem	badreadname, inferred	ERR3528882	2019-09-23 10:41:19	3313	NextSeq 500	ERP117393	University of Southampton	24
readname problem	badreadname, inferred	ERR3528883	2019-09-23 10:41:19	3310	NextSeq 500	ERP117393	University of Southampton	24
readname problem	badreadname, inferred	ERR3528884	2019-09-23 10:41:19	3686	NextSeq 500	ERP117393	University of Southampton	24
readname problem	badreadname, inferred	ERR3528888	2019-09-23 10:41:19	3422	NextSeq 500	ERP117393	University of Southampton	24
readname problem	badreadname, inferred	ERR3528889	2019-09-23 10:41:19	3915	NextSeq 500	ERP117393	University of Southampton	24
readname problem	badreadname, inferred	ERR3528890	2019-09-23 10:41:19	2968	NextSeq 500	ERP117393	University of Southampton	24
readname problem	badreadname, inferred	ERR3528873	2019-09-23 10:41:18	3192	NextSeq 500	ERP117393	University of Southampton	24
readname problem	badreadname, inferred	ERR3528874	2019-09-23 10:41:19	3008	NextSeq 500	ERP117393	University of Southampton	24
readname problem	badreadname, inferred	ERR3528875	2019-09-23 10:41:19	3331	NextSeq 500	ERP117393	University of Southampton	24
readname problem	badreadname, inferred	ERR3528876	2019-09-23 10:41:19	5305	NextSeq 500	ERP117393	University of Southampton	24
readname problem	badreadname, inferred	ERR3528877	2019-09-23 10:41:19	5450	NextSeq 500	ERP117393	University of Southampton	24
readname problem	badreadname, inferred	ERR3528878	2019-09-23 10:41:19	3405	NextSeq 500	ERP117393	University of Southampton	24
readname problem	badreadname, inferred	ERR3528885	2019-09-23 10:41:19	5047	NextSeq 500	ERP117393	University of Southampton	24
readname problem	badreadname, inferred	ERR3528886	2019-09-23 10:41:19	4451	NextSeq 500	ERP117393	University of Southampton	24
readname problem	badreadname, inferred	ERR3528887	2019-09-23 10:41:19	4084	NextSeq 500	ERP117393	University of Southampton	24
readname problem	badreadname, inferred	ERR3528891	2019-09-23 10:41:19	5228	NextSeq 500	ERP117393	University of Southampton	24
readname problem	badreadname, inferred	ERR3528892	2019-09-23 10:41:19	5593	NextSeq 500	ERP117393	University of Southampton	24
readname problem	badreadname, inferred	ERR3528893	2019-09-23 10:41:19	4077	NextSeq 500	ERP117393	University of Southampton	24
readname problem	badreadname, inferred	ERR3528879	2019-09-23 10:41:19	5181	NextSeq 500	ERP117393	University of Southampton	24
readname problem	badreadname, inferred	ERR3528880	2019-09-23 10:41:19	5870	NextSeq 500	ERP117393	University of Southampton	24
readname problem	badreadname, inferred	ERR3528881	2019-09-23 10:41:19	4193	NextSeq 500	ERP117393	University of Southampton	24
read too short	short<70+70	SRR10153170	2019-09-23 15:58:18	553	NextSeq 500	SRP222785	GEO	12
read too short	short<70+70	SRR10153171	2019-09-23 15:58:18	924	NextSeq 500	SRP222785	GEO	12
read too short	short<70+70	SRR10153172	2019-09-23 15:58:18	833	NextSeq 500	SRP222785	GEO	12
read too short	short<70+70	SRR10153173	2019-09-23 15:58:18	807	NextSeq 500	SRP222785	GEO	12
read too short	short<70+70	SRR10153174	2019-09-23 15:58:18	710	NextSeq 500	SRP222785	GEO	12
read too short	short<70+70	SRR10153175	2019-09-23 15:58:18	598	NextSeq 500	SRP222785	GEO	12
read too short	short<70+70	SRR10153176	2019-09-23 15:58:18	698	NextSeq 500	SRP222785	GEO	12
read too short	short<70+70	SRR10153177	2019-09-23 15:58:18	861	NextSeq 500	SRP222785	GEO	12
read too short	short<70+70	SRR10153178	2019-09-23 15:58:18	731	NextSeq 500	SRP222785	GEO	12
read too short	short<70+70	SRR10153179	2019-09-23 15:58:18	750	NextSeq 500	SRP222785	GEO	12
read too short	short<70+70	SRR10153180	2019-09-23 15:58:18	653	NextSeq 500	SRP222785	GEO	12
readname problem	badreadname, checked	SRR10182672	2019-09-26 10:08:21	229	NextSeq 500	SRP223270	CARIBOU BIOSCIENCES, INC.	1743
readname problem	badreadname, inferred	SRR10182671	2019-09-28 03:29:14	180	NextSeq 500	SRP223270	CARIBOU BIOSCIENCES, INC.	1743
readname problem	badreadname, inferred	SRR10182675	2019-09-26 10:08:21	267	NextSeq 500	SRP223270	CARIBOU BIOSCIENCES, INC.	1743
readname problem	badreadname, inferred	SRR10182674	2019-09-26 10:08:21	209	NextSeq 500	SRP223270	CARIBOU BIOSCIENCES, INC.	1743
readname problem	badreadname, inferred	SRR10182673	2019-09-26 10:08:21	221	NextSeq 500	SRP223270	CARIBOU BIOSCIENCES, INC.	1743
read too short	short<70+70	SRR10153169	2019-09-23 15:58:18	538	NextSeq 500	SRP222785	GEO	12
datasize small	datasize small	ERR3454685	2019-09-19 08:07:27	13	NextSeq 500	ERP114054	KAROLINSKA INSTITUTET	148
datasize small	datasize small	ERR3454684	2019-09-19 08:07:27	10	NextSeq 500	ERP114054	KAROLINSKA INSTITUTET	148
datasize small	datasize small	ERR3454686	2019-09-19 08:07:27	6	NextSeq 500	ERP114054	KAROLINSKA INSTITUTET	148
datasize small	datasize small	ERR3454687	2019-09-19 08:07:27	8	NextSeq 500	ERP114054	KAROLINSKA INSTITUTET	148
datasize small	datasize small	ERR3454689	2019-09-19 08:07:27	16	NextSeq 500	ERP114054	KAROLINSKA INSTITUTET	148
read too short	short<70+70	ERR3454780	2019-09-19 08:07:29	135	NextSeq 500	ERP114054	KAROLINSKA INSTITUTET	148
read too short	short<70+70	ERR3454781	2019-09-19 08:07:29	70	NextSeq 500	ERP114054	KAROLINSKA INSTITUTET	148
read too short	short<70+70	ERR3454753	2019-09-19 08:07:28	48	NextSeq 500	ERP114054	KAROLINSKA INSTITUTET	148
read too short	short<70+70	ERR3454762	2019-09-19 08:07:28	36	NextSeq 500	ERP114054	KAROLINSKA INSTITUTET	148
read too short	short<70+70	ERR3454768	2019-09-19 08:07:28	72	NextSeq 500	ERP114054	KAROLINSKA INSTITUTET	148
read too short	short<70+70	ERR3454769	2019-09-19 08:07:28	90	NextSeq 500	ERP114054	KAROLINSKA INSTITUTET	148
read too short	short<70+70	ERR3454767	2019-09-19 08:07:28	67	NextSeq 500	ERP114054	KAROLINSKA INSTITUTET	148
read too short	short<70+70	ERR3454772	2019-09-19 08:07:29	105	NextSeq 500	ERP114054	KAROLINSKA INSTITUTET	148
read too short	short<70+70	ERR3454773	2019-09-19 08:07:29	88	NextSeq 500	ERP114054	KAROLINSKA INSTITUTET	148
read too short	short<70+70	ERR3454774	2019-09-19 08:07:29	109	NextSeq 500	ERP114054	KAROLINSKA INSTITUTET	148
read too short	short<70+70	ERR3454775	2019-09-19 08:07:29	105	NextSeq 500	ERP114054	KAROLINSKA INSTITUTET	148
read too short	short<70+70	ERR3454776	2019-09-19 08:07:29	96	NextSeq 500	ERP114054	KAROLINSKA INSTITUTET	148
read too short	short<70+70	ERR3454770	2019-09-19 08:07:28	128	NextSeq 500	ERP114054	KAROLINSKA INSTITUTET	148
read too short	short<70+70	ERR3454756	2019-09-19 08:07:28	44	NextSeq 500	ERP114054	KAROLINSKA INSTITUTET	148
read too short	short<70+70	ERR3454757	2019-09-19 08:07:28	51	NextSeq 500	ERP114054	KAROLINSKA INSTITUTET	148
read too short	short<70+70	ERR3454758	2019-09-19 08:07:28	39	NextSeq 500	ERP114054	KAROLINSKA INSTITUTET	148
read too short	short<70+70	ERR3454759	2019-09-19 08:07:28	28	NextSeq 500	ERP114054	KAROLINSKA INSTITUTET	148
read too short	short<70+70	ERR3454754	2019-09-19 08:07:28	32	NextSeq 500	ERP114054	KAROLINSKA INSTITUTET	148
read too short	short<70+70	ERR3454755	2019-09-19 08:07:28	21	NextSeq 500	ERP114054	KAROLINSKA INSTITUTET	148
read too short	short<70+70	ERR3454760	2019-09-19 08:07:28	43	NextSeq 500	ERP114054	KAROLINSKA INSTITUTET	148
read too short	short<70+70	ERR3454761	2019-09-19 08:07:28	61	NextSeq 500	ERP114054	KAROLINSKA INSTITUTET	148
read too short	short<70+70	ERR3454766	2019-09-19 08:07:28	87	NextSeq 500	ERP114054	KAROLINSKA INSTITUTET	148
datasize small	datasize small	ERR3454701	2019-09-19 08:07:27	12	NextSeq 500	ERP114054	KAROLINSKA INSTITUTET	148
datasize small	datasize small	ERR3454708	2019-09-19 08:07:27	7	NextSeq 500	ERP114054	KAROLINSKA INSTITUTET	148
datasize small	datasize small	ERR3454707	2019-09-19 08:07:27	9	NextSeq 500	ERP114054	KAROLINSKA INSTITUTET	148
datasize small	datasize small	ERR3454702	2019-09-19 08:07:27	25	NextSeq 500	ERP114054	KAROLINSKA INSTITUTET	148
datasize small	datasize small	ERR3454704	2019-09-19 08:07:27	26	NextSeq 500	ERP114054	KAROLINSKA INSTITUTET	148
datasize small	datasize small	ERR3454703	2019-09-19 08:07:27	20	NextSeq 500	ERP114054	KAROLINSKA INSTITUTET	148
datasize small	datasize small	ERR3454709	2019-09-19 08:07:27	15	NextSeq 500	ERP114054	KAROLINSKA INSTITUTET	148
datasize small	datasize small	ERR3454710	2019-09-19 08:07:27	11	NextSeq 500	ERP114054	KAROLINSKA INSTITUTET	148
datasize small	datasize small	ERR3454705	2019-09-19 08:07:27	30	NextSeq 500	ERP114054	KAROLINSKA INSTITUTET	148
datasize small	datasize small	ERR3454706	2019-09-19 08:07:27	21	NextSeq 500	ERP114054	KAROLINSKA INSTITUTET	148
datasize small	datasize small	ERR3454711	2019-09-19 08:07:27	24	NextSeq 500	ERP114054	KAROLINSKA INSTITUTET	148
datasize small	datasize small	ERR3454690	2019-09-19 08:07:27	37	NextSeq 500	ERP114054	KAROLINSKA INSTITUTET	148
datasize small	datasize small	ERR3454697	2019-09-19 08:07:27	43	NextSeq 500	ERP114054	KAROLINSKA INSTITUTET	148
datasize small	datasize small	ERR3454696	2019-09-19 08:07:27	29	NextSeq 500	ERP114054	KAROLINSKA INSTITUTET	148
datasize small	datasize small	ERR3454691	2019-09-19 08:07:27	34	NextSeq 500	ERP114054	KAROLINSKA INSTITUTET	148
datasize small	datasize small	ERR3454693	2019-09-19 08:07:27	13	NextSeq 500	ERP114054	KAROLINSKA INSTITUTET	148
datasize small	datasize small	ERR3454692	2019-09-19 08:07:27	22	NextSeq 500	ERP114054	KAROLINSKA INSTITUTET	148
datasize small	datasize small	ERR3454698	2019-09-19 08:07:27	6	NextSeq 500	ERP114054	KAROLINSKA INSTITUTET	148
datasize small	datasize small	ERR3454699	2019-09-19 08:07:27	13	NextSeq 500	ERP114054	KAROLINSKA INSTITUTET	148
datasize small	datasize small	ERR3454694	2019-09-19 08:07:27	27	NextSeq 500	ERP114054	KAROLINSKA INSTITUTET	148
datasize small	datasize small	ERR3454695	2019-09-19 08:07:27	28	NextSeq 500	ERP114054	KAROLINSKA INSTITUTET	148
datasize small	datasize small	ERR3454700	2019-09-19 08:07:27	11	NextSeq 500	ERP114054	KAROLINSKA INSTITUTET	148
read too short	short<70+70	ERR3454729	2019-09-19 08:07:28	37	NextSeq 500	ERP114054	KAROLINSKA INSTITUTET	148
read too short	short<70+70	ERR3454739	2019-09-19 08:07:28	11	NextSeq 500	ERP114054	KAROLINSKA INSTITUTET	148
read too short	short<70+70	ERR3454719	2019-09-19 08:07:28	56	NextSeq 500	ERP114054	KAROLINSKA INSTITUTET	148
read too short	short<70+70	ERR3454730	2019-09-19 08:07:28	12	NextSeq 500	ERP114054	KAROLINSKA INSTITUTET	148
read too short	short<70+70	ERR3454740	2019-09-19 08:07:28	21	NextSeq 500	ERP114054	KAROLINSKA INSTITUTET	148
read too short	short<70+70	ERR3454720	2019-09-19 08:07:28	72	NextSeq 500	ERP114054	KAROLINSKA INSTITUTET	148
read too short	short<70+70	ERR3454731	2019-09-19 08:07:28	4	NextSeq 500	ERP114054	KAROLINSKA INSTITUTET	148
read too short	short<70+70	ERR3454741	2019-09-19 08:07:28	29	NextSeq 500	ERP114054	KAROLINSKA INSTITUTET	148
read too short	short<70+70	ERR3454721	2019-09-19 08:07:28	52	NextSeq 500	ERP114054	KAROLINSKA INSTITUTET	148
read too short	short<70+70	ERR3454732	2019-09-19 08:07:28	45	NextSeq 500	ERP114054	KAROLINSKA INSTITUTET	148
read too short	short<70+70	ERR3454742	2019-09-19 08:07:28	77	NextSeq 500	ERP114054	KAROLINSKA INSTITUTET	148
read too short	short<70+70	ERR3454722	2019-09-19 08:07:28	21	NextSeq 500	ERP114054	KAROLINSKA INSTITUTET	148
datasize small	datasize small	ERR3454688	2019-09-19 08:07:27	29	NextSeq 500	ERP114054	KAROLINSKA INSTITUTET	148
read too short	short<70+70	ERR3454723	2019-09-19 08:07:28	18	NextSeq 500	ERP114054	KAROLINSKA INSTITUTET	148
read too short	short<70+70	ERR3454733	2019-09-19 08:07:28	18	NextSeq 500	ERP114054	KAROLINSKA INSTITUTET	148
read too short	short<70+70	ERR3454713	2019-09-19 08:07:28	35	NextSeq 500	ERP114054	KAROLINSKA INSTITUTET	148
read too short	short<70+70	ERR3454724	2019-09-19 08:07:28	13	NextSeq 500	ERP114054	KAROLINSKA INSTITUTET	148
read too short	short<70+70	ERR3454734	2019-09-19 08:07:28	30	NextSeq 500	ERP114054	KAROLINSKA INSTITUTET	148
read too short	short<70+70	ERR3454714	2019-09-19 08:07:28	18	NextSeq 500	ERP114054	KAROLINSKA INSTITUTET	148
read too short	short<70+70	ERR3454725	2019-09-19 08:07:28	6	NextSeq 500	ERP114054	KAROLINSKA INSTITUTET	148
read too short	short<70+70	ERR3454735	2019-09-19 08:07:28	3	NextSeq 500	ERP114054	KAROLINSKA INSTITUTET	148
read too short	short<70+70	ERR3454715	2019-09-19 08:07:28	71	NextSeq 500	ERP114054	KAROLINSKA INSTITUTET	148
read too short	short<70+70	ERR3454726	2019-09-19 08:07:28	44	NextSeq 500	ERP114054	KAROLINSKA INSTITUTET	148
read too short	short<70+70	ERR3454736	2019-09-19 08:07:28	16	NextSeq 500	ERP114054	KAROLINSKA INSTITUTET	148
read too short	short<70+70	ERR3454716	2019-09-19 08:07:28	62	NextSeq 500	ERP114054	KAROLINSKA INSTITUTET	148
read too short	short<70+70	ERR3454727	2019-09-19 08:07:28	43	NextSeq 500	ERP114054	KAROLINSKA INSTITUTET	148
read too short	short<70+70	ERR3454737	2019-09-19 08:07:28	22	NextSeq 500	ERP114054	KAROLINSKA INSTITUTET	148
read too short	short<70+70	ERR3454717	2019-09-19 08:07:28	55	NextSeq 500	ERP114054	KAROLINSKA INSTITUTET	148
read too short	short<70+70	ERR3454728	2019-09-19 08:07:28	33	NextSeq 500	ERP114054	KAROLINSKA INSTITUTET	148
read too short	short<70+70	ERR3454738	2019-09-19 08:07:28	17	NextSeq 500	ERP114054	KAROLINSKA INSTITUTET	148
read too short	short<70+70	ERR3454718	2019-09-19 08:07:28	49	NextSeq 500	ERP114054	KAROLINSKA INSTITUTET	148
datasize small	datasize small	ERR3454712	2019-09-19 08:07:27	23	NextSeq 500	ERP114054	KAROLINSKA INSTITUTET	148
read too short	short<70+70	ERR3454771	2019-09-19 08:07:29	105	NextSeq 500	ERP114054	KAROLINSKA INSTITUTET	148
read too short	short<70+70	ERR3454778	2019-09-19 08:07:29	94	NextSeq 500	ERP114054	KAROLINSKA INSTITUTET	148
read too short	short<70+70	ERR3454779	2019-09-19 08:07:29	120	NextSeq 500	ERP114054	KAROLINSKA INSTITUTET	148
read too short	short<70+70	ERR3454777	2019-09-19 08:07:29	109	NextSeq 500	ERP114054	KAROLINSKA INSTITUTET	148
read too short	short<70+70	ERR3454751	2019-09-19 08:07:28	89	NextSeq 500	ERP114054	KAROLINSKA INSTITUTET	148
read too short	short<70+70	ERR3454746	2019-09-19 08:07:28	48	NextSeq 500	ERP114054	KAROLINSKA INSTITUTET	148
read too short	short<70+70	ERR3454747	2019-09-19 08:07:28	43	NextSeq 500	ERP114054	KAROLINSKA INSTITUTET	148
read too short	short<70+70	ERR3454748	2019-09-19 08:07:28	47	NextSeq 500	ERP114054	KAROLINSKA INSTITUTET	148
read too short	short<70+70	ERR3454749	2019-09-19 08:07:28	52	NextSeq 500	ERP114054	KAROLINSKA INSTITUTET	148
read too short	short<70+70	ERR3454744	2019-09-19 08:07:28	53	NextSeq 500	ERP114054	KAROLINSKA INSTITUTET	148
read too short	short<70+70	ERR3454745	2019-09-19 08:07:28	47	NextSeq 500	ERP114054	KAROLINSKA INSTITUTET	148
read too short	short<70+70	ERR3454764	2019-09-19 08:07:28	81	NextSeq 500	ERP114054	KAROLINSKA INSTITUTET	148
read too short	short<70+70	ERR3454765	2019-09-19 08:07:28	91	NextSeq 500	ERP114054	KAROLINSKA INSTITUTET	148
read too short	short<70+70	ERR3454750	2019-09-19 08:07:28	19	NextSeq 500	ERP114054	KAROLINSKA INSTITUTET	148
read too short	short<70+70	ERR3454763	2019-09-19 08:07:28	8	NextSeq 500	ERP114054	KAROLINSKA INSTITUTET	148
read too short	short<70+70	ERR3454743	2019-09-19 08:07:28	55	NextSeq 500	ERP114054	KAROLINSKA INSTITUTET	148
read too short	short<70+70	ERR3454752	2019-09-19 08:07:28	15	NextSeq 500	ERP114054	KAROLINSKA INSTITUTET	148
read too short	short<70+70	ERR3454782	2019-09-19 08:07:29	76	NextSeq 500	ERP114054	KAROLINSKA INSTITUTET	148
read too short	short<70+70	ERR3199454	2019-09-19 08:07:24	385	NextSeq 550	ERP114054	KAROLINSKA INSTITUTET	148
read too short	short<70+70	ERR3199455	2019-09-19 08:07:24	460	NextSeq 550	ERP114054	KAROLINSKA INSTITUTET	148
read too short	short<70+70	ERR3199456	2019-09-19 08:07:24	1148	NextSeq 550	ERP114054	KAROLINSKA INSTITUTET	148
read too short	short<70+70	ERR3199457	2019-09-19 08:07:24	991	NextSeq 550	ERP114054	KAROLINSKA INSTITUTET	148
datasize small	datasize small	ERR3454682	2019-09-19 08:07:27	2	NextSeq 500	ERP114054	KAROLINSKA INSTITUTET	148
datasize small	datasize small	ERR3454681	2019-09-19 08:07:27	10	NextSeq 500	ERP114054	KAROLINSKA INSTITUTET	148
datasize small	datasize small	ERR3454683	2019-09-19 08:07:27	6	NextSeq 500	ERP114054	KAROLINSKA INSTITUTET	148
read too short	short<70+70	SRR10125432	2019-09-16 21:53:17	18581	NextSeq 500	SRP221771	WASHINGTON UNIVERSITY IN ST. LOUIS	220
read too short	short<70+70	SRR10125431	2019-09-16 21:53:17	17443	NextSeq 500	SRP221771	WASHINGTON UNIVERSITY IN ST. LOUIS	220
read too short	short<70+70	SRR10125430	2019-09-16 22:20:13	17180	NextSeq 500	SRP221771	WASHINGTON UNIVERSITY IN ST. LOUIS	220
read too short	short<70+70	SRR10125438	2019-09-16 21:08:12	9818	NextSeq 500	SRP221771	WASHINGTON UNIVERSITY IN ST. LOUIS	220
read too short	short<70+70	SRR10125437	2019-09-16 21:53:17	12946	NextSeq 500	SRP221771	WASHINGTON UNIVERSITY IN ST. LOUIS	220
read too short	short<70+70	SRR10125435	2019-09-16 21:18:13	10220	NextSeq 500	SRP221771	WASHINGTON UNIVERSITY IN ST. LOUIS	220
read too short	short<70+70	SRR10125434	2019-09-16 21:18:13	9356	NextSeq 500	SRP221771	WASHINGTON UNIVERSITY IN ST. LOUIS	220
read too short	short<70+70	SRR10125433	2019-09-16 21:18:13	10892	NextSeq 500	SRP221771	WASHINGTON UNIVERSITY IN ST. LOUIS	220
read too short	short<70+70	SRR10125449	2019-09-16 21:18:13	9665	NextSeq 500	SRP221771	WASHINGTON UNIVERSITY IN ST. LOUIS	220
read too short	short<70+70	SRR10125448	2019-09-16 21:11:15	8788	NextSeq 500	SRP221771	WASHINGTON UNIVERSITY IN ST. LOUIS	220
read too short	short<70+70	SRR10125446	2019-09-16 21:18:13	9408	NextSeq 500	SRP221771	WASHINGTON UNIVERSITY IN ST. LOUIS	220
read too short	short<70+70	SRR10125445	2019-09-16 21:06:12	8029	NextSeq 500	SRP221771	WASHINGTON UNIVERSITY IN ST. LOUIS	220
read too short	short<70+70	SRR10125444	2019-09-16 21:53:17	11981	NextSeq 500	SRP221771	WASHINGTON UNIVERSITY IN ST. LOUIS	220
read too short	short<70+70	SRR10125443	2019-09-16 21:18:13	13708	NextSeq 500	SRP221771	WASHINGTON UNIVERSITY IN ST. LOUIS	220
read too short	short<70+70	SRR10125442	2019-09-16 21:53:17	13535	NextSeq 500	SRP221771	WASHINGTON UNIVERSITY IN ST. LOUIS	220
read too short	short<70+70	SRR10125441	2019-09-16 21:53:17	13250	NextSeq 500	SRP221771	WASHINGTON UNIVERSITY IN ST. LOUIS	220
read too short	short<70+70	SRR10125440	2019-09-16 21:18:13	13416	NextSeq 500	SRP221771	WASHINGTON UNIVERSITY IN ST. LOUIS	220
read too short	short<70+70	SRR10125439	2019-09-16 21:18:13	10905	NextSeq 500	SRP221771	WASHINGTON UNIVERSITY IN ST. LOUIS	220
read too short	short<70+70	SRR10125428	2019-09-16 21:53:17	16202	NextSeq 500	SRP221771	WASHINGTON UNIVERSITY IN ST. LOUIS	220
read too short	short<70+70	SRR10125427	2019-09-16 21:18:13	13855	NextSeq 500	SRP221771	WASHINGTON UNIVERSITY IN ST. LOUIS	220
read too short	short<70+70	SRR10125426	2019-09-16 21:53:17	12105	NextSeq 500	SRP221771	WASHINGTON UNIVERSITY IN ST. LOUIS	220
read too short	short<70+70	SRR10125429	2019-09-16 21:53:17	19541	NextSeq 500	SRP221771	WASHINGTON UNIVERSITY IN ST. LOUIS	220
read too short	short<70+70	SRR10125452	2019-09-16 21:11:15	9310	NextSeq 500	SRP221771	WASHINGTON UNIVERSITY IN ST. LOUIS	220
read too short	short<70+70	SRR10125451	2019-09-16 21:11:15	9308	NextSeq 500	SRP221771	WASHINGTON UNIVERSITY IN ST. LOUIS	220
read too short	short<70+70	SRR10125468	2019-09-16 21:20:15	11704	NextSeq 500	SRP221771	WASHINGTON UNIVERSITY IN ST. LOUIS	220
read too short	short<70+70	SRR10125467	2019-09-16 21:18:13	10180	NextSeq 500	SRP221771	WASHINGTON UNIVERSITY IN ST. LOUIS	220
read too short	short<70+70	SRR10125466	2019-09-16 21:18:13	8290	NextSeq 500	SRP221771	WASHINGTON UNIVERSITY IN ST. LOUIS	220
read too short	short<70+70	SRR10125465	2019-09-16 21:08:12	7451	NextSeq 500	SRP221771	WASHINGTON UNIVERSITY IN ST. LOUIS	220
read too short	short<70+70	SRR10125464	2019-09-16 21:18:13	11632	NextSeq 500	SRP221771	WASHINGTON UNIVERSITY IN ST. LOUIS	220
read too short	short<70+70	SRR10125463	2019-09-16 21:53:17	13639	NextSeq 500	SRP221771	WASHINGTON UNIVERSITY IN ST. LOUIS	220
read too short	short<70+70	SRR10125447	2019-09-16 21:08:12	9676	NextSeq 500	SRP221771	WASHINGTON UNIVERSITY IN ST. LOUIS	220
read too short	short<70+70	SRR10125436	2019-09-16 21:18:13	9079	NextSeq 500	SRP221771	WASHINGTON UNIVERSITY IN ST. LOUIS	220
read too short	short<70+70	SRR10125462	2019-09-16 21:53:17	10967	NextSeq 500	SRP221771	WASHINGTON UNIVERSITY IN ST. LOUIS	220
read too short	short<70+70	SRR10125460	2019-09-16 21:53:17	12580	NextSeq 500	SRP221771	WASHINGTON UNIVERSITY IN ST. LOUIS	220
read too short	short<70+70	SRR10125459	2019-09-16 21:08:12	8856	NextSeq 500	SRP221771	WASHINGTON UNIVERSITY IN ST. LOUIS	220
read too short	short<70+70	SRR10125458	2019-09-16 21:18:13	10925	NextSeq 500	SRP221771	WASHINGTON UNIVERSITY IN ST. LOUIS	220
read too short	short<70+70	SRR10125461	2019-09-16 21:11:15	8737	NextSeq 500	SRP221771	WASHINGTON UNIVERSITY IN ST. LOUIS	220
read too short	short<70+70	SRR10125450	2019-09-16 21:18:13	9098	NextSeq 500	SRP221771	WASHINGTON UNIVERSITY IN ST. LOUIS	220
read too short	short<70+70	SRR10125457	2019-09-16 21:11:15	10632	NextSeq 500	SRP221771	WASHINGTON UNIVERSITY IN ST. LOUIS	220
read too short	short<70+70	SRR10125456	2019-09-16 21:20:15	12233	NextSeq 500	SRP221771	WASHINGTON UNIVERSITY IN ST. LOUIS	220
[truncated: 31,162 more rows]
