# Supplementary material for: SequencErr: measuring and suppressing sequencer errors in next-generation sequencing data
Source: Genome Biol. 2021 Jan 25;22:37. doi: 10.1186/s13059-020-02254-2 (PMC7829059; doi:10.1186/s13059-020-02254-2)
Supplement: Supplementary file 5 — Additional file 5: Supplementary Table S4. NovaSeq datasets. Publicly accessible studies deposited in NCBI SRA (https://www.ncbi.nlm.nih.gov/sra) were reviewed to account for lost read names. [file 13059_2020_2254_MOESM5_ESM.xlsx]

## Sheet: Table S4
Table S4. NovaSeq datasets. Publicly accessible studies (column G) deposited in NCBI SRA (https://www.ncbi.nlm.nih.gov/sra) were reviewed to account for lost read names (Method, Supplementary Note 1-2). Also listed are sample ID (column C), release date (column D), sequencing quantity (column E), sequencer model (column F), and research institute (column H). Results of manual checking is listed i…
usage (Fig 1d)	Review Comment	Sample (Run ID)	Release date	data size (MB)	Platform	SRA Study ID	Research institute	Study size
readname problem	badreadname, checked	SRR8396161	2019-01-06T00:00:00Z	64963	Illumina NovaSeq 6000	SRP175328	GEO	2
readname problem	badreadname, inferred	SRR8396162	2019-01-06T00:00:00Z	78741	Illumina NovaSeq 6000	SRP175328	GEO	2
readname problem	badreadname, checked	SRR8435324	2019-05-07T00:00:00Z	188055	Illumina NovaSeq 6000	SRP178527	GEO	1
readname problem	badreadname, checked	SRR8438251	2019-01-29T00:00:00Z	48683	Illumina NovaSeq 6000	SRP178894	ST. JUDE CHILDREN'S RESEARCH HOSPITAL	51
readname problem	badreadname, inferred	SRR8438252	2019-01-29T00:00:00Z	43081	Illumina NovaSeq 6000	SRP178894	ST. JUDE CHILDREN'S RESEARCH HOSPITAL	51
readname problem	badreadname, inferred	SRR8438253	2019-01-29T00:00:00Z	29095	Illumina NovaSeq 6000	SRP178894	ST. JUDE CHILDREN'S RESEARCH HOSPITAL	51
readname problem	badreadname, inferred	SRR8438254	2019-01-29T00:00:00Z	40682	Illumina NovaSeq 6000	SRP178894	ST. JUDE CHILDREN'S RESEARCH HOSPITAL	51
readname problem	badreadname, inferred	SRR8438256	2019-01-29T00:00:00Z	44982	Illumina NovaSeq 6000	SRP178894	ST. JUDE CHILDREN'S RESEARCH HOSPITAL	51
readname problem	badreadname, inferred	SRR8438257	2019-01-29T00:00:00Z	17969	Illumina NovaSeq 6000	SRP178894	ST. JUDE CHILDREN'S RESEARCH HOSPITAL	51
readname problem	badreadname, inferred	SRR8438258	2019-01-29T00:00:00Z	48217	Illumina NovaSeq 6000	SRP178894	ST. JUDE CHILDREN'S RESEARCH HOSPITAL	51
readname problem	badreadname, inferred	SRR8438259	2019-01-29T00:00:00Z	49508	Illumina NovaSeq 6000	SRP178894	ST. JUDE CHILDREN'S RESEARCH HOSPITAL	51
readname problem	badreadname, inferred	SRR8438260	2019-01-29T00:00:00Z	34649	Illumina NovaSeq 6000	SRP178894	ST. JUDE CHILDREN'S RESEARCH HOSPITAL	51
readname problem	badreadname, inferred	SRR8438261	2019-01-29T00:00:00Z	17798	Illumina NovaSeq 6000	SRP178894	ST. JUDE CHILDREN'S RESEARCH HOSPITAL	51
readname problem	badreadname, inferred	SRR8438262	2019-01-29T00:00:00Z	21401	Illumina NovaSeq 6000	SRP178894	ST. JUDE CHILDREN'S RESEARCH HOSPITAL	51
readname problem	badreadname, inferred	SRR8438263	2019-01-29T00:00:00Z	11008	Illumina NovaSeq 6000	SRP178894	ST. JUDE CHILDREN'S RESEARCH HOSPITAL	51
readname problem	badreadname, inferred	SRR8438264	2019-01-29T00:00:00Z	10702	Illumina NovaSeq 6000	SRP178894	ST. JUDE CHILDREN'S RESEARCH HOSPITAL	51
readname problem	badreadname, inferred	SRR8438265	2019-01-29T00:00:00Z	11812	Illumina NovaSeq 6000	SRP178894	ST. JUDE CHILDREN'S RESEARCH HOSPITAL	51
readname problem	badreadname, inferred	SRR8438267	2019-01-29T00:00:00Z	13885	Illumina NovaSeq 6000	SRP178894	ST. JUDE CHILDREN'S RESEARCH HOSPITAL	51
readname problem	badreadname, inferred	SRR8438268	2019-01-29T00:00:00Z	12137	Illumina NovaSeq 6000	SRP178894	ST. JUDE CHILDREN'S RESEARCH HOSPITAL	51
readname problem	badreadname, inferred	SRR8438269	2019-01-29T00:00:00Z	14175	Illumina NovaSeq 6000	SRP178894	ST. JUDE CHILDREN'S RESEARCH HOSPITAL	51
readname problem	badreadname, inferred	SRR8438270	2019-01-29T00:00:00Z	9585	Illumina NovaSeq 6000	SRP178894	ST. JUDE CHILDREN'S RESEARCH HOSPITAL	51
readname problem	badreadname, inferred	SRR8438271	2019-01-29T00:00:00Z	21493	Illumina NovaSeq 6000	SRP178894	ST. JUDE CHILDREN'S RESEARCH HOSPITAL	51
readname problem	badreadname, inferred	SRR8438272	2019-01-29T00:00:00Z	13481	Illumina NovaSeq 6000	SRP178894	ST. JUDE CHILDREN'S RESEARCH HOSPITAL	51
readname problem	badreadname, inferred	SRR8438273	2019-01-29T00:00:00Z	29966	Illumina NovaSeq 6000	SRP178894	ST. JUDE CHILDREN'S RESEARCH HOSPITAL	51
readname problem	badreadname, inferred	SRR8438274	2019-01-29T00:00:00Z	28098	Illumina NovaSeq 6000	SRP178894	ST. JUDE CHILDREN'S RESEARCH HOSPITAL	51
readname problem	badreadname, inferred	SRR8438275	2019-01-29T00:00:00Z	23586	Illumina NovaSeq 6000	SRP178894	ST. JUDE CHILDREN'S RESEARCH HOSPITAL	51
readname problem	badreadname, inferred	SRR8438276	2019-01-29T00:00:00Z	13070	Illumina NovaSeq 6000	SRP178894	ST. JUDE CHILDREN'S RESEARCH HOSPITAL	51
readname problem	badreadname, inferred	SRR8438277	2019-01-29T00:00:00Z	12985	Illumina NovaSeq 6000	SRP178894	ST. JUDE CHILDREN'S RESEARCH HOSPITAL	51
readname problem	badreadname, inferred	SRR8438278	2019-01-29T00:00:00Z	10472	Illumina NovaSeq 6000	SRP178894	ST. JUDE CHILDREN'S RESEARCH HOSPITAL	51
readname problem	badreadname, inferred	SRR8438279	2019-01-29T00:00:00Z	12104	Illumina NovaSeq 6000	SRP178894	ST. JUDE CHILDREN'S RESEARCH HOSPITAL	51
readname problem	badreadname, inferred	SRR8438280	2019-01-29T00:00:00Z	12194	Illumina NovaSeq 6000	SRP178894	ST. JUDE CHILDREN'S RESEARCH HOSPITAL	51
readname problem	badreadname, inferred	SRR8438281	2019-01-29T00:00:00Z	11164	Illumina NovaSeq 6000	SRP178894	ST. JUDE CHILDREN'S RESEARCH HOSPITAL	51
readname problem	badreadname, inferred	SRR8438282	2019-01-29T00:00:00Z	12142	Illumina NovaSeq 6000	SRP178894	ST. JUDE CHILDREN'S RESEARCH HOSPITAL	51
readname problem	badreadname, inferred	SRR8438283	2019-01-29T00:00:00Z	14812	Illumina NovaSeq 6000	SRP178894	ST. JUDE CHILDREN'S RESEARCH HOSPITAL	51
readname problem	badreadname, inferred	SRR8438284	2019-01-29T00:00:00Z	12593	Illumina NovaSeq 6000	SRP178894	ST. JUDE CHILDREN'S RESEARCH HOSPITAL	51
readname problem	badreadname, inferred	SRR8438285	2019-01-29T00:00:00Z	19997	Illumina NovaSeq 6000	SRP178894	ST. JUDE CHILDREN'S RESEARCH HOSPITAL	51
readname problem	badreadname, inferred	SRR8438286	2019-01-29T00:00:00Z	10573	Illumina NovaSeq 6000	SRP178894	ST. JUDE CHILDREN'S RESEARCH HOSPITAL	51
readname problem	badreadname, inferred	SRR8438287	2019-01-29T00:00:00Z	11690	Illumina NovaSeq 6000	SRP178894	ST. JUDE CHILDREN'S RESEARCH HOSPITAL	51
readname problem	badreadname, inferred	SRR8438288	2019-01-29T00:00:00Z	38049	Illumina NovaSeq 6000	SRP178894	ST. JUDE CHILDREN'S RESEARCH HOSPITAL	51
readname problem	badreadname, inferred	SRR8438289	2019-01-29T00:00:00Z	42358	Illumina NovaSeq 6000	SRP178894	ST. JUDE CHILDREN'S RESEARCH HOSPITAL	51
readname problem	badreadname, inferred	SRR8438290	2019-01-29T00:00:00Z	15208	Illumina NovaSeq 6000	SRP178894	ST. JUDE CHILDREN'S RESEARCH HOSPITAL	51
readname problem	badreadname, inferred	SRR8438291	2019-01-29T00:00:00Z	12444	Illumina NovaSeq 6000	SRP178894	ST. JUDE CHILDREN'S RESEARCH HOSPITAL	51
readname problem	badreadname, inferred	SRR8438292	2019-01-29T00:00:00Z	12577	Illumina NovaSeq 6000	SRP178894	ST. JUDE CHILDREN'S RESEARCH HOSPITAL	51
readname problem	badreadname, inferred	SRR8438293	2019-01-29T00:00:00Z	12630	Illumina NovaSeq 6000	SRP178894	ST. JUDE CHILDREN'S RESEARCH HOSPITAL	51
readname problem	badreadname, inferred	SRR8438294	2019-01-29T00:00:00Z	12101	Illumina NovaSeq 6000	SRP178894	ST. JUDE CHILDREN'S RESEARCH HOSPITAL	51
readname problem	badreadname, inferred	SRR8438295	2019-01-29T00:00:00Z	13117	Illumina NovaSeq 6000	SRP178894	ST. JUDE CHILDREN'S RESEARCH HOSPITAL	51
readname problem	badreadname, inferred	SRR8438296	2019-01-29T00:00:00Z	13483	Illumina NovaSeq 6000	SRP178894	ST. JUDE CHILDREN'S RESEARCH HOSPITAL	51
readname problem	badreadname, inferred	SRR8438297	2019-01-29T00:00:00Z	11840	Illumina NovaSeq 6000	SRP178894	ST. JUDE CHILDREN'S RESEARCH HOSPITAL	51
readname problem	badreadname, inferred	SRR8438298	2019-01-29T00:00:00Z	48215	Illumina NovaSeq 6000	SRP178894	ST. JUDE CHILDREN'S RESEARCH HOSPITAL	51
readname problem	badreadname, inferred	SRR8438299	2019-01-29T00:00:00Z	21022	Illumina NovaSeq 6000	SRP178894	ST. JUDE CHILDREN'S RESEARCH HOSPITAL	51
readname problem	badreadname, inferred	SRR8438300	2019-01-29T00:00:00Z	44067	Illumina NovaSeq 6000	SRP178894	ST. JUDE CHILDREN'S RESEARCH HOSPITAL	51
readname problem	badreadname, inferred	SRR8438301	2019-01-29T00:00:00Z	32041	Illumina NovaSeq 6000	SRP178894	ST. JUDE CHILDREN'S RESEARCH HOSPITAL	51
datasize small	datasize small	SRR8717673	2019-03-13T00:00:00Z	31	Illumina NovaSeq 6000	SRP188271	TONGSHU BIOTECH CO.LTD	3
datasize small	datasize small	SRR8717674	2019-03-13T00:00:00Z	19	Illumina NovaSeq 6000	SRP188271	TONGSHU BIOTECH CO.LTD	3
datasize small	datasize small	SRR8717675	2019-03-13T00:00:00Z	31	Illumina NovaSeq 6000	SRP188271	TONGSHU BIOTECH CO.LTD	3
readname problem	badreadname, checked	SRR7650910	2018-09-06T00:00:00Z	3086	Illumina NovaSeq 6000	SRP156496	GEO	16
readname problem	badreadname, inferred	SRR7650912	2018-09-06T00:00:00Z	3605	Illumina NovaSeq 6000	SRP156496	GEO	16
readname problem	badreadname, inferred	SRR7650913	2018-09-06T00:00:00Z	3656	Illumina NovaSeq 6000	SRP156496	GEO	16
readname problem	badreadname, inferred	SRR7650914	2018-09-06T00:00:00Z	2873	Illumina NovaSeq 6000	SRP156496	GEO	16
readname problem	badreadname, inferred	SRR7650916	2018-09-06T00:00:00Z	2303	Illumina NovaSeq 6000	SRP156496	GEO	16
readname problem	badreadname, inferred	SRR7650918	2018-09-06T00:00:00Z	4171	Illumina NovaSeq 6000	SRP156496	GEO	16
readname problem	badreadname, inferred	SRR7650919	2018-09-06T00:00:00Z	3224	Illumina NovaSeq 6000	SRP156496	GEO	16
readname problem	badreadname, inferred	SRR7650921	2018-09-06T00:00:00Z	3135	Illumina NovaSeq 6000	SRP156496	GEO	16
readname problem	badreadname, inferred	SRR7650923	2018-09-06T00:00:00Z	2722	Illumina NovaSeq 6000	SRP156496	GEO	16
readname problem	badreadname, checked	SRR8464534	2019-01-19T00:00:00Z	39927	Illumina NovaSeq 6000	SRP180468	YONSEI UNIVERSITY	3
readname problem	badreadname, inferred	SRR8464535	2019-01-19T00:00:00Z	43099	Illumina NovaSeq 6000	SRP180468	YONSEI UNIVERSITY	3
readname problem	badreadname, inferred	SRR8464536	2019-01-19T00:00:00Z	36080	Illumina NovaSeq 6000	SRP180468	YONSEI UNIVERSITY	3
readname problem	badreadname, checked	SRR8070916	2019-01-22T00:00:00Z	12543	Illumina NovaSeq 6000	SRP149621	ST. JUDE CHIRLDREN'S RESEARCH HOSPITAL	32
readname problem	badreadname, inferred	SRR8070917	2019-01-22T00:00:00Z	8243	Illumina NovaSeq 6000	SRP149621	ST. JUDE CHIRLDREN'S RESEARCH HOSPITAL	32
readname problem	badreadname, inferred	SRR8070918	2019-01-22T00:00:00Z	13633	Illumina NovaSeq 6000	SRP149621	ST. JUDE CHIRLDREN'S RESEARCH HOSPITAL	32
readname problem	badreadname, inferred	SRR8070920	2019-01-22T00:00:00Z	3744	Illumina NovaSeq 6000	SRP149621	ST. JUDE CHIRLDREN'S RESEARCH HOSPITAL	32
readname problem	badreadname, inferred	SRR8070921	2019-01-22T00:00:00Z	2640	Illumina NovaSeq 6000	SRP149621	ST. JUDE CHIRLDREN'S RESEARCH HOSPITAL	32
readname problem	badreadname, inferred	SRR8070923	2019-01-22T00:00:00Z	367	Illumina NovaSeq 6000	SRP149621	ST. JUDE CHIRLDREN'S RESEARCH HOSPITAL	32
readname problem	badreadname, inferred	SRR8070924	2019-01-22T00:00:00Z	2020	Illumina NovaSeq 6000	SRP149621	ST. JUDE CHIRLDREN'S RESEARCH HOSPITAL	32
readname problem	badreadname, inferred	SRR8070925	2019-01-22T00:00:00Z	3164	Illumina NovaSeq 6000	SRP149621	ST. JUDE CHIRLDREN'S RESEARCH HOSPITAL	32
readname problem	badreadname, inferred	SRR8070926	2019-01-22T00:00:00Z	163	Illumina NovaSeq 6000	SRP149621	ST. JUDE CHIRLDREN'S RESEARCH HOSPITAL	32
readname problem	badreadname, inferred	SRR8070927	2019-01-22T00:00:00Z	103	Illumina NovaSeq 6000	SRP149621	ST. JUDE CHIRLDREN'S RESEARCH HOSPITAL	32
readname problem	badreadname, checked	SRR8890644	2019-04-15T00:00:00Z	6323	Illumina NovaSeq 6000	SRP192397	GEO	1
readname problem	badreadname, checked	SRR8617056	2019-02-27T00:00:00Z	2126	Illumina NovaSeq 6000	SRP186727	GEO	3
readname problem	badreadname, inferred	SRR8617058	2019-02-27T00:00:00Z	1804	Illumina NovaSeq 6000	SRP186727	GEO	3
readname problem	badreadname, checked	SRR8581216	2019-02-15T00:00:00Z	3252	Illumina NovaSeq 6000	SRP185968	KEIO UNIVERSITY	18
readname problem	badreadname, inferred	SRR8581217	2019-02-15T00:00:00Z	3611	Illumina NovaSeq 6000	SRP185968	KEIO UNIVERSITY	18
readname problem	badreadname, inferred	SRR8581219	2019-02-15T00:00:00Z	3543	Illumina NovaSeq 6000	SRP185968	KEIO UNIVERSITY	18
readname problem	badreadname, inferred	SRR8581221	2019-02-15T00:00:00Z	2948	Illumina NovaSeq 6000	SRP185968	KEIO UNIVERSITY	18
readname problem	badreadname, inferred	SRR8581223	2019-02-15T00:00:00Z	3413	Illumina NovaSeq 6000	SRP185968	KEIO UNIVERSITY	18
readname problem	badreadname, inferred	SRR8581224	2019-02-15T00:00:00Z	3438	Illumina NovaSeq 6000	SRP185968	KEIO UNIVERSITY	18
readname problem	badreadname, inferred	SRR8581226	2019-02-15T00:00:00Z	3025	Illumina NovaSeq 6000	SRP185968	KEIO UNIVERSITY	18
readname problem	badreadname, inferred	SRR8581228	2019-02-15T00:00:00Z	3354	Illumina NovaSeq 6000	SRP185968	KEIO UNIVERSITY	18
readname problem	badreadname, inferred	SRR8581230	2019-02-15T00:00:00Z	3810	Illumina NovaSeq 6000	SRP185968	KEIO UNIVERSITY	18
readname problem	badreadname, inferred	SRR8581231	2019-02-15T00:00:00Z	3588	Illumina NovaSeq 6000	SRP185968	KEIO UNIVERSITY	18
readname problem	badreadname, checked	SRR9644124	2019-07-15T00:00:00Z	367	Illumina NovaSeq 6000	SRP213012	IMAGINE INSTITUTE	11
readname problem	badreadname, inferred	SRR9644126	2019-07-15T00:00:00Z	441	Illumina NovaSeq 6000	SRP213012	IMAGINE INSTITUTE	11
readname problem	badreadname, inferred	SRR9644127	2019-07-15T00:00:00Z	329	Illumina NovaSeq 6000	SRP213012	IMAGINE INSTITUTE	11
readname problem	badreadname, inferred	SRR9644137	2019-07-15T00:00:00Z	344	Illumina NovaSeq 6000	SRP213012	IMAGINE INSTITUTE	11
readname problem	badreadname, inferred	SRR9644138	2019-07-15T00:00:00Z	423	Illumina NovaSeq 6000	SRP213012	IMAGINE INSTITUTE	11
readname problem	badreadname, inferred	SRR9644147	2019-07-15T00:00:00Z	371	Illumina NovaSeq 6000	SRP213012	IMAGINE INSTITUTE	11
readname problem	badreadname, inferred	SRR9644150	2019-07-15T00:00:00Z	414	Illumina NovaSeq 6000	SRP213012	IMAGINE INSTITUTE	11
readname problem	badreadname, checked	SRR8604819	2019-04-01T00:00:00Z	5750	Illumina NovaSeq 6000	SRP166243	MASSACHUSETTS GENERAL HOSPITAL	18
readname problem	badreadname, inferred	SRR8604821	2019-04-01T00:00:00Z	5636	Illumina NovaSeq 6000	SRP166243	MASSACHUSETTS GENERAL HOSPITAL	18
readname problem	badreadname, inferred	SRR8604823	2019-04-01T00:00:00Z	11432	Illumina NovaSeq 6000	SRP166243	MASSACHUSETTS GENERAL HOSPITAL	18
readname problem	badreadname, inferred	SRR8604829	2019-04-01T00:00:00Z	11687	Illumina NovaSeq 6000	SRP166243	MASSACHUSETTS GENERAL HOSPITAL	18
readname problem	badreadname, inferred	SRR8604830	2019-04-01T00:00:00Z	12045	Illumina NovaSeq 6000	SRP166243	MASSACHUSETTS GENERAL HOSPITAL	18
readname problem	badreadname, inferred	SRR9644128	2019-07-15T00:00:00Z	467	Illumina NovaSeq 6000	SRP213012	IMAGINE INSTITUTE	11
readname problem	badreadname, inferred	SRR9644146	2019-07-15T00:00:00Z	388	Illumina NovaSeq 6000	SRP213012	IMAGINE INSTITUTE	11
readname problem	badreadname, checked	ERR2820166	2018-10-08T00:00:00Z		Illumina NovaSeq 6000	ERP109818	UNIVERSITY MEDICAL CENTER UTRECHT	2
readname problem	badreadname, inferred	ERR2820167	2018-10-08T00:00:00Z		Illumina NovaSeq 6000	ERP109818	UNIVERSITY MEDICAL CENTER UTRECHT	2
readname problem	badreadname, checked	SRR8861483	2019-04-06T00:00:00Z	22586	Illumina NovaSeq 6000	SRP047086	BCM	4
readname problem	badreadname, inferred	SRR8861484	2019-04-06T00:00:00Z	22586	Illumina NovaSeq 6000	SRP047086	BCM	4
readname problem	badreadname, inferred	SRR8861485	2019-04-06T00:00:00Z	22586	Illumina NovaSeq 6000	SRP047086	BCM	4
readname problem	badreadname, inferred	SRR8861486	2019-04-06T00:00:00Z	22586	Illumina NovaSeq 6000	SRP047086	BCM	4
usable		SRR8236745	2019-09-13T00:00:00Z	50187	Illumina NovaSeq 6000	SRP170080	LUDWIG INSTITUTE FOR CANCER RESEARCH	4
usable		SRR8236746	2019-09-13T00:00:00Z	48392	Illumina NovaSeq 6000	SRP170080	LUDWIG INSTITUTE FOR CANCER RESEARCH	4
readname problem	badreadname, checked	SRR8236790	2018-12-31T00:00:00Z	8481	Illumina NovaSeq 6000	SRP170084	SHANGHAI PULMONARY HOSPITAL & THORACIC CANCER INSTITUTE, TONGJI UNIVERSITY SCHOOL OF MEDICINE	50
readname problem	badreadname, inferred	SRR8236791	2018-12-31T00:00:00Z	8423	Illumina NovaSeq 6000	SRP170084	SHANGHAI PULMONARY HOSPITAL & THORACIC CANCER INSTITUTE, TONGJI UNIVERSITY SCHOOL OF MEDICINE	50
readname problem	badreadname, inferred	SRR8236792	2018-12-31T00:00:00Z	8052	Illumina NovaSeq 6000	SRP170084	SHANGHAI PULMONARY HOSPITAL & THORACIC CANCER INSTITUTE, TONGJI UNIVERSITY SCHOOL OF MEDICINE	50
readname problem	badreadname, inferred	SRR8236793	2018-12-31T00:00:00Z	2318	Illumina NovaSeq 6000	SRP170084	SHANGHAI PULMONARY HOSPITAL & THORACIC CANCER INSTITUTE, TONGJI UNIVERSITY SCHOOL OF MEDICINE	50
readname problem	badreadname, inferred	SRR8236794	2018-12-31T00:00:00Z	8743	Illumina NovaSeq 6000	SRP170084	SHANGHAI PULMONARY HOSPITAL & THORACIC CANCER INSTITUTE, TONGJI UNIVERSITY SCHOOL OF MEDICINE	50
readname problem	badreadname, inferred	SRR8236795	2018-12-31T00:00:00Z	7991	Illumina NovaSeq 6000	SRP170084	SHANGHAI PULMONARY HOSPITAL & THORACIC CANCER INSTITUTE, TONGJI UNIVERSITY SCHOOL OF MEDICINE	50
readname problem	badreadname, inferred	SRR8236796	2018-12-31T00:00:00Z	9113	Illumina NovaSeq 6000	SRP170084	SHANGHAI PULMONARY HOSPITAL & THORACIC CANCER INSTITUTE, TONGJI UNIVERSITY SCHOOL OF MEDICINE	50
readname problem	badreadname, inferred	SRR8236797	2018-12-31T00:00:00Z	2925	Illumina NovaSeq 6000	SRP170084	SHANGHAI PULMONARY HOSPITAL & THORACIC CANCER INSTITUTE, TONGJI UNIVERSITY SCHOOL OF MEDICINE	50
readname problem	badreadname, inferred	SRR8236798	2018-12-31T00:00:00Z	8393	Illumina NovaSeq 6000	SRP170084	SHANGHAI PULMONARY HOSPITAL & THORACIC CANCER INSTITUTE, TONGJI UNIVERSITY SCHOOL OF MEDICINE	50
readname problem	badreadname, inferred	SRR8236799	2018-12-31T00:00:00Z	1844	Illumina NovaSeq 6000	SRP170084	SHANGHAI PULMONARY HOSPITAL & THORACIC CANCER INSTITUTE, TONGJI UNIVERSITY SCHOOL OF MEDICINE	50
readname problem	badreadname, inferred	SRR8236800	2018-12-31T00:00:00Z	2963	Illumina NovaSeq 6000	SRP170084	SHANGHAI PULMONARY HOSPITAL & THORACIC CANCER INSTITUTE, TONGJI UNIVERSITY SCHOOL OF MEDICINE	50
readname problem	badreadname, inferred	SRR8236801	2018-12-31T00:00:00Z	7071	Illumina NovaSeq 6000	SRP170084	SHANGHAI PULMONARY HOSPITAL & THORACIC CANCER INSTITUTE, TONGJI UNIVERSITY SCHOOL OF MEDICINE	50
readname problem	badreadname, inferred	SRR8236802	2018-12-31T00:00:00Z	6321	Illumina NovaSeq 6000	SRP170084	SHANGHAI PULMONARY HOSPITAL & THORACIC CANCER INSTITUTE, TONGJI UNIVERSITY SCHOOL OF MEDICINE	50
readname problem	badreadname, inferred	SRR8236803	2018-12-31T00:00:00Z	2817	Illumina NovaSeq 6000	SRP170084	SHANGHAI PULMONARY HOSPITAL & THORACIC CANCER INSTITUTE, TONGJI UNIVERSITY SCHOOL OF MEDICINE	50
readname problem	badreadname, inferred	SRR8236804	2018-12-31T00:00:00Z	7566	Illumina NovaSeq 6000	SRP170084	SHANGHAI PULMONARY HOSPITAL & THORACIC CANCER INSTITUTE, TONGJI UNIVERSITY SCHOOL OF MEDICINE	50
readname problem	badreadname, inferred	SRR8236805	2018-12-31T00:00:00Z	2656	Illumina NovaSeq 6000	SRP170084	SHANGHAI PULMONARY HOSPITAL & THORACIC CANCER INSTITUTE, TONGJI UNIVERSITY SCHOOL OF MEDICINE	50
readname problem	badreadname, inferred	SRR8236806	2018-12-31T00:00:00Z	17653	Illumina NovaSeq 6000	SRP170084	SHANGHAI PULMONARY HOSPITAL & THORACIC CANCER INSTITUTE, TONGJI UNIVERSITY SCHOOL OF MEDICINE	50
readname problem	badreadname, inferred	SRR8236808	2018-12-31T00:00:00Z	8251	Illumina NovaSeq 6000	SRP170084	SHANGHAI PULMONARY HOSPITAL & THORACIC CANCER INSTITUTE, TONGJI UNIVERSITY SCHOOL OF MEDICINE	50
readname problem	badreadname, inferred	SRR8236809	2018-12-31T00:00:00Z	2562	Illumina NovaSeq 6000	SRP170084	SHANGHAI PULMONARY HOSPITAL & THORACIC CANCER INSTITUTE, TONGJI UNIVERSITY SCHOOL OF MEDICINE	50
readname problem	badreadname, inferred	SRR8236810	2018-12-31T00:00:00Z	6055	Illumina NovaSeq 6000	SRP170084	SHANGHAI PULMONARY HOSPITAL & THORACIC CANCER INSTITUTE, TONGJI UNIVERSITY SCHOOL OF MEDICINE	50
readname problem	badreadname, inferred	SRR8236811	2018-12-31T00:00:00Z	8222	Illumina NovaSeq 6000	SRP170084	SHANGHAI PULMONARY HOSPITAL & THORACIC CANCER INSTITUTE, TONGJI UNIVERSITY SCHOOL OF MEDICINE	50
readname problem	badreadname, inferred	SRR8236812	2018-12-31T00:00:00Z	6392	Illumina NovaSeq 6000	SRP170084	SHANGHAI PULMONARY HOSPITAL & THORACIC CANCER INSTITUTE, TONGJI UNIVERSITY SCHOOL OF MEDICINE	50
readname problem	badreadname, inferred	SRR8236814	2018-12-31T00:00:00Z	21046	Illumina NovaSeq 6000	SRP170084	SHANGHAI PULMONARY HOSPITAL & THORACIC CANCER INSTITUTE, TONGJI UNIVERSITY SCHOOL OF MEDICINE	50
readname problem	badreadname, inferred	SRR8236815	2018-12-31T00:00:00Z	2207	Illumina NovaSeq 6000	SRP170084	SHANGHAI PULMONARY HOSPITAL & THORACIC CANCER INSTITUTE, TONGJI UNIVERSITY SCHOOL OF MEDICINE	50
readname problem	badreadname, inferred	SRR8236816	2018-12-31T00:00:00Z	3079	Illumina NovaSeq 6000	SRP170084	SHANGHAI PULMONARY HOSPITAL & THORACIC CANCER INSTITUTE, TONGJI UNIVERSITY SCHOOL OF MEDICINE	50
readname problem	badreadname, inferred	SRR8236817	2018-12-31T00:00:00Z	8702	Illumina NovaSeq 6000	SRP170084	SHANGHAI PULMONARY HOSPITAL & THORACIC CANCER INSTITUTE, TONGJI UNIVERSITY SCHOOL OF MEDICINE	50
readname problem	badreadname, inferred	SRR8236818	2018-12-31T00:00:00Z	8619	Illumina NovaSeq 6000	SRP170084	SHANGHAI PULMONARY HOSPITAL & THORACIC CANCER INSTITUTE, TONGJI UNIVERSITY SCHOOL OF MEDICINE	50
readname problem	badreadname, inferred	SRR8236819	2018-12-31T00:00:00Z	8767	Illumina NovaSeq 6000	SRP170084	SHANGHAI PULMONARY HOSPITAL & THORACIC CANCER INSTITUTE, TONGJI UNIVERSITY SCHOOL OF MEDICINE	50
readname problem	badreadname, inferred	SRR8236820	2018-12-31T00:00:00Z	8963	Illumina NovaSeq 6000	SRP170084	SHANGHAI PULMONARY HOSPITAL & THORACIC CANCER INSTITUTE, TONGJI UNIVERSITY SCHOOL OF MEDICINE	50
readname problem	badreadname, inferred	SRR8236821	2018-12-31T00:00:00Z	2786	Illumina NovaSeq 6000	SRP170084	SHANGHAI PULMONARY HOSPITAL & THORACIC CANCER INSTITUTE, TONGJI UNIVERSITY SCHOOL OF MEDICINE	50
readname problem	badreadname, inferred	SRR8236822	2018-12-31T00:00:00Z	3568	Illumina NovaSeq 6000	SRP170084	SHANGHAI PULMONARY HOSPITAL & THORACIC CANCER INSTITUTE, TONGJI UNIVERSITY SCHOOL OF MEDICINE	50
readname problem	badreadname, inferred	SRR8236823	2018-12-31T00:00:00Z	7102	Illumina NovaSeq 6000	SRP170084	SHANGHAI PULMONARY HOSPITAL & THORACIC CANCER INSTITUTE, TONGJI UNIVERSITY SCHOOL OF MEDICINE	50
readname problem	badreadname, inferred	SRR8236824	2018-12-31T00:00:00Z	2792	Illumina NovaSeq 6000	SRP170084	SHANGHAI PULMONARY HOSPITAL & THORACIC CANCER INSTITUTE, TONGJI UNIVERSITY SCHOOL OF MEDICINE	50
readname problem	badreadname, inferred	SRR8236825	2018-12-31T00:00:00Z	7799	Illumina NovaSeq 6000	SRP170084	SHANGHAI PULMONARY HOSPITAL & THORACIC CANCER INSTITUTE, TONGJI UNIVERSITY SCHOOL OF MEDICINE	50
readname problem	badreadname, inferred	SRR8236827	2018-12-31T00:00:00Z	5263	Illumina NovaSeq 6000	SRP170084	SHANGHAI PULMONARY HOSPITAL & THORACIC CANCER INSTITUTE, TONGJI UNIVERSITY SCHOOL OF MEDICINE	50
readname problem	badreadname, inferred	SRR8236828	2018-12-31T00:00:00Z	2007	Illumina NovaSeq 6000	SRP170084	SHANGHAI PULMONARY HOSPITAL & THORACIC CANCER INSTITUTE, TONGJI UNIVERSITY SCHOOL OF MEDICINE	50
readname problem	badreadname, inferred	SRR8236829	2018-12-31T00:00:00Z	6386	Illumina NovaSeq 6000	SRP170084	SHANGHAI PULMONARY HOSPITAL & THORACIC CANCER INSTITUTE, TONGJI UNIVERSITY SCHOOL OF MEDICINE	50
readname problem	badreadname, inferred	SRR8236830	2018-12-31T00:00:00Z	2999	Illumina NovaSeq 6000	SRP170084	SHANGHAI PULMONARY HOSPITAL & THORACIC CANCER INSTITUTE, TONGJI UNIVERSITY SCHOOL OF MEDICINE	50
readname problem	badreadname, inferred	SRR8236831	2018-12-31T00:00:00Z	3196	Illumina NovaSeq 6000	SRP170084	SHANGHAI PULMONARY HOSPITAL & THORACIC CANCER INSTITUTE, TONGJI UNIVERSITY SCHOOL OF MEDICINE	50
readname problem	badreadname, inferred	SRR8236832	2018-12-31T00:00:00Z	4527	Illumina NovaSeq 6000	SRP170084	SHANGHAI PULMONARY HOSPITAL & THORACIC CANCER INSTITUTE, TONGJI UNIVERSITY SCHOOL OF MEDICINE	50
readname problem	badreadname, inferred	SRR8236833	2018-12-31T00:00:00Z	7201	Illumina NovaSeq 6000	SRP170084	SHANGHAI PULMONARY HOSPITAL & THORACIC CANCER INSTITUTE, TONGJI UNIVERSITY SCHOOL OF MEDICINE	50
readname problem	badreadname, inferred	SRR8236834	2018-12-31T00:00:00Z	8955	Illumina NovaSeq 6000	SRP170084	SHANGHAI PULMONARY HOSPITAL & THORACIC CANCER INSTITUTE, TONGJI UNIVERSITY SCHOOL OF MEDICINE	50
readname problem	badreadname, inferred	SRR8236835	2018-12-31T00:00:00Z	9845	Illumina NovaSeq 6000	SRP170084	SHANGHAI PULMONARY HOSPITAL & THORACIC CANCER INSTITUTE, TONGJI UNIVERSITY SCHOOL OF MEDICINE	50
readname problem	badreadname, inferred	SRR8236837	2018-12-31T00:00:00Z	10155	Illumina NovaSeq 6000	SRP170084	SHANGHAI PULMONARY HOSPITAL & THORACIC CANCER INSTITUTE, TONGJI UNIVERSITY SCHOOL OF MEDICINE	50
readname problem	badreadname, inferred	SRR8236838	2018-12-31T00:00:00Z	7648	Illumina NovaSeq 6000	SRP170084	SHANGHAI PULMONARY HOSPITAL & THORACIC CANCER INSTITUTE, TONGJI UNIVERSITY SCHOOL OF MEDICINE	50
readname problem	badreadname, inferred	SRR8236839	2018-12-31T00:00:00Z	2778	Illumina NovaSeq 6000	SRP170084	SHANGHAI PULMONARY HOSPITAL & THORACIC CANCER INSTITUTE, TONGJI UNIVERSITY SCHOOL OF MEDICINE	50
readname problem	badreadname, checked	SRR8485218	2019-08-27T00:00:00Z	4886	Illumina NovaSeq 6000	SRP181951	GEO	72
readname problem	badreadname, inferred	SRR8485219	2019-08-27T00:00:00Z	5409	Illumina NovaSeq 6000	SRP181951	GEO	72
readname problem	badreadname, inferred	SRR8485220	2019-08-27T00:00:00Z	6277	Illumina NovaSeq 6000	SRP181951	GEO	72
readname problem	badreadname, inferred	SRR8485221	2019-08-27T00:00:00Z	6777	Illumina NovaSeq 6000	SRP181951	GEO	72
readname problem	badreadname, inferred	SRR8485222	2019-08-27T00:00:00Z	5767	Illumina NovaSeq 6000	SRP181951	GEO	72
readname problem	badreadname, inferred	SRR8485223	2019-08-27T00:00:00Z	6254	Illumina NovaSeq 6000	SRP181951	GEO	72
readname problem	badreadname, inferred	SRR8485224	2019-08-27T00:00:00Z	3042	Illumina NovaSeq 6000	SRP181951	GEO	72
readname problem	badreadname, inferred	SRR8485225	2019-08-27T00:00:00Z	3284	Illumina NovaSeq 6000	SRP181951	GEO	72
readname problem	badreadname, inferred	SRR8485226	2019-08-27T00:00:00Z	2111	Illumina NovaSeq 6000	SRP181951	GEO	72
readname problem	badreadname, inferred	SRR8485227	2019-08-27T00:00:00Z	2300	Illumina NovaSeq 6000	SRP181951	GEO	72
readname problem	badreadname, inferred	SRR8485228	2019-08-27T00:00:00Z	2246	Illumina NovaSeq 6000	SRP181951	GEO	72
readname problem	badreadname, inferred	SRR8485229	2019-08-27T00:00:00Z	2471	Illumina NovaSeq 6000	SRP181951	GEO	72
readname problem	badreadname, inferred	SRR8485230	2019-08-27T00:00:00Z	2774	Illumina NovaSeq 6000	SRP181951	GEO	72
readname problem	badreadname, inferred	SRR8485231	2019-08-27T00:00:00Z	3036	Illumina NovaSeq 6000	SRP181951	GEO	72
readname problem	badreadname, inferred	SRR8485232	2019-08-27T00:00:00Z	1185	Illumina NovaSeq 6000	SRP181951	GEO	72
readname problem	badreadname, inferred	SRR8485233	2019-08-27T00:00:00Z	1313	Illumina NovaSeq 6000	SRP181951	GEO	72
readname problem	badreadname, inferred	SRR8485234	2019-08-27T00:00:00Z	2824	Illumina NovaSeq 6000	SRP181951	GEO	72
readname problem	badreadname, inferred	SRR8485235	2019-08-27T00:00:00Z	3098	Illumina NovaSeq 6000	SRP181951	GEO	72
readname problem	badreadname, inferred	SRR8485236	2019-08-27T00:00:00Z	1513	Illumina NovaSeq 6000	SRP181951	GEO	72
readname problem	badreadname, inferred	SRR8485237	2019-08-27T00:00:00Z	1648	Illumina NovaSeq 6000	SRP181951	GEO	72
readname problem	badreadname, inferred	SRR8485238	2019-08-27T00:00:00Z	1410	Illumina NovaSeq 6000	SRP181951	GEO	72
readname problem	badreadname, inferred	SRR8485239	2019-08-27T00:00:00Z	1602	Illumina NovaSeq 6000	SRP181951	GEO	72
readname problem	badreadname, inferred	SRR8485240	2019-08-27T00:00:00Z	2730	Illumina NovaSeq 6000	SRP181951	GEO	72
readname problem	badreadname, inferred	SRR8485242	2019-08-27T00:00:00Z	3136	Illumina NovaSeq 6000	SRP181951	GEO	72
readname problem	badreadname, inferred	SRR8485243	2019-08-27T00:00:00Z	3434	Illumina NovaSeq 6000	SRP181951	GEO	72
readname problem	badreadname, inferred	SRR8485244	2019-08-27T00:00:00Z	2547	Illumina NovaSeq 6000	SRP181951	GEO	72
readname problem	badreadname, inferred	SRR8485245	2019-08-27T00:00:00Z	2806	Illumina NovaSeq 6000	SRP181951	GEO	72
readname problem	badreadname, inferred	SRR8485247	2019-08-27T00:00:00Z	2465	Illumina NovaSeq 6000	SRP181951	GEO	72
readname problem	badreadname, inferred	SRR8485248	2019-08-27T00:00:00Z	2589	Illumina NovaSeq 6000	SRP181951	GEO	72
readname problem	badreadname, inferred	SRR8485249	2019-08-27T00:00:00Z	2835	Illumina NovaSeq 6000	SRP181951	GEO	72
readname problem	badreadname, inferred	SRR8485250	2019-08-27T00:00:00Z	2817	Illumina NovaSeq 6000	SRP181951	GEO	72
readname problem	badreadname, inferred	SRR8485251	2019-08-27T00:00:00Z	3057	Illumina NovaSeq 6000	SRP181951	GEO	72
readname problem	badreadname, inferred	SRR8485252	2019-08-27T00:00:00Z	1871	Illumina NovaSeq 6000	SRP181951	GEO	72
readname problem	badreadname, inferred	SRR8485253	2019-08-27T00:00:00Z	2040	Illumina NovaSeq 6000	SRP181951	GEO	72
readname problem	badreadname, inferred	SRR8485254	2019-08-27T00:00:00Z	2537	Illumina NovaSeq 6000	SRP181951	GEO	72
readname problem	badreadname, inferred	SRR8485255	2019-08-27T00:00:00Z	2722	Illumina NovaSeq 6000	SRP181951	GEO	72
readname problem	badreadname, inferred	SRR8485257	2019-08-27T00:00:00Z	3059	Illumina NovaSeq 6000	SRP181951	GEO	72
readname problem	badreadname, inferred	SRR8485258	2019-08-27T00:00:00Z	4259	Illumina NovaSeq 6000	SRP181951	GEO	72
readname problem	badreadname, inferred	SRR8485259	2019-08-27T00:00:00Z	4558	Illumina NovaSeq 6000	SRP181951	GEO	72
readname problem	badreadname, inferred	SRR8485260	2019-08-27T00:00:00Z	4329	Illumina NovaSeq 6000	SRP181951	GEO	72
readname problem	badreadname, inferred	SRR8485261	2019-08-27T00:00:00Z	4649	Illumina NovaSeq 6000	SRP181951	GEO	72
readname problem	badreadname, inferred	SRR8485262	2019-08-27T00:00:00Z	1828	Illumina NovaSeq 6000	SRP181951	GEO	72
readname problem	badreadname, inferred	SRR8485263	2019-08-27T00:00:00Z	1999	Illumina NovaSeq 6000	SRP181951	GEO	72
readname problem	badreadname, inferred	SRR8485264	2019-08-27T00:00:00Z	2104	Illumina NovaSeq 6000	SRP181951	GEO	72
readname problem	badreadname, inferred	SRR8485265	2019-08-27T00:00:00Z	2300	Illumina NovaSeq 6000	SRP181951	GEO	72
readname problem	badreadname, inferred	SRR8485266	2019-08-27T00:00:00Z	2248	Illumina NovaSeq 6000	SRP181951	GEO	72
readname problem	badreadname, inferred	SRR8485267	2019-08-27T00:00:00Z	2451	Illumina NovaSeq 6000	SRP181951	GEO	72
readname problem	badreadname, inferred	SRR8485268	2019-08-27T00:00:00Z	3196	Illumina NovaSeq 6000	SRP181951	GEO	72
readname problem	badreadname, inferred	SRR8485269	2019-08-27T00:00:00Z	3492	Illumina NovaSeq 6000	SRP181951	GEO	72
readname problem	badreadname, inferred	SRR8485270	2019-08-27T00:00:00Z	3044	Illumina NovaSeq 6000	SRP181951	GEO	72
readname problem	badreadname, inferred	SRR8485271	2019-08-27T00:00:00Z	3312	Illumina NovaSeq 6000	SRP181951	GEO	72
readname problem	badreadname, inferred	SRR8485272	2019-08-27T00:00:00Z	3859	Illumina NovaSeq 6000	SRP181951	GEO	72
readname problem	badreadname, inferred	SRR8485273	2019-08-27T00:00:00Z	4197	Illumina NovaSeq 6000	SRP181951	GEO	72
readname problem	badreadname, inferred	SRR8485274	2019-08-27T00:00:00Z	3741	Illumina NovaSeq 6000	SRP181951	GEO	72
readname problem	badreadname, inferred	SRR8485275	2019-08-27T00:00:00Z	4003	Illumina NovaSeq 6000	SRP181951	GEO	72
readname problem	badreadname, inferred	SRR8485276	2019-08-27T00:00:00Z	2837	Illumina NovaSeq 6000	SRP181951	GEO	72
readname problem	badreadname, inferred	SRR8485277	2019-08-27T00:00:00Z	3109	Illumina NovaSeq 6000	SRP181951	GEO	72
readname problem	badreadname, inferred	SRR8485278	2019-08-27T00:00:00Z	3802	Illumina NovaSeq 6000	SRP181951	GEO	72
readname problem	badreadname, inferred	SRR8485279	2019-08-27T00:00:00Z	4102	Illumina NovaSeq 6000	SRP181951	GEO	72
readname problem	badreadname, inferred	SRR8485281	2019-08-27T00:00:00Z	3455	Illumina NovaSeq 6000	SRP181951	GEO	72
readname problem	badreadname, inferred	SRR8485282	2019-08-27T00:00:00Z	1629	Illumina NovaSeq 6000	SRP181951	GEO	72
readname problem	badreadname, inferred	SRR8485283	2019-08-27T00:00:00Z	1749	Illumina NovaSeq 6000	SRP181951	GEO	72
readname problem	badreadname, inferred	SRR8485284	2019-08-27T00:00:00Z	6209	Illumina NovaSeq 6000	SRP181951	GEO	72
readname problem	badreadname, inferred	SRR8485285	2019-08-27T00:00:00Z	6567	Illumina NovaSeq 6000	SRP181951	GEO	72
readname problem	badreadname, inferred	SRR8485287	2019-08-27T00:00:00Z	5029	Illumina NovaSeq 6000	SRP181951	GEO	72
readname problem	badreadname, inferred	SRR8485288	2019-08-27T00:00:00Z	3884	Illumina NovaSeq 6000	SRP181951	GEO	72
readname problem	badreadname, inferred	SRR8485289	2019-08-27T00:00:00Z	4096	Illumina NovaSeq 6000	SRP181951	GEO	72
readname problem	badreadname, checked	SRR7909776	2019-05-15T00:00:00Z	36301	Illumina NovaSeq 6000	SRP162370	FDA	22
readname problem	badreadname, inferred	SRR7909926	2019-05-15T00:00:00Z	35969	Illumina NovaSeq 6000	SRP162370	FDA	22
readname problem	badreadname, inferred	SRR7910034	2019-05-15T00:00:00Z	35759	Illumina NovaSeq 6000	SRP162370	FDA	22
usable		ERR3215524	2019-03-29T00:00:00Z	2128	Illumina NovaSeq 6000	ERP114242	Nathalie Droin	16
usable		ERR3215525	2019-03-29T00:00:00Z	3517	Illumina NovaSeq 6000	ERP114242	Nathalie Droin	16
usable		ERR3215526	2019-03-29T00:00:00Z	1922	Illumina NovaSeq 6000	ERP114242	Nathalie Droin	16
usable		ERR3215527	2019-03-29T00:00:00Z	4547	Illumina NovaSeq 6000	ERP114242	Nathalie Droin	16
usable		ERR3215528	2019-03-29T00:00:00Z	393	Illumina NovaSeq 6000	ERP114242	Nathalie Droin	16
usable		ERR3215529	2019-03-29T00:00:00Z	2222	Illumina NovaSeq 6000	ERP114242	Nathalie Droin	16
usable		ERR3215530	2019-03-29T00:00:00Z	159	Illumina NovaSeq 6000	ERP114242	Nathalie Droin	16
usable		ERR3215531	2019-03-29T00:00:00Z	433	Illumina NovaSeq 6000	ERP114242	Nathalie Droin	16
usable		ERR3215532	2019-03-29T00:00:00Z	151	Illumina NovaSeq 6000	ERP114242	Nathalie Droin	16
usable		ERR3215533	2019-03-29T00:00:00Z	571	Illumina NovaSeq 6000	ERP114242	Nathalie Droin	16
usable		ERR3215534	2019-03-29T00:00:00Z	82	Illumina NovaSeq 6000	ERP114242	Nathalie Droin	16
usable		ERR3215535	2019-03-29T00:00:00Z	1218	Illumina NovaSeq 6000	ERP114242	Nathalie Droin	16
usable		ERR3215536	2019-03-29T00:00:00Z	1074	Illumina NovaSeq 6000	ERP114242	Nathalie Droin	16
usable		ERR3215537	2019-03-29T00:00:00Z	1042	Illumina NovaSeq 6000	ERP114242	Nathalie Droin	16
usable		ERR3215538	2019-03-29T00:00:00Z	543	Illumina NovaSeq 6000	ERP114242	Nathalie Droin	16
readname problem	badreadname, inferred	SRR7945587	2019-05-15T00:00:00Z	43068	Illumina NovaSeq 6000	SRP162370	FDA	22
readname problem	badreadname, checked	SRR9104852	2019-05-24T00:00:00Z	5591	Illumina NovaSeq 6000	SRP199119	GEO	2
datasize small/read too short	read too short	ERR2603595	2019-03-21T00:00:00Z	37124	Illumina NovaSeq 6000	ERP109067	SFGC at The Children's Hospital of Philadelphia	3
datasize small/read too short	read too short	ERR2603596	2019-03-21T00:00:00Z	43918	Illumina NovaSeq 6000	ERP109067	SFGC at The Children's Hospital of Philadelphia	3
datasize small/read too short	read too short	ERR2603597	2019-03-21T00:00:00Z	61273	Illumina NovaSeq 6000	ERP109067	SFGC at The Children's Hospital of Philadelphia	3
readname problem	badreadname, checked	SRR8543042	2019-06-27T00:00:00Z	6306	Illumina NovaSeq 6000	SRP184298	GEO	12
readname problem	badreadname, inferred	SRR8543043	2019-06-27T00:00:00Z	8052	Illumina NovaSeq 6000	SRP184298	GEO	12
readname problem	badreadname, inferred	SRR8543044	2019-06-27T00:00:00Z	7017	Illumina NovaSeq 6000	SRP184298	GEO	12
readname problem	badreadname, inferred	SRR8543045	2019-06-27T00:00:00Z	7826	Illumina NovaSeq 6000	SRP184298	GEO	12
readname problem	badreadname, inferred	SRR8543046	2019-06-27T00:00:00Z	6806	Illumina NovaSeq 6000	SRP184298	GEO	12
readname problem	badreadname, inferred	SRR8543047	2019-06-27T00:00:00Z	8456	Illumina NovaSeq 6000	SRP184298	GEO	12
readname problem	badreadname, inferred	SRR8543048	2019-06-27T00:00:00Z	9347	Illumina NovaSeq 6000	SRP184298	GEO	12
readname problem	badreadname, inferred	SRR8543049	2019-06-27T00:00:00Z	8488	Illumina NovaSeq 6000	SRP184298	GEO	12
readname problem	badreadname, inferred	SRR8543050	2019-06-27T00:00:00Z	7186	Illumina NovaSeq 6000	SRP184298	GEO	12
readname problem	badreadname, inferred	SRR8543051	2019-06-27T00:00:00Z	8444	Illumina NovaSeq 6000	SRP184298	GEO	12
readname problem	badreadname, inferred	SRR8543052	2019-06-27T00:00:00Z	8800	Illumina NovaSeq 6000	SRP184298	GEO	12
readname problem	badreadname, checked	SRR8543065	2019-06-27T00:00:00Z	25130	Illumina NovaSeq 6000	SRP184300	GEO	8
readname problem	badreadname, inferred	SRR8543066	2019-06-27T00:00:00Z	25289	Illumina NovaSeq 6000	SRP184300	GEO	8
readname problem	badreadname, inferred	SRR8543067	2019-06-27T00:00:00Z	22554	Illumina NovaSeq 6000	SRP184300	GEO	8
readname problem	badreadname, inferred	SRR8543068	2019-06-27T00:00:00Z	22721	Illumina NovaSeq 6000	SRP184300	GEO	8
readname problem	badreadname, inferred	SRR8543069	2019-06-27T00:00:00Z	26160	Illumina NovaSeq 6000	SRP184300	GEO	8
readname problem	badreadname, inferred	SRR8543070	2019-06-27T00:00:00Z	26363	Illumina NovaSeq 6000	SRP184300	GEO	8
readname problem	badreadname, inferred	SRR8543071	2019-06-27T00:00:00Z	23261	Illumina NovaSeq 6000	SRP184300	GEO	8
readname problem	badreadname, inferred	SRR8543072	2019-06-27T00:00:00Z	23397	Illumina NovaSeq 6000	SRP184300	GEO	8
readname problem	badreadname, checked	SRR8544270	2019-06-17T00:00:00Z	1004	Illumina NovaSeq 6000	SRP184484	GEO	6
readname problem	badreadname, inferred	SRR8544271	2019-06-17T00:00:00Z	1535	Illumina NovaSeq 6000	SRP184484	GEO	6
readname problem	badreadname, inferred	SRR8544272	2019-06-17T00:00:00Z	2757	Illumina NovaSeq 6000	SRP184484	GEO	6
readname problem	badreadname, inferred	SRR8544273	2019-06-17T00:00:00Z	3239	Illumina NovaSeq 6000	SRP184484	GEO	6
readname problem	badreadname, inferred	SRR8544274	2019-06-17T00:00:00Z	1427	Illumina NovaSeq 6000	SRP184484	GEO	6
readname problem	badreadname, inferred	SRR8544275	2019-06-17T00:00:00Z	1837	Illumina NovaSeq 6000	SRP184484	GEO	6
readname problem	badreadname, checked	SRR10150657	2019-09-20T00:00:00Z	1156	Illumina NovaSeq 6000	SRP222713	TONGSHU BIOTECH CO.LTD	33
readname problem	badreadname, inferred	SRR10150658	2019-09-20T00:00:00Z	1847	Illumina NovaSeq 6000	SRP222713	TONGSHU BIOTECH CO.LTD	33
readname problem	badreadname, inferred	SRR10150661	2019-09-20T00:00:00Z	2282	Illumina NovaSeq 6000	SRP222713	TONGSHU BIOTECH CO.LTD	33
readname problem	badreadname, inferred	SRR10150663	2019-09-20T00:00:00Z	1715	Illumina NovaSeq 6000	SRP222713	TONGSHU BIOTECH CO.LTD	33
readname problem	badreadname, inferred	SRR10150667	2019-09-20T00:00:00Z	2092	Illumina NovaSeq 6000	SRP222713	TONGSHU BIOTECH CO.LTD	33
readname problem	badreadname, inferred	SRR10150668	2019-09-20T00:00:00Z	2362	Illumina NovaSeq 6000	SRP222713	TONGSHU BIOTECH CO.LTD	33
readname problem	badreadname, inferred	SRR10150670	2019-09-20T00:00:00Z	1496	Illumina NovaSeq 6000	SRP222713	TONGSHU BIOTECH CO.LTD	33
readname problem	badreadname, inferred	SRR10150672	2019-09-20T00:00:00Z	1331	Illumina NovaSeq 6000	SRP222713	TONGSHU BIOTECH CO.LTD	33
readname problem	badreadname, inferred	SRR10150673	2019-09-20T00:00:00Z	1038	Illumina NovaSeq 6000	SRP222713	TONGSHU BIOTECH CO.LTD	33
readname problem	badreadname, inferred	SRR10150678	2019-09-20T00:00:00Z	1098	Illumina NovaSeq 6000	SRP222713	TONGSHU BIOTECH CO.LTD	33
readname problem	badreadname, inferred	SRR10150683	2019-09-20T00:00:00Z	1420	Illumina NovaSeq 6000	SRP222713	TONGSHU BIOTECH CO.LTD	33
readname problem	badreadname, inferred	SRR10150685	2019-09-20T00:00:00Z	1960	Illumina NovaSeq 6000	SRP222713	TONGSHU BIOTECH CO.LTD	33
readname problem	badreadname, inferred	SRR10150686	2019-09-20T00:00:00Z	1714	Illumina NovaSeq 6000	SRP222713	TONGSHU BIOTECH CO.LTD	33
readname problem	badreadname, inferred	SRR10150689	2019-09-20T00:00:00Z	1580	Illumina NovaSeq 6000	SRP222713	TONGSHU BIOTECH CO.LTD	33
readname problem	badreadname, checked	SRR9674994	2019-10-30T00:00:00Z	1709	Illumina NovaSeq 6000	SRP214452	GEO	39
readname problem	badreadname, inferred	SRR9674995	2019-10-30T00:00:00Z	1738	Illumina NovaSeq 6000	SRP214452	GEO	39
readname problem	badreadname, inferred	SRR9675009	2019-10-30T00:00:00Z	4058	Illumina NovaSeq 6000	SRP214452	GEO	39
readname problem	badreadname, inferred	SRR9675010	2019-10-30T00:00:00Z	1807	Illumina NovaSeq 6000	SRP214452	GEO	39
readname problem	badreadname, inferred	SRR9675011	2019-10-30T00:00:00Z	1304	Illumina NovaSeq 6000	SRP214452	GEO	39
readname problem	badreadname, inferred	SRR9675012	2019-10-30T00:00:00Z	1469	Illumina NovaSeq 6000	SRP214452	GEO	39
readname problem	badreadname, inferred	SRR9675013	2019-10-30T00:00:00Z	1363	Illumina NovaSeq 6000	SRP214452	GEO	39
readname problem	badreadname, inferred	SRR9675014	2019-10-30T00:00:00Z	1571	Illumina NovaSeq 6000	SRP214452	GEO	39
readname problem	badreadname, inferred	SRR9675017	2019-10-30T00:00:00Z	1542	Illumina NovaSeq 6000	SRP214452	GEO	39
readname problem	badreadname, inferred	SRR9675018	2019-10-30T00:00:00Z	2454	Illumina NovaSeq 6000	SRP214452	GEO	39
readname problem	badreadname, inferred	SRR9675019	2019-10-30T00:00:00Z	1961	Illumina NovaSeq 6000	SRP214452	GEO	39
readname problem	badreadname, inferred	SRR9675020	2019-10-30T00:00:00Z	2659	Illumina NovaSeq 6000	SRP214452	GEO	39
readname problem	badreadname, inferred	SRR9675022	2019-10-30T00:00:00Z	2661	Illumina NovaSeq 6000	SRP214452	GEO	39
readname problem	badreadname, inferred	SRR9675023	2019-10-30T00:00:00Z	2299	Illumina NovaSeq 6000	SRP214452	GEO	39
readname problem	badreadname, inferred	SRR9675024	2019-10-30T00:00:00Z	3641	Illumina NovaSeq 6000	SRP214452	GEO	39
readname problem	badreadname, inferred	SRR9675025	2019-10-30T00:00:00Z	2459	Illumina NovaSeq 6000	SRP214452	GEO	39
readname problem	badreadname, inferred	SRR9675027	2019-10-30T00:00:00Z	2586	Illumina NovaSeq 6000	SRP214452	GEO	39
readname problem	badreadname, inferred	SRR9675028	2019-10-30T00:00:00Z	2017	Illumina NovaSeq 6000	SRP214452	GEO	39
readname problem	badreadname, inferred	SRR9675029	2019-10-30T00:00:00Z	2022	Illumina NovaSeq 6000	SRP214452	GEO	39
readname problem	badreadname, inferred	SRR9675031	2019-10-30T00:00:00Z	2902	Illumina NovaSeq 6000	SRP214452	GEO	39
readname problem	badreadname, inferred	SRR9675032	2019-10-30T00:00:00Z	2689	Illumina NovaSeq 6000	SRP214452	GEO	39
readname problem	badreadname, inferred	SRR9675033	2019-10-30T00:00:00Z	2229	Illumina NovaSeq 6000	SRP214452	GEO	39
readname problem	badreadname, inferred	SRR9675037	2019-10-30T00:00:00Z	1518	Illumina NovaSeq 6000	SRP214452	GEO	39
readname problem	badreadname, inferred	SRR9675038	2019-10-30T00:00:00Z	1632	Illumina NovaSeq 6000	SRP214452	GEO	39
readname problem	badreadname, inferred	SRR9675039	2019-10-30T00:00:00Z	1534	Illumina NovaSeq 6000	SRP214452	GEO	39
readname problem	badreadname, inferred	SRR9675040	2019-10-30T00:00:00Z	1354	Illumina NovaSeq 6000	SRP214452	GEO	39
readname problem	badreadname, inferred	SRR9675041	2019-10-30T00:00:00Z	1255	Illumina NovaSeq 6000	SRP214452	GEO	39
readname problem	badreadname, inferred	SRR9675043	2019-10-30T00:00:00Z	2680	Illumina NovaSeq 6000	SRP214452	GEO	39
readname problem	badreadname, inferred	SRR9675045	2019-10-30T00:00:00Z	4400	Illumina NovaSeq 6000	SRP214452	GEO	39
readname problem	badreadname, checked	SRR9914261	2019-10-17T00:00:00Z	2165	Illumina NovaSeq 6000	SRP217603	GEO	4
readname problem	badreadname, inferred	SRR9914263	2019-10-17T00:00:00Z	1511	Illumina NovaSeq 6000	SRP217603	GEO	4
readname problem	badreadname, checked	SRR8558133	2019-06-17T00:00:00Z	6992	Illumina NovaSeq 6000	SRP141472	GEO	7
readname problem	badreadname, inferred	SRR8558134	2019-06-17T00:00:00Z	7572	Illumina NovaSeq 6000	SRP141472	GEO	7
readname problem	badreadname, inferred	SRR8558135	2019-06-17T00:00:00Z	4267	Illumina NovaSeq 6000	SRP141472	GEO	7
readname problem	badreadname, inferred	SRR8558137	2019-06-17T00:00:00Z	6394	Illumina NovaSeq 6000	SRP141472	GEO	7
readname problem	badreadname, inferred	SRR8558139	2019-06-17T00:00:00Z	4482	Illumina NovaSeq 6000	SRP141472	GEO	7
readname problem	badreadname, checked	SRR8559113	2019-06-17T00:00:00Z	19300	Illumina NovaSeq 6000	SRP141473	GEO	18
readname problem	badreadname, inferred	SRR8559114	2019-06-17T00:00:00Z	8194	Illumina NovaSeq 6000	SRP141473	GEO	18
readname problem	badreadname, inferred	SRR8559115	2019-06-17T00:00:00Z	15358	Illumina NovaSeq 6000	SRP141473	GEO	18
readname problem	badreadname, inferred	SRR8559116	2019-06-17T00:00:00Z	18859	Illumina NovaSeq 6000	SRP141473	GEO	18
readname problem	badreadname, inferred	SRR8559117	2019-06-17T00:00:00Z	4002	Illumina NovaSeq 6000	SRP141473	GEO	18
readname problem	badreadname, inferred	SRR8559118	2019-06-17T00:00:00Z	17212	Illumina NovaSeq 6000	SRP141473	GEO	18
readname problem	badreadname, inferred	SRR8559119	2019-06-17T00:00:00Z	2790	Illumina NovaSeq 6000	SRP141473	GEO	18
readname problem	badreadname, inferred	SRR8559120	2019-06-17T00:00:00Z	27632	Illumina NovaSeq 6000	SRP141473	GEO	18
readname problem	badreadname, inferred	SRR8559121	2019-06-17T00:00:00Z	13034	Illumina NovaSeq 6000	SRP141473	GEO	18
readname problem	badreadname, inferred	SRR8559123	2019-06-17T00:00:00Z	14000	Illumina NovaSeq 6000	SRP141473	GEO	18
readname problem	badreadname, inferred	SRR8559124	2019-06-17T00:00:00Z	14777	Illumina NovaSeq 6000	SRP141473	GEO	18
readname problem	badreadname, inferred	SRR8559125	2019-06-17T00:00:00Z	10844	Illumina NovaSeq 6000	SRP141473	GEO	18
readname problem	badreadname, inferred	SRR8559126	2019-06-17T00:00:00Z	18017	Illumina NovaSeq 6000	SRP141473	GEO	18
readname problem	badreadname, inferred	SRR8559127	2019-06-17T00:00:00Z	14187	Illumina NovaSeq 6000	SRP141473	GEO	18
readname problem	badreadname, inferred	SRR8559128	2019-06-17T00:00:00Z	3443	Illumina NovaSeq 6000	SRP141473	GEO	18
readname problem	badreadname, inferred	SRR8559129	2019-06-17T00:00:00Z	11000	Illumina NovaSeq 6000	SRP141473	GEO	18
readname problem	badreadname, inferred	SRR8559130	2019-06-17T00:00:00Z	3432	Illumina NovaSeq 6000	SRP141473	GEO	18
readname problem	badreadname, checked	SRR8947016	2019-07-15T00:00:00Z	1444	Illumina NovaSeq 6000	SRP193558	GEO	22
readname problem	badreadname, inferred	SRR8947018	2019-07-15T00:00:00Z	1063	Illumina NovaSeq 6000	SRP193558	GEO	22
readname problem	badreadname, inferred	SRR8947019	2019-07-15T00:00:00Z	1293	Illumina NovaSeq 6000	SRP193558	GEO	22
readname problem	badreadname, inferred	SRR8947020	2019-07-15T00:00:00Z	1169	Illumina NovaSeq 6000	SRP193558	GEO	22
readname problem	badreadname, inferred	SRR8947023	2019-07-15T00:00:00Z	1224	Illumina NovaSeq 6000	SRP193558	GEO	22
readname problem	badreadname, inferred	SRR8947025	2019-07-15T00:00:00Z	968	Illumina NovaSeq 6000	SRP193558	GEO	22
readname problem	badreadname, inferred	SRR8947028	2019-07-15T00:00:00Z	886	Illumina NovaSeq 6000	SRP193558	GEO	22
readname problem	badreadname, inferred	SRR8947029	2019-07-15T00:00:00Z	1714	Illumina NovaSeq 6000	SRP193558	GEO	22
readname problem	badreadname, inferred	SRR8947030	2019-07-15T00:00:00Z	1700	Illumina NovaSeq 6000	SRP193558	GEO	22
readname problem	badreadname, inferred	SRR8947031	2019-07-15T00:00:00Z	968	Illumina NovaSeq 6000	SRP193558	GEO	22
readname problem	badreadname, inferred	SRR8947017	2019-07-15T00:00:00Z	1010	Illumina NovaSeq 6000	SRP193558	GEO	22
readname problem	badreadname, inferred	SRR8947021	2019-07-15T00:00:00Z	1057	Illumina NovaSeq 6000	SRP193558	GEO	22
readname problem	badreadname, inferred	SRR8947022	2019-07-15T00:00:00Z	329	Illumina NovaSeq 6000	SRP193558	GEO	22
readname problem	badreadname, inferred	SRR8947024	2019-07-15T00:00:00Z	882	Illumina NovaSeq 6000	SRP193558	GEO	22
readname problem	badreadname, inferred	SRR8947026	2019-07-15T00:00:00Z	982	Illumina NovaSeq 6000	SRP193558	GEO	22
readname problem	badreadname, inferred	SRR8947027	2019-07-15T00:00:00Z	1270	Illumina NovaSeq 6000	SRP193558	GEO	22
readname problem	badreadname, checked	SRR10134980	2019-09-18T00:00:00Z	11967	Illumina NovaSeq 6000	SRP222155	SOUTH CHINA UNIVERSITY OF TECHNOLOGY	2
readname problem	badreadname, inferred	SRR10134981	2019-09-18T00:00:00Z	3840	Illumina NovaSeq 6000	SRP222155	SOUTH CHINA UNIVERSITY OF TECHNOLOGY	2
readname problem	badreadname, checked	ERR3242207	2019-03-25T00:00:00Z	9364	Illumina NovaSeq 6000	ERP114329	NYGC	4907
readname problem	badreadname, inferred	ERR3242208	2019-03-25T00:00:00Z	9696	Illumina NovaSeq 6000	ERP114329	NYGC	4907
readname problem	badreadname, inferred	ERR3242209	2019-03-25T00:00:00Z	9775	Illumina NovaSeq 6000	ERP114329	NYGC	4907
readname problem	badreadname, inferred	ERR3242210	2019-03-25T00:00:00Z	10079	Illumina NovaSeq 6000	ERP114329	NYGC	4907
readname problem	badreadname, inferred	ERR3242211	2019-03-25T00:00:00Z	9149	Illumina NovaSeq 6000	ERP114329	NYGC	4907
readname problem	badreadname, inferred	ERR3242212	2019-03-25T00:00:00Z	9963	Illumina NovaSeq 6000	ERP114329	NYGC	4907
readname problem	badreadname, inferred	ERR3242213	2019-03-25T00:00:00Z	9904	Illumina NovaSeq 6000	ERP114329	NYGC	4907
readname problem	badreadname, inferred	ERR3242214	2019-03-25T00:00:00Z	13467	Illumina NovaSeq 6000	ERP114329	NYGC	4907
readname problem	badreadname, inferred	ERR3242215	2019-03-25T00:00:00Z	10473	Illumina NovaSeq 6000	ERP114329	NYGC	4907
readname problem	badreadname, inferred	ERR3242216	2019-03-25T00:00:00Z	9808	Illumina NovaSeq 6000	ERP114329	NYGC	4907
readname problem	badreadname, inferred	ERR3242217	2019-03-25T00:00:00Z	9408	Illumina NovaSeq 6000	ERP114329	NYGC	4907
readname problem	badreadname, inferred	ERR3242218	2019-03-25T00:00:00Z	9074	Illumina NovaSeq 6000	ERP114329	NYGC	4907
readname problem	badreadname, inferred	ERR3242219	2019-03-25T00:00:00Z	9159	Illumina NovaSeq 6000	ERP114329	NYGC	4907
readname problem	badreadname, inferred	ERR3242220	2019-03-25T00:00:00Z	9036	Illumina NovaSeq 6000	ERP114329	NYGC	4907
readname problem	badreadname, inferred	ERR3242221	2019-03-25T00:00:00Z	10153	Illumina NovaSeq 6000	ERP114329	NYGC	4907
readname problem	badreadname, inferred	ERR3242222	2019-03-25T00:00:00Z	9374	Illumina NovaSeq 6000	ERP114329	NYGC	4907
readname problem	badreadname, inferred	ERR3242223	2019-03-25T00:00:00Z	12762	Illumina NovaSeq 6000	ERP114329	NYGC	4907
readname problem	badreadname, inferred	ERR3242224	2019-03-25T00:00:00Z	9191	Illumina NovaSeq 6000	ERP114329	NYGC	4907
readname problem	badreadname, inferred	ERR3242225	2019-03-25T00:00:00Z	8846	Illumina NovaSeq 6000	ERP114329	NYGC	4907
readname problem	badreadname, inferred	ERR3242226	2019-03-25T00:00:00Z	10069	Illumina NovaSeq 6000	ERP114329	NYGC	4907
readname problem	badreadname, inferred	ERR3242227	2019-03-25T00:00:00Z	9301	Illumina NovaSeq 6000	ERP114329	NYGC	4907
readname problem	badreadname, inferred	ERR3242228	2019-03-25T00:00:00Z	10302	Illumina NovaSeq 6000	ERP114329	NYGC	4907
readname problem	badreadname, inferred	ERR3242229	2019-03-25T00:00:00Z	9742	Illumina NovaSeq 6000	ERP114329	NYGC	4907
readname problem	badreadname, inferred	ERR3242230	2019-03-25T00:00:00Z	9596	Illumina NovaSeq 6000	ERP114329	NYGC	4907
readname problem	badreadname, inferred	ERR3242231	2019-03-25T00:00:00Z	11653	Illumina NovaSeq 6000	ERP114329	NYGC	4907
readname problem	badreadname, inferred	ERR3242232	2019-03-25T00:00:00Z	9420	Illumina NovaSeq 6000	ERP114329	NYGC	4907
readname problem	badreadname, inferred	ERR3242233	2019-03-25T00:00:00Z	9978	Illumina NovaSeq 6000	ERP114329	NYGC	4907
readname problem	badreadname, inferred	ERR3242234	2019-03-25T00:00:00Z	9109	Illumina NovaSeq 6000	ERP114329	NYGC	4907
readname problem	badreadname, inferred	ERR3242235	2019-03-25T00:00:00Z	13100	Illumina NovaSeq 6000	ERP114329	NYGC	4907
readname problem	badreadname, inferred	ERR3242236	2019-03-25T00:00:00Z	9909	Illumina NovaSeq 6000	ERP114329	NYGC	4907
readname problem	badreadname, inferred	ERR3242237	2019-03-25T00:00:00Z	9828	Illumina NovaSeq 6000	ERP114329	NYGC	4907
readname problem	badreadname, inferred	ERR3242238	2019-03-25T00:00:00Z	10089	Illumina NovaSeq 6000	ERP114329	NYGC	4907
readname problem	badreadname, inferred	ERR3242239	2019-03-25T00:00:00Z	10971	Illumina NovaSeq 6000	ERP114329	NYGC	4907
readname problem	badreadname, inferred	ERR3242241	2019-03-25T00:00:00Z	11431	Illumina NovaSeq 6000	ERP114329	NYGC	4907
readname problem	badreadname, inferred	ERR3242242	2019-03-25T00:00:00Z	11644	Illumina NovaSeq 6000	ERP114329	NYGC	4907
readname problem	badreadname, inferred	ERR3242243	2019-03-25T00:00:00Z	9918	Illumina NovaSeq 6000	ERP114329	NYGC	4907
readname problem	badreadname, inferred	ERR3242244	2019-03-25T00:00:00Z	9484	Illumina NovaSeq 6000	ERP114329	NYGC	4907
readname problem	badreadname, inferred	ERR3242246	2019-03-25T00:00:00Z	11952	Illumina NovaSeq 6000	ERP114329	NYGC	4907
readname problem	badreadname, inferred	ERR3242247	2019-03-25T00:00:00Z	10293	Illumina NovaSeq 6000	ERP114329	NYGC	4907
readname problem	badreadname, inferred	ERR3242248	2019-03-25T00:00:00Z	9538	Illumina NovaSeq 6000	ERP114329	NYGC	4907
readname problem	badreadname, inferred	ERR3242249	2019-03-25T00:00:00Z	10196	Illumina NovaSeq 6000	ERP114329	NYGC	4907
readname problem	badreadname, inferred	ERR3242251	2019-03-25T00:00:00Z	9648	Illumina NovaSeq 6000	ERP114329	NYGC	4907
readname problem	badreadname, inferred	ERR3242252	2019-03-25T00:00:00Z	9583	Illumina NovaSeq 6000	ERP114329	NYGC	4907
readname problem	badreadname, inferred	ERR3242253	2019-03-25T00:00:00Z	9577	Illumina NovaSeq 6000	ERP114329	NYGC	4907
readname problem	badreadname, inferred	ERR3242254	2019-03-25T00:00:00Z	10168	Illumina NovaSeq 6000	ERP114329	NYGC	4907
readname problem	badreadname, inferred	ERR3242255	2019-03-25T00:00:00Z	9777	Illumina NovaSeq 6000	ERP114329	NYGC	4907
readname problem	badreadname, inferred	ERR3242256	2019-03-25T00:00:00Z	9607	Illumina NovaSeq 6000	ERP114329	NYGC	4907
readname problem	badreadname, inferred	ERR3242257	2019-03-25T00:00:00Z	10595	Illumina NovaSeq 6000	ERP114329	NYGC	4907
readname problem	badreadname, inferred	ERR3242258	2019-03-25T00:00:00Z	9680	Illumina NovaSeq 6000	ERP114329	NYGC	4907
readname problem	badreadname, inferred	ERR3242259	2019-03-25T00:00:00Z	12266	Illumina NovaSeq 6000	ERP114329	NYGC	4907
readname problem	badreadname, inferred	ERR3242260	2019-03-25T00:00:00Z	10240	Illumina NovaSeq 6000	ERP114329	NYGC	4907
readname problem	badreadname, inferred	ERR3242261	2019-03-25T00:00:00Z	11246	Illumina NovaSeq 6000	ERP114329	NYGC	4907
readname problem	badreadname, inferred	ERR3242262	2019-03-25T00:00:00Z	9780	Illumina NovaSeq 6000	ERP114329	NYGC	4907
readname problem	badreadname, inferred	ERR3242263	2019-03-25T00:00:00Z	9988	Illumina NovaSeq 6000	ERP114329	NYGC	4907
readname problem	badreadname, inferred	ERR3242264	2019-03-25T00:00:00Z	10836	Illumina NovaSeq 6000	ERP114329	NYGC	4907
readname problem	badreadname, inferred	ERR3242265	2019-03-25T00:00:00Z	9779	Illumina NovaSeq 6000	ERP114329	NYGC	4907
readname problem	badreadname, inferred	ERR3242266	2019-03-25T00:00:00Z	11094	Illumina NovaSeq 6000	ERP114329	NYGC	4907
readname problem	badreadname, inferred	ERR3242267	2019-03-25T00:00:00Z	9012	Illumina NovaSeq 6000	ERP114329	NYGC	4907
readname problem	badreadname, inferred	ERR3242268	2019-03-25T00:00:00Z	10388	Illumina NovaSeq 6000	ERP114329	NYGC	4907
readname problem	badreadname, inferred	ERR3242269	2019-03-25T00:00:00Z	11612	Illumina NovaSeq 6000	ERP114329	NYGC	4907
readname problem	badreadname, inferred	ERR3242270	2019-03-25T00:00:00Z	12389	Illumina NovaSeq 6000	ERP114329	NYGC	4907
readname problem	badreadname, inferred	ERR3242271	2019-03-25T00:00:00Z	9785	Illumina NovaSeq 6000	ERP114329	NYGC	4907
readname problem	badreadname, inferred	ERR3242272	2019-03-25T00:00:00Z	11357	Illumina NovaSeq 6000	ERP114329	NYGC	4907
readname problem	badreadname, inferred	ERR3242273	2019-03-25T00:00:00Z	9111	Illumina NovaSeq 6000	ERP114329	NYGC	4907
readname problem	badreadname, inferred	ERR3242274	2019-03-25T00:00:00Z	9776	Illumina NovaSeq 6000	ERP114329	NYGC	4907
readname problem	badreadname, inferred	ERR3242275	2019-03-25T00:00:00Z	9451	Illumina NovaSeq 6000	ERP114329	NYGC	4907
readname problem	badreadname, inferred	ERR3242276	2019-03-25T00:00:00Z	9481	Illumina NovaSeq 6000	ERP114329	NYGC	4907
readname problem	badreadname, inferred	ERR3242277	2019-03-25T00:00:00Z	9712	Illumina NovaSeq 6000	ERP114329	NYGC	4907
readname problem	badreadname, inferred	ERR3242278	2019-03-25T00:00:00Z	9576	Illumina NovaSeq 6000	ERP114329	NYGC	4907
readname problem	badreadname, inferred	ERR3242279	2019-03-25T00:00:00Z	9349	Illumina NovaSeq 6000	ERP114329	NYGC	4907
readname problem	badreadname, inferred	ERR3242280	2019-03-25T00:00:00Z	10220	Illumina NovaSeq 6000	ERP114329	NYGC	4907
readname problem	badreadname, inferred	ERR3242281	2019-03-25T00:00:00Z	10575	Illumina NovaSeq 6000	ERP114329	NYGC	4907
readname problem	badreadname, inferred	ERR3242282	2019-03-25T00:00:00Z	10526	Illumina NovaSeq 6000	ERP114329	NYGC	4907
readname problem	badreadname, inferred	ERR3242283	2019-03-25T00:00:00Z	9711	Illumina NovaSeq 6000	ERP114329	NYGC	4907
readname problem	badreadname, inferred	ERR3242284	2019-03-25T00:00:00Z	9218	Illumina NovaSeq 6000	ERP114329	NYGC	4907
readname problem	badreadname, inferred	ERR3242285	2019-03-25T00:00:00Z	10196	Illumina NovaSeq 6000	ERP114329	NYGC	4907
readname problem	badreadname, inferred	ERR3242286	2019-03-25T00:00:00Z	9766	Illumina NovaSeq 6000	ERP114329	NYGC	4907
readname problem	badreadname, inferred	ERR3242287	2019-03-25T00:00:00Z	9391	Illumina NovaSeq 6000	ERP114329	NYGC	4907
readname problem	badreadname, inferred	ERR3242288	2019-03-25T00:00:00Z	10388	Illumina NovaSeq 6000	ERP114329	NYGC	4907
readname problem	badreadname, inferred	ERR3242289	2019-03-25T00:00:00Z	9794	Illumina NovaSeq 6000	ERP114329	NYGC	4907
readname problem	badreadname, inferred	ERR3242290	2019-03-25T00:00:00Z	9969	Illumina NovaSeq 6000	ERP114329	NYGC	4907
readname problem	badreadname, inferred	ERR3242291	2019-03-25T00:00:00Z	10224	Illumina NovaSeq 6000	ERP114329	NYGC	4907
readname problem	badreadname, inferred	ERR3242292	2019-03-25T00:00:00Z	10450	Illumina NovaSeq 6000	ERP114329	NYGC	4907
readname problem	badreadname, inferred	ERR3242293	2019-03-25T00:00:00Z	9311	Illumina NovaSeq 6000	ERP114329	NYGC	4907
readname problem	badreadname, inferred	ERR3242295	2019-03-25T00:00:00Z	10232	Illumina NovaSeq 6000	ERP114329	NYGC	4907
readname problem	badreadname, inferred	ERR3242296	2019-03-25T00:00:00Z	9134	Illumina NovaSeq 6000	ERP114329	NYGC	4907
readname problem	badreadname, inferred	ERR3242297	2019-03-25T00:00:00Z	9382	Illumina NovaSeq 6000	ERP114329	NYGC	4907
readname problem	badreadname, inferred	ERR3242298	2019-03-25T00:00:00Z	9391	Illumina NovaSeq 6000	ERP114329	NYGC	4907
readname problem	badreadname, inferred	ERR3242299	2019-03-25T00:00:00Z	10414	Illumina NovaSeq 6000	ERP114329	NYGC	4907
readname problem	badreadname, inferred	ERR3242300	2019-03-25T00:00:00Z	9760	Illumina NovaSeq 6000	ERP114329	NYGC	4907
readname problem	badreadname, inferred	ERR3242301	2019-03-25T00:00:00Z	10123	Illumina NovaSeq 6000	ERP114329	NYGC	4907
readname problem	badreadname, inferred	ERR3242302	2019-03-25T00:00:00Z	12247	Illumina NovaSeq 6000	ERP114329	NYGC	4907
readname problem	badreadname, inferred	ERR3242303	2019-03-25T00:00:00Z	13409	Illumina NovaSeq 6000	ERP114329	NYGC	4907
readname problem	badreadname, inferred	ERR3242304	2019-03-25T00:00:00Z	10017	Illumina NovaSeq 6000	ERP114329	NYGC	4907
readname problem	badreadname, inferred	ERR3242305	2019-03-25T00:00:00Z	10401	Illumina NovaSeq 6000	ERP114329	NYGC	4907
readname problem	badreadname, inferred	ERR3242306	2019-03-25T00:00:00Z	13952	Illumina NovaSeq 6000	ERP114329	NYGC	4907
readname problem	badreadname, inferred	ERR3242308	2019-03-25T00:00:00Z	9810	Illumina NovaSeq 6000	ERP114329	NYGC	4907
readname problem	badreadname, inferred	ERR3242309	2019-03-25T00:00:00Z	9592	Illumina NovaSeq 6000	ERP114329	NYGC	4907
readname problem	badreadname, inferred	ERR3242310	2019-03-25T00:00:00Z	10558	Illumina NovaSeq 6000	ERP114329	NYGC	4907
readname problem	badreadname, inferred	ERR3242312	2019-03-25T00:00:00Z	11097	Illumina NovaSeq 6000	ERP114329	NYGC	4907
readname problem	badreadname, inferred	ERR3242313	2019-03-25T00:00:00Z	10038	Illumina NovaSeq 6000	ERP114329	NYGC	4907
readname problem	badreadname, inferred	ERR3242315	2019-03-25T00:00:00Z	10907	Illumina NovaSeq 6000	ERP114329	NYGC	4907
readname problem	badreadname, inferred	ERR3242316	2019-03-25T00:00:00Z	11371	Illumina NovaSeq 6000	ERP114329	NYGC	4907
readname problem	badreadname, inferred	ERR3242317	2019-03-25T00:00:00Z	11246	Illumina NovaSeq 6000	ERP114329	NYGC	4907
readname problem	badreadname, inferred	ERR3242318	2019-03-25T00:00:00Z	10849	Illumina NovaSeq 6000	ERP114329	NYGC	4907
readname problem	badreadname, inferred	ERR3242319	2019-03-25T00:00:00Z	10181	Illumina NovaSeq 6000	ERP114329	NYGC	4907
readname problem	badreadname, inferred	ERR3242320	2019-03-25T00:00:00Z	9723	Illumina NovaSeq 6000	ERP114329	NYGC	4907
readname problem	badreadname, inferred	ERR3242321	2019-03-25T00:00:00Z	10008	Illumina NovaSeq 6000	ERP114329	NYGC	4907
readname problem	badreadname, inferred	ERR3242322	2019-03-25T00:00:00Z	10195	Illumina NovaSeq 6000	ERP114329	NYGC	4907
readname problem	badreadname, inferred	ERR3242323	2019-03-25T00:00:00Z	9902	Illumina NovaSeq 6000	ERP114329	NYGC	4907
readname problem	badreadname, inferred	ERR3242324	2019-03-25T00:00:00Z	9923	Illumina NovaSeq 6000	ERP114329	NYGC	4907
readname problem	badreadname, inferred	ERR3242326	2019-03-25T00:00:00Z	9770	Illumina NovaSeq 6000	ERP114329	NYGC	4907
readname problem	badreadname, inferred	ERR3242327	2019-03-25T00:00:00Z	11211	Illumina NovaSeq 6000	ERP114329	NYGC	4907
readname problem	badreadname, inferred	ERR3242328	2019-03-25T00:00:00Z	10457	Illumina NovaSeq 6000	ERP114329	NYGC	4907
readname problem	badreadname, inferred	ERR3242329	2019-03-25T00:00:00Z	10927	Illumina NovaSeq 6000	ERP114329	NYGC	4907
readname problem	badreadname, inferred	ERR3242330	2019-03-25T00:00:00Z	10128	Illumina NovaSeq 6000	ERP114329	NYGC	4907
readname problem	badreadname, inferred	ERR3242331	2019-03-25T00:00:00Z	9940	Illumina NovaSeq 6000	ERP114329	NYGC	4907
readname problem	badreadname, inferred	ERR3242332	2019-03-25T00:00:00Z	10812	Illumina NovaSeq 6000	ERP114329	NYGC	4907
readname problem	badreadname, inferred	ERR3242334	2019-03-25T00:00:00Z	10197	Illumina NovaSeq 6000	ERP114329	NYGC	4907
readname problem	badreadname, inferred	ERR3242335	2019-03-25T00:00:00Z	10110	Illumina NovaSeq 6000	ERP114329	NYGC	4907
readname problem	badreadname, inferred	ERR3242336	2019-03-25T00:00:00Z	10643	Illumina NovaSeq 6000	ERP114329	NYGC	4907
readname problem	badreadname, inferred	ERR3242337	2019-03-25T00:00:00Z	10223	Illumina NovaSeq 6000	ERP114329	NYGC	4907
readname problem	badreadname, inferred	ERR3242338	2019-03-25T00:00:00Z	10415	Illumina NovaSeq 6000	ERP114329	NYGC	4907
readname problem	badreadname, inferred	ERR3242339	2019-03-25T00:00:00Z	10514	Illumina NovaSeq 6000	ERP114329	NYGC	4907
readname problem	badreadname, inferred	ERR3242340	2019-03-25T00:00:00Z	12124	Illumina NovaSeq 6000	ERP114329	NYGC	4907
readname problem	badreadname, inferred	ERR3242341	2019-03-25T00:00:00Z	10359	Illumina NovaSeq 6000	ERP114329	NYGC	4907
readname problem	badreadname, inferred	ERR3242342	2019-03-25T00:00:00Z	10178	Illumina NovaSeq 6000	ERP114329	NYGC	4907
readname problem	badreadname, inferred	ERR3242343	2019-03-25T00:00:00Z	10165	Illumina NovaSeq 6000	ERP114329	NYGC	4907
readname problem	badreadname, inferred	ERR3242344	2019-03-25T00:00:00Z	10599	Illumina NovaSeq 6000	ERP114329	NYGC	4907
readname problem	badreadname, inferred	ERR3242345	2019-03-25T00:00:00Z	9637	Illumina NovaSeq 6000	ERP114329	NYGC	4907
readname problem	badreadname, inferred	ERR3242346	2019-03-25T00:00:00Z	9860	Illumina NovaSeq 6000	ERP114329	NYGC	4907
readname problem	badreadname, inferred	ERR3242347	2019-03-25T00:00:00Z	11096	Illumina NovaSeq 6000	ERP114329	NYGC	4907
readname problem	badreadname, inferred	ERR3242348	2019-03-25T00:00:00Z	9343	Illumina NovaSeq 6000	ERP114329	NYGC	4907
readname problem	badreadname, inferred	ERR3242349	2019-03-25T00:00:00Z	11322	Illumina NovaSeq 6000	ERP114329	NYGC	4907
readname problem	badreadname, inferred	ERR3242350	2019-03-25T00:00:00Z	9867	Illumina NovaSeq 6000	ERP114329	NYGC	4907
readname problem	badreadname, inferred	ERR3242351	2019-03-25T00:00:00Z	10018	Illumina NovaSeq 6000	ERP114329	NYGC	4907
readname problem	badreadname, inferred	ERR3242352	2019-03-25T00:00:00Z	9711	Illumina NovaSeq 6000	ERP114329	NYGC	4907
readname problem	badreadname, inferred	ERR3242355	2019-03-25T00:00:00Z	10460	Illumina NovaSeq 6000	ERP114329	NYGC	4907
readname problem	badreadname, inferred	ERR3242356	2019-03-25T00:00:00Z	9563	Illumina NovaSeq 6000	ERP114329	NYGC	4907
readname problem	badreadname, inferred	ERR3242357	2019-03-25T00:00:00Z	11174	Illumina NovaSeq 6000	ERP114329	NYGC	4907
readname problem	badreadname, inferred	ERR3242358	2019-03-25T00:00:00Z	10642	Illumina NovaSeq 6000	ERP114329	NYGC	4907
readname problem	badreadname, inferred	ERR3242359	2019-03-25T00:00:00Z	9585	Illumina NovaSeq 6000	ERP114329	NYGC	4907
readname problem	badreadname, inferred	ERR3242360	2019-03-25T00:00:00Z	9752	Illumina NovaSeq 6000	ERP114329	NYGC	4907
readname problem	badreadname, inferred	ERR3242361	2019-03-25T00:00:00Z	12441	Illumina NovaSeq 6000	ERP114329	NYGC	4907
readname problem	badreadname, inferred	ERR3242364	2019-03-25T00:00:00Z	10324	Illumina NovaSeq 6000	ERP114329	NYGC	4907
readname problem	badreadname, inferred	ERR3242365	2019-03-25T00:00:00Z	12416	Illumina NovaSeq 6000	ERP114329	NYGC	4907
readname problem	badreadname, inferred	ERR3242366	2019-03-25T00:00:00Z	10322	Illumina NovaSeq 6000	ERP114329	NYGC	4907
readname problem	badreadname, inferred	ERR3242368	2019-03-25T00:00:00Z	14058	Illumina NovaSeq 6000	ERP114329	NYGC	4907
readname problem	badreadname, inferred	ERR3242369	2019-03-25T00:00:00Z	10151	Illumina NovaSeq 6000	ERP114329	NYGC	4907
readname problem	badreadname, inferred	ERR3242370	2019-03-25T00:00:00Z	10489	Illumina NovaSeq 6000	ERP114329	NYGC	4907
readname problem	badreadname, inferred	ERR3242371	2019-03-25T00:00:00Z	10604	Illumina NovaSeq 6000	ERP114329	NYGC	4907
readname problem	badreadname, inferred	ERR3242372	2019-03-25T00:00:00Z	14211	Illumina NovaSeq 6000	ERP114329	NYGC	4907
readname problem	badreadname, inferred	ERR3242373	2019-03-25T00:00:00Z	9669	Illumina NovaSeq 6000	ERP114329	NYGC	4907
readname problem	badreadname, inferred	ERR3242374	2019-03-25T00:00:00Z	10506	Illumina NovaSeq 6000	ERP114329	NYGC	4907
readname problem	badreadname, inferred	ERR3242375	2019-03-25T00:00:00Z	10445	Illumina NovaSeq 6000	ERP114329	NYGC	4907
readname problem	badreadname, inferred	ERR3242376	2019-03-25T00:00:00Z	10297	Illumina NovaSeq 6000	ERP114329	NYGC	4907
readname problem	badreadname, inferred	ERR3242377	2019-03-25T00:00:00Z	10177	Illumina NovaSeq 6000	ERP114329	NYGC	4907
readname problem	badreadname, inferred	ERR3242378	2019-03-25T00:00:00Z	10249	Illumina NovaSeq 6000	ERP114329	NYGC	4907
readname problem	badreadname, inferred	ERR3242379	2019-03-25T00:00:00Z	10210	Illumina NovaSeq 6000	ERP114329	NYGC	4907
readname problem	badreadname, inferred	ERR3242380	2019-03-25T00:00:00Z	14030	Illumina NovaSeq 6000	ERP114329	NYGC	4907
readname problem	badreadname, inferred	ERR3242381	2019-03-25T00:00:00Z	10340	Illumina NovaSeq 6000	ERP114329	NYGC	4907
readname problem	badreadname, inferred	ERR3242382	2019-03-25T00:00:00Z	10271	Illumina NovaSeq 6000	ERP114329	NYGC	4907
readname problem	badreadname, inferred	ERR3242383	2019-03-25T00:00:00Z	10463	Illumina NovaSeq 6000	ERP114329	NYGC	4907
readname problem	badreadname, inferred	ERR3242384	2019-03-25T00:00:00Z	10236	Illumina NovaSeq 6000	ERP114329	NYGC	4907
readname problem	badreadname, inferred	ERR3242385	2019-03-25T00:00:00Z	10440	Illumina NovaSeq 6000	ERP114329	NYGC	4907
readname problem	badreadname, inferred	ERR3242386	2019-03-25T00:00:00Z	10279	Illumina NovaSeq 6000	ERP114329	NYGC	4907
readname problem	badreadname, inferred	ERR3242387	2019-03-25T00:00:00Z	10336	Illumina NovaSeq 6000	ERP114329	NYGC	4907
readname problem	badreadname, inferred	ERR3242388	2019-03-25T00:00:00Z	10336	Illumina NovaSeq 6000	ERP114329	NYGC	4907
readname problem	badreadname, inferred	ERR3242390	2019-03-25T00:00:00Z	10137	Illumina NovaSeq 6000	ERP114329	NYGC	4907
readname problem	badreadname, inferred	ERR3242391	2019-03-25T00:00:00Z	10146	Illumina NovaSeq 6000	ERP114329	NYGC	4907
readname problem	badreadname, inferred	ERR3242393	2019-03-25T00:00:00Z	10235	Illumina NovaSeq 6000	ERP114329	NYGC	4907
readname problem	badreadname, inferred	ERR3242395	2019-03-25T00:00:00Z	10303	Illumina NovaSeq 6000	ERP114329	NYGC	4907
readname problem	badreadname, inferred	ERR3242396	2019-03-25T00:00:00Z	10350	Illumina NovaSeq 6000	ERP114329	NYGC	4907
readname problem	badreadname, inferred	ERR3242397	2019-03-25T00:00:00Z	10770	Illumina NovaSeq 6000	ERP114329	NYGC	4907
readname problem	badreadname, inferred	ERR3242398	2019-03-25T00:00:00Z	10574	Illumina NovaSeq 6000	ERP114329	NYGC	4907
readname problem	badreadname, inferred	ERR3242399	2019-03-25T00:00:00Z	10377	Illumina NovaSeq 6000	ERP114329	NYGC	4907
readname problem	badreadname, inferred	ERR3242400	2019-03-25T00:00:00Z	9866	Illumina NovaSeq 6000	ERP114329	NYGC	4907
readname problem	badreadname, inferred	ERR3242401	2019-03-25T00:00:00Z	9990	Illumina NovaSeq 6000	ERP114329	NYGC	4907
readname problem	badreadname, inferred	ERR3242402	2019-03-25T00:00:00Z	10419	Illumina NovaSeq 6000	ERP114329	NYGC	4907
readname problem	badreadname, inferred	ERR3242403	2019-03-25T00:00:00Z	10230	Illumina NovaSeq 6000	ERP114329	NYGC	4907
readname problem	badreadname, inferred	ERR3242404	2019-03-25T00:00:00Z	10152	Illumina NovaSeq 6000	ERP114329	NYGC	4907
readname problem	badreadname, inferred	ERR3242405	2019-03-25T00:00:00Z	11807	Illumina NovaSeq 6000	ERP114329	NYGC	4907
readname problem	badreadname, inferred	ERR3242407	2019-03-25T00:00:00Z	10793	Illumina NovaSeq 6000	ERP114329	NYGC	4907
readname problem	badreadname, inferred	ERR3242408	2019-03-25T00:00:00Z	10225	Illumina NovaSeq 6000	ERP114329	NYGC	4907
readname problem	badreadname, inferred	ERR3242409	2019-03-25T00:00:00Z	10157	Illumina NovaSeq 6000	ERP114329	NYGC	4907
readname problem	badreadname, inferred	ERR3242410	2019-03-25T00:00:00Z	10448	Illumina NovaSeq 6000	ERP114329	NYGC	4907
readname problem	badreadname, inferred	ERR3242411	2019-03-25T00:00:00Z	10788	Illumina NovaSeq 6000	ERP114329	NYGC	4907
readname problem	badreadname, inferred	ERR3242412	2019-03-25T00:00:00Z	10500	Illumina NovaSeq 6000	ERP114329	NYGC	4907
readname problem	badreadname, inferred	ERR3242413	2019-03-25T00:00:00Z	11241	Illumina NovaSeq 6000	ERP114329	NYGC	4907
readname problem	badreadname, inferred	ERR3242414	2019-03-25T00:00:00Z	10549	Illumina NovaSeq 6000	ERP114329	NYGC	4907
readname problem	badreadname, inferred	ERR3242415	2019-03-25T00:00:00Z	10275	Illumina NovaSeq 6000	ERP114329	NYGC	4907
readname problem	badreadname, inferred	ERR3242416	2019-03-25T00:00:00Z	9633	Illumina NovaSeq 6000	ERP114329	NYGC	4907
readname problem	badreadname, inferred	ERR3242418	2019-03-25T00:00:00Z	10854	Illumina NovaSeq 6000	ERP114329	NYGC	4907
readname problem	badreadname, inferred	ERR3242419	2019-03-25T00:00:00Z	12452	Illumina NovaSeq 6000	ERP114329	NYGC	4907
readname problem	badreadname, inferred	ERR3242420	2019-03-25T00:00:00Z	11214	Illumina NovaSeq 6000	ERP114329	NYGC	4907
readname problem	badreadname, inferred	ERR3242421	2019-03-25T00:00:00Z	11647	Illumina NovaSeq 6000	ERP114329	NYGC	4907
readname problem	badreadname, inferred	ERR3242422	2019-03-25T00:00:00Z	10766	Illumina NovaSeq 6000	ERP114329	NYGC	4907
readname problem	badreadname, inferred	ERR3242423	2019-03-25T00:00:00Z	13972	Illumina NovaSeq 6000	ERP114329	NYGC	4907
readname problem	badreadname, inferred	ERR3242424	2019-03-25T00:00:00Z	12457	Illumina NovaSeq 6000	ERP114329	NYGC	4907
readname problem	badreadname, inferred	ERR3242425	2019-03-25T00:00:00Z	10880	Illumina NovaSeq 6000	ERP114329	NYGC	4907
readname problem	badreadname, inferred	ERR3242426	2019-03-25T00:00:00Z	11638	Illumina NovaSeq 6000	ERP114329	NYGC	4907
readname problem	badreadname, inferred	ERR3242427	2019-03-25T00:00:00Z	12498	Illumina NovaSeq 6000	ERP114329	NYGC	4907
readname problem	badreadname, inferred	ERR3242429	2019-03-25T00:00:00Z	10716	Illumina NovaSeq 6000	ERP114329	NYGC	4907
readname problem	badreadname, inferred	ERR3242431	2019-03-25T00:00:00Z	13926	Illumina NovaSeq 6000	ERP114329	NYGC	4907
readname problem	badreadname, inferred	ERR3242432	2019-03-25T00:00:00Z	10787	Illumina NovaSeq 6000	ERP114329	NYGC	4907
readname problem	badreadname, inferred	ERR3242433	2019-03-25T00:00:00Z	10662	Illumina NovaSeq 6000	ERP114329	NYGC	4907
readname problem	badreadname, inferred	ERR3242434	2019-03-25T00:00:00Z	11267	Illumina NovaSeq 6000	ERP114329	NYGC	4907
readname problem	badreadname, inferred	ERR3242435	2019-03-25T00:00:00Z	10257	Illumina NovaSeq 6000	ERP114329	NYGC	4907
readname problem	badreadname, inferred	ERR3242436	2019-03-25T00:00:00Z	12603	Illumina NovaSeq 6000	ERP114329	NYGC	4907
readname problem	badreadname, inferred	ERR3242437	2019-03-25T00:00:00Z	11158	Illumina NovaSeq 6000	ERP114329	NYGC	4907
readname problem	badreadname, inferred	ERR3242438	2019-03-25T00:00:00Z	11982	Illumina NovaSeq 6000	ERP114329	NYGC	4907
readname problem	badreadname, inferred	ERR3242440	2019-03-25T00:00:00Z	11188	Illumina NovaSeq 6000	ERP114329	NYGC	4907
readname problem	badreadname, inferred	ERR3242441	2019-03-25T00:00:00Z	10889	Illumina NovaSeq 6000	ERP114329	NYGC	4907
readname problem	badreadname, inferred	ERR3242442	2019-03-25T00:00:00Z	9885	Illumina NovaSeq 6000	ERP114329	NYGC	4907
readname problem	badreadname, inferred	ERR3242443	2019-03-25T00:00:00Z	12687	Illumina NovaSeq 6000	ERP114329	NYGC	4907
readname problem	badreadname, inferred	ERR3242445	2019-03-25T00:00:00Z	10484	Illumina NovaSeq 6000	ERP114329	NYGC	4907
readname problem	badreadname, inferred	ERR3242446	2019-03-25T00:00:00Z	9561	Illumina NovaSeq 6000	ERP114329	NYGC	4907
readname problem	badreadname, inferred	ERR3242447	2019-03-25T00:00:00Z	10477	Illumina NovaSeq 6000	ERP114329	NYGC	4907
readname problem	badreadname, inferred	ERR3242448	2019-03-25T00:00:00Z	10856	Illumina NovaSeq 6000	ERP114329	NYGC	4907
readname problem	badreadname, inferred	ERR3242449	2019-03-25T00:00:00Z	10132	Illumina NovaSeq 6000	ERP114329	NYGC	4907
readname problem	badreadname, inferred	ERR3242450	2019-03-25T00:00:00Z	9506	Illumina NovaSeq 6000	ERP114329	NYGC	4907
readname problem	badreadname, inferred	ERR3242451	2019-03-25T00:00:00Z	13234	Illumina NovaSeq 6000	ERP114329	NYGC	4907
readname problem	badreadname, inferred	ERR3242454	2019-03-25T00:00:00Z	12458	Illumina NovaSeq 6000	ERP114329	NYGC	4907
readname problem	badreadname, inferred	ERR3242455	2019-03-25T00:00:00Z	10159	Illumina NovaSeq 6000	ERP114329	NYGC	4907
readname problem	badreadname, inferred	ERR3242457	2019-03-25T00:00:00Z	12049	Illumina NovaSeq 6000	ERP114329	NYGC	4907
readname problem	badreadname, inferred	ERR3242458	2019-03-25T00:00:00Z	10889	Illumina NovaSeq 6000	ERP114329	NYGC	4907
readname problem	badreadname, inferred	ERR3242459	2019-03-25T00:00:00Z	11254	Illumina NovaSeq 6000	ERP114329	NYGC	4907
readname problem	badreadname, inferred	ERR3242460	2019-03-25T00:00:00Z	10033	Illumina NovaSeq 6000	ERP114329	NYGC	4907
readname problem	badreadname, inferred	ERR3242461	2019-03-25T00:00:00Z	10667	Illumina NovaSeq 6000	ERP114329	NYGC	4907
readname problem	badreadname, inferred	ERR3242462	2019-03-25T00:00:00Z	10993	Illumina NovaSeq 6000	ERP114329	NYGC	4907
readname problem	badreadname, inferred	ERR3242463	2019-03-25T00:00:00Z	10087	Illumina NovaSeq 6000	ERP114329	NYGC	4907
readname problem	badreadname, inferred	ERR3242464	2019-03-25T00:00:00Z	12713	Illumina NovaSeq 6000	ERP114329	NYGC	4907
readname problem	badreadname, inferred	ERR3242465	2019-03-25T00:00:00Z	9387	Illumina NovaSeq 6000	ERP114329	NYGC	4907
readname problem	badreadname, inferred	ERR3242466	2019-03-25T00:00:00Z	10709	Illumina NovaSeq 6000	ERP114329	NYGC	4907
readname problem	badreadname, inferred	ERR3242467	2019-03-25T00:00:00Z	10344	Illumina NovaSeq 6000	ERP114329	NYGC	4907
readname problem	badreadname, inferred	ERR3242468	2019-03-25T00:00:00Z	9994	Illumina NovaSeq 6000	ERP114329	NYGC	4907
readname problem	badreadname, inferred	ERR3242469	2019-03-25T00:00:00Z	11351	Illumina NovaSeq 6000	ERP114329	NYGC	4907
readname problem	badreadname, inferred	ERR3242470	2019-03-25T00:00:00Z	9829	Illumina NovaSeq 6000	ERP114329	NYGC	4907
readname problem	badreadname, inferred	ERR3242471	2019-03-25T00:00:00Z	9677	Illumina NovaSeq 6000	ERP114329	NYGC	4907
readname problem	badreadname, inferred	ERR3242472	2019-03-25T00:00:00Z	9817	Illumina NovaSeq 6000	ERP114329	NYGC	4907
readname problem	badreadname, inferred	ERR3242473	2019-03-25T00:00:00Z	10449	Illumina NovaSeq 6000	ERP114329	NYGC	4907
readname problem	badreadname, inferred	ERR3242474	2019-03-25T00:00:00Z	11695	Illumina NovaSeq 6000	ERP114329	NYGC	4907
readname problem	badreadname, inferred	ERR3242475	2019-03-25T00:00:00Z	11128	Illumina NovaSeq 6000	ERP114329	NYGC	4907
readname problem	badreadname, inferred	ERR3242476	2019-03-25T00:00:00Z	10554	Illumina NovaSeq 6000	ERP114329	NYGC	4907
readname problem	badreadname, inferred	ERR3242477	2019-03-25T00:00:00Z	13845	Illumina NovaSeq 6000	ERP114329	NYGC	4907
readname problem	badreadname, inferred	ERR3242478	2019-03-25T00:00:00Z	11094	Illumina NovaSeq 6000	ERP114329	NYGC	4907
readname problem	badreadname, inferred	ERR3242479	2019-03-25T00:00:00Z	13236	Illumina NovaSeq 6000	ERP114329	NYGC	4907
readname problem	badreadname, inferred	ERR3242480	2019-03-25T00:00:00Z	9497	Illumina NovaSeq 6000	ERP114329	NYGC	4907
readname problem	badreadname, inferred	ERR3242481	2019-03-25T00:00:00Z	11209	Illumina NovaSeq 6000	ERP114329	NYGC	4907
readname problem	badreadname, inferred	ERR3242482	2019-03-25T00:00:00Z	10286	Illumina NovaSeq 6000	ERP114329	NYGC	4907
readname problem	badreadname, inferred	ERR3242484	2019-03-25T00:00:00Z	11167	Illumina NovaSeq 6000	ERP114329	NYGC	4907
readname problem	badreadname, inferred	ERR3242485	2019-03-25T00:00:00Z	10728	Illumina NovaSeq 6000	ERP114329	NYGC	4907
readname problem	badreadname, inferred	ERR3242486	2019-03-25T00:00:00Z	10131	Illumina NovaSeq 6000	ERP114329	NYGC	4907
readname problem	badreadname, inferred	ERR3242487	2019-03-25T00:00:00Z	10467	Illumina NovaSeq 6000	ERP114329	NYGC	4907
readname problem	badreadname, inferred	ERR3242488	2019-03-25T00:00:00Z	10779	Illumina NovaSeq 6000	ERP114329	NYGC	4907
readname problem	badreadname, inferred	ERR3242491	2019-03-25T00:00:00Z	10043	Illumina NovaSeq 6000	ERP114329	NYGC	4907
readname problem	badreadname, inferred	ERR3242492	2019-03-25T00:00:00Z	11844	Illumina NovaSeq 6000	ERP114329	NYGC	4907
readname problem	badreadname, inferred	ERR3242493	2019-03-25T00:00:00Z	10745	Illumina NovaSeq 6000	ERP114329	NYGC	4907
readname problem	badreadname, inferred	ERR3242494	2019-03-25T00:00:00Z	12678	Illumina NovaSeq 6000	ERP114329	NYGC	4907
readname problem	badreadname, inferred	ERR3242495	2019-03-25T00:00:00Z	10723	Illumina NovaSeq 6000	ERP114329	NYGC	4907
readname problem	badreadname, inferred	ERR3242496	2019-03-25T00:00:00Z	10877	Illumina NovaSeq 6000	ERP114329	NYGC	4907
readname problem	badreadname, inferred	ERR3242497	2019-03-25T00:00:00Z	12199	Illumina NovaSeq 6000	ERP114329	NYGC	4907
readname problem	badreadname, inferred	ERR3242498	2019-03-25T00:00:00Z	10417	Illumina NovaSeq 6000	ERP114329	NYGC	4907
readname problem	badreadname, inferred	ERR3242499	2019-03-25T00:00:00Z	10531	Illumina NovaSeq 6000	ERP114329	NYGC	4907
readname problem	badreadname, inferred	ERR3242500	2019-03-25T00:00:00Z	10907	Illumina NovaSeq 6000	ERP114329	NYGC	4907
readname problem	badreadname, inferred	ERR3242501	2019-03-25T00:00:00Z	10518	Illumina NovaSeq 6000	ERP114329	NYGC	4907
readname problem	badreadname, inferred	ERR3242502	2019-03-25T00:00:00Z	11912	Illumina NovaSeq 6000	ERP114329	NYGC	4907
readname problem	badreadname, inferred	ERR3242503	2019-03-25T00:00:00Z	10331	Illumina NovaSeq 6000	ERP114329	NYGC	4907
readname problem	badreadname, inferred	ERR3242504	2019-03-25T00:00:00Z	13220	Illumina NovaSeq 6000	ERP114329	NYGC	4907
readname problem	badreadname, inferred	ERR3242505	2019-03-25T00:00:00Z	10378	Illumina NovaSeq 6000	ERP114329	NYGC	4907
readname problem	badreadname, inferred	ERR3242506	2019-03-25T00:00:00Z	10831	Illumina NovaSeq 6000	ERP114329	NYGC	4907
readname problem	badreadname, inferred	ERR3242507	2019-03-25T00:00:00Z	11813	Illumina NovaSeq 6000	ERP114329	NYGC	4907
readname problem	badreadname, inferred	ERR3242508	2019-03-25T00:00:00Z		Illumina NovaSeq 6000	ERP114329	NYGC	4907
readname problem	badreadname, inferred	ERR3242509	2019-03-25T00:00:00Z		Illumina NovaSeq 6000	ERP114329	NYGC	4907
readname problem	badreadname, inferred	ERR3242510	2019-03-25T00:00:00Z		Illumina NovaSeq 6000	ERP114329	NYGC	4907
readname problem	badreadname, inferred	ERR3242511	2019-03-25T00:00:00Z		Illumina NovaSeq 6000	ERP114329	NYGC	4907
readname problem	badreadname, inferred	ERR3242512	2019-03-25T00:00:00Z		Illumina NovaSeq 6000	ERP114329	NYGC	4907
readname problem	badreadname, inferred	ERR3242513	2019-03-25T00:00:00Z		Illumina NovaSeq 6000	ERP114329	NYGC	4907
readname problem	badreadname, inferred	ERR3242514	2019-03-25T00:00:00Z		Illumina NovaSeq 6000	ERP114329	NYGC	4907
readname problem	badreadname, inferred	ERR3242515	2019-03-25T00:00:00Z		Illumina NovaSeq 6000	ERP114329	NYGC	4907
readname problem	badreadname, inferred	ERR3242516	2019-03-25T00:00:00Z		Illumina NovaSeq 6000	ERP114329	NYGC	4907
readname problem	badreadname, inferred	ERR3242517	2019-03-25T00:00:00Z		Illumina NovaSeq 6000	ERP114329	NYGC	4907
readname problem	badreadname, inferred	ERR3242518	2019-03-25T00:00:00Z		Illumina NovaSeq 6000	ERP114329	NYGC	4907
readname problem	badreadname, inferred	ERR3242519	2019-03-25T00:00:00Z	9270	Illumina NovaSeq 6000	ERP114329	NYGC	4907
readname problem	badreadname, inferred	ERR3242520	2019-03-25T00:00:00Z	9516	Illumina NovaSeq 6000	ERP114329	NYGC	4907
readname problem	badreadname, inferred	ERR3242521	2019-03-25T00:00:00Z	10258	Illumina NovaSeq 6000	ERP114329	NYGC	4907
readname problem	badreadname, inferred	ERR3242522	2019-03-25T00:00:00Z	9509	Illumina NovaSeq 6000	ERP114329	NYGC	4907
readname problem	badreadname, inferred	ERR3242523	2019-03-25T00:00:00Z	12703	Illumina NovaSeq 6000	ERP114329	NYGC	4907
readname problem	badreadname, inferred	ERR3242524	2019-03-25T00:00:00Z	9485	Illumina NovaSeq 6000	ERP114329	NYGC	4907
readname problem	badreadname, inferred	ERR3242525	2019-03-25T00:00:00Z	10929	Illumina NovaSeq 6000	ERP114329	NYGC	4907
readname problem	badreadname, inferred	ERR3242526	2019-03-25T00:00:00Z	10461	Illumina NovaSeq 6000	ERP114329	NYGC	4907
readname problem	badreadname, inferred	ERR3242527	2019-03-25T00:00:00Z	10251	Illumina NovaSeq 6000	ERP114329	NYGC	4907
readname problem	badreadname, inferred	ERR3242528	2019-03-25T00:00:00Z	11113	Illumina NovaSeq 6000	ERP114329	NYGC	4907
readname problem	badreadname, inferred	ERR3242529	2019-03-25T00:00:00Z	10633	Illumina NovaSeq 6000	ERP114329	NYGC	4907
readname problem	badreadname, inferred	ERR3242530	2019-03-25T00:00:00Z	10382	Illumina NovaSeq 6000	ERP114329	NYGC	4907
readname problem	badreadname, inferred	ERR3242531	2019-03-25T00:00:00Z	10922	Illumina NovaSeq 6000	ERP114329	NYGC	4907
readname problem	badreadname, inferred	ERR3242532	2019-03-25T00:00:00Z	11357	Illumina NovaSeq 6000	ERP114329	NYGC	4907
readname problem	badreadname, inferred	ERR3242533	2019-03-25T00:00:00Z	12325	Illumina NovaSeq 6000	ERP114329	NYGC	4907
readname problem	badreadname, inferred	ERR3242534	2019-03-25T00:00:00Z		Illumina NovaSeq 6000	ERP114329	NYGC	4907
readname problem	badreadname, inferred	ERR3242535	2019-03-25T00:00:00Z		Illumina NovaSeq 6000	ERP114329	NYGC	4907
readname problem	badreadname, inferred	ERR3242536	2019-03-25T00:00:00Z		Illumina NovaSeq 6000	ERP114329	NYGC	4907
readname problem	badreadname, inferred	ERR3242537	2019-03-25T00:00:00Z		Illumina NovaSeq 6000	ERP114329	NYGC	4907
readname problem	badreadname, inferred	ERR3242538	2019-03-25T00:00:00Z		Illumina NovaSeq 6000	ERP114329	NYGC	4907
readname problem	badreadname, inferred	ERR3242539	2019-03-25T00:00:00Z		Illumina NovaSeq 6000	ERP114329	NYGC	4907
readname problem	badreadname, inferred	ERR3242540	2019-03-25T00:00:00Z		Illumina NovaSeq 6000	ERP114329	NYGC	4907
readname problem	badreadname, inferred	ERR3242541	2019-03-25T00:00:00Z		Illumina NovaSeq 6000	ERP114329	NYGC	4907
readname problem	badreadname, inferred	ERR3242542	2019-03-25T00:00:00Z		Illumina NovaSeq 6000	ERP114329	NYGC	4907
readname problem	badreadname, inferred	ERR3242543	2019-03-25T00:00:00Z		Illumina NovaSeq 6000	ERP114329	NYGC	4907
readname problem	badreadname, inferred	ERR3242544	2019-03-25T00:00:00Z		Illumina NovaSeq 6000	ERP114329	NYGC	4907
readname problem	badreadname, inferred	ERR3242545	2019-03-25T00:00:00Z		Illumina NovaSeq 6000	ERP114329	NYGC	4907
readname problem	badreadname, inferred	ERR3242546	2019-03-25T00:00:00Z		Illumina NovaSeq 6000	ERP114329	NYGC	4907
readname problem	badreadname, inferred	ERR3242547	2019-03-25T00:00:00Z		Illumina NovaSeq 6000	ERP114329	NYGC	4907
readname problem	badreadname, inferred	ERR3242548	2019-03-25T00:00:00Z		Illumina NovaSeq 6000	ERP114329	NYGC	4907
readname problem	badreadname, inferred	ERR3242549	2019-03-25T00:00:00Z		Illumina NovaSeq 6000	ERP114329	NYGC	4907
readname problem	badreadname, inferred	ERR3242550	2019-03-25T00:00:00Z		Illumina NovaSeq 6000	ERP114329	NYGC	4907
readname problem	badreadname, inferred	ERR3242551	2019-03-25T00:00:00Z		Illumina NovaSeq 6000	ERP114329	NYGC	4907
readname problem	badreadname, inferred	ERR3242552	2019-03-25T00:00:00Z		Illumina NovaSeq 6000	ERP114329	NYGC	4907
readname problem	badreadname, inferred	ERR3242553	2019-03-25T00:00:00Z		Illumina NovaSeq 6000	ERP114329	NYGC	4907
readname problem	badreadname, inferred	ERR3242554	2019-03-25T00:00:00Z		Illumina NovaSeq 6000	ERP114329	NYGC	4907
readname problem	badreadname, inferred	ERR3242555	2019-03-25T00:00:00Z		Illumina NovaSeq 6000	ERP114329	NYGC	4907
readname problem	badreadname, inferred	ERR3242556	2019-03-25T00:00:00Z		Illumina NovaSeq 6000	ERP114329	NYGC	4907
readname problem	badreadname, inferred	ERR3242557	2019-03-25T00:00:00Z		Illumina NovaSeq 6000	ERP114329	NYGC	4907
readname problem	badreadname, inferred	ERR3242558	2019-03-25T00:00:00Z		Illumina NovaSeq 6000	ERP114329	NYGC	4907
readname problem	badreadname, inferred	ERR3242559	2019-03-25T00:00:00Z		Illumina NovaSeq 6000	ERP114329	NYGC	4907
readname problem	badreadname, inferred	ERR3242560	2019-03-25T00:00:00Z		Illumina NovaSeq 6000	ERP114329	NYGC	4907
readname problem	badreadname, inferred	ERR3242561	2019-03-25T00:00:00Z		Illumina NovaSeq 6000	ERP114329	NYGC	4907
readname problem	badreadname, inferred	ERR3242562	2019-03-25T00:00:00Z		Illumina NovaSeq 6000	ERP114329	NYGC	4907
readname problem	badreadname, inferred	ERR3242563	2019-03-25T00:00:00Z		Illumina NovaSeq 6000	ERP114329	NYGC	4907
readname problem	badreadname, inferred	ERR3242564	2019-03-25T00:00:00Z		Illumina NovaSeq 6000	ERP114329	NYGC	4907
readname problem	badreadname, inferred	ERR3242565	2019-03-25T00:00:00Z		Illumina NovaSeq 6000	ERP114329	NYGC	4907
readname problem	badreadname, inferred	ERR3242566	2019-03-25T00:00:00Z		Illumina NovaSeq 6000	ERP114329	NYGC	4907
readname problem	badreadname, inferred	ERR3242567	2019-03-25T00:00:00Z		Illumina NovaSeq 6000	ERP114329	NYGC	4907
readname problem	badreadname, inferred	ERR3242568	2019-03-25T00:00:00Z		Illumina NovaSeq 6000	ERP114329	NYGC	4907
readname problem	badreadname, inferred	ERR3242569	2019-03-25T00:00:00Z		Illumina NovaSeq 6000	ERP114329	NYGC	4907
readname problem	badreadname, inferred	ERR3242570	2019-03-25T00:00:00Z		Illumina NovaSeq 6000	ERP114329	NYGC	4907
readname problem	badreadname, inferred	ERR3242571	2019-03-25T00:00:00Z		Illumina NovaSeq 6000	ERP114329	NYGC	4907
readname problem	badreadname, inferred	ERR3242572	2019-03-25T00:00:00Z		Illumina NovaSeq 6000	ERP114329	NYGC	4907
readname problem	badreadname, inferred	ERR3242573	2019-03-25T00:00:00Z		Illumina NovaSeq 6000	ERP114329	NYGC	4907
readname problem	badreadname, inferred	ERR3242574	2019-03-25T00:00:00Z		Illumina NovaSeq 6000	ERP114329	NYGC	4907
readname problem	badreadname, inferred	ERR3242575	2019-03-25T00:00:00Z		Illumina NovaSeq 6000	ERP114329	NYGC	4907
readname problem	badreadname, inferred	ERR3242576	2019-03-25T00:00:00Z		Illumina NovaSeq 6000	ERP114329	NYGC	4907
readname problem	badreadname, inferred	ERR3242577	2019-03-25T00:00:00Z		Illumina NovaSeq 6000	ERP114329	NYGC	4907
readname problem	badreadname, inferred	ERR3242578	2019-03-25T00:00:00Z		Illumina NovaSeq 6000	ERP114329	NYGC	4907
readname problem	badreadname, inferred	ERR3242579	2019-03-25T00:00:00Z		Illumina NovaSeq 6000	ERP114329	NYGC	4907
readname problem	badreadname, inferred	ERR3242580	2019-03-25T00:00:00Z		Illumina NovaSeq 6000	ERP114329	NYGC	4907
readname problem	badreadname, inferred	ERR3242581	2019-03-25T00:00:00Z	11133	Illumina NovaSeq 6000	ERP114329	NYGC	4907
readname problem	badreadname, inferred	ERR3242582	2019-03-25T00:00:00Z		Illumina NovaSeq 6000	ERP114329	NYGC	4907
readname problem	badreadname, inferred	ERR3242583	2019-03-25T00:00:00Z	10732	Illumina NovaSeq 6000	ERP114329	NYGC	4907
readname problem	badreadname, inferred	ERR3242584	2019-03-25T00:00:00Z	10355	Illumina NovaSeq 6000	ERP114329	NYGC	4907
readname problem	badreadname, inferred	ERR3242585	2019-03-25T00:00:00Z	10253	Illumina NovaSeq 6000	ERP114329	NYGC	4907
readname problem	badreadname, inferred	ERR3242586	2019-03-25T00:00:00Z	10653	Illumina NovaSeq 6000	ERP114329	NYGC	4907
readname problem	badreadname, inferred	ERR3242587	2019-03-25T00:00:00Z	10763	Illumina NovaSeq 6000	ERP114329	NYGC	4907
readname problem	badreadname, inferred	ERR3242588	2019-03-25T00:00:00Z	12512	Illumina NovaSeq 6000	ERP114329	NYGC	4907
readname problem	badreadname, inferred	ERR3242589	2019-03-25T00:00:00Z	10182	Illumina NovaSeq 6000	ERP114329	NYGC	4907
readname problem	badreadname, inferred	ERR3242590	2019-03-25T00:00:00Z	18812	Illumina NovaSeq 6000	ERP114329	NYGC	4907
readname problem	badreadname, inferred	ERR3242591	2019-03-25T00:00:00Z	12135	Illumina NovaSeq 6000	ERP114329	NYGC	4907
readname problem	badreadname, inferred	ERR3242592	2019-03-25T00:00:00Z	13138	Illumina NovaSeq 6000	ERP114329	NYGC	4907
readname problem	badreadname, inferred	ERR3242593	2019-03-25T00:00:00Z	9829	Illumina NovaSeq 6000	ERP114329	NYGC	4907
readname problem	badreadname, inferred	ERR3242594	2019-03-25T00:00:00Z	9924	Illumina NovaSeq 6000	ERP114329	NYGC	4907
readname problem	badreadname, inferred	ERR3242596	2019-03-25T00:00:00Z	10764	Illumina NovaSeq 6000	ERP114329	NYGC	4907
readname problem	badreadname, inferred	ERR3242597	2019-03-25T00:00:00Z	12117	Illumina NovaSeq 6000	ERP114329	NYGC	4907
readname problem	badreadname, inferred	ERR3242598	2019-03-25T00:00:00Z	10881	Illumina NovaSeq 6000	ERP114329	NYGC	4907
readname problem	badreadname, inferred	ERR3242599	2019-03-25T00:00:00Z	12490	Illumina NovaSeq 6000	ERP114329	NYGC	4907
readname problem	badreadname, inferred	ERR3242600	2019-03-25T00:00:00Z	10203	Illumina NovaSeq 6000	ERP114329	NYGC	4907
readname problem	badreadname, inferred	ERR3242601	2019-03-25T00:00:00Z	10624	Illumina NovaSeq 6000	ERP114329	NYGC	4907
readname problem	badreadname, inferred	ERR3242602	2019-03-25T00:00:00Z	10963	Illumina NovaSeq 6000	ERP114329	NYGC	4907
readname problem	badreadname, inferred	ERR3242603	2019-03-25T00:00:00Z	9889	Illumina NovaSeq 6000	ERP114329	NYGC	4907
readname problem	badreadname, inferred	ERR3242604	2019-03-25T00:00:00Z	10899	Illumina NovaSeq 6000	ERP114329	NYGC	4907
readname problem	badreadname, inferred	ERR3242605	2019-03-25T00:00:00Z	14019	Illumina NovaSeq 6000	ERP114329	NYGC	4907
readname problem	badreadname, inferred	ERR3242606	2019-03-25T00:00:00Z	10112	Illumina NovaSeq 6000	ERP114329	NYGC	4907
readname problem	badreadname, inferred	ERR3242607	2019-03-25T00:00:00Z	11281	Illumina NovaSeq 6000	ERP114329	NYGC	4907
readname problem	badreadname, inferred	ERR3242608	2019-03-25T00:00:00Z	9872	Illumina NovaSeq 6000	ERP114329	NYGC	4907
readname problem	badreadname, inferred	ERR3242609	2019-03-25T00:00:00Z	12553	Illumina NovaSeq 6000	ERP114329	NYGC	4907
readname problem	badreadname, inferred	ERR3242610	2019-03-25T00:00:00Z	13223	Illumina NovaSeq 6000	ERP114329	NYGC	4907
readname problem	badreadname, inferred	ERR3242611	2019-03-25T00:00:00Z	10793	Illumina NovaSeq 6000	ERP114329	NYGC	4907
readname problem	badreadname, inferred	ERR3242612	2019-03-25T00:00:00Z	10048	Illumina NovaSeq 6000	ERP114329	NYGC	4907
readname problem	badreadname, inferred	ERR3242613	2019-03-25T00:00:00Z	12321	Illumina NovaSeq 6000	ERP114329	NYGC	4907
readname problem	badreadname, inferred	ERR3242614	2019-03-25T00:00:00Z	10137	Illumina NovaSeq 6000	ERP114329	NYGC	4907
readname problem	badreadname, inferred	ERR3242616	2019-03-25T00:00:00Z	11564	Illumina NovaSeq 6000	ERP114329	NYGC	4907
readname problem	badreadname, inferred	ERR3242617	2019-03-25T00:00:00Z	11641	Illumina NovaSeq 6000	ERP114329	NYGC	4907
readname problem	badreadname, inferred	ERR3242618	2019-03-25T00:00:00Z	10755	Illumina NovaSeq 6000	ERP114329	NYGC	4907
readname problem	badreadname, inferred	ERR3242619	2019-03-25T00:00:00Z	10396	Illumina NovaSeq 6000	ERP114329	NYGC	4907
readname problem	badreadname, inferred	ERR3242620	2019-03-25T00:00:00Z	10560	Illumina NovaSeq 6000	ERP114329	NYGC	4907
readname problem	badreadname, inferred	ERR3242621	2019-03-25T00:00:00Z	10571	Illumina NovaSeq 6000	ERP114329	NYGC	4907
readname problem	badreadname, inferred	ERR3242622	2019-03-25T00:00:00Z	10343	Illumina NovaSeq 6000	ERP114329	NYGC	4907
readname problem	badreadname, inferred	ERR3242623	2019-03-25T00:00:00Z	14168	Illumina NovaSeq 6000	ERP114329	NYGC	4907
readname problem	badreadname, inferred	ERR3242625	2019-03-25T00:00:00Z	10288	Illumina NovaSeq 6000	ERP114329	NYGC	4907
readname problem	badreadname, inferred	ERR3242626	2019-03-25T00:00:00Z	13943	Illumina NovaSeq 6000	ERP114329	NYGC	4907
readname problem	badreadname, inferred	ERR3242627	2019-03-25T00:00:00Z	12637	Illumina NovaSeq 6000	ERP114329	NYGC	4907
readname problem	badreadname, inferred	ERR3242628	2019-03-25T00:00:00Z	11303	Illumina NovaSeq 6000	ERP114329	NYGC	4907
readname problem	badreadname, inferred	ERR3242629	2019-03-25T00:00:00Z	10026	Illumina NovaSeq 6000	ERP114329	NYGC	4907
readname problem	badreadname, inferred	ERR3242630	2019-03-25T00:00:00Z	10073	Illumina NovaSeq 6000	ERP114329	NYGC	4907
readname problem	badreadname, inferred	ERR3242631	2019-03-25T00:00:00Z	10561	Illumina NovaSeq 6000	ERP114329	NYGC	4907
readname problem	badreadname, inferred	ERR3242632	2019-03-25T00:00:00Z	12744	Illumina NovaSeq 6000	ERP114329	NYGC	4907
readname problem	badreadname, inferred	ERR3242633	2019-03-25T00:00:00Z	10809	Illumina NovaSeq 6000	ERP114329	NYGC	4907
readname problem	badreadname, inferred	ERR3242634	2019-03-25T00:00:00Z	11133	Illumina NovaSeq 6000	ERP114329	NYGC	4907
readname problem	badreadname, inferred	ERR3242635	2019-03-25T00:00:00Z	10551	Illumina NovaSeq 6000	ERP114329	NYGC	4907
readname problem	badreadname, inferred	ERR3242636	2019-03-25T00:00:00Z	10479	Illumina NovaSeq 6000	ERP114329	NYGC	4907
readname problem	badreadname, inferred	ERR3242637	2019-03-25T00:00:00Z	10461	Illumina NovaSeq 6000	ERP114329	NYGC	4907
readname problem	badreadname, inferred	ERR3242639	2019-03-25T00:00:00Z	9640	Illumina NovaSeq 6000	ERP114329	NYGC	4907
readname problem	badreadname, inferred	ERR3242640	2019-03-25T00:00:00Z	12753	Illumina NovaSeq 6000	ERP114329	NYGC	4907
readname problem	badreadname, inferred	ERR3242641	2019-03-25T00:00:00Z	10036	Illumina NovaSeq 6000	ERP114329	NYGC	4907
readname problem	badreadname, inferred	ERR3242642	2019-03-25T00:00:00Z	13335	Illumina NovaSeq 6000	ERP114329	NYGC	4907
readname problem	badreadname, inferred	ERR3242644	2019-03-25T00:00:00Z	11617	Illumina NovaSeq 6000	ERP114329	NYGC	4907
readname problem	badreadname, inferred	ERR3242646	2019-03-25T00:00:00Z	9863	Illumina NovaSeq 6000	ERP114329	NYGC	4907
readname problem	badreadname, inferred	ERR3242647	2019-03-25T00:00:00Z	11098	Illumina NovaSeq 6000	ERP114329	NYGC	4907
readname problem	badreadname, inferred	ERR3242649	2019-03-25T00:00:00Z	10741	Illumina NovaSeq 6000	ERP114329	NYGC	4907
readname problem	badreadname, inferred	ERR3242650	2019-03-25T00:00:00Z	10889	Illumina NovaSeq 6000	ERP114329	NYGC	4907
readname problem	badreadname, inferred	ERR3242652	2019-03-25T00:00:00Z	9578	Illumina NovaSeq 6000	ERP114329	NYGC	4907
readname problem	badreadname, inferred	ERR3242653	2019-03-25T00:00:00Z	10904	Illumina NovaSeq 6000	ERP114329	NYGC	4907
readname problem	badreadname, inferred	ERR3242654	2019-03-25T00:00:00Z	11642	Illumina NovaSeq 6000	ERP114329	NYGC	4907
readname problem	badreadname, inferred	ERR3242655	2019-03-25T00:00:00Z	11218	Illumina NovaSeq 6000	ERP114329	NYGC	4907
readname problem	badreadname, inferred	ERR3242656	2019-03-25T00:00:00Z	9013	Illumina NovaSeq 6000	ERP114329	NYGC	4907
readname problem	badreadname, inferred	ERR3242657	2019-03-25T00:00:00Z	12960	Illumina NovaSeq 6000	ERP114329	NYGC	4907
readname problem	badreadname, inferred	ERR3242658	2019-03-25T00:00:00Z	11463	Illumina NovaSeq 6000	ERP114329	NYGC	4907
readname problem	badreadname, inferred	ERR3242659	2019-03-25T00:00:00Z	10562	Illumina NovaSeq 6000	ERP114329	NYGC	4907
readname problem	badreadname, inferred	ERR3242660	2019-03-25T00:00:00Z	9630	Illumina NovaSeq 6000	ERP114329	NYGC	4907
readname problem	badreadname, inferred	ERR3242661	2019-03-25T00:00:00Z	11219	Illumina NovaSeq 6000	ERP114329	NYGC	4907
readname problem	badreadname, inferred	ERR3242662	2019-03-25T00:00:00Z	11161	Illumina NovaSeq 6000	ERP114329	NYGC	4907
readname problem	badreadname, inferred	ERR3242663	2019-03-25T00:00:00Z	10392	Illumina NovaSeq 6000	ERP114329	NYGC	4907
readname problem	badreadname, inferred	ERR3242664	2019-03-25T00:00:00Z	11841	Illumina NovaSeq 6000	ERP114329	NYGC	4907
readname problem	badreadname, inferred	ERR3242665	2019-03-25T00:00:00Z	12026	Illumina NovaSeq 6000	ERP114329	NYGC	4907
readname problem	badreadname, inferred	ERR3242666	2019-03-25T00:00:00Z	11938	Illumina NovaSeq 6000	ERP114329	NYGC	4907
readname problem	badreadname, inferred	ERR3242668	2019-03-25T00:00:00Z	10156	Illumina NovaSeq 6000	ERP114329	NYGC	4907
readname problem	badreadname, inferred	ERR3242669	2019-03-25T00:00:00Z	9912	Illumina NovaSeq 6000	ERP114329	NYGC	4907
readname problem	badreadname, inferred	ERR3242670	2019-03-25T00:00:00Z	9498	Illumina NovaSeq 6000	ERP114329	NYGC	4907
readname problem	badreadname, inferred	ERR3242671	2019-03-25T00:00:00Z	9613	Illumina NovaSeq 6000	ERP114329	NYGC	4907
readname problem	badreadname, inferred	ERR3242672	2019-03-25T00:00:00Z	13651	Illumina NovaSeq 6000	ERP114329	NYGC	4907
readname problem	badreadname, inferred	ERR3242674	2019-03-25T00:00:00Z	10046	Illumina NovaSeq 6000	ERP114329	NYGC	4907
readname problem	badreadname, inferred	ERR3242675	2019-03-25T00:00:00Z	11169	Illumina NovaSeq 6000	ERP114329	NYGC	4907
readname problem	badreadname, inferred	ERR3242676	2019-03-25T00:00:00Z	9851	Illumina NovaSeq 6000	ERP114329	NYGC	4907
readname problem	badreadname, inferred	ERR3242677	2019-03-25T00:00:00Z	11537	Illumina NovaSeq 6000	ERP114329	NYGC	4907
readname problem	badreadname, inferred	ERR3242678	2019-03-25T00:00:00Z	10009	Illumina NovaSeq 6000	ERP114329	NYGC	4907
readname problem	badreadname, inferred	ERR3242681	2019-03-25T00:00:00Z	10181	Illumina NovaSeq 6000	ERP114329	NYGC	4907
readname problem	badreadname, inferred	ERR3242682	2019-03-25T00:00:00Z	10334	Illumina NovaSeq 6000	ERP114329	NYGC	4907
readname problem	badreadname, inferred	ERR3242683	2019-03-25T00:00:00Z	10173	Illumina NovaSeq 6000	ERP114329	NYGC	4907
readname problem	badreadname, inferred	ERR3242684	2019-03-25T00:00:00Z	10648	Illumina NovaSeq 6000	ERP114329	NYGC	4907
readname problem	badreadname, inferred	ERR3242685	2019-03-25T00:00:00Z	11720	Illumina NovaSeq 6000	ERP114329	NYGC	4907
readname problem	badreadname, inferred	ERR3242686	2019-03-25T00:00:00Z	10565	Illumina NovaSeq 6000	ERP114329	NYGC	4907
readname problem	badreadname, inferred	ERR3242687	2019-03-25T00:00:00Z	12834	Illumina NovaSeq 6000	ERP114329	NYGC	4907
readname problem	badreadname, inferred	ERR3242688	2019-03-25T00:00:00Z	10993	Illumina NovaSeq 6000	ERP114329	NYGC	4907
readname problem	badreadname, inferred	ERR3242689	2019-03-25T00:00:00Z	10264	Illumina NovaSeq 6000	ERP114329	NYGC	4907
readname problem	badreadname, inferred	ERR3242690	2019-03-25T00:00:00Z	9714	Illumina NovaSeq 6000	ERP114329	NYGC	4907
readname problem	badreadname, inferred	ERR3242691	2019-03-25T00:00:00Z	11468	Illumina NovaSeq 6000	ERP114329	NYGC	4907
readname problem	badreadname, inferred	ERR3242692	2019-03-25T00:00:00Z	11462	Illumina NovaSeq 6000	ERP114329	NYGC	4907
readname problem	badreadname, inferred	ERR3242695	2019-03-25T00:00:00Z	13180	Illumina NovaSeq 6000	ERP114329	NYGC	4907
readname problem	badreadname, inferred	ERR3242696	2019-03-25T00:00:00Z	9943	Illumina NovaSeq 6000	ERP114329	NYGC	4907
readname problem	badreadname, inferred	ERR3242697	2019-03-25T00:00:00Z	10316	Illumina NovaSeq 6000	ERP114329	NYGC	4907
readname problem	badreadname, inferred	ERR3242698	2019-03-25T00:00:00Z	10437	Illumina NovaSeq 6000	ERP114329	NYGC	4907
readname problem	badreadname, inferred	ERR3242699	2019-03-25T00:00:00Z	10494	Illumina NovaSeq 6000	ERP114329	NYGC	4907
readname problem	badreadname, inferred	ERR3242700	2019-03-25T00:00:00Z	10674	Illumina NovaSeq 6000	ERP114329	NYGC	4907
readname problem	badreadname, inferred	ERR3242701	2019-03-25T00:00:00Z	12323	Illumina NovaSeq 6000	ERP114329	NYGC	4907
readname problem	badreadname, inferred	ERR3242702	2019-03-25T00:00:00Z	10391	Illumina NovaSeq 6000	ERP114329	NYGC	4907
readname problem	badreadname, inferred	ERR3242703	2019-03-25T00:00:00Z	8987	Illumina NovaSeq 6000	ERP114329	NYGC	4907
readname problem	badreadname, inferred	ERR3242704	2019-03-25T00:00:00Z	11408	Illumina NovaSeq 6000	ERP114329	NYGC	4907
readname problem	badreadname, inferred	ERR3242705	2019-03-25T00:00:00Z	10263	Illumina NovaSeq 6000	ERP114329	NYGC	4907
readname problem	badreadname, inferred	ERR3242706	2019-03-25T00:00:00Z	10275	Illumina NovaSeq 6000	ERP114329	NYGC	4907
readname problem	badreadname, inferred	ERR3242707	2019-03-25T00:00:00Z	12861	Illumina NovaSeq 6000	ERP114329	NYGC	4907
readname problem	badreadname, inferred	ERR3242708	2019-03-25T00:00:00Z	10820	Illumina NovaSeq 6000	ERP114329	NYGC	4907
readname problem	badreadname, inferred	ERR3242709	2019-03-25T00:00:00Z	9854	Illumina NovaSeq 6000	ERP114329	NYGC	4907
readname problem	badreadname, inferred	ERR3242710	2019-03-25T00:00:00Z	10276	Illumina NovaSeq 6000	ERP114329	NYGC	4907
readname problem	badreadname, inferred	ERR3242711	2019-03-25T00:00:00Z	10181	Illumina NovaSeq 6000	ERP114329	NYGC	4907
readname problem	badreadname, inferred	ERR3242712	2019-03-25T00:00:00Z	13027	Illumina NovaSeq 6000	ERP114329	NYGC	4907
readname problem	badreadname, inferred	ERR3242713	2019-03-25T00:00:00Z	9707	Illumina NovaSeq 6000	ERP114329	NYGC	4907
readname problem	badreadname, inferred	ERR3242714	2019-03-25T00:00:00Z	11176	Illumina NovaSeq 6000	ERP114329	NYGC	4907
readname problem	badreadname, inferred	ERR3242715	2019-03-25T00:00:00Z	10771	Illumina NovaSeq 6000	ERP114329	NYGC	4907
readname problem	badreadname, inferred	ERR3242716	2019-03-25T00:00:00Z	9845	Illumina NovaSeq 6000	ERP114329	NYGC	4907
readname problem	badreadname, inferred	ERR3242717	2019-03-25T00:00:00Z	10258	Illumina NovaSeq 6000	ERP114329	NYGC	4907
readname problem	badreadname, inferred	ERR3242718	2019-03-25T00:00:00Z	10567	Illumina NovaSeq 6000	ERP114329	NYGC	4907
readname problem	badreadname, inferred	ERR3242719	2019-03-25T00:00:00Z	10595	Illumina NovaSeq 6000	ERP114329	NYGC	4907
readname problem	badreadname, inferred	ERR3242720	2019-03-25T00:00:00Z	12290	Illumina NovaSeq 6000	ERP114329	NYGC	4907
readname problem	badreadname, inferred	ERR3242721	2019-03-25T00:00:00Z	10916	Illumina NovaSeq 6000	ERP114329	NYGC	4907
readname problem	badreadname, inferred	ERR3242722	2019-03-25T00:00:00Z	11290	Illumina NovaSeq 6000	ERP114329	NYGC	4907
readname problem	badreadname, inferred	ERR3242723	2019-03-25T00:00:00Z	10320	Illumina NovaSeq 6000	ERP114329	NYGC	4907
readname problem	badreadname, inferred	ERR3242724	2019-03-25T00:00:00Z	10460	Illumina NovaSeq 6000	ERP114329	NYGC	4907
readname problem	badreadname, inferred	ERR3242725	2019-03-25T00:00:00Z	10137	Illumina NovaSeq 6000	ERP114329	NYGC	4907
readname problem	badreadname, inferred	ERR3242726	2019-03-25T00:00:00Z	10369	Illumina NovaSeq 6000	ERP114329	NYGC	4907
readname problem	badreadname, inferred	ERR3242727	2019-03-25T00:00:00Z	10618	Illumina NovaSeq 6000	ERP114329	NYGC	4907
readname problem	badreadname, inferred	ERR3242728	2019-03-25T00:00:00Z	12516	Illumina NovaSeq 6000	ERP114329	NYGC	4907
readname problem	badreadname, inferred	ERR3242729	2019-03-25T00:00:00Z	12303	Illumina NovaSeq 6000	ERP114329	NYGC	4907
readname problem	badreadname, inferred	ERR3242730	2019-03-25T00:00:00Z	11296	Illumina NovaSeq 6000	ERP114329	NYGC	4907
readname problem	badreadname, inferred	ERR3242731	2019-03-25T00:00:00Z	10650	Illumina NovaSeq 6000	ERP114329	NYGC	4907
readname problem	badreadname, inferred	ERR3242732	2019-03-25T00:00:00Z	10986	Illumina NovaSeq 6000	ERP114329	NYGC	4907
readname problem	badreadname, inferred	ERR3242734	2019-03-25T00:00:00Z	10638	Illumina NovaSeq 6000	ERP114329	NYGC	4907
readname problem	badreadname, inferred	ERR3242735	2019-03-25T00:00:00Z	10443	Illumina NovaSeq 6000	ERP114329	NYGC	4907
readname problem	badreadname, inferred	ERR3242736	2019-03-25T00:00:00Z	10510	Illumina NovaSeq 6000	ERP114329	NYGC	4907
readname problem	badreadname, inferred	ERR3242737	2019-03-25T00:00:00Z	10046	Illumina NovaSeq 6000	ERP114329	NYGC	4907
readname problem	badreadname, inferred	ERR3242738	2019-03-25T00:00:00Z	10011	Illumina NovaSeq 6000	ERP114329	NYGC	4907
readname problem	badreadname, inferred	ERR3242739	2019-03-25T00:00:00Z	10704	Illumina NovaSeq 6000	ERP114329	NYGC	4907
readname problem	badreadname, inferred	ERR3242740	2019-03-25T00:00:00Z	10483	Illumina NovaSeq 6000	ERP114329	NYGC	4907
readname problem	badreadname, inferred	ERR3242741	2019-03-25T00:00:00Z	9393	Illumina NovaSeq 6000	ERP114329	NYGC	4907
readname problem	badreadname, inferred	ERR3242742	2019-03-25T00:00:00Z	10183	Illumina NovaSeq 6000	ERP114329	NYGC	4907
readname problem	badreadname, inferred	ERR3242743	2019-03-25T00:00:00Z	10766	Illumina NovaSeq 6000	ERP114329	NYGC	4907
readname problem	badreadname, inferred	ERR3242744	2019-03-25T00:00:00Z	12660	Illumina NovaSeq 6000	ERP114329	NYGC	4907
readname problem	badreadname, inferred	ERR3242745	2019-03-25T00:00:00Z	10302	Illumina NovaSeq 6000	ERP114329	NYGC	4907
readname problem	badreadname, inferred	ERR3242746	2019-03-25T00:00:00Z	10355	Illumina NovaSeq 6000	ERP114329	NYGC	4907
readname problem	badreadname, inferred	ERR3242747	2019-03-25T00:00:00Z	10570	Illumina NovaSeq 6000	ERP114329	NYGC	4907
readname problem	badreadname, inferred	ERR3242749	2019-03-25T00:00:00Z	10407	Illumina NovaSeq 6000	ERP114329	NYGC	4907
readname problem	badreadname, inferred	ERR3242750	2019-03-25T00:00:00Z	10655	Illumina NovaSeq 6000	ERP114329	NYGC	4907
readname problem	badreadname, inferred	ERR3242752	2019-03-25T00:00:00Z	11002	Illumina NovaSeq 6000	ERP114329	NYGC	4907
readname problem	badreadname, inferred	ERR3242754	2019-03-25T00:00:00Z	10622	Illumina NovaSeq 6000	ERP114329	NYGC	4907
readname problem	badreadname, inferred	ERR3242755	2019-03-25T00:00:00Z	10751	Illumina NovaSeq 6000	ERP114329	NYGC	4907
readname problem	badreadname, inferred	ERR3242756	2019-03-25T00:00:00Z	10297	Illumina NovaSeq 6000	ERP114329	NYGC	4907
readname problem	badreadname, inferred	ERR3242757	2019-03-25T00:00:00Z	10967	Illumina NovaSeq 6000	ERP114329	NYGC	4907
readname problem	badreadname, inferred	ERR3242758	2019-03-25T00:00:00Z	10479	Illumina NovaSeq 6000	ERP114329	NYGC	4907
readname problem	badreadname, inferred	ERR3242759	2019-03-25T00:00:00Z	10698	Illumina NovaSeq 6000	ERP114329	NYGC	4907
readname problem	badreadname, inferred	ERR3242760	2019-03-25T00:00:00Z	9098	Illumina NovaSeq 6000	ERP114329	NYGC	4907
readname problem	badreadname, inferred	ERR3242761	2019-03-25T00:00:00Z	10764	Illumina NovaSeq 6000	ERP114329	NYGC	4907
readname problem	badreadname, inferred	ERR3242762	2019-03-25T00:00:00Z	10921	Illumina NovaSeq 6000	ERP114329	NYGC	4907
readname problem	badreadname, inferred	ERR3242763	2019-03-25T00:00:00Z	10269	Illumina NovaSeq 6000	ERP114329	NYGC	4907
readname problem	badreadname, inferred	ERR3242764	2019-03-25T00:00:00Z	12104	Illumina NovaSeq 6000	ERP114329	NYGC	4907
readname problem	badreadname, inferred	ERR3242765	2019-03-25T00:00:00Z	10751	Illumina NovaSeq 6000	ERP114329	NYGC	4907
readname problem	badreadname, inferred	ERR3242766	2019-03-25T00:00:00Z	10086	Illumina NovaSeq 6000	ERP114329	NYGC	4907
readname problem	badreadname, inferred	ERR3242767	2019-03-25T00:00:00Z	11946	Illumina NovaSeq 6000	ERP114329	NYGC	4907
readname problem	badreadname, inferred	ERR3242768	2019-03-25T00:00:00Z	9450	Illumina NovaSeq 6000	ERP114329	NYGC	4907
readname problem	badreadname, inferred	ERR3242769	2019-03-25T00:00:00Z	10216	Illumina NovaSeq 6000	ERP114329	NYGC	4907
readname problem	badreadname, inferred	ERR3242770	2019-03-25T00:00:00Z	10094	Illumina NovaSeq 6000	ERP114329	NYGC	4907
readname problem	badreadname, inferred	ERR3242771	2019-03-25T00:00:00Z	10066	Illumina NovaSeq 6000	ERP114329	NYGC	4907
readname problem	badreadname, inferred	ERR3242772	2019-03-25T00:00:00Z	10049	Illumina NovaSeq 6000	ERP114329	NYGC	4907
readname problem	badreadname, inferred	ERR3242773	2019-03-25T00:00:00Z	10210	Illumina NovaSeq 6000	ERP114329	NYGC	4907
readname problem	badreadname, inferred	ERR3242774	2019-03-25T00:00:00Z	10651	Illumina NovaSeq 6000	ERP114329	NYGC	4907
readname problem	badreadname, inferred	ERR3242775	2019-03-25T00:00:00Z	10025	Illumina NovaSeq 6000	ERP114329	NYGC	4907
readname problem	badreadname, inferred	ERR3242776	2019-03-25T00:00:00Z	11757	Illumina NovaSeq 6000	ERP114329	NYGC	4907
readname problem	badreadname, inferred	ERR3242777	2019-03-25T00:00:00Z	10119	Illumina NovaSeq 6000	ERP114329	NYGC	4907
readname problem	badreadname, inferred	ERR3242778	2019-03-25T00:00:00Z	11012	Illumina NovaSeq 6000	ERP114329	NYGC	4907
readname problem	badreadname, inferred	ERR3242779	2019-03-25T00:00:00Z	11263	Illumina NovaSeq 6000	ERP114329	NYGC	4907
readname problem	badreadname, inferred	ERR3242780	2019-03-25T00:00:00Z	12425	Illumina NovaSeq 6000	ERP114329	NYGC	4907
readname problem	badreadname, inferred	ERR3242781	2019-03-25T00:00:00Z	10710	Illumina NovaSeq 6000	ERP114329	NYGC	4907
readname problem	badreadname, inferred	ERR3242782	2019-03-25T00:00:00Z	10656	Illumina NovaSeq 6000	ERP114329	NYGC	4907
readname problem	badreadname, inferred	ERR3242784	2019-03-25T00:00:00Z	9712	Illumina NovaSeq 6000	ERP114329	NYGC	4907
readname problem	badreadname, inferred	ERR3242785	2019-03-25T00:00:00Z	10190	Illumina NovaSeq 6000	ERP114329	NYGC	4907
readname problem	badreadname, inferred	ERR3242786	2019-03-25T00:00:00Z	13156	Illumina NovaSeq 6000	ERP114329	NYGC	4907
readname problem	badreadname, inferred	ERR3242787	2019-03-25T00:00:00Z	10630	Illumina NovaSeq 6000	ERP114329	NYGC	4907
readname problem	badreadname, inferred	ERR3242788	2019-03-25T00:00:00Z	10849	Illumina NovaSeq 6000	ERP114329	NYGC	4907
readname problem	badreadname, inferred	ERR3242789	2019-03-25T00:00:00Z	10973	Illumina NovaSeq 6000	ERP114329	NYGC	4907
readname problem	badreadname, inferred	ERR3242790	2019-03-25T00:00:00Z	10247	Illumina NovaSeq 6000	ERP114329	NYGC	4907
readname problem	badreadname, inferred	ERR3242792	2019-03-25T00:00:00Z	10715	Illumina NovaSeq 6000	ERP114329	NYGC	4907
readname problem	badreadname, inferred	ERR3242794	2019-03-25T00:00:00Z	10335	Illumina NovaSeq 6000	ERP114329	NYGC	4907
readname problem	badreadname, inferred	ERR3242795	2019-03-25T00:00:00Z	10196	Illumina NovaSeq 6000	ERP114329	NYGC	4907
readname problem	badreadname, inferred	ERR3242796	2019-03-25T00:00:00Z	12420	Illumina NovaSeq 6000	ERP114329	NYGC	4907
readname problem	badreadname, inferred	ERR3242797	2019-03-25T00:00:00Z	9936	Illumina NovaSeq 6000	ERP114329	NYGC	4907
readname problem	badreadname, inferred	ERR3242798	2019-03-25T00:00:00Z	10092	Illumina NovaSeq 6000	ERP114329	NYGC	4907
readname problem	badreadname, inferred	ERR3242799	2019-03-25T00:00:00Z	9642	Illumina NovaSeq 6000	ERP114329	NYGC	4907
readname problem	badreadname, inferred	ERR3242800	2019-03-25T00:00:00Z	10180	Illumina NovaSeq 6000	ERP114329	NYGC	4907
readname problem	badreadname, inferred	ERR3242801	2019-03-25T00:00:00Z	9900	Illumina NovaSeq 6000	ERP114329	NYGC	4907
readname problem	badreadname, inferred	ERR3242803	2019-03-25T00:00:00Z	10742	Illumina NovaSeq 6000	ERP114329	NYGC	4907
readname problem	badreadname, inferred	ERR3242804	2019-03-25T00:00:00Z	10340	Illumina NovaSeq 6000	ERP114329	NYGC	4907
readname problem	badreadname, inferred	ERR3242805	2019-03-25T00:00:00Z	12020	Illumina NovaSeq 6000	ERP114329	NYGC	4907
readname problem	badreadname, inferred	ERR3242806	2019-03-25T00:00:00Z	10126	Illumina NovaSeq 6000	ERP114329	NYGC	4907
readname problem	badreadname, inferred	ERR3242807	2019-03-25T00:00:00Z	10475	Illumina NovaSeq 6000	ERP114329	NYGC	4907
readname problem	badreadname, inferred	ERR3242808	2019-03-25T00:00:00Z	10468	Illumina NovaSeq 6000	ERP114329	NYGC	4907
readname problem	badreadname, inferred	ERR3242810	2019-03-25T00:00:00Z	9338	Illumina NovaSeq 6000	ERP114329	NYGC	4907
readname problem	badreadname, inferred	ERR3242811	2019-03-25T00:00:00Z	9124	Illumina NovaSeq 6000	ERP114329	NYGC	4907
readname problem	badreadname, inferred	ERR3242812	2019-03-25T00:00:00Z	9758	Illumina NovaSeq 6000	ERP114329	NYGC	4907
readname problem	badreadname, inferred	ERR3242813	2019-03-25T00:00:00Z	10529	Illumina NovaSeq 6000	ERP114329	NYGC	4907
readname problem	badreadname, inferred	ERR3242814	2019-03-25T00:00:00Z	10124	Illumina NovaSeq 6000	ERP114329	NYGC	4907
readname problem	badreadname, inferred	ERR3242815	2019-03-25T00:00:00Z	10289	Illumina NovaSeq 6000	ERP114329	NYGC	4907
readname problem	badreadname, inferred	ERR3242816	2019-03-25T00:00:00Z	10836	Illumina NovaSeq 6000	ERP114329	NYGC	4907
readname problem	badreadname, inferred	ERR3242817	2019-03-25T00:00:00Z	10032	Illumina NovaSeq 6000	ERP114329	NYGC	4907
readname problem	badreadname, inferred	ERR3242818	2019-03-25T00:00:00Z	12571	Illumina NovaSeq 6000	ERP114329	NYGC	4907
readname problem	badreadname, inferred	ERR3242819	2019-03-25T00:00:00Z	9364	Illumina NovaSeq 6000	ERP114329	NYGC	4907
readname problem	badreadname, inferred	ERR3242820	2019-03-25T00:00:00Z	9716	Illumina NovaSeq 6000	ERP114329	NYGC	4907
readname problem	badreadname, inferred	ERR3242821	2019-03-25T00:00:00Z	10262	Illumina NovaSeq 6000	ERP114329	NYGC	4907
readname problem	badreadname, inferred	ERR3242822	2019-03-25T00:00:00Z	9955	Illumina NovaSeq 6000	ERP114329	NYGC	4907
readname problem	badreadname, inferred	ERR3242823	2019-03-25T00:00:00Z	10030	Illumina NovaSeq 6000	ERP114329	NYGC	4907
readname problem	badreadname, inferred	ERR3242826	2019-03-25T00:00:00Z	8978	Illumina NovaSeq 6000	ERP114329	NYGC	4907
readname problem	badreadname, inferred	ERR3242827	2019-03-25T00:00:00Z	9715	Illumina NovaSeq 6000	ERP114329	NYGC	4907
readname problem	badreadname, inferred	ERR3242828	2019-03-25T00:00:00Z	9676	Illumina NovaSeq 6000	ERP114329	NYGC	4907
readname problem	badreadname, inferred	ERR3242830	2019-03-25T00:00:00Z	10059	Illumina NovaSeq 6000	ERP114329	NYGC	4907
readname problem	badreadname, inferred	ERR3242831	2019-03-25T00:00:00Z	9977	Illumina NovaSeq 6000	ERP114329	NYGC	4907
readname problem	badreadname, inferred	ERR3242832	2019-03-25T00:00:00Z	12496	Illumina NovaSeq 6000	ERP114329	NYGC	4907
readname problem	badreadname, inferred	ERR3242833	2019-03-25T00:00:00Z	10928	Illumina NovaSeq 6000	ERP114329	NYGC	4907
readname problem	badreadname, inferred	ERR3242834	2019-03-25T00:00:00Z	14530	Illumina NovaSeq 6000	ERP114329	NYGC	4907
readname problem	badreadname, inferred	ERR3242835	2019-03-25T00:00:00Z	11889	Illumina NovaSeq 6000	ERP114329	NYGC	4907
readname problem	badreadname, inferred	ERR3242836	2019-03-25T00:00:00Z	10418	Illumina NovaSeq 6000	ERP114329	NYGC	4907
readname problem	badreadname, inferred	ERR3242837	2019-03-25T00:00:00Z	11694	Illumina NovaSeq 6000	ERP114329	NYGC	4907
readname problem	badreadname, inferred	ERR3242838	2019-03-25T00:00:00Z	12390	Illumina NovaSeq 6000	ERP114329	NYGC	4907
readname problem	badreadname, inferred	ERR3242839	2019-03-25T00:00:00Z	11136	Illumina NovaSeq 6000	ERP114329	NYGC	4907
readname problem	badreadname, inferred	ERR3242840	2019-03-25T00:00:00Z	11444	Illumina NovaSeq 6000	ERP114329	NYGC	4907
readname problem	badreadname, inferred	ERR3242841	2019-03-25T00:00:00Z	10202	Illumina NovaSeq 6000	ERP114329	NYGC	4907
readname problem	badreadname, inferred	ERR3242842	2019-03-25T00:00:00Z	9740	Illumina NovaSeq 6000	ERP114329	NYGC	4907
readname problem	badreadname, inferred	ERR3242843	2019-03-25T00:00:00Z	10821	Illumina NovaSeq 6000	ERP114329	NYGC	4907
readname problem	badreadname, inferred	ERR3242844	2019-03-25T00:00:00Z	11460	Illumina NovaSeq 6000	ERP114329	NYGC	4907
readname problem	badreadname, inferred	ERR3242846	2019-03-25T00:00:00Z	10731	Illumina NovaSeq 6000	ERP114329	NYGC	4907
readname problem	badreadname, inferred	ERR3242847	2019-03-25T00:00:00Z	10890	Illumina NovaSeq 6000	ERP114329	NYGC	4907
readname problem	badreadname, inferred	ERR3242848	2019-03-25T00:00:00Z	10312	Illumina NovaSeq 6000	ERP114329	NYGC	4907
readname problem	badreadname, inferred	ERR3242849	2019-03-25T00:00:00Z	11149	Illumina NovaSeq 6000	ERP114329	NYGC	4907
readname problem	badreadname, inferred	ERR3242850	2019-03-25T00:00:00Z	10298	Illumina NovaSeq 6000	ERP114329	NYGC	4907
readname problem	badreadname, inferred	ERR3242852	2019-03-25T00:00:00Z	10356	Illumina NovaSeq 6000	ERP114329	NYGC	4907
readname problem	badreadname, inferred	ERR3242853	2019-03-25T00:00:00Z	9803	Illumina NovaSeq 6000	ERP114329	NYGC	4907
readname problem	badreadname, inferred	ERR3242854	2019-03-25T00:00:00Z	9795	Illumina NovaSeq 6000	ERP114329	NYGC	4907
readname problem	badreadname, inferred	ERR3242855	2019-03-25T00:00:00Z	11808	Illumina NovaSeq 6000	ERP114329	NYGC	4907
readname problem	badreadname, inferred	ERR3242856	2019-03-25T00:00:00Z	10404	Illumina NovaSeq 6000	ERP114329	NYGC	4907
readname problem	badreadname, inferred	ERR3242857	2019-03-25T00:00:00Z	11412	Illumina NovaSeq 6000	ERP114329	NYGC	4907
readname problem	badreadname, inferred	ERR3242858	2019-03-25T00:00:00Z	11231	Illumina NovaSeq 6000	ERP114329	NYGC	4907
readname problem	badreadname, inferred	ERR3242859	2019-03-25T00:00:00Z	12936	Illumina NovaSeq 6000	ERP114329	NYGC	4907
readname problem	badreadname, inferred	ERR3242860	2019-03-25T00:00:00Z	9618	Illumina NovaSeq 6000	ERP114329	NYGC	4907
readname problem	badreadname, inferred	ERR3242861	2019-03-25T00:00:00Z	12344	Illumina NovaSeq 6000	ERP114329	NYGC	4907
readname problem	badreadname, inferred	ERR3242863	2019-03-25T00:00:00Z	10800	Illumina NovaSeq 6000	ERP114329	NYGC	4907
readname problem	badreadname, inferred	ERR3242864	2019-03-25T00:00:00Z	11553	Illumina NovaSeq 6000	ERP114329	NYGC	4907
readname problem	badreadname, inferred	ERR3242865	2019-03-25T00:00:00Z	11982	Illumina NovaSeq 6000	ERP114329	NYGC	4907
readname problem	badreadname, inferred	ERR3242866	2019-03-25T00:00:00Z	12756	Illumina NovaSeq 6000	ERP114329	NYGC	4907
readname problem	badreadname, inferred	ERR3242867	2019-03-25T00:00:00Z	11457	Illumina NovaSeq 6000	ERP114329	NYGC	4907
readname problem	badreadname, inferred	ERR3242868	2019-03-25T00:00:00Z	12412	Illumina NovaSeq 6000	ERP114329	NYGC	4907
readname problem	badreadname, inferred	ERR3242869	2019-03-25T00:00:00Z	12480	Illumina NovaSeq 6000	ERP114329	NYGC	4907
readname problem	badreadname, inferred	ERR3242870	2019-03-25T00:00:00Z	11966	Illumina NovaSeq 6000	ERP114329	NYGC	4907
readname problem	badreadname, inferred	ERR3242871	2019-03-25T00:00:00Z	16375	Illumina NovaSeq 6000	ERP114329	NYGC	4907
readname problem	badreadname, inferred	ERR3242872	2019-03-25T00:00:00Z	9931	Illumina NovaSeq 6000	ERP114329	NYGC	4907
readname problem	badreadname, inferred	ERR3242874	2019-03-25T00:00:00Z	11076	Illumina NovaSeq 6000	ERP114329	NYGC	4907
readname problem	badreadname, inferred	ERR3242875	2019-03-25T00:00:00Z	11069	Illumina NovaSeq 6000	ERP114329	NYGC	4907
readname problem	badreadname, inferred	ERR3242876	2019-03-25T00:00:00Z	8837	Illumina NovaSeq 6000	ERP114329	NYGC	4907
readname problem	badreadname, inferred	ERR3242877	2019-03-25T00:00:00Z	12148	Illumina NovaSeq 6000	ERP114329	NYGC	4907
readname problem	badreadname, inferred	ERR3242878	2019-03-25T00:00:00Z	10072	Illumina NovaSeq 6000	ERP114329	NYGC	4907
readname problem	badreadname, inferred	ERR3242879	2019-03-25T00:00:00Z	11070	Illumina NovaSeq 6000	ERP114329	NYGC	4907
readname problem	badreadname, inferred	ERR3242881	2019-03-25T00:00:00Z	10801	Illumina NovaSeq 6000	ERP114329	NYGC	4907
readname problem	badreadname, inferred	ERR3242882	2019-03-25T00:00:00Z	10957	Illumina NovaSeq 6000	ERP114329	NYGC	4907
readname problem	badreadname, inferred	ERR3242883	2019-03-25T00:00:00Z	10047	Illumina NovaSeq 6000	ERP114329	NYGC	4907
readname problem	badreadname, inferred	ERR3242884	2019-03-25T00:00:00Z	9656	Illumina NovaSeq 6000	ERP114329	NYGC	4907
readname problem	badreadname, inferred	ERR3242885	2019-03-25T00:00:00Z	9549	Illumina NovaSeq 6000	ERP114329	NYGC	4907
readname problem	badreadname, inferred	ERR3242887	2019-03-25T00:00:00Z	9403	Illumina NovaSeq 6000	ERP114329	NYGC	4907
readname problem	badreadname, inferred	ERR3242889	2019-03-25T00:00:00Z	10520	Illumina NovaSeq 6000	ERP114329	NYGC	4907
readname problem	badreadname, inferred	ERR3242890	2019-03-25T00:00:00Z	9551	Illumina NovaSeq 6000	ERP114329	NYGC	4907
readname problem	badreadname, inferred	ERR3242891	2019-03-25T00:00:00Z	10252	Illumina NovaSeq 6000	ERP114329	NYGC	4907
readname problem	badreadname, inferred	ERR3242893	2019-03-25T00:00:00Z	10043	Illumina NovaSeq 6000	ERP114329	NYGC	4907
readname problem	badreadname, inferred	ERR3242894	2019-03-25T00:00:00Z	11216	Illumina NovaSeq 6000	ERP114329	NYGC	4907
readname problem	badreadname, inferred	ERR3242895	2019-03-25T00:00:00Z	10085	Illumina NovaSeq 6000	ERP114329	NYGC	4907
readname problem	badreadname, inferred	ERR3242897	2019-03-25T00:00:00Z	11430	Illumina NovaSeq 6000	ERP114329	NYGC	4907
readname problem	badreadname, inferred	ERR3242898	2019-03-25T00:00:00Z	11256	Illumina NovaSeq 6000	ERP114329	NYGC	4907
readname problem	badreadname, inferred	ERR3242899	2019-03-25T00:00:00Z	10267	Illumina NovaSeq 6000	ERP114329	NYGC	4907
readname problem	badreadname, inferred	ERR3242900	2019-03-25T00:00:00Z	10904	Illumina NovaSeq 6000	ERP114329	NYGC	4907
readname problem	badreadname, inferred	ERR3242901	2019-03-25T00:00:00Z	12003	Illumina NovaSeq 6000	ERP114329	NYGC	4907
readname problem	badreadname, inferred	ERR3242902	2019-03-25T00:00:00Z	12688	Illumina NovaSeq 6000	ERP114329	NYGC	4907
readname problem	badreadname, inferred	ERR3242903	2019-03-25T00:00:00Z	11244	Illumina NovaSeq 6000	ERP114329	NYGC	4907
readname problem	badreadname, inferred	ERR3242904	2019-03-25T00:00:00Z	9502	Illumina NovaSeq 6000	ERP114329	NYGC	4907
readname problem	badreadname, inferred	ERR3242905	2019-03-25T00:00:00Z	10772	Illumina NovaSeq 6000	ERP114329	NYGC	4907
readname problem	badreadname, inferred	ERR3242907	2019-03-25T00:00:00Z	11424	Illumina NovaSeq 6000	ERP114329	NYGC	4907
readname problem	badreadname, inferred	ERR3242908	2019-03-25T00:00:00Z	11803	Illumina NovaSeq 6000	ERP114329	NYGC	4907
readname problem	badreadname, inferred	ERR3242909	2019-03-25T00:00:00Z	11622	Illumina NovaSeq 6000	ERP114329	NYGC	4907
readname problem	badreadname, inferred	ERR3242910	2019-03-25T00:00:00Z	9064	Illumina NovaSeq 6000	ERP114329	NYGC	4907
readname problem	badreadname, inferred	ERR3242911	2019-03-25T00:00:00Z	10198	Illumina NovaSeq 6000	ERP114329	NYGC	4907
readname problem	badreadname, inferred	ERR3242912	2019-03-25T00:00:00Z	10646	Illumina NovaSeq 6000	ERP114329	NYGC	4907
readname problem	badreadname, inferred	ERR3242913	2019-03-25T00:00:00Z	11175	Illumina NovaSeq 6000	ERP114329	NYGC	4907
readname problem	badreadname, inferred	ERR3242914	2019-03-25T00:00:00Z	11085	Illumina NovaSeq 6000	ERP114329	NYGC	4907
readname problem	badreadname, inferred	ERR3242915	2019-03-25T00:00:00Z	10057	Illumina NovaSeq 6000	ERP114329	NYGC	4907
readname problem	badreadname, inferred	ERR3242916	2019-03-25T00:00:00Z	10204	Illumina NovaSeq 6000	ERP114329	NYGC	4907
readname problem	badreadname, inferred	ERR3242917	2019-03-25T00:00:00Z	9949	Illumina NovaSeq 6000	ERP114329	NYGC	4907
readname problem	badreadname, inferred	ERR3242918	2019-03-25T00:00:00Z	10255	Illumina NovaSeq 6000	ERP114329	NYGC	4907
readname problem	badreadname, inferred	ERR3242919	2019-03-25T00:00:00Z	10570	Illumina NovaSeq 6000	ERP114329	NYGC	4907
readname problem	badreadname, inferred	ERR3242921	2019-03-25T00:00:00Z	9868	Illumina NovaSeq 6000	ERP114329	NYGC	4907
readname problem	badreadname, inferred	ERR3242922	2019-03-25T00:00:00Z	11284	Illumina NovaSeq 6000	ERP114329	NYGC	4907
readname problem	badreadname, inferred	ERR3242923	2019-03-25T00:00:00Z	9478	Illumina NovaSeq 6000	ERP114329	NYGC	4907
readname problem	badreadname, inferred	ERR3242925	2019-03-25T00:00:00Z	11328	Illumina NovaSeq 6000	ERP114329	NYGC	4907
readname problem	badreadname, inferred	ERR3242926	2019-03-25T00:00:00Z	10136	Illumina NovaSeq 6000	ERP114329	NYGC	4907
readname problem	badreadname, inferred	ERR3242927	2019-03-25T00:00:00Z	13462	Illumina NovaSeq 6000	ERP114329	NYGC	4907
readname problem	badreadname, inferred	ERR3242928	2019-03-25T00:00:00Z	10050	Illumina NovaSeq 6000	ERP114329	NYGC	4907
readname problem	badreadname, inferred	ERR3242930	2019-03-25T00:00:00Z	9905	Illumina NovaSeq 6000	ERP114329	NYGC	4907
readname problem	badreadname, inferred	ERR3242931	2019-03-25T00:00:00Z	12345	Illumina NovaSeq 6000	ERP114329	NYGC	4907
readname problem	badreadname, inferred	ERR3242932	2019-03-25T00:00:00Z	12473	Illumina NovaSeq 6000	ERP114329	NYGC	4907
readname problem	badreadname, inferred	ERR3242934	2019-03-25T00:00:00Z	12028	Illumina NovaSeq 6000	ERP114329	NYGC	4907
readname problem	badreadname, inferred	ERR3242935	2019-03-25T00:00:00Z	9471	Illumina NovaSeq 6000	ERP114329	NYGC	4907
readname problem	badreadname, inferred	ERR3242936	2019-03-25T00:00:00Z	12467	Illumina NovaSeq 6000	ERP114329	NYGC	4907
readname problem	badreadname, inferred	ERR3242937	2019-03-25T00:00:00Z	11656	Illumina NovaSeq 6000	ERP114329	NYGC	4907
readname problem	badreadname, inferred	ERR3242938	2019-03-25T00:00:00Z	11573	Illumina NovaSeq 6000	ERP114329	NYGC	4907
readname problem	badreadname, inferred	ERR3242939	2019-03-25T00:00:00Z	11374	Illumina NovaSeq 6000	ERP114329	NYGC	4907
readname problem	badreadname, inferred	ERR3242940	2019-03-25T00:00:00Z	9924	Illumina NovaSeq 6000	ERP114329	NYGC	4907
readname problem	badreadname, inferred	ERR3242942	2019-03-25T00:00:00Z	10073	Illumina NovaSeq 6000	ERP114329	NYGC	4907
readname problem	badreadname, inferred	ERR3242943	2019-03-25T00:00:00Z	13024	Illumina NovaSeq 6000	ERP114329	NYGC	4907
readname problem	badreadname, inferred	ERR3242945	2019-03-25T00:00:00Z	10348	Illumina NovaSeq 6000	ERP114329	NYGC	4907
readname problem	badreadname, inferred	ERR3242946	2019-03-25T00:00:00Z	10535	Illumina NovaSeq 6000	ERP114329	NYGC	4907
readname problem	badreadname, inferred	ERR3242947	2019-03-25T00:00:00Z	12008	Illumina NovaSeq 6000	ERP114329	NYGC	4907
readname problem	badreadname, inferred	ERR3242948	2019-03-25T00:00:00Z	11040	Illumina NovaSeq 6000	ERP114329	NYGC	4907
readname problem	badreadname, inferred	ERR3242949	2019-03-25T00:00:00Z	9691	Illumina NovaSeq 6000	ERP114329	NYGC	4907
readname problem	badreadname, inferred	ERR3242950	2019-03-25T00:00:00Z	10882	Illumina NovaSeq 6000	ERP114329	NYGC	4907
readname problem	badreadname, inferred	ERR3242951	2019-03-25T00:00:00Z	14458	Illumina NovaSeq 6000	ERP114329	NYGC	4907
readname problem	badreadname, inferred	ERR3242952	2019-03-25T00:00:00Z	10657	Illumina NovaSeq 6000	ERP114329	NYGC	4907
readname problem	badreadname, inferred	ERR3242953	2019-03-25T00:00:00Z	9988	Illumina NovaSeq 6000	ERP114329	NYGC	4907
readname problem	badreadname, inferred	ERR3242954	2019-03-25T00:00:00Z	11487	Illumina NovaSeq 6000	ERP114329	NYGC	4907
readname problem	badreadname, inferred	ERR3242955	2019-03-25T00:00:00Z	13246	Illumina NovaSeq 6000	ERP114329	NYGC	4907
readname problem	badreadname, inferred	ERR3242956	2019-03-25T00:00:00Z	11226	Illumina NovaSeq 6000	ERP114329	NYGC	4907
readname problem	badreadname, inferred	ERR3242957	2019-03-25T00:00:00Z		Illumina NovaSeq 6000	ERP114329	NYGC	4907
readname problem	badreadname, inferred	ERR3242958	2019-03-25T00:00:00Z	9298	Illumina NovaSeq 6000	ERP114329	NYGC	4907
readname problem	badreadname, inferred	ERR3242959	2019-03-25T00:00:00Z		Illumina NovaSeq 6000	ERP114329	NYGC	4907
readname problem	badreadname, inferred	ERR3242960	2019-03-25T00:00:00Z		Illumina NovaSeq 6000	ERP114329	NYGC	4907
readname problem	badreadname, inferred	ERR3242961	2019-03-25T00:00:00Z		Illumina NovaSeq 6000	ERP114329	NYGC	4907
readname problem	badreadname, inferred	ERR3242962	2019-03-25T00:00:00Z		Illumina NovaSeq 6000	ERP114329	NYGC	4907
readname problem	badreadname, inferred	ERR3242963	2019-03-25T00:00:00Z	9835	Illumina NovaSeq 6000	ERP114329	NYGC	4907
readname problem	badreadname, inferred	ERR3242964	2019-03-25T00:00:00Z	9702	Illumina NovaSeq 6000	ERP114329	NYGC	4907
readname problem	badreadname, inferred	ERR3242965	2019-03-25T00:00:00Z	9692	Illumina NovaSeq 6000	ERP114329	NYGC	4907
readname problem	badreadname, inferred	ERR3242966	2019-03-25T00:00:00Z	12025	Illumina NovaSeq 6000	ERP114329	NYGC	4907
readname problem	badreadname, inferred	ERR3242967	2019-03-25T00:00:00Z	10284	Illumina NovaSeq 6000	ERP114329	NYGC	4907
readname problem	badreadname, inferred	ERR3242968	2019-03-25T00:00:00Z	11128	Illumina NovaSeq 6000	ERP114329	NYGC	4907
readname problem	badreadname, inferred	ERR3242969	2019-03-25T00:00:00Z	16335	Illumina NovaSeq 6000	ERP114329	NYGC	4907
readname problem	badreadname, inferred	ERR3242970	2019-03-25T00:00:00Z	10234	Illumina NovaSeq 6000	ERP114329	NYGC	4907
readname problem	badreadname, inferred	ERR3242971	2019-03-25T00:00:00Z	10372	Illumina NovaSeq 6000	ERP114329	NYGC	4907
readname problem	badreadname, inferred	ERR3242972	2019-03-25T00:00:00Z	11854	Illumina NovaSeq 6000	ERP114329	NYGC	4907
readname problem	badreadname, inferred	ERR3242973	2019-03-25T00:00:00Z		Illumina NovaSeq 6000	ERP114329	NYGC	4907
readname problem	badreadname, inferred	ERR3242974	2019-03-25T00:00:00Z		Illumina NovaSeq 6000	ERP114329	NYGC	4907
readname problem	badreadname, inferred	ERR3242975	2019-03-25T00:00:00Z		Illumina NovaSeq 6000	ERP114329	NYGC	4907
readname problem	badreadname, inferred	ERR3242976	2019-03-25T00:00:00Z	10529	Illumina NovaSeq 6000	ERP114329	NYGC	4907
readname problem	badreadname, inferred	ERR3242977	2019-03-25T00:00:00Z		Illumina NovaSeq 6000	ERP114329	NYGC	4907
readname problem	badreadname, inferred	ERR3242978	2019-03-25T00:00:00Z	12225	Illumina NovaSeq 6000	ERP114329	NYGC	4907
readname problem	badreadname, inferred	ERR3242979	2019-03-25T00:00:00Z	10867	Illumina NovaSeq 6000	ERP114329	NYGC	4907
readname problem	badreadname, inferred	ERR3242980	2019-03-25T00:00:00Z	11640	Illumina NovaSeq 6000	ERP114329	NYGC	4907
readname problem	badreadname, inferred	ERR3242981	2019-03-25T00:00:00Z	11678	Illumina NovaSeq 6000	ERP114329	NYGC	4907
readname problem	badreadname, inferred	ERR3242982	2019-03-25T00:00:00Z	12002	Illumina NovaSeq 6000	ERP114329	NYGC	4907
readname problem	badreadname, inferred	ERR3242983	2019-03-25T00:00:00Z	11290	Illumina NovaSeq 6000	ERP114329	NYGC	4907
readname problem	badreadname, inferred	ERR3242984	2019-03-25T00:00:00Z	11174	Illumina NovaSeq 6000	ERP114329	NYGC	4907
readname problem	badreadname, inferred	ERR3242985	2019-03-25T00:00:00Z	10875	Illumina NovaSeq 6000	ERP114329	NYGC	4907
readname problem	badreadname, inferred	ERR3242986	2019-03-25T00:00:00Z	11437	Illumina NovaSeq 6000	ERP114329	NYGC	4907
readname problem	badreadname, inferred	ERR3242987	2019-03-25T00:00:00Z	9484	Illumina NovaSeq 6000	ERP114329	NYGC	4907
readname problem	badreadname, inferred	ERR3242988	2019-03-25T00:00:00Z	11661	Illumina NovaSeq 6000	ERP114329	NYGC	4907
readname problem	badreadname, inferred	ERR3242989	2019-03-25T00:00:00Z	10761	Illumina NovaSeq 6000	ERP114329	NYGC	4907
readname problem	badreadname, inferred	ERR3242990	2019-03-25T00:00:00Z	9943	Illumina NovaSeq 6000	ERP114329	NYGC	4907
readname problem	badreadname, inferred	ERR3242991	2019-03-25T00:00:00Z	11552	Illumina NovaSeq 6000	ERP114329	NYGC	4907
readname problem	badreadname, inferred	ERR3242993	2019-03-25T00:00:00Z		Illumina NovaSeq 6000	ERP114329	NYGC	4907
readname problem	badreadname, inferred	ERR3242994	2019-03-25T00:00:00Z	10029	Illumina NovaSeq 6000	ERP114329	NYGC	4907
readname problem	badreadname, inferred	ERR3242995	2019-03-25T00:00:00Z	10870	Illumina NovaSeq 6000	ERP114329	NYGC	4907
readname problem	badreadname, inferred	ERR3242996	2019-03-25T00:00:00Z		Illumina NovaSeq 6000	ERP114329	NYGC	4907
readname problem	badreadname, inferred	ERR3242997	2019-03-25T00:00:00Z		Illumina NovaSeq 6000	ERP114329	NYGC	4907
readname problem	badreadname, inferred	ERR3242998	2019-03-25T00:00:00Z		Illumina NovaSeq 6000	ERP114329	NYGC	4907
readname problem	badreadname, inferred	ERR3242999	2019-03-25T00:00:00Z		Illumina NovaSeq 6000	ERP114329	NYGC	4907
readname problem	badreadname, inferred	ERR3243000	2019-03-25T00:00:00Z		Illumina NovaSeq 6000	ERP114329	NYGC	4907
readname problem	badreadname, inferred	ERR3243002	2019-03-25T00:00:00Z		Illumina NovaSeq 6000	ERP114329	NYGC	4907
readname problem	badreadname, inferred	ERR3243003	2019-03-25T00:00:00Z		Illumina NovaSeq 6000	ERP114329	NYGC	4907
readname problem	badreadname, inferred	ERR3243004	2019-03-25T00:00:00Z		Illumina NovaSeq 6000	ERP114329	NYGC	4907
readname problem	badreadname, inferred	ERR3243005	2019-03-25T00:00:00Z		Illumina NovaSeq 6000	ERP114329	NYGC	4907
readname problem	badreadname, inferred	ERR3243006	2019-03-25T00:00:00Z		Illumina NovaSeq 6000	ERP114329	NYGC	4907
readname problem	badreadname, inferred	ERR3243007	2019-03-25T00:00:00Z		Illumina NovaSeq 6000	ERP114329	NYGC	4907
readname problem	badreadname, inferred	ERR3243008	2019-03-25T00:00:00Z		Illumina NovaSeq 6000	ERP114329	NYGC	4907
readname problem	badreadname, inferred	ERR3243009	2019-03-25T00:00:00Z		Illumina NovaSeq 6000	ERP114329	NYGC	4907
readname problem	badreadname, inferred	ERR3243010	2019-03-25T00:00:00Z		Illumina NovaSeq 6000	ERP114329	NYGC	4907
readname problem	badreadname, inferred	ERR3243011	2019-03-25T00:00:00Z		Illumina NovaSeq 6000	ERP114329	NYGC	4907
readname problem	badreadname, inferred	ERR3243012	2019-03-25T00:00:00Z		Illumina NovaSeq 6000	ERP114329	NYGC	4907
readname problem	badreadname, inferred	ERR3243013	2019-03-25T00:00:00Z		Illumina NovaSeq 6000	ERP114329	NYGC	4907
readname problem	badreadname, inferred	ERR3243014	2019-03-25T00:00:00Z		Illumina NovaSeq 6000	ERP114329	NYGC	4907
readname problem	badreadname, inferred	ERR3243015	2019-03-25T00:00:00Z		Illumina NovaSeq 6000	ERP114329	NYGC	4907
readname problem	badreadname, inferred	ERR3243016	2019-03-25T00:00:00Z		Illumina NovaSeq 6000	ERP114329	NYGC	4907
readname problem	badreadname, inferred	ERR3243017	2019-03-25T00:00:00Z		Illumina NovaSeq 6000	ERP114329	NYGC	4907
readname problem	badreadname, inferred	ERR3243018	2019-03-25T00:00:00Z		Illumina NovaSeq 6000	ERP114329	NYGC	4907
readname problem	badreadname, inferred	ERR3243019	2019-03-25T00:00:00Z		Illumina NovaSeq 6000	ERP114329	NYGC	4907
readname problem	badreadname, inferred	ERR3243020	2019-03-25T00:00:00Z		Illumina NovaSeq 6000	ERP114329	NYGC	4907
readname problem	badreadname, inferred	ERR3243021	2019-03-25T00:00:00Z	10317	Illumina NovaSeq 6000	ERP114329	NYGC	4907
readname problem	badreadname, inferred	ERR3243022	2019-03-25T00:00:00Z		Illumina NovaSeq 6000	ERP114329	NYGC	4907
readname problem	badreadname, inferred	ERR3243023	2019-03-25T00:00:00Z		Illumina NovaSeq 6000	ERP114329	NYGC	4907
readname problem	badreadname, inferred	ERR3243024	2019-03-25T00:00:00Z		Illumina NovaSeq 6000	ERP114329	NYGC	4907
readname problem	badreadname, inferred	ERR3243025	2019-03-25T00:00:00Z		Illumina NovaSeq 6000	ERP114329	NYGC	4907
readname problem	badreadname, inferred	ERR3243026	2019-03-25T00:00:00Z	9614	Illumina NovaSeq 6000	ERP114329	NYGC	4907
readname problem	badreadname, inferred	ERR3243027	2019-03-25T00:00:00Z	10231	Illumina NovaSeq 6000	ERP114329	NYGC	4907
readname problem	badreadname, inferred	ERR3243028	2019-03-25T00:00:00Z	9060	Illumina NovaSeq 6000	ERP114329	NYGC	4907
readname problem	badreadname, inferred	ERR3243029	2019-03-25T00:00:00Z	9767	Illumina NovaSeq 6000	ERP114329	NYGC	4907
readname problem	badreadname, inferred	ERR3243030	2019-03-25T00:00:00Z	13073	Illumina NovaSeq 6000	ERP114329	NYGC	4907
readname problem	badreadname, inferred	ERR3243032	2019-03-25T00:00:00Z	10093	Illumina NovaSeq 6000	ERP114329	NYGC	4907
readname problem	badreadname, inferred	ERR3243033	2019-03-25T00:00:00Z	10883	Illumina NovaSeq 6000	ERP114329	NYGC	4907
readname problem	badreadname, inferred	ERR3243034	2019-03-25T00:00:00Z	10440	Illumina NovaSeq 6000	ERP114329	NYGC	4907
readname problem	badreadname, inferred	ERR3243035	2019-03-25T00:00:00Z	9497	Illumina NovaSeq 6000	ERP114329	NYGC	4907
readname problem	badreadname, inferred	ERR3243036	2019-03-25T00:00:00Z	12377	Illumina NovaSeq 6000	ERP114329	NYGC	4907
readname problem	badreadname, inferred	ERR3243037	2019-03-25T00:00:00Z	11350	Illumina NovaSeq 6000	ERP114329	NYGC	4907
readname problem	badreadname, inferred	ERR3243038	2019-03-25T00:00:00Z	10455	Illumina NovaSeq 6000	ERP114329	NYGC	4907
readname problem	badreadname, inferred	ERR3243039	2019-03-25T00:00:00Z	9921	Illumina NovaSeq 6000	ERP114329	NYGC	4907
readname problem	badreadname, inferred	ERR3243040	2019-03-25T00:00:00Z	10651	Illumina NovaSeq 6000	ERP114329	NYGC	4907
readname problem	badreadname, inferred	ERR3243041	2019-03-25T00:00:00Z	10773	Illumina NovaSeq 6000	ERP114329	NYGC	4907
readname problem	badreadname, inferred	ERR3243042	2019-03-25T00:00:00Z	13263	Illumina NovaSeq 6000	ERP114329	NYGC	4907
readname problem	badreadname, inferred	ERR3243043	2019-03-25T00:00:00Z	10130	Illumina NovaSeq 6000	ERP114329	NYGC	4907
readname problem	badreadname, inferred	ERR3243044	2019-03-25T00:00:00Z	10667	Illumina NovaSeq 6000	ERP114329	NYGC	4907
readname problem	badreadname, inferred	ERR3243045	2019-03-25T00:00:00Z	10668	Illumina NovaSeq 6000	ERP114329	NYGC	4907
readname problem	badreadname, inferred	ERR3243046	2019-03-25T00:00:00Z	12355	Illumina NovaSeq 6000	ERP114329	NYGC	4907
readname problem	badreadname, inferred	ERR3243047	2019-03-25T00:00:00Z	11044	Illumina NovaSeq 6000	ERP114329	NYGC	4907
readname problem	badreadname, inferred	ERR3243048	2019-03-25T00:00:00Z	9900	Illumina NovaSeq 6000	ERP114329	NYGC	4907
readname problem	badreadname, inferred	ERR3243050	2019-03-25T00:00:00Z	12548	Illumina NovaSeq 6000	ERP114329	NYGC	4907
readname problem	badreadname, inferred	ERR3243051	2019-03-25T00:00:00Z	10403	Illumina NovaSeq 6000	ERP114329	NYGC	4907
readname problem	badreadname, inferred	ERR3243052	2019-03-25T00:00:00Z	10708	Illumina NovaSeq 6000	ERP114329	NYGC	4907
readname problem	badreadname, inferred	ERR3243054	2019-03-25T00:00:00Z	10054	Illumina NovaSeq 6000	ERP114329	NYGC	4907
readname problem	badreadname, inferred	ERR3243055	2019-03-25T00:00:00Z	12083	Illumina NovaSeq 6000	ERP114329	NYGC	4907
readname problem	badreadname, inferred	ERR3243056	2019-03-25T00:00:00Z	12417	Illumina NovaSeq 6000	ERP114329	NYGC	4907
readname problem	badreadname, inferred	ERR3243057	2019-03-25T00:00:00Z	9908	Illumina NovaSeq 6000	ERP114329	NYGC	4907
readname problem	badreadname, inferred	ERR3243058	2019-03-25T00:00:00Z	13557	Illumina NovaSeq 6000	ERP114329	NYGC	4907
readname problem	badreadname, inferred	ERR3243059	2019-03-25T00:00:00Z	11973	Illumina NovaSeq 6000	ERP114329	NYGC	4907
readname problem	badreadname, inferred	ERR3243060	2019-03-25T00:00:00Z	14570	Illumina NovaSeq 6000	ERP114329	NYGC	4907
readname problem	badreadname, inferred	ERR3243061	2019-03-25T00:00:00Z	13248	Illumina NovaSeq 6000	ERP114329	NYGC	4907
readname problem	badreadname, inferred	ERR3243062	2019-03-25T00:00:00Z	14126	Illumina NovaSeq 6000	ERP114329	NYGC	4907
readname problem	badreadname, inferred	ERR3243063	2019-03-25T00:00:00Z	13982	Illumina NovaSeq 6000	ERP114329	NYGC	4907
readname problem	badreadname, inferred	ERR3243064	2019-03-25T00:00:00Z	12235	Illumina NovaSeq 6000	ERP114329	NYGC	4907
readname problem	badreadname, inferred	ERR3243065	2019-03-25T00:00:00Z	11880	Illumina NovaSeq 6000	ERP114329	NYGC	4907
readname problem	badreadname, inferred	ERR3243066	2019-03-25T00:00:00Z	15551	Illumina NovaSeq 6000	ERP114329	NYGC	4907
readname problem	badreadname, inferred	ERR3243067	2019-03-25T00:00:00Z	12915	Illumina NovaSeq 6000	ERP114329	NYGC	4907
readname problem	badreadname, inferred	ERR3243068	2019-03-25T00:00:00Z	12936	Illumina NovaSeq 6000	ERP114329	NYGC	4907
readname problem	badreadname, inferred	ERR3243069	2019-03-25T00:00:00Z	11226	Illumina NovaSeq 6000	ERP114329	NYGC	4907
readname problem	badreadname, inferred	ERR3243070	2019-03-25T00:00:00Z	10919	Illumina NovaSeq 6000	ERP114329	NYGC	4907
readname problem	badreadname, inferred	ERR3243071	2019-03-25T00:00:00Z	13523	Illumina NovaSeq 6000	ERP114329	NYGC	4907
readname problem	badreadname, inferred	ERR3243072	2019-03-25T00:00:00Z	10272	Illumina NovaSeq 6000	ERP114329	NYGC	4907
readname problem	badreadname, inferred	ERR3243073	2019-03-25T00:00:00Z	25589	Illumina NovaSeq 6000	ERP114329	NYGC	4907
readname problem	badreadname, inferred	ERR3243074	2019-03-25T00:00:00Z	14878	Illumina NovaSeq 6000	ERP114329	NYGC	4907
readname problem	badreadname, inferred	ERR3243076	2019-03-25T00:00:00Z	12340	Illumina NovaSeq 6000	ERP114329	NYGC	4907
readname problem	badreadname, inferred	ERR3243079	2019-03-25T00:00:00Z	11966	Illumina NovaSeq 6000	ERP114329	NYGC	4907
readname problem	badreadname, inferred	ERR3243080	2019-03-25T00:00:00Z	12261	Illumina NovaSeq 6000	ERP114329	NYGC	4907
readname problem	badreadname, inferred	ERR3243081	2019-03-25T00:00:00Z	13864	Illumina NovaSeq 6000	ERP114329	NYGC	4907
readname problem	badreadname, inferred	ERR3243082	2019-03-25T00:00:00Z	12384	Illumina NovaSeq 6000	ERP114329	NYGC	4907
readname problem	badreadname, inferred	ERR3243083	2019-03-25T00:00:00Z	11323	Illumina NovaSeq 6000	ERP114329	NYGC	4907
readname problem	badreadname, inferred	ERR3243084	2019-03-25T00:00:00Z	12158	Illumina NovaSeq 6000	ERP114329	NYGC	4907
readname problem	badreadname, inferred	ERR3243085	2019-03-25T00:00:00Z	13358	Illumina NovaSeq 6000	ERP114329	NYGC	4907
readname problem	badreadname, inferred	ERR3243087	2019-03-25T00:00:00Z	11936	Illumina NovaSeq 6000	ERP114329	NYGC	4907
readname problem	badreadname, inferred	ERR3243088	2019-03-25T00:00:00Z	13322	Illumina NovaSeq 6000	ERP114329	NYGC	4907
readname problem	badreadname, inferred	ERR3243089	2019-03-25T00:00:00Z	13692	Illumina NovaSeq 6000	ERP114329	NYGC	4907
readname problem	badreadname, inferred	ERR3243090	2019-03-25T00:00:00Z	11730	Illumina NovaSeq 6000	ERP114329	NYGC	4907
readname problem	badreadname, inferred	ERR3243091	2019-03-25T00:00:00Z	10369	Illumina NovaSeq 6000	ERP114329	NYGC	4907
readname problem	badreadname, inferred	ERR3243094	2019-03-25T00:00:00Z	14935	Illumina NovaSeq 6000	ERP114329	NYGC	4907
readname problem	badreadname, inferred	ERR3243095	2019-03-25T00:00:00Z	15081	Illumina NovaSeq 6000	ERP114329	NYGC	4907
readname problem	badreadname, inferred	ERR3243096	2019-03-25T00:00:00Z	13801	Illumina NovaSeq 6000	ERP114329	NYGC	4907
readname problem	badreadname, inferred	ERR3243097	2019-03-25T00:00:00Z	11808	Illumina NovaSeq 6000	ERP114329	NYGC	4907
readname problem	badreadname, inferred	ERR3243098	2019-03-25T00:00:00Z	12552	Illumina NovaSeq 6000	ERP114329	NYGC	4907
readname problem	badreadname, inferred	ERR3243099	2019-03-25T00:00:00Z	13775	Illumina NovaSeq 6000	ERP114329	NYGC	4907
readname problem	badreadname, inferred	ERR3243100	2019-03-25T00:00:00Z	13082	Illumina NovaSeq 6000	ERP114329	NYGC	4907
readname problem	badreadname, inferred	ERR3243101	2019-03-25T00:00:00Z	13653	Illumina NovaSeq 6000	ERP114329	NYGC	4907
readname problem	badreadname, inferred	ERR3243102	2019-03-25T00:00:00Z	13545	Illumina NovaSeq 6000	ERP114329	NYGC	4907
readname problem	badreadname, inferred	ERR3243103	2019-03-25T00:00:00Z	12056	Illumina NovaSeq 6000	ERP114329	NYGC	4907
readname problem	badreadname, inferred	ERR3243104	2019-03-25T00:00:00Z	13529	Illumina NovaSeq 6000	ERP114329	NYGC	4907
readname problem	badreadname, inferred	ERR3243105	2019-03-25T00:00:00Z	11167	Illumina NovaSeq 6000	ERP114329	NYGC	4907
readname problem	badreadname, inferred	ERR3243106	2019-03-25T00:00:00Z	16057	Illumina NovaSeq 6000	ERP114329	NYGC	4907
readname problem	badreadname, inferred	ERR3243107	2019-03-25T00:00:00Z	10976	Illumina NovaSeq 6000	ERP114329	NYGC	4907
readname problem	badreadname, inferred	ERR3243108	2019-03-25T00:00:00Z	12411	Illumina NovaSeq 6000	ERP114329	NYGC	4907
readname problem	badreadname, inferred	ERR3243109	2019-03-25T00:00:00Z	13808	Illumina NovaSeq 6000	ERP114329	NYGC	4907
readname problem	badreadname, inferred	ERR3243110	2019-03-25T00:00:00Z	11221	Illumina NovaSeq 6000	ERP114329	NYGC	4907
readname problem	badreadname, inferred	ERR3243111	2019-03-25T00:00:00Z	14365	Illumina NovaSeq 6000	ERP114329	NYGC	4907
readname problem	badreadname, inferred	ERR3243112	2019-03-25T00:00:00Z	10850	Illumina NovaSeq 6000	ERP114329	NYGC	4907
readname problem	badreadname, inferred	ERR3243113	2019-03-25T00:00:00Z	13098	Illumina NovaSeq 6000	ERP114329	NYGC	4907
readname problem	badreadname, inferred	ERR3243114	2019-03-25T00:00:00Z	10339	Illumina NovaSeq 6000	ERP114329	NYGC	4907
readname problem	badreadname, inferred	ERR3243115	2019-03-25T00:00:00Z	12985	Illumina NovaSeq 6000	ERP114329	NYGC	4907
readname problem	badreadname, inferred	ERR3243116	2019-03-25T00:00:00Z	13365	Illumina NovaSeq 6000	ERP114329	NYGC	4907
readname problem	badreadname, inferred	ERR3243117	2019-03-25T00:00:00Z	14762	Illumina NovaSeq 6000	ERP114329	NYGC	4907
readname problem	badreadname, inferred	ERR3243118	2019-03-25T00:00:00Z	13064	Illumina NovaSeq 6000	ERP114329	NYGC	4907
readname problem	badreadname, inferred	ERR3243119	2019-03-25T00:00:00Z	11445	Illumina NovaSeq 6000	ERP114329	NYGC	4907
readname problem	badreadname, inferred	ERR3243121	2019-03-25T00:00:00Z	13411	Illumina NovaSeq 6000	ERP114329	NYGC	4907
readname problem	badreadname, inferred	ERR3243122	2019-03-25T00:00:00Z	12003	Illumina NovaSeq 6000	ERP114329	NYGC	4907
readname problem	badreadname, inferred	ERR3243124	2019-03-25T00:00:00Z	11936	Illumina NovaSeq 6000	ERP114329	NYGC	4907
readname problem	badreadname, inferred	ERR3243125	2019-03-25T00:00:00Z	13094	Illumina NovaSeq 6000	ERP114329	NYGC	4907
readname problem	badreadname, inferred	ERR3243126	2019-03-25T00:00:00Z	11543	Illumina NovaSeq 6000	ERP114329	NYGC	4907
readname problem	badreadname, inferred	ERR3243127	2019-03-25T00:00:00Z	13307	Illumina NovaSeq 6000	ERP114329	NYGC	4907
readname problem	badreadname, inferred	ERR3243128	2019-03-25T00:00:00Z	12162	Illumina NovaSeq 6000	ERP114329	NYGC	4907
readname problem	badreadname, inferred	ERR3243129	2019-03-25T00:00:00Z	12024	Illumina NovaSeq 6000	ERP114329	NYGC	4907
readname problem	badreadname, inferred	ERR3243131	2019-03-25T00:00:00Z	17093	Illumina NovaSeq 6000	ERP114329	NYGC	4907
readname problem	badreadname, inferred	ERR3243132	2019-03-25T00:00:00Z	14141	Illumina NovaSeq 6000	ERP114329	NYGC	4907
readname problem	badreadname, inferred	ERR3243133	2019-03-25T00:00:00Z	13116	Illumina NovaSeq 6000	ERP114329	NYGC	4907
readname problem	badreadname, inferred	ERR3243134	2019-03-25T00:00:00Z	12134	Illumina NovaSeq 6000	ERP114329	NYGC	4907
readname problem	badreadname, inferred	ERR3243135	2019-03-25T00:00:00Z	11018	Illumina NovaSeq 6000	ERP114329	NYGC	4907
readname problem	badreadname, inferred	ERR3243136	2019-03-25T00:00:00Z	14188	Illumina NovaSeq 6000	ERP114329	NYGC	4907
readname problem	badreadname, inferred	ERR3243139	2019-03-25T00:00:00Z	13271	Illumina NovaSeq 6000	ERP114329	NYGC	4907
readname problem	badreadname, inferred	ERR3243140	2019-03-25T00:00:00Z	11521	Illumina NovaSeq 6000	ERP114329	NYGC	4907
readname problem	badreadname, inferred	ERR3243141	2019-03-25T00:00:00Z	11970	Illumina NovaSeq 6000	ERP114329	NYGC	4907
readname problem	badreadname, inferred	ERR3243142	2019-03-25T00:00:00Z	13733	Illumina NovaSeq 6000	ERP114329	NYGC	4907
readname problem	badreadname, inferred	ERR3243143	2019-03-25T00:00:00Z	12159	Illumina NovaSeq 6000	ERP114329	NYGC	4907
readname problem	badreadname, inferred	ERR3243144	2019-03-25T00:00:00Z	10128	Illumina NovaSeq 6000	ERP114329	NYGC	4907
readname problem	badreadname, inferred	ERR3243145	2019-03-25T00:00:00Z	12818	Illumina NovaSeq 6000	ERP114329	NYGC	4907
readname problem	badreadname, inferred	ERR3243147	2019-03-25T00:00:00Z	12199	Illumina NovaSeq 6000	ERP114329	NYGC	4907
readname problem	badreadname, inferred	ERR3243148	2019-03-25T00:00:00Z	11844	Illumina NovaSeq 6000	ERP114329	NYGC	4907
readname problem	badreadname, inferred	ERR3243149	2019-03-25T00:00:00Z	12187	Illumina NovaSeq 6000	ERP114329	NYGC	4907
readname problem	badreadname, inferred	ERR3243150	2019-03-25T00:00:00Z	13233	Illumina NovaSeq 6000	ERP114329	NYGC	4907
readname problem	badreadname, inferred	ERR3243151	2019-03-25T00:00:00Z	12141	Illumina NovaSeq 6000	ERP114329	NYGC	4907
readname problem	badreadname, inferred	ERR3243152	2019-03-25T00:00:00Z	13581	Illumina NovaSeq 6000	ERP114329	NYGC	4907
readname problem	badreadname, inferred	ERR3243153	2019-03-25T00:00:00Z	10189	Illumina NovaSeq 6000	ERP114329	NYGC	4907
readname problem	badreadname, inferred	ERR3243155	2019-03-25T00:00:00Z	10903	Illumina NovaSeq 6000	ERP114329	NYGC	4907
readname problem	badreadname, inferred	ERR3243156	2019-03-25T00:00:00Z	10369	Illumina NovaSeq 6000	ERP114329	NYGC	4907
readname problem	badreadname, inferred	ERR3243157	2019-03-25T00:00:00Z	11265	Illumina NovaSeq 6000	ERP114329	NYGC	4907
readname problem	badreadname, inferred	ERR3243158	2019-03-25T00:00:00Z	12015	Illumina NovaSeq 6000	ERP114329	NYGC	4907
readname problem	badreadname, inferred	ERR3243159	2019-03-25T00:00:00Z	15258	Illumina NovaSeq 6000	ERP114329	NYGC	4907
readname problem	badreadname, inferred	ERR3243160	2019-03-25T00:00:00Z	11460	Illumina NovaSeq 6000	ERP114329	NYGC	4907
readname problem	badreadname, inferred	ERR3243161	2019-03-25T00:00:00Z	10132	Illumina NovaSeq 6000	ERP114329	NYGC	4907
readname problem	badreadname, inferred	ERR3243162	2019-03-25T00:00:00Z	10235	Illumina NovaSeq 6000	ERP114329	NYGC	4907
readname problem	badreadname, inferred	ERR3243163	2019-03-25T00:00:00Z	10431	Illumina NovaSeq 6000	ERP114329	NYGC	4907
readname problem	badreadname, inferred	ERR3239276	2019-03-25T00:00:00Z	12163	Illumina NovaSeq 6000	ERP114329	NYGC	4907
readname problem	badreadname, inferred	ERR3239277	2019-03-25T00:00:00Z	10385	Illumina NovaSeq 6000	ERP114329	NYGC	4907
readname problem	badreadname, inferred	ERR3239278	2019-03-25T00:00:00Z	10388	Illumina NovaSeq 6000	ERP114329	NYGC	4907
readname problem	badreadname, inferred	ERR3239279	2019-03-25T00:00:00Z	11950	Illumina NovaSeq 6000	ERP114329	NYGC	4907
readname problem	badreadname, inferred	ERR3239280	2019-03-25T00:00:00Z	10706	Illumina NovaSeq 6000	ERP114329	NYGC	4907
readname problem	badreadname, inferred	ERR3239281	2019-03-25T00:00:00Z	10093	Illumina NovaSeq 6000	ERP114329	NYGC	4907
readname problem	badreadname, inferred	ERR3239283	2019-03-25T00:00:00Z	9737	Illumina NovaSeq 6000	ERP114329	NYGC	4907
readname problem	badreadname, inferred	ERR3239284	2019-03-25T00:00:00Z	10522	Illumina NovaSeq 6000	ERP114329	NYGC	4907
readname problem	badreadname, inferred	ERR3239286	2019-03-25T00:00:00Z	10722	Illumina NovaSeq 6000	ERP114329	NYGC	4907
readname problem	badreadname, inferred	ERR3239287	2019-03-25T00:00:00Z	10930	Illumina NovaSeq 6000	ERP114329	NYGC	4907
readname problem	badreadname, inferred	ERR3239288	2019-03-25T00:00:00Z	10721	Illumina NovaSeq 6000	ERP114329	NYGC	4907
readname problem	badreadname, inferred	ERR3239289	2019-03-25T00:00:00Z	10484	Illumina NovaSeq 6000	ERP114329	NYGC	4907
readname problem	badreadname, inferred	ERR3239290	2019-03-25T00:00:00Z	10715	Illumina NovaSeq 6000	ERP114329	NYGC	4907
readname problem	badreadname, inferred	ERR3239291	2019-03-25T00:00:00Z	9817	Illumina NovaSeq 6000	ERP114329	NYGC	4907
readname problem	badreadname, inferred	ERR3239292	2019-03-25T00:00:00Z	10408	Illumina NovaSeq 6000	ERP114329	NYGC	4907
readname problem	badreadname, inferred	ERR3239293	2019-03-25T00:00:00Z	10352	Illumina NovaSeq 6000	ERP114329	NYGC	4907
readname problem	badreadname, inferred	ERR3239295	2019-03-25T00:00:00Z	9777	Illumina NovaSeq 6000	ERP114329	NYGC	4907
readname problem	badreadname, inferred	ERR3239297	2019-03-25T00:00:00Z	10196	Illumina NovaSeq 6000	ERP114329	NYGC	4907
readname problem	badreadname, inferred	ERR3239298	2019-03-25T00:00:00Z	10454	Illumina NovaSeq 6000	ERP114329	NYGC	4907
readname problem	badreadname, inferred	ERR3239299	2019-03-25T00:00:00Z	9157	Illumina NovaSeq 6000	ERP114329	NYGC	4907
readname problem	badreadname, inferred	ERR3239300	2019-03-25T00:00:00Z	11066	Illumina NovaSeq 6000	ERP114329	NYGC	4907
readname problem	badreadname, inferred	ERR3239301	2019-03-25T00:00:00Z	10279	Illumina NovaSeq 6000	ERP114329	NYGC	4907
readname problem	badreadname, inferred	ERR3239302	2019-03-25T00:00:00Z	10244	Illumina NovaSeq 6000	ERP114329	NYGC	4907
readname problem	badreadname, inferred	ERR3239303	2019-03-25T00:00:00Z	11918	Illumina NovaSeq 6000	ERP114329	NYGC	4907
readname problem	badreadname, inferred	ERR3239304	2019-03-25T00:00:00Z	12413	Illumina NovaSeq 6000	ERP114329	NYGC	4907
readname problem	badreadname, inferred	ERR3239305	2019-03-25T00:00:00Z	10811	Illumina NovaSeq 6000	ERP114329	NYGC	4907
readname problem	badreadname, inferred	ERR3239306	2019-03-25T00:00:00Z	10636	Illumina NovaSeq 6000	ERP114329	NYGC	4907
readname problem	badreadname, inferred	ERR3239307	2019-03-25T00:00:00Z	12421	Illumina NovaSeq 6000	ERP114329	NYGC	4907
readname problem	badreadname, inferred	ERR3239308	2019-03-25T00:00:00Z	10363	Illumina NovaSeq 6000	ERP114329	NYGC	4907
readname problem	badreadname, inferred	ERR3239310	2019-03-25T00:00:00Z	11221	Illumina NovaSeq 6000	ERP114329	NYGC	4907
readname problem	badreadname, inferred	ERR3239311	2019-03-25T00:00:00Z	10618	Illumina NovaSeq 6000	ERP114329	NYGC	4907
readname problem	badreadname, inferred	ERR3239312	2019-03-25T00:00:00Z	12324	Illumina NovaSeq 6000	ERP114329	NYGC	4907
readname problem	badreadname, inferred	ERR3239313	2019-03-25T00:00:00Z	10545	Illumina NovaSeq 6000	ERP114329	NYGC	4907
readname problem	badreadname, inferred	ERR3239314	2019-03-25T00:00:00Z	9351	Illumina NovaSeq 6000	ERP114329	NYGC	4907
readname problem	badreadname, inferred	ERR3239315	2019-03-25T00:00:00Z	9877	Illumina NovaSeq 6000	ERP114329	NYGC	4907
readname problem	badreadname, inferred	ERR3239316	2019-03-25T00:00:00Z	11802	Illumina NovaSeq 6000	ERP114329	NYGC	4907
readname problem	badreadname, inferred	ERR3239317	2019-03-25T00:00:00Z	11347	Illumina NovaSeq 6000	ERP114329	NYGC	4907
readname problem	badreadname, inferred	ERR3239318	2019-03-25T00:00:00Z	10925	Illumina NovaSeq 6000	ERP114329	NYGC	4907
readname problem	badreadname, inferred	ERR3239319	2019-03-25T00:00:00Z	10917	Illumina NovaSeq 6000	ERP114329	NYGC	4907
readname problem	badreadname, inferred	ERR3239320	2019-03-25T00:00:00Z	12225	Illumina NovaSeq 6000	ERP114329	NYGC	4907
readname problem	badreadname, inferred	ERR3239321	2019-03-25T00:00:00Z	13448	Illumina NovaSeq 6000	ERP114329	NYGC	4907
readname problem	badreadname, inferred	ERR3239322	2019-03-25T00:00:00Z	10554	Illumina NovaSeq 6000	ERP114329	NYGC	4907
readname problem	badreadname, inferred	ERR3239324	2019-03-25T00:00:00Z	10609	Illumina NovaSeq 6000	ERP114329	NYGC	4907
readname problem	badreadname, inferred	ERR3239326	2019-03-25T00:00:00Z	10873	Illumina NovaSeq 6000	ERP114329	NYGC	4907
readname problem	badreadname, inferred	ERR3239327	2019-03-25T00:00:00Z	16200	Illumina NovaSeq 6000	ERP114329	NYGC	4907
readname problem	badreadname, inferred	ERR3239328	2019-03-25T00:00:00Z	10741	Illumina NovaSeq 6000	ERP114329	NYGC	4907
readname problem	badreadname, inferred	ERR3239329	2019-03-25T00:00:00Z	11316	Illumina NovaSeq 6000	ERP114329	NYGC	4907
readname problem	badreadname, inferred	ERR3239330	2019-03-25T00:00:00Z	10143	Illumina NovaSeq 6000	ERP114329	NYGC	4907
readname problem	badreadname, inferred	ERR3239331	2019-03-25T00:00:00Z	13901	Illumina NovaSeq 6000	ERP114329	NYGC	4907
readname problem	badreadname, inferred	ERR3239332	2019-03-25T00:00:00Z	15208	Illumina NovaSeq 6000	ERP114329	NYGC	4907
readname problem	badreadname, inferred	ERR3239334	2019-03-25T00:00:00Z	10344	Illumina NovaSeq 6000	ERP114329	NYGC	4907
readname problem	badreadname, inferred	ERR3239336	2019-03-25T00:00:00Z	19287	Illumina NovaSeq 6000	ERP114329	NYGC	4907
readname problem	badreadname, inferred	ERR3239338	2019-03-25T00:00:00Z	10587	Illumina NovaSeq 6000	ERP114329	NYGC	4907
readname problem	badreadname, inferred	ERR3239339	2019-03-25T00:00:00Z	9849	Illumina NovaSeq 6000	ERP114329	NYGC	4907
readname problem	badreadname, inferred	ERR3239340	2019-03-25T00:00:00Z	10604	Illumina NovaSeq 6000	ERP114329	NYGC	4907
readname problem	badreadname, inferred	ERR3239341	2019-03-25T00:00:00Z	9933	Illumina NovaSeq 6000	ERP114329	NYGC	4907
readname problem	badreadname, inferred	ERR3239342	2019-03-25T00:00:00Z	14943	Illumina NovaSeq 6000	ERP114329	NYGC	4907
readname problem	badreadname, inferred	ERR3239343	2019-03-25T00:00:00Z	10671	Illumina NovaSeq 6000	ERP114329	NYGC	4907
readname problem	badreadname, inferred	ERR3239344	2019-03-25T00:00:00Z	14409	Illumina NovaSeq 6000	ERP114329	NYGC	4907
readname problem	badreadname, inferred	ERR3239345	2019-03-25T00:00:00Z	9249	Illumina NovaSeq 6000	ERP114329	NYGC	4907
readname problem	badreadname, inferred	ERR3239346	2019-03-25T00:00:00Z	13107	Illumina NovaSeq 6000	ERP114329	NYGC	4907
readname problem	badreadname, inferred	ERR3239347	2019-03-25T00:00:00Z	10959	Illumina NovaSeq 6000	ERP114329	NYGC	4907
readname problem	badreadname, inferred	ERR3239349	2019-03-25T00:00:00Z	10049	Illumina NovaSeq 6000	ERP114329	NYGC	4907
readname problem	badreadname, inferred	ERR3239350	2019-03-25T00:00:00Z	10806	Illumina NovaSeq 6000	ERP114329	NYGC	4907
readname problem	badreadname, inferred	ERR3239353	2019-03-25T00:00:00Z	10491	Illumina NovaSeq 6000	ERP114329	NYGC	4907
readname problem	badreadname, inferred	ERR3239354	2019-03-25T00:00:00Z	9982	Illumina NovaSeq 6000	ERP114329	NYGC	4907
readname problem	badreadname, inferred	ERR3239355	2019-03-25T00:00:00Z	10342	Illumina NovaSeq 6000	ERP114329	NYGC	4907
readname problem	badreadname, inferred	ERR3239356	2019-03-25T00:00:00Z	10550	Illumina NovaSeq 6000	ERP114329	NYGC	4907
readname problem	badreadname, inferred	ERR3239357	2019-03-25T00:00:00Z	10334	Illumina NovaSeq 6000	ERP114329	NYGC	4907
readname problem	badreadname, inferred	ERR3239359	2019-03-25T00:00:00Z	9775	Illumina NovaSeq 6000	ERP114329	NYGC	4907
readname problem	badreadname, inferred	ERR3239361	2019-03-25T00:00:00Z	10534	Illumina NovaSeq 6000	ERP114329	NYGC	4907
readname problem	badreadname, inferred	ERR3239362	2019-03-25T00:00:00Z	10766	Illumina NovaSeq 6000	ERP114329	NYGC	4907
readname problem	badreadname, inferred	ERR3239363	2019-03-25T00:00:00Z	11426	Illumina NovaSeq 6000	ERP114329	NYGC	4907
readname problem	badreadname, inferred	ERR3239364	2019-03-25T00:00:00Z	11133	Illumina NovaSeq 6000	ERP114329	NYGC	4907
readname problem	badreadname, inferred	ERR3239365	2019-03-25T00:00:00Z	10130	Illumina NovaSeq 6000	ERP114329	NYGC	4907
readname problem	badreadname, inferred	ERR3239366	2019-03-25T00:00:00Z	10845	Illumina NovaSeq 6000	ERP114329	NYGC	4907
readname problem	badreadname, inferred	ERR3239367	2019-03-25T00:00:00Z	11933	Illumina NovaSeq 6000	ERP114329	NYGC	4907
readname problem	badreadname, inferred	ERR3239368	2019-03-25T00:00:00Z	9473	Illumina NovaSeq 6000	ERP114329	NYGC	4907
readname problem	badreadname, inferred	ERR3239369	2019-03-25T00:00:00Z	10563	Illumina NovaSeq 6000	ERP114329	NYGC	4907
readname problem	badreadname, inferred	ERR3239370	2019-03-25T00:00:00Z	15539	Illumina NovaSeq 6000	ERP114329	NYGC	4907
readname problem	badreadname, inferred	ERR3239371	2019-03-25T00:00:00Z	10913	Illumina NovaSeq 6000	ERP114329	NYGC	4907
readname problem	badreadname, inferred	ERR3239372	2019-03-25T00:00:00Z	10594	Illumina NovaSeq 6000	ERP114329	NYGC	4907
readname problem	badreadname, inferred	ERR3239373	2019-03-25T00:00:00Z	11234	Illumina NovaSeq 6000	ERP114329	NYGC	4907
readname problem	badreadname, inferred	ERR3239374	2019-03-25T00:00:00Z	10436	Illumina NovaSeq 6000	ERP114329	NYGC	4907
readname problem	badreadname, inferred	ERR3239376	2019-03-25T00:00:00Z	10517	Illumina NovaSeq 6000	ERP114329	NYGC	4907
readname problem	badreadname, inferred	ERR3239378	2019-03-25T00:00:00Z	11072	Illumina NovaSeq 6000	ERP114329	NYGC	4907
readname problem	badreadname, inferred	ERR3239379	2019-03-25T00:00:00Z	10733	Illumina NovaSeq 6000	ERP114329	NYGC	4907
readname problem	badreadname, inferred	ERR3239380	2019-03-25T00:00:00Z	11898	Illumina NovaSeq 6000	ERP114329	NYGC	4907
readname problem	badreadname, inferred	ERR3239381	2019-03-25T00:00:00Z	17841	Illumina NovaSeq 6000	ERP114329	NYGC	4907
readname problem	badreadname, inferred	ERR3239382	2019-03-25T00:00:00Z	10295	Illumina NovaSeq 6000	ERP114329	NYGC	4907
readname problem	badreadname, inferred	ERR3239384	2019-03-25T00:00:00Z	10286	Illumina NovaSeq 6000	ERP114329	NYGC	4907
readname problem	badreadname, inferred	ERR3239385	2019-03-25T00:00:00Z	10710	Illumina NovaSeq 6000	ERP114329	NYGC	4907
readname problem	badreadname, inferred	ERR3239386	2019-03-25T00:00:00Z	11004	Illumina NovaSeq 6000	ERP114329	NYGC	4907
readname problem	badreadname, inferred	ERR3239387	2019-03-25T00:00:00Z	13095	Illumina NovaSeq 6000	ERP114329	NYGC	4907
readname problem	badreadname, inferred	ERR3239388	2019-03-25T00:00:00Z	10920	Illumina NovaSeq 6000	ERP114329	NYGC	4907
readname problem	badreadname, inferred	ERR3239390	2019-03-25T00:00:00Z	10269	Illumina NovaSeq 6000	ERP114329	NYGC	4907
readname problem	badreadname, inferred	ERR3239391	2019-03-25T00:00:00Z	11122	Illumina NovaSeq 6000	ERP114329	NYGC	4907
readname problem	badreadname, inferred	ERR3239392	2019-03-25T00:00:00Z	11241	Illumina NovaSeq 6000	ERP114329	NYGC	4907
readname problem	badreadname, inferred	ERR3239393	2019-03-25T00:00:00Z	10779	Illumina NovaSeq 6000	ERP114329	NYGC	4907
readname problem	badreadname, inferred	ERR3239394	2019-03-25T00:00:00Z	10817	Illumina NovaSeq 6000	ERP114329	NYGC	4907
readname problem	badreadname, inferred	ERR3239395	2019-03-25T00:00:00Z	9692	Illumina NovaSeq 6000	ERP114329	NYGC	4907
readname problem	badreadname, inferred	ERR3239396	2019-03-25T00:00:00Z	10619	Illumina NovaSeq 6000	ERP114329	NYGC	4907
readname problem	badreadname, inferred	ERR3239397	2019-03-25T00:00:00Z	9737	Illumina NovaSeq 6000	ERP114329	NYGC	4907
readname problem	badreadname, inferred	ERR3239398	2019-03-25T00:00:00Z	9726	Illumina NovaSeq 6000	ERP114329	NYGC	4907
readname problem	badreadname, inferred	ERR3239400	2019-03-25T00:00:00Z	10510	Illumina NovaSeq 6000	ERP114329	NYGC	4907
readname problem	badreadname, inferred	ERR3239401	2019-03-25T00:00:00Z	10645	Illumina NovaSeq 6000	ERP114329	NYGC	4907
readname problem	badreadname, inferred	ERR3239402	2019-03-25T00:00:00Z	10986	Illumina NovaSeq 6000	ERP114329	NYGC	4907
readname problem	badreadname, inferred	ERR3239403	2019-03-25T00:00:00Z	9414	Illumina NovaSeq 6000	ERP114329	NYGC	4907
readname problem	badreadname, inferred	ERR3239405	2019-03-25T00:00:00Z	10631	Illumina NovaSeq 6000	ERP114329	NYGC	4907
readname problem	badreadname, inferred	ERR3239406	2019-03-25T00:00:00Z	9843	Illumina NovaSeq 6000	ERP114329	NYGC	4907
readname problem	badreadname, inferred	ERR3239407	2019-03-25T00:00:00Z	10151	Illumina NovaSeq 6000	ERP114329	NYGC	4907
readname problem	badreadname, inferred	ERR3239408	2019-03-25T00:00:00Z	10903	Illumina NovaSeq 6000	ERP114329	NYGC	4907
readname problem	badreadname, inferred	ERR3239409	2019-03-25T00:00:00Z	11747	Illumina NovaSeq 6000	ERP114329	NYGC	4907
readname problem	badreadname, inferred	ERR3239410	2019-03-25T00:00:00Z	12458	Illumina NovaSeq 6000	ERP114329	NYGC	4907
readname problem	badreadname, inferred	ERR3239411	2019-03-25T00:00:00Z	10848	Illumina NovaSeq 6000	ERP114329	NYGC	4907
readname problem	badreadname, inferred	ERR3239412	2019-03-25T00:00:00Z	12476	Illumina NovaSeq 6000	ERP114329	NYGC	4907
readname problem	badreadname, inferred	ERR3239413	2019-03-25T00:00:00Z	11459	Illumina NovaSeq 6000	ERP114329	NYGC	4907
readname problem	badreadname, inferred	ERR3239414	2019-03-25T00:00:00Z	13567	Illumina NovaSeq 6000	ERP114329	NYGC	4907
readname problem	badreadname, inferred	ERR3239415	2019-03-25T00:00:00Z	11113	Illumina NovaSeq 6000	ERP114329	NYGC	4907
readname problem	badreadname, inferred	ERR3239416	2019-03-25T00:00:00Z	16068	Illumina NovaSeq 6000	ERP114329	NYGC	4907
readname problem	badreadname, inferred	ERR3239417	2019-03-25T00:00:00Z	11059	Illumina NovaSeq 6000	ERP114329	NYGC	4907
readname problem	badreadname, inferred	ERR3239418	2019-03-25T00:00:00Z	9645	Illumina NovaSeq 6000	ERP114329	NYGC	4907
readname problem	badreadname, inferred	ERR3239420	2019-03-25T00:00:00Z	9298	Illumina NovaSeq 6000	ERP114329	NYGC	4907
readname problem	badreadname, inferred	ERR3239421	2019-03-25T00:00:00Z	10256	Illumina NovaSeq 6000	ERP114329	NYGC	4907
readname problem	badreadname, inferred	ERR3239422	2019-03-25T00:00:00Z	11166	Illumina NovaSeq 6000	ERP114329	NYGC	4907
readname problem	badreadname, inferred	ERR3239423	2019-03-25T00:00:00Z	11207	Illumina NovaSeq 6000	ERP114329	NYGC	4907
readname problem	badreadname, inferred	ERR3239424	2019-03-25T00:00:00Z	11316	Illumina NovaSeq 6000	ERP114329	NYGC	4907
readname problem	badreadname, inferred	ERR3239425	2019-03-25T00:00:00Z	9719	Illumina NovaSeq 6000	ERP114329	NYGC	4907
readname problem	badreadname, inferred	ERR3239426	2019-03-25T00:00:00Z	10567	Illumina NovaSeq 6000	ERP114329	NYGC	4907
readname problem	badreadname, inferred	ERR3239427	2019-03-25T00:00:00Z	10627	Illumina NovaSeq 6000	ERP114329	NYGC	4907
readname problem	badreadname, inferred	ERR3239428	2019-03-25T00:00:00Z	10853	Illumina NovaSeq 6000	ERP114329	NYGC	4907
readname problem	badreadname, inferred	ERR3239429	2019-03-25T00:00:00Z	10441	Illumina NovaSeq 6000	ERP114329	NYGC	4907
readname problem	badreadname, inferred	ERR3239430	2019-03-25T00:00:00Z	10194	Illumina NovaSeq 6000	ERP114329	NYGC	4907
readname problem	badreadname, inferred	ERR3239433	2019-03-25T00:00:00Z	12049	Illumina NovaSeq 6000	ERP114329	NYGC	4907
readname problem	badreadname, inferred	ERR3239434	2019-03-25T00:00:00Z	10427	Illumina NovaSeq 6000	ERP114329	NYGC	4907
readname problem	badreadname, inferred	ERR3239435	2019-03-25T00:00:00Z	9794	Illumina NovaSeq 6000	ERP114329	NYGC	4907
readname problem	badreadname, inferred	ERR3239436	2019-03-25T00:00:00Z	11075	Illumina NovaSeq 6000	ERP114329	NYGC	4907
readname problem	badreadname, inferred	ERR3239437	2019-03-25T00:00:00Z	10421	Illumina NovaSeq 6000	ERP114329	NYGC	4907
readname problem	badreadname, inferred	ERR3239440	2019-03-25T00:00:00Z	10297	Illumina NovaSeq 6000	ERP114329	NYGC	4907
readname problem	badreadname, inferred	ERR3239442	2019-03-25T00:00:00Z	10576	Illumina NovaSeq 6000	ERP114329	NYGC	4907
readname problem	badreadname, inferred	ERR3239443	2019-03-25T00:00:00Z	9926	Illumina NovaSeq 6000	ERP114329	NYGC	4907
readname problem	badreadname, inferred	ERR3239444	2019-03-25T00:00:00Z	12776	Illumina NovaSeq 6000	ERP114329	NYGC	4907
readname problem	badreadname, inferred	ERR3239445	2019-03-25T00:00:00Z	9524	Illumina NovaSeq 6000	ERP114329	NYGC	4907
readname problem	badreadname, inferred	ERR3239446	2019-03-25T00:00:00Z	11741	Illumina NovaSeq 6000	ERP114329	NYGC	4907
readname problem	badreadname, inferred	ERR3239449	2019-03-25T00:00:00Z	10791	Illumina NovaSeq 6000	ERP114329	NYGC	4907
readname problem	badreadname, inferred	ERR3239450	2019-03-25T00:00:00Z	11037	Illumina NovaSeq 6000	ERP114329	NYGC	4907
readname problem	badreadname, inferred	ERR3239451	2019-03-25T00:00:00Z	10208	Illumina NovaSeq 6000	ERP114329	NYGC	4907
readname problem	badreadname, inferred	ERR3239452	2019-03-25T00:00:00Z	10744	Illumina NovaSeq 6000	ERP114329	NYGC	4907
readname problem	badreadname, inferred	ERR3239453	2019-03-25T00:00:00Z	13900	Illumina NovaSeq 6000	ERP114329	NYGC	4907
readname problem	badreadname, inferred	ERR3239454	2019-03-25T00:00:00Z	10219	Illumina NovaSeq 6000	ERP114329	NYGC	4907
readname problem	badreadname, inferred	ERR3239455	2019-03-25T00:00:00Z	12252	Illumina NovaSeq 6000	ERP114329	NYGC	4907
readname problem	badreadname, inferred	ERR3239456	2019-03-25T00:00:00Z	10183	Illumina NovaSeq 6000	ERP114329	NYGC	4907
readname problem	badreadname, inferred	ERR3239458	2019-03-25T00:00:00Z	10452	Illumina NovaSeq 6000	ERP114329	NYGC	4907
readname problem	badreadname, inferred	ERR3239459	2019-03-25T00:00:00Z	10427	Illumina NovaSeq 6000	ERP114329	NYGC	4907
readname problem	badreadname, inferred	ERR3239460	2019-03-25T00:00:00Z	10268	Illumina NovaSeq 6000	ERP114329	NYGC	4907
readname problem	badreadname, inferred	ERR3239461	2019-03-25T00:00:00Z	10290	Illumina NovaSeq 6000	ERP114329	NYGC	4907
readname problem	badreadname, inferred	ERR3239462	2019-03-25T00:00:00Z	10659	Illumina NovaSeq 6000	ERP114329	NYGC	4907
readname problem	badreadname, inferred	ERR3239463	2019-03-25T00:00:00Z	10242	Illumina NovaSeq 6000	ERP114329	NYGC	4907
readname problem	badreadname, inferred	ERR3239464	2019-03-25T00:00:00Z	12063	Illumina NovaSeq 6000	ERP114329	NYGC	4907
readname problem	badreadname, inferred	ERR3239465	2019-03-25T00:00:00Z	10283	Illumina NovaSeq 6000	ERP114329	NYGC	4907
readname problem	badreadname, inferred	ERR3239466	2019-03-25T00:00:00Z	10310	Illumina NovaSeq 6000	ERP114329	NYGC	4907
readname problem	badreadname, inferred	ERR3239467	2019-03-25T00:00:00Z	9496	Illumina NovaSeq 6000	ERP114329	NYGC	4907
readname problem	badreadname, inferred	ERR3239469	2019-03-25T00:00:00Z	13429	Illumina NovaSeq 6000	ERP114329	NYGC	4907
readname problem	badreadname, inferred	ERR3239470	2019-03-25T00:00:00Z	12239	Illumina NovaSeq 6000	ERP114329	NYGC	4907
readname problem	badreadname, inferred	ERR3239471	2019-03-25T00:00:00Z	12238	Illumina NovaSeq 6000	ERP114329	NYGC	4907
readname problem	badreadname, inferred	ERR3239472	2019-03-25T00:00:00Z	11377	Illumina NovaSeq 6000	ERP114329	NYGC	4907
readname problem	badreadname, inferred	ERR3239473	2019-03-25T00:00:00Z	12112	Illumina NovaSeq 6000	ERP114329	NYGC	4907
readname problem	badreadname, inferred	ERR3239474	2019-03-25T00:00:00Z	10654	Illumina NovaSeq 6000	ERP114329	NYGC	4907
readname problem	badreadname, inferred	ERR3239475	2019-03-25T00:00:00Z	10112	Illumina NovaSeq 6000	ERP114329	NYGC	4907
readname problem	badreadname, inferred	ERR3239477	2019-03-25T00:00:00Z	13490	Illumina NovaSeq 6000	ERP114329	NYGC	4907
readname problem	badreadname, inferred	ERR3239478	2019-03-25T00:00:00Z	11468	Illumina NovaSeq 6000	ERP114329	NYGC	4907
readname problem	badreadname, inferred	ERR3239479	2019-03-25T00:00:00Z	9839	Illumina NovaSeq 6000	ERP114329	NYGC	4907
readname problem	badreadname, inferred	ERR3239480	2019-03-25T00:00:00Z	9793	Illumina NovaSeq 6000	ERP114329	NYGC	4907
readname problem	badreadname, inferred	ERR3239481	2019-03-25T00:00:00Z	10540	Illumina NovaSeq 6000	ERP114329	NYGC	4907
readname problem	badreadname, inferred	ERR3239482	2019-03-25T00:00:00Z	11315	Illumina NovaSeq 6000	ERP114329	NYGC	4907
readname problem	badreadname, inferred	ERR3239483	2019-03-25T00:00:00Z	10409	Illumina NovaSeq 6000	ERP114329	NYGC	4907
readname problem	badreadname, inferred	ERR3239484	2019-03-25T00:00:00Z	9534	Illumina NovaSeq 6000	ERP114329	NYGC	4907
readname problem	badreadname, inferred	ERR3239485	2019-03-25T00:00:00Z	13883	Illumina NovaSeq 6000	ERP114329	NYGC	4907
readname problem	badreadname, inferred	ERR3239487	2019-03-25T00:00:00Z	10356	Illumina NovaSeq 6000	ERP114329	NYGC	4907
readname problem	badreadname, inferred	ERR3239488	2019-03-25T00:00:00Z	10331	Illumina NovaSeq 6000	ERP114329	NYGC	4907
readname problem	badreadname, inferred	ERR3239489	2019-03-25T00:00:00Z	15530	Illumina NovaSeq 6000	ERP114329	NYGC	4907
readname problem	badreadname, inferred	ERR3239490	2019-03-25T00:00:00Z	9762	Illumina NovaSeq 6000	ERP114329	NYGC	4907
readname problem	badreadname, inferred	ERR3239492	2019-03-25T00:00:00Z	10537	Illumina NovaSeq 6000	ERP114329	NYGC	4907
readname problem	badreadname, inferred	ERR3239493	2019-03-25T00:00:00Z	8959	Illumina NovaSeq 6000	ERP114329	NYGC	4907
readname problem	badreadname, inferred	ERR3239494	2019-03-25T00:00:00Z	10905	Illumina NovaSeq 6000	ERP114329	NYGC	4907
readname problem	badreadname, inferred	ERR3239495	2019-03-25T00:00:00Z	9540	Illumina NovaSeq 6000	ERP114329	NYGC	4907
readname problem	badreadname, inferred	ERR3239496	2019-03-25T00:00:00Z	9767	Illumina NovaSeq 6000	ERP114329	NYGC	4907
readname problem	badreadname, inferred	ERR3239497	2019-03-25T00:00:00Z	10243	Illumina NovaSeq 6000	ERP114329	NYGC	4907
readname problem	badreadname, inferred	ERR3239498	2019-03-25T00:00:00Z	10009	Illumina NovaSeq 6000	ERP114329	NYGC	4907
readname problem	badreadname, inferred	ERR3239499	2019-03-25T00:00:00Z	10626	Illumina NovaSeq 6000	ERP114329	NYGC	4907
readname problem	badreadname, inferred	ERR3239500	2019-03-25T00:00:00Z	10548	Illumina NovaSeq 6000	ERP114329	NYGC	4907
readname problem	badreadname, inferred	ERR3239502	2019-03-25T00:00:00Z	9417	Illumina NovaSeq 6000	ERP114329	NYGC	4907
readname problem	badreadname, inferred	ERR3239503	2019-03-25T00:00:00Z	10230	Illumina NovaSeq 6000	ERP114329	NYGC	4907
readname problem	badreadname, inferred	ERR3239504	2019-03-25T00:00:00Z	10512	Illumina NovaSeq 6000	ERP114329	NYGC	4907
readname problem	badreadname, inferred	ERR3239505	2019-03-25T00:00:00Z	12383	Illumina NovaSeq 6000	ERP114329	NYGC	4907
readname problem	badreadname, inferred	ERR3239506	2019-03-25T00:00:00Z	9094	Illumina NovaSeq 6000	ERP114329	NYGC	4907
readname problem	badreadname, inferred	ERR3239507	2019-03-25T00:00:00Z	13423	Illumina NovaSeq 6000	ERP114329	NYGC	4907
readname problem	badreadname, inferred	ERR3239508	2019-03-25T00:00:00Z	9906	Illumina NovaSeq 6000	ERP114329	NYGC	4907
readname problem	badreadname, inferred	ERR3239509	2019-03-25T00:00:00Z	10996	Illumina NovaSeq 6000	ERP114329	NYGC	4907
readname problem	badreadname, inferred	ERR3239510	2019-03-25T00:00:00Z	15661	Illumina NovaSeq 6000	ERP114329	NYGC	4907
readname problem	badreadname, inferred	ERR3239511	2019-03-25T00:00:00Z	10341	Illumina NovaSeq 6000	ERP114329	NYGC	4907
readname problem	badreadname, inferred	ERR3239513	2019-03-25T00:00:00Z	10536	Illumina NovaSeq 6000	ERP114329	NYGC	4907
readname problem	badreadname, inferred	ERR3239514	2019-03-25T00:00:00Z	12053	Illumina NovaSeq 6000	ERP114329	NYGC	4907
readname problem	badreadname, inferred	ERR3239515	2019-03-25T00:00:00Z	10475	Illumina NovaSeq 6000	ERP114329	NYGC	4907
readname problem	badreadname, inferred	ERR3239516	2019-03-25T00:00:00Z	10817	Illumina NovaSeq 6000	ERP114329	NYGC	4907
readname problem	badreadname, inferred	ERR3239518	2019-03-25T00:00:00Z	10405	Illumina NovaSeq 6000	ERP114329	NYGC	4907
readname problem	badreadname, inferred	ERR3239519	2019-03-25T00:00:00Z	10675	Illumina NovaSeq 6000	ERP114329	NYGC	4907
readname problem	badreadname, inferred	ERR3239520	2019-03-25T00:00:00Z		Illumina NovaSeq 6000	ERP114329	NYGC	4907
readname problem	badreadname, inferred	ERR3239521	2019-03-25T00:00:00Z	11233	Illumina NovaSeq 6000	ERP114329	NYGC	4907
readname problem	badreadname, inferred	ERR3239522	2019-03-25T00:00:00Z	11093	Illumina NovaSeq 6000	ERP114329	NYGC	4907
readname problem	badreadname, inferred	ERR3239523	2019-03-25T00:00:00Z	11989	Illumina NovaSeq 6000	ERP114329	NYGC	4907
readname problem	badreadname, inferred	ERR3239524	2019-03-25T00:00:00Z	11063	Illumina NovaSeq 6000	ERP114329	NYGC	4907
readname problem	badreadname, inferred	ERR3239525	2019-03-25T00:00:00Z	10334	Illumina NovaSeq 6000	ERP114329	NYGC	4907
readname problem	badreadname, inferred	ERR3239526	2019-03-25T00:00:00Z	14070	Illumina NovaSeq 6000	ERP114329	NYGC	4907
readname problem	badreadname, inferred	ERR3239527	2019-03-25T00:00:00Z	11778	Illumina NovaSeq 6000	ERP114329	NYGC	4907
readname problem	badreadname, inferred	ERR3239528	2019-03-25T00:00:00Z	10038	Illumina NovaSeq 6000	ERP114329	NYGC	4907
readname problem	badreadname, inferred	ERR3239529	2019-03-25T00:00:00Z	13285	Illumina NovaSeq 6000	ERP114329	NYGC	4907
readname problem	badreadname, inferred	ERR3239530	2019-03-25T00:00:00Z	10825	Illumina NovaSeq 6000	ERP114329	NYGC	4907
readname problem	badreadname, inferred	ERR3239531	2019-03-25T00:00:00Z	10687	Illumina NovaSeq 6000	ERP114329	NYGC	4907
readname problem	badreadname, inferred	ERR3239532	2019-03-25T00:00:00Z	11241	Illumina NovaSeq 6000	ERP114329	NYGC	4907
readname problem	badreadname, inferred	ERR3239533	2019-03-25T00:00:00Z	10395	Illumina NovaSeq 6000	ERP114329	NYGC	4907
readname problem	badreadname, inferred	ERR3239534	2019-03-25T00:00:00Z	11070	Illumina NovaSeq 6000	ERP114329	NYGC	4907
readname problem	badreadname, inferred	ERR3239535	2019-03-25T00:00:00Z	11254	Illumina NovaSeq 6000	ERP114329	NYGC	4907
readname problem	badreadname, inferred	ERR3239536	2019-03-25T00:00:00Z	9861	Illumina NovaSeq 6000	ERP114329	NYGC	4907
readname problem	badreadname, inferred	ERR3239537	2019-03-25T00:00:00Z	13282	Illumina NovaSeq 6000	ERP114329	NYGC	4907
readname problem	badreadname, inferred	ERR3239538	2019-03-25T00:00:00Z	12161	Illumina NovaSeq 6000	ERP114329	NYGC	4907
readname problem	badreadname, inferred	ERR3239539	2019-03-25T00:00:00Z	10568	Illumina NovaSeq 6000	ERP114329	NYGC	4907
readname problem	badreadname, inferred	ERR3239540	2019-03-25T00:00:00Z	11083	Illumina NovaSeq 6000	ERP114329	NYGC	4907
readname problem	badreadname, inferred	ERR3239541	2019-03-25T00:00:00Z	12256	Illumina NovaSeq 6000	ERP114329	NYGC	4907
readname problem	badreadname, inferred	ERR3239542	2019-03-25T00:00:00Z	12259	Illumina NovaSeq 6000	ERP114329	NYGC	4907
readname problem	badreadname, inferred	ERR3239543	2019-03-25T00:00:00Z	9713	Illumina NovaSeq 6000	ERP114329	NYGC	4907
readname problem	badreadname, inferred	ERR3239544	2019-03-25T00:00:00Z	12235	Illumina NovaSeq 6000	ERP114329	NYGC	4907
readname problem	badreadname, inferred	ERR3239545	2019-03-25T00:00:00Z	8867	Illumina NovaSeq 6000	ERP114329	NYGC	4907
readname problem	badreadname, inferred	ERR3239546	2019-03-25T00:00:00Z	8697	Illumina NovaSeq 6000	ERP114329	NYGC	4907
readname problem	badreadname, inferred	ERR3239547	2019-03-25T00:00:00Z	10110	Illumina NovaSeq 6000	ERP114329	NYGC	4907
readname problem	badreadname, inferred	ERR3239548	2019-03-25T00:00:00Z	10979	Illumina NovaSeq 6000	ERP114329	NYGC	4907
readname problem	badreadname, inferred	ERR3239549	2019-03-25T00:00:00Z	9884	Illumina NovaSeq 6000	ERP114329	NYGC	4907
readname problem	badreadname, inferred	ERR3239550	2019-03-25T00:00:00Z	9864	Illumina NovaSeq 6000	ERP114329	NYGC	4907
readname problem	badreadname, inferred	ERR3239551	2019-03-25T00:00:00Z	9836	Illumina NovaSeq 6000	ERP114329	NYGC	4907
readname problem	badreadname, inferred	ERR3239552	2019-03-25T00:00:00Z	9866	Illumina NovaSeq 6000	ERP114329	NYGC	4907
readname problem	badreadname, inferred	ERR3239553	2019-03-25T00:00:00Z	10066	Illumina NovaSeq 6000	ERP114329	NYGC	4907
readname problem	badreadname, inferred	ERR3239554	2019-03-25T00:00:00Z	12140	Illumina NovaSeq 6000	ERP114329	NYGC	4907
readname problem	badreadname, inferred	ERR3239555	2019-03-25T00:00:00Z	10264	Illumina NovaSeq 6000	ERP114329	NYGC	4907
readname problem	badreadname, inferred	ERR3239558	2019-03-25T00:00:00Z	10191	Illumina NovaSeq 6000	ERP114329	NYGC	4907
readname problem	badreadname, inferred	ERR3239560	2019-03-25T00:00:00Z		Illumina NovaSeq 6000	ERP114329	NYGC	4907
readname problem	badreadname, inferred	ERR3239561	2019-03-25T00:00:00Z	10497	Illumina NovaSeq 6000	ERP114329	NYGC	4907
readname problem	badreadname, inferred	ERR3239562	2019-03-25T00:00:00Z	11149	Illumina NovaSeq 6000	ERP114329	NYGC	4907
readname problem	badreadname, inferred	ERR3239563	2019-03-25T00:00:00Z	10034	Illumina NovaSeq 6000	ERP114329	NYGC	4907
readname problem	badreadname, inferred	ERR3239564	2019-03-25T00:00:00Z	10894	Illumina NovaSeq 6000	ERP114329	NYGC	4907
readname problem	badreadname, inferred	ERR3239565	2019-03-25T00:00:00Z	10619	Illumina NovaSeq 6000	ERP114329	NYGC	4907
readname problem	badreadname, inferred	ERR3239566	2019-03-25T00:00:00Z	10333	Illumina NovaSeq 6000	ERP114329	NYGC	4907
readname problem	badreadname, inferred	ERR3239567	2019-03-25T00:00:00Z		Illumina NovaSeq 6000	ERP114329	NYGC	4907
readname problem	badreadname, inferred	ERR3239568	2019-03-25T00:00:00Z		Illumina NovaSeq 6000	ERP114329	NYGC	4907
readname problem	badreadname, inferred	ERR3239569	2019-03-25T00:00:00Z		Illumina NovaSeq 6000	ERP114329	NYGC	4907
readname problem	badreadname, inferred	ERR3239570	2019-03-25T00:00:00Z		Illumina NovaSeq 6000	ERP114329	NYGC	4907
readname problem	badreadname, inferred	ERR3239571	2019-03-25T00:00:00Z		Illumina NovaSeq 6000	ERP114329	NYGC	4907
readname problem	badreadname, inferred	ERR3239572	2019-03-25T00:00:00Z		Illumina NovaSeq 6000	ERP114329	NYGC	4907
readname problem	badreadname, inferred	ERR3239573	2019-03-25T00:00:00Z		Illumina NovaSeq 6000	ERP114329	NYGC	4907
readname problem	badreadname, inferred	ERR3239574	2019-03-25T00:00:00Z		Illumina NovaSeq 6000	ERP114329	NYGC	4907
readname problem	badreadname, inferred	ERR3239575	2019-03-25T00:00:00Z		Illumina NovaSeq 6000	ERP114329	NYGC	4907
readname problem	badreadname, inferred	ERR3239576	2019-03-25T00:00:00Z		Illumina NovaSeq 6000	ERP114329	NYGC	4907
readname problem	badreadname, inferred	ERR3239577	2019-03-25T00:00:00Z	10502	Illumina NovaSeq 6000	ERP114329	NYGC	4907
readname problem	badreadname, inferred	ERR3239578	2019-03-25T00:00:00Z		Illumina NovaSeq 6000	ERP114329	NYGC	4907
readname problem	badreadname, inferred	ERR3239579	2019-03-25T00:00:00Z	10856	Illumina NovaSeq 6000	ERP114329	NYGC	4907
readname problem	badreadname, inferred	ERR3239580	2019-03-25T00:00:00Z	11572	Illumina NovaSeq 6000	ERP114329	NYGC	4907
readname problem	badreadname, inferred	ERR3239581	2019-03-25T00:00:00Z	9548	Illumina NovaSeq 6000	ERP114329	NYGC	4907
readname problem	badreadname, inferred	ERR3239582	2019-03-25T00:00:00Z	9638	Illumina NovaSeq 6000	ERP114329	NYGC	4907
readname problem	badreadname, inferred	ERR3239583	2019-03-25T00:00:00Z	12535	Illumina NovaSeq 6000	ERP114329	NYGC	4907
readname problem	badreadname, inferred	ERR3239586	2019-03-25T00:00:00Z	9817	Illumina NovaSeq 6000	ERP114329	NYGC	4907
readname problem	badreadname, inferred	ERR3239587	2019-03-25T00:00:00Z	12870	Illumina NovaSeq 6000	ERP114329	NYGC	4907
readname problem	badreadname, inferred	ERR3239588	2019-03-25T00:00:00Z	9967	Illumina NovaSeq 6000	ERP114329	NYGC	4907
readname problem	badreadname, inferred	ERR3239589	2019-03-25T00:00:00Z		Illumina NovaSeq 6000	ERP114329	NYGC	4907
readname problem	badreadname, inferred	ERR3239590	2019-03-25T00:00:00Z		Illumina NovaSeq 6000	ERP114329	NYGC	4907
readname problem	badreadname, inferred	ERR3239591	2019-03-25T00:00:00Z	10783	Illumina NovaSeq 6000	ERP114329	NYGC	4907
readname problem	badreadname, inferred	ERR3239592	2019-03-25T00:00:00Z		Illumina NovaSeq 6000	ERP114329	NYGC	4907
readname problem	badreadname, inferred	ERR3239593	2019-03-25T00:00:00Z		Illumina NovaSeq 6000	ERP114329	NYGC	4907
readname problem	badreadname, inferred	ERR3239594	2019-03-25T00:00:00Z		Illumina NovaSeq 6000	ERP114329	NYGC	4907
readname problem	badreadname, inferred	ERR3239595	2019-03-25T00:00:00Z		Illumina NovaSeq 6000	ERP114329	NYGC	4907
readname problem	badreadname, inferred	ERR3239596	2019-03-25T00:00:00Z		Illumina NovaSeq 6000	ERP114329	NYGC	4907
readname problem	badreadname, inferred	ERR3239597	2019-03-25T00:00:00Z		Illumina NovaSeq 6000	ERP114329	NYGC	4907
readname problem	badreadname, inferred	ERR3239598	2019-03-25T00:00:00Z		Illumina NovaSeq 6000	ERP114329	NYGC	4907
readname problem	badreadname, inferred	ERR3239599	2019-03-25T00:00:00Z		Illumina NovaSeq 6000	ERP114329	NYGC	4907
readname problem	badreadname, inferred	ERR3239600	2019-03-25T00:00:00Z		Illumina NovaSeq 6000	ERP114329	NYGC	4907
readname problem	badreadname, inferred	ERR3239601	2019-03-25T00:00:00Z		Illumina NovaSeq 6000	ERP114329	NYGC	4907
readname problem	badreadname, inferred	ERR3239602	2019-03-25T00:00:00Z		Illumina NovaSeq 6000	ERP114329	NYGC	4907
readname problem	badreadname, inferred	ERR3239603	2019-03-25T00:00:00Z		Illumina NovaSeq 6000	ERP114329	NYGC	4907
readname problem	badreadname, inferred	ERR3239604	2019-03-25T00:00:00Z		Illumina NovaSeq 6000	ERP114329	NYGC	4907
readname problem	badreadname, inferred	ERR3239605	2019-03-25T00:00:00Z		Illumina NovaSeq 6000	ERP114329	NYGC	4907
readname problem	badreadname, inferred	ERR3239606	2019-03-25T00:00:00Z	14410	Illumina NovaSeq 6000	ERP114329	NYGC	4907
readname problem	badreadname, inferred	ERR3239607	2019-03-25T00:00:00Z		Illumina NovaSeq 6000	ERP114329	NYGC	4907
readname problem	badreadname, inferred	ERR3239608	2019-03-25T00:00:00Z	9149	Illumina NovaSeq 6000	ERP114329	NYGC	4907
readname problem	badreadname, inferred	ERR3239609	2019-03-25T00:00:00Z	10015	Illumina NovaSeq 6000	ERP114329	NYGC	4907
readname problem	badreadname, inferred	ERR3239610	2019-03-25T00:00:00Z	9432	Illumina NovaSeq 6000	ERP114329	NYGC	4907
readname problem	badreadname, inferred	ERR3239611	2019-03-25T00:00:00Z	9986	Illumina NovaSeq 6000	ERP114329	NYGC	4907
readname problem	badreadname, inferred	ERR3239612	2019-03-25T00:00:00Z	12072	Illumina NovaSeq 6000	ERP114329	NYGC	4907
readname problem	badreadname, inferred	ERR3239613	2019-03-25T00:00:00Z	10293	Illumina NovaSeq 6000	ERP114329	NYGC	4907
readname problem	badreadname, inferred	ERR3239614	2019-03-25T00:00:00Z	10638	Illumina NovaSeq 6000	ERP114329	NYGC	4907
readname problem	badreadname, inferred	ERR3239615	2019-03-25T00:00:00Z	10310	Illumina NovaSeq 6000	ERP114329	NYGC	4907
readname problem	badreadname, inferred	ERR3239616	2019-03-25T00:00:00Z		Illumina NovaSeq 6000	ERP114329	NYGC	4907
readname problem	badreadname, inferred	ERR3239617	2019-03-25T00:00:00Z	11266	Illumina NovaSeq 6000	ERP114329	NYGC	4907
readname problem	badreadname, inferred	ERR3239618	2019-03-25T00:00:00Z		Illumina NovaSeq 6000	ERP114329	NYGC	4907
readname problem	badreadname, inferred	ERR3239619	2019-03-25T00:00:00Z	11451	Illumina NovaSeq 6000	ERP114329	NYGC	4907
readname problem	badreadname, inferred	ERR3239620	2019-03-25T00:00:00Z	10864	Illumina NovaSeq 6000	ERP114329	NYGC	4907
readname problem	badreadname, inferred	ERR3239621	2019-03-25T00:00:00Z		Illumina NovaSeq 6000	ERP114329	NYGC	4907
readname problem	badreadname, inferred	ERR3239622	2019-03-25T00:00:00Z		Illumina NovaSeq 6000	ERP114329	NYGC	4907
readname problem	badreadname, inferred	ERR3239623	2019-03-25T00:00:00Z		Illumina NovaSeq 6000	ERP114329	NYGC	4907
readname problem	badreadname, inferred	ERR3239624	2019-03-25T00:00:00Z		Illumina NovaSeq 6000	ERP114329	NYGC	4907
readname problem	badreadname, inferred	ERR3239625	2019-03-25T00:00:00Z	10257	Illumina NovaSeq 6000	ERP114329	NYGC	4907
readname problem	badreadname, inferred	ERR3239626	2019-03-25T00:00:00Z		Illumina NovaSeq 6000	ERP114329	NYGC	4907
readname problem	badreadname, inferred	ERR3239627	2019-03-25T00:00:00Z		Illumina NovaSeq 6000	ERP114329	NYGC	4907
readname problem	badreadname, inferred	ERR3239628	2019-03-25T00:00:00Z		Illumina NovaSeq 6000	ERP114329	NYGC	4907
readname problem	badreadname, inferred	ERR3239629	2019-03-25T00:00:00Z		Illumina NovaSeq 6000	ERP114329	NYGC	4907
readname problem	badreadname, inferred	ERR3239630	2019-03-25T00:00:00Z		Illumina NovaSeq 6000	ERP114329	NYGC	4907
readname problem	badreadname, inferred	ERR3239631	2019-03-25T00:00:00Z		Illumina NovaSeq 6000	ERP114329	NYGC	4907
readname problem	badreadname, inferred	ERR3239632	2019-03-25T00:00:00Z		Illumina NovaSeq 6000	ERP114329	NYGC	4907
readname problem	badreadname, inferred	ERR3239633	2019-03-25T00:00:00Z		Illumina NovaSeq 6000	ERP114329	NYGC	4907
readname problem	badreadname, inferred	ERR3239634	2019-03-25T00:00:00Z		Illumina NovaSeq 6000	ERP114329	NYGC	4907
readname problem	badreadname, inferred	ERR3239635	2019-03-25T00:00:00Z		Illumina NovaSeq 6000	ERP114329	NYGC	4907
readname problem	badreadname, inferred	ERR3239636	2019-03-25T00:00:00Z		Illumina NovaSeq 6000	ERP114329	NYGC	4907
readname problem	badreadname, inferred	ERR3239637	2019-03-25T00:00:00Z		Illumina NovaSeq 6000	ERP114329	NYGC	4907
readname problem	badreadname, inferred	ERR3239638	2019-03-25T00:00:00Z		Illumina NovaSeq 6000	ERP114329	NYGC	4907
readname problem	badreadname, inferred	ERR3239639	2019-03-25T00:00:00Z		Illumina NovaSeq 6000	ERP114329	NYGC	4907
readname problem	badreadname, inferred	ERR3239640	2019-03-25T00:00:00Z		Illumina NovaSeq 6000	ERP114329	NYGC	4907
readname problem	badreadname, inferred	ERR3239641	2019-03-25T00:00:00Z		Illumina NovaSeq 6000	ERP114329	NYGC	4907
readname problem	badreadname, inferred	ERR3239642	2019-03-25T00:00:00Z		Illumina NovaSeq 6000	ERP114329	NYGC	4907
readname problem	badreadname, inferred	ERR3239643	2019-03-25T00:00:00Z		Illumina NovaSeq 6000	ERP114329	NYGC	4907
readname problem	badreadname, inferred	ERR3239644	2019-03-25T00:00:00Z		Illumina NovaSeq 6000	ERP114329	NYGC	4907
readname problem	badreadname, inferred	ERR3239645	2019-03-25T00:00:00Z		Illumina NovaSeq 6000	ERP114329	NYGC	4907
readname problem	badreadname, inferred	ERR3239646	2019-03-25T00:00:00Z		Illumina NovaSeq 6000	ERP114329	NYGC	4907
readname problem	badreadname, inferred	ERR3239647	2019-03-25T00:00:00Z		Illumina NovaSeq 6000	ERP114329	NYGC	4907
readname problem	badreadname, inferred	ERR3239648	2019-03-25T00:00:00Z		Illumina NovaSeq 6000	ERP114329	NYGC	4907
readname problem	badreadname, inferred	ERR3239649	2019-03-25T00:00:00Z		Illumina NovaSeq 6000	ERP114329	NYGC	4907
readname problem	badreadname, inferred	ERR3239650	2019-03-25T00:00:00Z		Illumina NovaSeq 6000	ERP114329	NYGC	4907
readname problem	badreadname, inferred	ERR3239651	2019-03-25T00:00:00Z		Illumina NovaSeq 6000	ERP114329	NYGC	4907
readname problem	badreadname, inferred	ERR3239652	2019-03-25T00:00:00Z		Illumina NovaSeq 6000	ERP114329	NYGC	4907
readname problem	badreadname, inferred	ERR3239653	2019-03-25T00:00:00Z		Illumina NovaSeq 6000	ERP114329	NYGC	4907
readname problem	badreadname, inferred	ERR3239654	2019-03-25T00:00:00Z		Illumina NovaSeq 6000	ERP114329	NYGC	4907
readname problem	badreadname, inferred	ERR3239655	2019-03-25T00:00:00Z		Illumina NovaSeq 6000	ERP114329	NYGC	4907
readname problem	badreadname, inferred	ERR3239656	2019-03-25T00:00:00Z		Illumina NovaSeq 6000	ERP114329	NYGC	4907
readname problem	badreadname, inferred	ERR3239657	2019-03-25T00:00:00Z		Illumina NovaSeq 6000	ERP114329	NYGC	4907
readname problem	badreadname, inferred	ERR3239658	2019-03-25T00:00:00Z		Illumina NovaSeq 6000	ERP114329	NYGC	4907
readname problem	badreadname, inferred	ERR3239659	2019-03-25T00:00:00Z		Illumina NovaSeq 6000	ERP114329	NYGC	4907
readname problem	badreadname, inferred	ERR3239660	2019-03-25T00:00:00Z		Illumina NovaSeq 6000	ERP114329	NYGC	4907
readname problem	badreadname, inferred	ERR3239661	2019-03-25T00:00:00Z		Illumina NovaSeq 6000	ERP114329	NYGC	4907
readname problem	badreadname, inferred	ERR3239662	2019-03-25T00:00:00Z		Illumina NovaSeq 6000	ERP114329	NYGC	4907
readname problem	badreadname, inferred	ERR3239663	2019-03-25T00:00:00Z		Illumina NovaSeq 6000	ERP114329	NYGC	4907
readname problem	badreadname, inferred	ERR3239664	2019-03-25T00:00:00Z		Illumina NovaSeq 6000	ERP114329	NYGC	4907
readname problem	badreadname, inferred	ERR3239665	2019-03-25T00:00:00Z		Illumina NovaSeq 6000	ERP114329	NYGC	4907
readname problem	badreadname, inferred	ERR3239666	2019-03-25T00:00:00Z		Illumina NovaSeq 6000	ERP114329	NYGC	4907
readname problem	badreadname, inferred	ERR3239667	2019-03-25T00:00:00Z	9928	Illumina NovaSeq 6000	ERP114329	NYGC	4907
readname problem	badreadname, inferred	ERR3239668	2019-03-25T00:00:00Z	11726	Illumina NovaSeq 6000	ERP114329	NYGC	4907
readname problem	badreadname, inferred	ERR3239669	2019-03-25T00:00:00Z		Illumina NovaSeq 6000	ERP114329	NYGC	4907
readname problem	badreadname, inferred	ERR3239670	2019-03-25T00:00:00Z	18348	Illumina NovaSeq 6000	ERP114329	NYGC	4907
readname problem	badreadname, inferred	ERR3239671	2019-03-25T00:00:00Z	12781	Illumina NovaSeq 6000	ERP114329	NYGC	4907
readname problem	badreadname, inferred	ERR3239672	2019-03-25T00:00:00Z	9622	Illumina NovaSeq 6000	ERP114329	NYGC	4907
readname problem	badreadname, inferred	ERR3239673	2019-03-25T00:00:00Z	10375	Illumina NovaSeq 6000	ERP114329	NYGC	4907
readname problem	badreadname, inferred	ERR3239674	2019-03-25T00:00:00Z	10654	Illumina NovaSeq 6000	ERP114329	NYGC	4907
readname problem	badreadname, inferred	ERR3239676	2019-03-25T00:00:00Z		Illumina NovaSeq 6000	ERP114329	NYGC	4907
readname problem	badreadname, inferred	ERR3239678	2019-03-25T00:00:00Z	10496	Illumina NovaSeq 6000	ERP114329	NYGC	4907
readname problem	badreadname, inferred	ERR3239679	2019-03-25T00:00:00Z	13853	Illumina NovaSeq 6000	ERP114329	NYGC	4907
readname problem	badreadname, inferred	ERR3239681	2019-03-25T00:00:00Z	10357	Illumina NovaSeq 6000	ERP114329	NYGC	4907
readname problem	badreadname, inferred	ERR3239683	2019-03-25T00:00:00Z	12577	Illumina NovaSeq 6000	ERP114329	NYGC	4907
readname problem	badreadname, inferred	ERR3239684	2019-03-25T00:00:00Z	11708	Illumina NovaSeq 6000	ERP114329	NYGC	4907
readname problem	badreadname, inferred	ERR3239685	2019-03-25T00:00:00Z	10362	Illumina NovaSeq 6000	ERP114329	NYGC	4907
readname problem	badreadname, inferred	ERR3239686	2019-03-25T00:00:00Z	12504	Illumina NovaSeq 6000	ERP114329	NYGC	4907
readname problem	badreadname, inferred	ERR3239687	2019-03-25T00:00:00Z	10488	Illumina NovaSeq 6000	ERP114329	NYGC	4907
readname problem	badreadname, inferred	ERR3239688	2019-03-25T00:00:00Z	10531	Illumina NovaSeq 6000	ERP114329	NYGC	4907
readname problem	badreadname, inferred	ERR3239689	2019-03-25T00:00:00Z	13489	Illumina NovaSeq 6000	ERP114329	NYGC	4907
readname problem	badreadname, inferred	ERR3239690	2019-03-25T00:00:00Z	12319	Illumina NovaSeq 6000	ERP114329	NYGC	4907
readname problem	badreadname, inferred	ERR3239692	2019-03-25T00:00:00Z	10236	Illumina NovaSeq 6000	ERP114329	NYGC	4907
readname problem	badreadname, inferred	ERR3239693	2019-03-25T00:00:00Z	17923	Illumina NovaSeq 6000	ERP114329	NYGC	4907
readname problem	badreadname, inferred	ERR3239694	2019-03-25T00:00:00Z	11168	Illumina NovaSeq 6000	ERP114329	NYGC	4907
readname problem	badreadname, inferred	ERR3239695	2019-03-25T00:00:00Z	16637	Illumina NovaSeq 6000	ERP114329	NYGC	4907
readname problem	badreadname, inferred	ERR3239696	2019-03-25T00:00:00Z	13144	Illumina NovaSeq 6000	ERP114329	NYGC	4907
readname problem	badreadname, inferred	ERR3239697	2019-03-25T00:00:00Z	12000	Illumina NovaSeq 6000	ERP114329	NYGC	4907
readname problem	badreadname, inferred	ERR3239698	2019-03-25T00:00:00Z	9838	Illumina NovaSeq 6000	ERP114329	NYGC	4907
readname problem	badreadname, inferred	ERR3239699	2019-03-25T00:00:00Z	13542	Illumina NovaSeq 6000	ERP114329	NYGC	4907
readname problem	badreadname, inferred	ERR3239700	2019-03-25T00:00:00Z	15220	Illumina NovaSeq 6000	ERP114329	NYGC	4907
readname problem	badreadname, inferred	ERR3239701	2019-03-25T00:00:00Z	11158	Illumina NovaSeq 6000	ERP114329	NYGC	4907
readname problem	badreadname, inferred	ERR3239702	2019-03-25T00:00:00Z	12867	Illumina NovaSeq 6000	ERP114329	NYGC	4907
readname problem	badreadname, inferred	ERR3239703	2019-03-25T00:00:00Z	11858	Illumina NovaSeq 6000	ERP114329	NYGC	4907
readname problem	badreadname, inferred	ERR3239704	2019-03-25T00:00:00Z	11626	Illumina NovaSeq 6000	ERP114329	NYGC	4907
readname problem	badreadname, inferred	ERR3239706	2019-03-25T00:00:00Z	10508	Illumina NovaSeq 6000	ERP114329	NYGC	4907
readname problem	badreadname, inferred	ERR3239707	2019-03-25T00:00:00Z	11512	Illumina NovaSeq 6000	ERP114329	NYGC	4907
readname problem	badreadname, inferred	ERR3239708	2019-03-25T00:00:00Z	10806	Illumina NovaSeq 6000	ERP114329	NYGC	4907
readname problem	badreadname, inferred	ERR3239710	2019-03-25T00:00:00Z	11546	Illumina NovaSeq 6000	ERP114329	NYGC	4907
readname problem	badreadname, inferred	ERR3239711	2019-03-25T00:00:00Z	12554	Illumina NovaSeq 6000	ERP114329	NYGC	4907
readname problem	badreadname, inferred	ERR3239713	2019-03-25T00:00:00Z	10971	Illumina NovaSeq 6000	ERP114329	NYGC	4907
readname problem	badreadname, inferred	ERR3239714	2019-03-25T00:00:00Z	10865	Illumina NovaSeq 6000	ERP114329	NYGC	4907
readname problem	badreadname, inferred	ERR3239716	2019-03-25T00:00:00Z	9903	Illumina NovaSeq 6000	ERP114329	NYGC	4907
readname problem	badreadname, inferred	ERR3239717	2019-03-25T00:00:00Z	10354	Illumina NovaSeq 6000	ERP114329	NYGC	4907
readname problem	badreadname, inferred	ERR3239718	2019-03-25T00:00:00Z	9952	Illumina NovaSeq 6000	ERP114329	NYGC	4907
readname problem	badreadname, inferred	ERR3239719	2019-03-25T00:00:00Z	12799	Illumina NovaSeq 6000	ERP114329	NYGC	4907
readname problem	badreadname, inferred	ERR3239721	2019-03-25T00:00:00Z	10683	Illumina NovaSeq 6000	ERP114329	NYGC	4907
readname problem	badreadname, inferred	ERR3239723	2019-03-25T00:00:00Z	10471	Illumina NovaSeq 6000	ERP114329	NYGC	4907
readname problem	badreadname, inferred	ERR3239724	2019-03-25T00:00:00Z	9926	Illumina NovaSeq 6000	ERP114329	NYGC	4907
readname problem	badreadname, inferred	ERR3239725	2019-03-25T00:00:00Z	12354	Illumina NovaSeq 6000	ERP114329	NYGC	4907
readname problem	badreadname, inferred	ERR3239726	2019-03-25T00:00:00Z	10905	Illumina NovaSeq 6000	ERP114329	NYGC	4907
readname problem	badreadname, inferred	ERR3239728	2019-03-25T00:00:00Z	12072	Illumina NovaSeq 6000	ERP114329	NYGC	4907
readname problem	badreadname, inferred	ERR3239729	2019-03-25T00:00:00Z	10887	Illumina NovaSeq 6000	ERP114329	NYGC	4907
readname problem	badreadname, inferred	ERR3239732	2019-03-25T00:00:00Z	20372	Illumina NovaSeq 6000	ERP114329	NYGC	4907
readname problem	badreadname, inferred	ERR3239733	2019-03-25T00:00:00Z	10396	Illumina NovaSeq 6000	ERP114329	NYGC	4907
readname problem	badreadname, inferred	ERR3239734	2019-03-25T00:00:00Z	10341	Illumina NovaSeq 6000	ERP114329	NYGC	4907
readname problem	badreadname, inferred	ERR3239735	2019-03-25T00:00:00Z	10339	Illumina NovaSeq 6000	ERP114329	NYGC	4907
readname problem	badreadname, inferred	ERR3239736	2019-03-25T00:00:00Z	9211	Illumina NovaSeq 6000	ERP114329	NYGC	4907
readname problem	badreadname, inferred	ERR3239737	2019-03-25T00:00:00Z	11017	Illumina NovaSeq 6000	ERP114329	NYGC	4907
readname problem	badreadname, inferred	ERR3239738	2019-03-25T00:00:00Z	12417	Illumina NovaSeq 6000	ERP114329	NYGC	4907
readname problem	badreadname, inferred	ERR3239739	2019-03-25T00:00:00Z	11161	Illumina NovaSeq 6000	ERP114329	NYGC	4907
readname problem	badreadname, inferred	ERR3239740	2019-03-25T00:00:00Z	9738	Illumina NovaSeq 6000	ERP114329	NYGC	4907
readname problem	badreadname, inferred	ERR3239741	2019-03-25T00:00:00Z	9974	Illumina NovaSeq 6000	ERP114329	NYGC	4907
readname problem	badreadname, inferred	ERR3239742	2019-03-25T00:00:00Z	10972	Illumina NovaSeq 6000	ERP114329	NYGC	4907
readname problem	badreadname, inferred	ERR3239743	2019-03-25T00:00:00Z	10182	Illumina NovaSeq 6000	ERP114329	NYGC	4907
readname problem	badreadname, inferred	ERR3239744	2019-03-25T00:00:00Z	11284	Illumina NovaSeq 6000	ERP114329	NYGC	4907
readname problem	badreadname, inferred	ERR3239746	2019-03-25T00:00:00Z	11332	Illumina NovaSeq 6000	ERP114329	NYGC	4907
readname problem	badreadname, inferred	ERR3239747	2019-03-25T00:00:00Z	10354	Illumina NovaSeq 6000	ERP114329	NYGC	4907
readname problem	badreadname, inferred	ERR3239748	2019-03-25T00:00:00Z	9673	Illumina NovaSeq 6000	ERP114329	NYGC	4907
readname problem	badreadname, inferred	ERR3239749	2019-03-25T00:00:00Z	10305	Illumina NovaSeq 6000	ERP114329	NYGC	4907
readname problem	badreadname, inferred	ERR3239750	2019-03-25T00:00:00Z	10527	Illumina NovaSeq 6000	ERP114329	NYGC	4907
readname problem	badreadname, inferred	ERR3239751	2019-03-25T00:00:00Z	10554	Illumina NovaSeq 6000	ERP114329	NYGC	4907
readname problem	badreadname, inferred	ERR3239752	2019-03-25T00:00:00Z	10457	Illumina NovaSeq 6000	ERP114329	NYGC	4907
readname problem	badreadname, inferred	ERR3239753	2019-03-25T00:00:00Z	9991	Illumina NovaSeq 6000	ERP114329	NYGC	4907
readname problem	badreadname, inferred	ERR3239755	2019-03-25T00:00:00Z	10361	Illumina NovaSeq 6000	ERP114329	NYGC	4907
readname problem	badreadname, inferred	ERR3239756	2019-03-25T00:00:00Z	11605	Illumina NovaSeq 6000	ERP114329	NYGC	4907
readname problem	badreadname, inferred	ERR3239758	2019-03-25T00:00:00Z	9969	Illumina NovaSeq 6000	ERP114329	NYGC	4907
readname problem	badreadname, inferred	ERR3239759	2019-03-25T00:00:00Z	10384	Illumina NovaSeq 6000	ERP114329	NYGC	4907
readname problem	badreadname, inferred	ERR3239760	2019-03-25T00:00:00Z	10197	Illumina NovaSeq 6000	ERP114329	NYGC	4907
readname problem	badreadname, inferred	ERR3239761	2019-03-25T00:00:00Z	10307	Illumina NovaSeq 6000	ERP114329	NYGC	4907
readname problem	badreadname, inferred	ERR3239762	2019-03-25T00:00:00Z	9765	Illumina NovaSeq 6000	ERP114329	NYGC	4907
readname problem	badreadname, inferred	ERR3239763	2019-03-25T00:00:00Z	9521	Illumina NovaSeq 6000	ERP114329	NYGC	4907
readname problem	badreadname, inferred	ERR3239764	2019-03-25T00:00:00Z	9644	Illumina NovaSeq 6000	ERP114329	NYGC	4907
readname problem	badreadname, inferred	ERR3239765	2019-03-25T00:00:00Z	10615	Illumina NovaSeq 6000	ERP114329	NYGC	4907
readname problem	badreadname, inferred	ERR3239766	2019-03-25T00:00:00Z	10637	Illumina NovaSeq 6000	ERP114329	NYGC	4907
readname problem	badreadname, inferred	ERR3239767	2019-03-25T00:00:00Z	9575	Illumina NovaSeq 6000	ERP114329	NYGC	4907
readname problem	badreadname, inferred	ERR3239768	2019-03-25T00:00:00Z	10573	Illumina NovaSeq 6000	ERP114329	NYGC	4907
readname problem	badreadname, inferred	ERR3239769	2019-03-25T00:00:00Z	10085	Illumina NovaSeq 6000	ERP114329	NYGC	4907
readname problem	badreadname, inferred	ERR3239770	2019-03-25T00:00:00Z	10393	Illumina NovaSeq 6000	ERP114329	NYGC	4907
readname problem	badreadname, inferred	ERR3239771	2019-03-25T00:00:00Z	10216	Illumina NovaSeq 6000	ERP114329	NYGC	4907
readname problem	badreadname, inferred	ERR3239773	2019-03-25T00:00:00Z	9828	Illumina NovaSeq 6000	ERP114329	NYGC	4907
readname problem	badreadname, inferred	ERR3239774	2019-03-25T00:00:00Z	9910	Illumina NovaSeq 6000	ERP114329	NYGC	4907
readname problem	badreadname, inferred	ERR3239775	2019-03-25T00:00:00Z	11041	Illumina NovaSeq 6000	ERP114329	NYGC	4907
readname problem	badreadname, inferred	ERR3239776	2019-03-25T00:00:00Z	9943	Illumina NovaSeq 6000	ERP114329	NYGC	4907
readname problem	badreadname, inferred	ERR3239777	2019-03-25T00:00:00Z	10899	Illumina NovaSeq 6000	ERP114329	NYGC	4907
readname problem	badreadname, inferred	ERR3239778	2019-03-25T00:00:00Z	10895	Illumina NovaSeq 6000	ERP114329	NYGC	4907
readname problem	badreadname, inferred	ERR3239779	2019-03-25T00:00:00Z	10202	Illumina NovaSeq 6000	ERP114329	NYGC	4907
readname problem	badreadname, inferred	ERR3239780	2019-03-25T00:00:00Z	10110	Illumina NovaSeq 6000	ERP114329	NYGC	4907
readname problem	badreadname, inferred	ERR3239781	2019-03-25T00:00:00Z	9146	Illumina NovaSeq 6000	ERP114329	NYGC	4907
readname problem	badreadname, inferred	ERR3239782	2019-03-25T00:00:00Z	9649	Illumina NovaSeq 6000	ERP114329	NYGC	4907
readname problem	badreadname, inferred	ERR3239783	2019-03-25T00:00:00Z	10188	Illumina NovaSeq 6000	ERP114329	NYGC	4907
readname problem	badreadname, inferred	ERR3239784	2019-03-25T00:00:00Z	9521	Illumina NovaSeq 6000	ERP114329	NYGC	4907
readname problem	badreadname, inferred	ERR3239785	2019-03-25T00:00:00Z	11224	Illumina NovaSeq 6000	ERP114329	NYGC	4907
readname problem	badreadname, inferred	ERR3239786	2019-03-25T00:00:00Z	11049	Illumina NovaSeq 6000	ERP114329	NYGC	4907
readname problem	badreadname, inferred	ERR3239787	2019-03-25T00:00:00Z	12573	Illumina NovaSeq 6000	ERP114329	NYGC	4907
readname problem	badreadname, inferred	ERR3239788	2019-03-25T00:00:00Z	12498	Illumina NovaSeq 6000	ERP114329	NYGC	4907
readname problem	badreadname, inferred	ERR3239789	2019-03-25T00:00:00Z	13024	Illumina NovaSeq 6000	ERP114329	NYGC	4907
readname problem	badreadname, inferred	ERR3239790	2019-03-25T00:00:00Z	12455	Illumina NovaSeq 6000	ERP114329	NYGC	4907
readname problem	badreadname, inferred	ERR3239791	2019-03-25T00:00:00Z	12135	Illumina NovaSeq 6000	ERP114329	NYGC	4907
readname problem	badreadname, inferred	ERR3239792	2019-03-25T00:00:00Z	10691	Illumina NovaSeq 6000	ERP114329	NYGC	4907
readname problem	badreadname, inferred	ERR3239793	2019-03-25T00:00:00Z	11633	Illumina NovaSeq 6000	ERP114329	NYGC	4907
readname problem	badreadname, inferred	ERR3239794	2019-03-25T00:00:00Z	12594	Illumina NovaSeq 6000	ERP114329	NYGC	4907
readname problem	badreadname, inferred	ERR3239795	2019-03-25T00:00:00Z	10034	Illumina NovaSeq 6000	ERP114329	NYGC	4907
readname problem	badreadname, inferred	ERR3239796	2019-03-25T00:00:00Z	13020	Illumina NovaSeq 6000	ERP114329	NYGC	4907
readname problem	badreadname, inferred	ERR3239797	2019-03-25T00:00:00Z	12935	Illumina NovaSeq 6000	ERP114329	NYGC	4907
readname problem	badreadname, inferred	ERR3239798	2019-03-25T00:00:00Z	9118	Illumina NovaSeq 6000	ERP114329	NYGC	4907
readname problem	badreadname, inferred	ERR3239799	2019-03-25T00:00:00Z	10398	Illumina NovaSeq 6000	ERP114329	NYGC	4907
readname problem	badreadname, inferred	ERR3239800	2019-03-25T00:00:00Z	9730	Illumina NovaSeq 6000	ERP114329	NYGC	4907
readname problem	badreadname, inferred	ERR3239801	2019-03-25T00:00:00Z	12033	Illumina NovaSeq 6000	ERP114329	NYGC	4907
readname problem	badreadname, inferred	ERR3239802	2019-03-25T00:00:00Z	10353	Illumina NovaSeq 6000	ERP114329	NYGC	4907
readname problem	badreadname, inferred	ERR3239803	2019-03-25T00:00:00Z	12266	Illumina NovaSeq 6000	ERP114329	NYGC	4907
readname problem	badreadname, inferred	ERR3239804	2019-03-25T00:00:00Z	10752	Illumina NovaSeq 6000	ERP114329	NYGC	4907
readname problem	badreadname, inferred	ERR3239805	2019-03-25T00:00:00Z	9784	Illumina NovaSeq 6000	ERP114329	NYGC	4907
readname problem	badreadname, inferred	ERR3239807	2019-03-25T00:00:00Z	12932	Illumina NovaSeq 6000	ERP114329	NYGC	4907
readname problem	badreadname, inferred	ERR3239808	2019-03-25T00:00:00Z	11949	Illumina NovaSeq 6000	ERP114329	NYGC	4907
readname problem	badreadname, inferred	ERR3239809	2019-03-25T00:00:00Z	12455	Illumina NovaSeq 6000	ERP114329	NYGC	4907
readname problem	badreadname, inferred	ERR3239810	2019-03-25T00:00:00Z	12063	Illumina NovaSeq 6000	ERP114329	NYGC	4907
readname problem	badreadname, inferred	ERR3239811	2019-03-25T00:00:00Z	10256	Illumina NovaSeq 6000	ERP114329	NYGC	4907
readname problem	badreadname, inferred	ERR3239812	2019-03-25T00:00:00Z	12239	Illumina NovaSeq 6000	ERP114329	NYGC	4907
readname problem	badreadname, inferred	ERR3239813	2019-03-25T00:00:00Z	12751	Illumina NovaSeq 6000	ERP114329	NYGC	4907
readname problem	badreadname, inferred	ERR3239814	2019-03-25T00:00:00Z	12434	Illumina NovaSeq 6000	ERP114329	NYGC	4907
readname problem	badreadname, inferred	ERR3239815	2019-03-25T00:00:00Z	12932	Illumina NovaSeq 6000	ERP114329	NYGC	4907
readname problem	badreadname, inferred	ERR3239816	2019-03-25T00:00:00Z	12701	Illumina NovaSeq 6000	ERP114329	NYGC	4907
readname problem	badreadname, inferred	ERR3239817	2019-03-25T00:00:00Z	12578	Illumina NovaSeq 6000	ERP114329	NYGC	4907
readname problem	badreadname, inferred	ERR3239818	2019-03-25T00:00:00Z	12546	Illumina NovaSeq 6000	ERP114329	NYGC	4907
readname problem	badreadname, inferred	ERR3239820	2019-03-25T00:00:00Z	12129	Illumina NovaSeq 6000	ERP114329	NYGC	4907
readname problem	badreadname, inferred	ERR3239822	2019-03-25T00:00:00Z	13328	Illumina NovaSeq 6000	ERP114329	NYGC	4907
readname problem	badreadname, inferred	ERR3239823	2019-03-25T00:00:00Z	10368	Illumina NovaSeq 6000	ERP114329	NYGC	4907
readname problem	badreadname, inferred	ERR3239824	2019-03-25T00:00:00Z	13046	Illumina NovaSeq 6000	ERP114329	NYGC	4907
readname problem	badreadname, inferred	ERR3239825	2019-03-25T00:00:00Z	11172	Illumina NovaSeq 6000	ERP114329	NYGC	4907
readname problem	badreadname, inferred	ERR3239826	2019-03-25T00:00:00Z	12453	Illumina NovaSeq 6000	ERP114329	NYGC	4907
readname problem	badreadname, inferred	ERR3239827	2019-03-25T00:00:00Z	12093	Illumina NovaSeq 6000	ERP114329	NYGC	4907
readname problem	badreadname, inferred	ERR3239829	2019-03-25T00:00:00Z	10862	Illumina NovaSeq 6000	ERP114329	NYGC	4907
readname problem	badreadname, inferred	ERR3239830	2019-03-25T00:00:00Z	10905	Illumina NovaSeq 6000	ERP114329	NYGC	4907
readname problem	badreadname, inferred	ERR3239831	2019-03-25T00:00:00Z	12396	Illumina NovaSeq 6000	ERP114329	NYGC	4907
readname problem	badreadname, inferred	ERR3239833	2019-03-25T00:00:00Z	12454	Illumina NovaSeq 6000	ERP114329	NYGC	4907
readname problem	badreadname, inferred	ERR3239834	2019-03-25T00:00:00Z	12537	Illumina NovaSeq 6000	ERP114329	NYGC	4907
readname problem	badreadname, inferred	ERR3239835	2019-03-25T00:00:00Z	10901	Illumina NovaSeq 6000	ERP114329	NYGC	4907
readname problem	badreadname, inferred	ERR3239836	2019-03-25T00:00:00Z	10020	Illumina NovaSeq 6000	ERP114329	NYGC	4907
readname problem	badreadname, inferred	ERR3239837	2019-03-25T00:00:00Z	11646	Illumina NovaSeq 6000	ERP114329	NYGC	4907
readname problem	badreadname, inferred	ERR3239839	2019-03-25T00:00:00Z	11951	Illumina NovaSeq 6000	ERP114329	NYGC	4907
readname problem	badreadname, inferred	ERR3239840	2019-03-25T00:00:00Z	10426	Illumina NovaSeq 6000	ERP114329	NYGC	4907
readname problem	badreadname, inferred	ERR3239841	2019-03-25T00:00:00Z	9834	Illumina NovaSeq 6000	ERP114329	NYGC	4907
readname problem	badreadname, inferred	ERR3239842	2019-03-25T00:00:00Z	17022	Illumina NovaSeq 6000	ERP114329	NYGC	4907
readname problem	badreadname, inferred	ERR3239843	2019-03-25T00:00:00Z	12803	Illumina NovaSeq 6000	ERP114329	NYGC	4907
readname problem	badreadname, inferred	ERR3239844	2019-03-25T00:00:00Z	10653	Illumina NovaSeq 6000	ERP114329	NYGC	4907
readname problem	badreadname, inferred	ERR3239845	2019-03-25T00:00:00Z	12490	Illumina NovaSeq 6000	ERP114329	NYGC	4907
readname problem	badreadname, inferred	ERR3239846	2019-03-25T00:00:00Z	12392	Illumina NovaSeq 6000	ERP114329	NYGC	4907
readname problem	badreadname, inferred	ERR3239847	2019-03-25T00:00:00Z	10641	Illumina NovaSeq 6000	ERP114329	NYGC	4907
readname problem	badreadname, inferred	ERR3239848	2019-03-25T00:00:00Z	11824	Illumina NovaSeq 6000	ERP114329	NYGC	4907
readname problem	badreadname, inferred	ERR3239850	2019-03-25T00:00:00Z	10242	Illumina NovaSeq 6000	ERP114329	NYGC	4907
readname problem	badreadname, inferred	ERR3239852	2019-03-25T00:00:00Z	10153	Illumina NovaSeq 6000	ERP114329	NYGC	4907
readname problem	badreadname, inferred	ERR3239853	2019-03-25T00:00:00Z	9891	Illumina NovaSeq 6000	ERP114329	NYGC	4907
readname problem	badreadname, inferred	ERR3239854	2019-03-25T00:00:00Z	10276	Illumina NovaSeq 6000	ERP114329	NYGC	4907
readname problem	badreadname, inferred	ERR3239855	2019-03-25T00:00:00Z	10467	Illumina NovaSeq 6000	ERP114329	NYGC	4907
readname problem	badreadname, inferred	ERR3239856	2019-03-25T00:00:00Z	10629	Illumina NovaSeq 6000	ERP114329	NYGC	4907
readname problem	badreadname, inferred	ERR3239857	2019-03-25T00:00:00Z	10507	Illumina NovaSeq 6000	ERP114329	NYGC	4907
readname problem	badreadname, inferred	ERR3239858	2019-03-25T00:00:00Z	11501	Illumina NovaSeq 6000	ERP114329	NYGC	4907
readname problem	badreadname, inferred	ERR3239859	2019-03-25T00:00:00Z	10510	Illumina NovaSeq 6000	ERP114329	NYGC	4907
readname problem	badreadname, inferred	ERR3239860	2019-03-25T00:00:00Z	10997	Illumina NovaSeq 6000	ERP114329	NYGC	4907
readname problem	badreadname, inferred	ERR3239861	2019-03-25T00:00:00Z	10206	Illumina NovaSeq 6000	ERP114329	NYGC	4907
readname problem	badreadname, inferred	ERR3239862	2019-03-25T00:00:00Z	11286	Illumina NovaSeq 6000	ERP114329	NYGC	4907
readname problem	badreadname, inferred	ERR3239864	2019-03-25T00:00:00Z	10532	Illumina NovaSeq 6000	ERP114329	NYGC	4907
readname problem	badreadname, inferred	ERR3239865	2019-03-25T00:00:00Z	12163	Illumina NovaSeq 6000	ERP114329	NYGC	4907
readname problem	badreadname, inferred	ERR3239866	2019-03-25T00:00:00Z	12688	Illumina NovaSeq 6000	ERP114329	NYGC	4907
readname problem	badreadname, inferred	ERR3239867	2019-03-25T00:00:00Z	10268	Illumina NovaSeq 6000	ERP114329	NYGC	4907
readname problem	badreadname, inferred	ERR3239868	2019-03-25T00:00:00Z	11069	Illumina NovaSeq 6000	ERP114329	NYGC	4907
readname problem	badreadname, inferred	ERR3239869	2019-03-25T00:00:00Z	11033	Illumina NovaSeq 6000	ERP114329	NYGC	4907
readname problem	badreadname, inferred	ERR3239870	2019-03-25T00:00:00Z	13058	Illumina NovaSeq 6000	ERP114329	NYGC	4907
readname problem	badreadname, inferred	ERR3239871	2019-03-25T00:00:00Z	10341	Illumina NovaSeq 6000	ERP114329	NYGC	4907
readname problem	badreadname, inferred	ERR3239872	2019-03-25T00:00:00Z	11507	Illumina NovaSeq 6000	ERP114329	NYGC	4907
readname problem	badreadname, inferred	ERR3239873	2019-03-25T00:00:00Z	10480	Illumina NovaSeq 6000	ERP114329	NYGC	4907
readname problem	badreadname, inferred	ERR3239874	2019-03-25T00:00:00Z	11358	Illumina NovaSeq 6000	ERP114329	NYGC	4907
readname problem	badreadname, inferred	ERR3239875	2019-03-25T00:00:00Z	10751	Illumina NovaSeq 6000	ERP114329	NYGC	4907
readname problem	badreadname, inferred	ERR3239876	2019-03-25T00:00:00Z	10616	Illumina NovaSeq 6000	ERP114329	NYGC	4907
readname problem	badreadname, inferred	ERR3239877	2019-03-25T00:00:00Z	10211	Illumina NovaSeq 6000	ERP114329	NYGC	4907
readname problem	badreadname, inferred	ERR3239878	2019-03-25T00:00:00Z	10788	Illumina NovaSeq 6000	ERP114329	NYGC	4907
readname problem	badreadname, inferred	ERR3239879	2019-03-25T00:00:00Z	10396	Illumina NovaSeq 6000	ERP114329	NYGC	4907
readname problem	badreadname, inferred	ERR3239880	2019-03-25T00:00:00Z	10875	Illumina NovaSeq 6000	ERP114329	NYGC	4907
readname problem	badreadname, inferred	ERR3239881	2019-03-25T00:00:00Z	10885	Illumina NovaSeq 6000	ERP114329	NYGC	4907
readname problem	badreadname, inferred	ERR3239882	2019-03-25T00:00:00Z	10584	Illumina NovaSeq 6000	ERP114329	NYGC	4907
readname problem	badreadname, inferred	ERR3239883	2019-03-25T00:00:00Z	9169	Illumina NovaSeq 6000	ERP114329	NYGC	4907
readname problem	badreadname, inferred	ERR3239884	2019-03-25T00:00:00Z	10992	Illumina NovaSeq 6000	ERP114329	NYGC	4907
readname problem	badreadname, inferred	ERR3239885	2019-03-25T00:00:00Z	9162	Illumina NovaSeq 6000	ERP114329	NYGC	4907
readname problem	badreadname, inferred	ERR3239886	2019-03-25T00:00:00Z	10067	Illumina NovaSeq 6000	ERP114329	NYGC	4907
readname problem	badreadname, inferred	ERR3239887	2019-03-25T00:00:00Z	10912	Illumina NovaSeq 6000	ERP114329	NYGC	4907
readname problem	badreadname, inferred	ERR3239888	2019-03-25T00:00:00Z	11133	Illumina NovaSeq 6000	ERP114329	NYGC	4907
readname problem	badreadname, inferred	ERR3239889	2019-03-25T00:00:00Z	13778	Illumina NovaSeq 6000	ERP114329	NYGC	4907
readname problem	badreadname, inferred	ERR3239890	2019-03-25T00:00:00Z	9999	Illumina NovaSeq 6000	ERP114329	NYGC	4907
readname problem	badreadname, inferred	ERR3239891	2019-03-25T00:00:00Z	10628	Illumina NovaSeq 6000	ERP114329	NYGC	4907
readname problem	badreadname, inferred	ERR3239892	2019-03-25T00:00:00Z	10558	Illumina NovaSeq 6000	ERP114329	NYGC	4907
readname problem	badreadname, inferred	ERR3239893	2019-03-25T00:00:00Z	10618	Illumina NovaSeq 6000	ERP114329	NYGC	4907
readname problem	badreadname, inferred	ERR3239894	2019-03-25T00:00:00Z	10202	Illumina NovaSeq 6000	ERP114329	NYGC	4907
readname problem	badreadname, inferred	ERR3239895	2019-03-25T00:00:00Z	9136	Illumina NovaSeq 6000	ERP114329	NYGC	4907
readname problem	badreadname, inferred	ERR3239896	2019-03-25T00:00:00Z	8873	Illumina NovaSeq 6000	ERP114329	NYGC	4907
readname problem	badreadname, inferred	ERR3239899	2019-03-25T00:00:00Z	10285	Illumina NovaSeq 6000	ERP114329	NYGC	4907
readname problem	badreadname, inferred	ERR3239900	2019-03-25T00:00:00Z	8833	Illumina NovaSeq 6000	ERP114329	NYGC	4907
readname problem	badreadname, inferred	ERR3239901	2019-03-25T00:00:00Z	9392	Illumina NovaSeq 6000	ERP114329	NYGC	4907
readname problem	badreadname, inferred	ERR3239902	2019-03-25T00:00:00Z	9975	Illumina NovaSeq 6000	ERP114329	NYGC	4907
readname problem	badreadname, inferred	ERR3239903	2019-03-25T00:00:00Z	8878	Illumina NovaSeq 6000	ERP114329	NYGC	4907
readname problem	badreadname, inferred	ERR3239905	2019-03-25T00:00:00Z	10413	Illumina NovaSeq 6000	ERP114329	NYGC	4907
readname problem	badreadname, inferred	ERR3239906	2019-03-25T00:00:00Z	10484	Illumina NovaSeq 6000	ERP114329	NYGC	4907
readname problem	badreadname, inferred	ERR3239907	2019-03-25T00:00:00Z	9869	Illumina NovaSeq 6000	ERP114329	NYGC	4907
readname problem	badreadname, inferred	ERR3239908	2019-03-25T00:00:00Z	14564	Illumina NovaSeq 6000	ERP114329	NYGC	4907
readname problem	badreadname, inferred	ERR3239909	2019-03-25T00:00:00Z	10853	Illumina NovaSeq 6000	ERP114329	NYGC	4907
readname problem	badreadname, inferred	ERR3239910	2019-03-25T00:00:00Z	9827	Illumina NovaSeq 6000	ERP114329	NYGC	4907
readname problem	badreadname, inferred	ERR3239911	2019-03-25T00:00:00Z	10411	Illumina NovaSeq 6000	ERP114329	NYGC	4907
readname problem	badreadname, inferred	ERR3239912	2019-03-25T00:00:00Z	10441	Illumina NovaSeq 6000	ERP114329	NYGC	4907
readname problem	badreadname, inferred	ERR3239913	2019-03-25T00:00:00Z	10683	Illumina NovaSeq 6000	ERP114329	NYGC	4907
readname problem	badreadname, inferred	ERR3239915	2019-03-25T00:00:00Z	11670	Illumina NovaSeq 6000	ERP114329	NYGC	4907
readname problem	badreadname, inferred	ERR3239916	2019-03-25T00:00:00Z	10666	Illumina NovaSeq 6000	ERP114329	NYGC	4907
readname problem	badreadname, inferred	ERR3239917	2019-03-25T00:00:00Z	9019	Illumina NovaSeq 6000	ERP114329	NYGC	4907
readname problem	badreadname, inferred	ERR3239918	2019-03-25T00:00:00Z	10117	Illumina NovaSeq 6000	ERP114329	NYGC	4907
readname problem	badreadname, inferred	ERR3239919	2019-03-25T00:00:00Z	9530	Illumina NovaSeq 6000	ERP114329	NYGC	4907
readname problem	badreadname, inferred	ERR3239920	2019-03-25T00:00:00Z	10320	Illumina NovaSeq 6000	ERP114329	NYGC	4907
readname problem	badreadname, inferred	ERR3239922	2019-03-25T00:00:00Z	10973	Illumina NovaSeq 6000	ERP114329	NYGC	4907
readname problem	badreadname, inferred	ERR3239923	2019-03-25T00:00:00Z	11227	Illumina NovaSeq 6000	ERP114329	NYGC	4907
readname problem	badreadname, inferred	ERR3239925	2019-03-25T00:00:00Z	9899	Illumina NovaSeq 6000	ERP114329	NYGC	4907
readname problem	badreadname, inferred	ERR3239926	2019-03-25T00:00:00Z	10398	Illumina NovaSeq 6000	ERP114329	NYGC	4907
readname problem	badreadname, inferred	ERR3239927	2019-03-25T00:00:00Z	9132	Illumina NovaSeq 6000	ERP114329	NYGC	4907
readname problem	badreadname, inferred	ERR3239928	2019-03-25T00:00:00Z	11068	Illumina NovaSeq 6000	ERP114329	NYGC	4907
readname problem	badreadname, inferred	ERR3239929	2019-03-25T00:00:00Z	10311	Illumina NovaSeq 6000	ERP114329	NYGC	4907
readname problem	badreadname, inferred	ERR3239930	2019-03-25T00:00:00Z	9190	Illumina NovaSeq 6000	ERP114329	NYGC	4907
readname problem	badreadname, inferred	ERR3239931	2019-03-25T00:00:00Z	9357	Illumina NovaSeq 6000	ERP114329	NYGC	4907
readname problem	badreadname, inferred	ERR3239932	2019-03-25T00:00:00Z	9407	Illumina NovaSeq 6000	ERP114329	NYGC	4907
readname problem	badreadname, inferred	ERR3239933	2019-03-25T00:00:00Z	10025	Illumina NovaSeq 6000	ERP114329	NYGC	4907
readname problem	badreadname, inferred	ERR3239935	2019-03-25T00:00:00Z	8927	Illumina NovaSeq 6000	ERP114329	NYGC	4907
readname problem	badreadname, inferred	ERR3239936	2019-03-25T00:00:00Z	9729	Illumina NovaSeq 6000	ERP114329	NYGC	4907
readname problem	badreadname, inferred	ERR3239937	2019-03-25T00:00:00Z	9230	Illumina NovaSeq 6000	ERP114329	NYGC	4907
readname problem	badreadname, inferred	ERR3239939	2019-03-25T00:00:00Z	10974	Illumina NovaSeq 6000	ERP114329	NYGC	4907
readname problem	badreadname, inferred	ERR3239940	2019-03-25T00:00:00Z	9465	Illumina NovaSeq 6000	ERP114329	NYGC	4907
readname problem	badreadname, inferred	ERR3239941	2019-03-25T00:00:00Z	10436	Illumina NovaSeq 6000	ERP114329	NYGC	4907
readname problem	badreadname, inferred	ERR3239942	2019-03-25T00:00:00Z	12462	Illumina NovaSeq 6000	ERP114329	NYGC	4907
readname problem	badreadname, inferred	ERR3239943	2019-03-25T00:00:00Z	9663	Illumina NovaSeq 6000	ERP114329	NYGC	4907
readname problem	badreadname, inferred	ERR3239944	2019-03-25T00:00:00Z	9389	Illumina NovaSeq 6000	ERP114329	NYGC	4907
readname problem	badreadname, inferred	ERR3239946	2019-03-25T00:00:00Z	9424	Illumina NovaSeq 6000	ERP114329	NYGC	4907
readname problem	badreadname, inferred	ERR3239947	2019-03-25T00:00:00Z	9410	Illumina NovaSeq 6000	ERP114329	NYGC	4907
readname problem	badreadname, inferred	ERR3239948	2019-03-25T00:00:00Z	10347	Illumina NovaSeq 6000	ERP114329	NYGC	4907
readname problem	badreadname, inferred	ERR3239949	2019-03-25T00:00:00Z	9268	Illumina NovaSeq 6000	ERP114329	NYGC	4907
readname problem	badreadname, inferred	ERR3239950	2019-03-25T00:00:00Z	9937	Illumina NovaSeq 6000	ERP114329	NYGC	4907
readname problem	badreadname, inferred	ERR3239951	2019-03-25T00:00:00Z	10792	Illumina NovaSeq 6000	ERP114329	NYGC	4907
readname problem	badreadname, inferred	ERR3239952	2019-03-25T00:00:00Z	10073	Illumina NovaSeq 6000	ERP114329	NYGC	4907
readname problem	badreadname, inferred	ERR3239953	2019-03-25T00:00:00Z	10133	Illumina NovaSeq 6000	ERP114329	NYGC	4907
readname problem	badreadname, inferred	ERR3239954	2019-03-25T00:00:00Z	9576	Illumina NovaSeq 6000	ERP114329	NYGC	4907
readname problem	badreadname, inferred	ERR3239955	2019-03-25T00:00:00Z	9798	Illumina NovaSeq 6000	ERP114329	NYGC	4907
readname problem	badreadname, inferred	ERR3239956	2019-03-25T00:00:00Z	9092	Illumina NovaSeq 6000	ERP114329	NYGC	4907
readname problem	badreadname, inferred	ERR3239957	2019-03-25T00:00:00Z	11042	Illumina NovaSeq 6000	ERP114329	NYGC	4907
readname problem	badreadname, inferred	ERR3239959	2019-03-25T00:00:00Z	12155	Illumina NovaSeq 6000	ERP114329	NYGC	4907
readname problem	badreadname, inferred	ERR3239960	2019-03-25T00:00:00Z	10195	Illumina NovaSeq 6000	ERP114329	NYGC	4907
readname problem	badreadname, inferred	ERR3239961	2019-03-25T00:00:00Z	13180	Illumina NovaSeq 6000	ERP114329	NYGC	4907
readname problem	badreadname, inferred	ERR3239962	2019-03-25T00:00:00Z	13372	Illumina NovaSeq 6000	ERP114329	NYGC	4907
readname problem	badreadname, inferred	ERR3239964	2019-03-25T00:00:00Z	10476	Illumina NovaSeq 6000	ERP114329	NYGC	4907
readname problem	badreadname, inferred	ERR3239966	2019-03-25T00:00:00Z	11201	Illumina NovaSeq 6000	ERP114329	NYGC	4907
readname problem	badreadname, inferred	ERR3239967	2019-03-25T00:00:00Z	10494	Illumina NovaSeq 6000	ERP114329	NYGC	4907
readname problem	badreadname, inferred	ERR3239968	2019-03-25T00:00:00Z	9390	Illumina NovaSeq 6000	ERP114329	NYGC	4907
readname problem	badreadname, inferred	ERR3239969	2019-03-25T00:00:00Z	12716	Illumina NovaSeq 6000	ERP114329	NYGC	4907
readname problem	badreadname, inferred	ERR3239970	2019-03-25T00:00:00Z	10890	Illumina NovaSeq 6000	ERP114329	NYGC	4907
readname problem	badreadname, inferred	ERR3239971	2019-03-25T00:00:00Z	11009	Illumina NovaSeq 6000	ERP114329	NYGC	4907
readname problem	badreadname, inferred	ERR3239972	2019-03-25T00:00:00Z	10343	Illumina NovaSeq 6000	ERP114329	NYGC	4907
readname problem	badreadname, inferred	ERR3239973	2019-03-25T00:00:00Z	11112	Illumina NovaSeq 6000	ERP114329	NYGC	4907
readname problem	badreadname, inferred	ERR3239974	2019-03-25T00:00:00Z	10751	Illumina NovaSeq 6000	ERP114329	NYGC	4907
readname problem	badreadname, inferred	ERR3239976	2019-03-25T00:00:00Z	10440	Illumina NovaSeq 6000	ERP114329	NYGC	4907
readname problem	badreadname, inferred	ERR3239977	2019-03-25T00:00:00Z	10647	Illumina NovaSeq 6000	ERP114329	NYGC	4907
readname problem	badreadname, inferred	ERR3239978	2019-03-25T00:00:00Z	10209	Illumina NovaSeq 6000	ERP114329	NYGC	4907
readname problem	badreadname, inferred	ERR3239979	2019-03-25T00:00:00Z	10636	Illumina NovaSeq 6000	ERP114329	NYGC	4907
readname problem	badreadname, inferred	ERR3239980	2019-03-25T00:00:00Z	17859	Illumina NovaSeq 6000	ERP114329	NYGC	4907
readname problem	badreadname, inferred	ERR3239981	2019-03-25T00:00:00Z	10859	Illumina NovaSeq 6000	ERP114329	NYGC	4907
readname problem	badreadname, inferred	ERR3239982	2019-03-25T00:00:00Z	10237	Illumina NovaSeq 6000	ERP114329	NYGC	4907
readname problem	badreadname, inferred	ERR3239983	2019-03-25T00:00:00Z	11152	Illumina NovaSeq 6000	ERP114329	NYGC	4907
readname problem	badreadname, inferred	ERR3239984	2019-03-25T00:00:00Z	10229	Illumina NovaSeq 6000	ERP114329	NYGC	4907
readname problem	badreadname, inferred	ERR3239985	2019-03-25T00:00:00Z	9239	Illumina NovaSeq 6000	ERP114329	NYGC	4907
readname problem	badreadname, inferred	ERR3239986	2019-03-25T00:00:00Z	10228	Illumina NovaSeq 6000	ERP114329	NYGC	4907
readname problem	badreadname, inferred	ERR3239988	2019-03-25T00:00:00Z	10117	Illumina NovaSeq 6000	ERP114329	NYGC	4907
readname problem	badreadname, inferred	ERR3239990	2019-03-25T00:00:00Z	11449	Illumina NovaSeq 6000	ERP114329	NYGC	4907
readname problem	badreadname, inferred	ERR3239991	2019-03-25T00:00:00Z	10259	Illumina NovaSeq 6000	ERP114329	NYGC	4907
readname problem	badreadname, inferred	ERR3239992	2019-03-25T00:00:00Z	10958	Illumina NovaSeq 6000	ERP114329	NYGC	4907
readname problem	badreadname, inferred	ERR3239993	2019-03-25T00:00:00Z	11337	Illumina NovaSeq 6000	ERP114329	NYGC	4907
readname problem	badreadname, inferred	ERR3239994	2019-03-25T00:00:00Z	10622	Illumina NovaSeq 6000	ERP114329	NYGC	4907
readname problem	badreadname, inferred	ERR3239995	2019-03-25T00:00:00Z	11348	Illumina NovaSeq 6000	ERP114329	NYGC	4907
readname problem	badreadname, inferred	ERR3239996	2019-03-25T00:00:00Z	12418	Illumina NovaSeq 6000	ERP114329	NYGC	4907
readname problem	badreadname, inferred	ERR3239997	2019-03-25T00:00:00Z	10665	Illumina NovaSeq 6000	ERP114329	NYGC	4907
readname problem	badreadname, inferred	ERR3239998	2019-03-25T00:00:00Z	10247	Illumina NovaSeq 6000	ERP114329	NYGC	4907
readname problem	badreadname, inferred	ERR3239999	2019-03-25T00:00:00Z	10018	Illumina NovaSeq 6000	ERP114329	NYGC	4907
readname problem	badreadname, inferred	ERR3240000	2019-03-25T00:00:00Z	11243	Illumina NovaSeq 6000	ERP114329	NYGC	4907
readname problem	badreadname, inferred	ERR3240001	2019-03-25T00:00:00Z	14007	Illumina NovaSeq 6000	ERP114329	NYGC	4907
readname problem	badreadname, inferred	ERR3240002	2019-03-25T00:00:00Z	9867	Illumina NovaSeq 6000	ERP114329	NYGC	4907
readname problem	badreadname, inferred	ERR3240003	2019-03-25T00:00:00Z	9842	Illumina NovaSeq 6000	ERP114329	NYGC	4907
readname problem	badreadname, inferred	ERR3240004	2019-03-25T00:00:00Z	11172	Illumina NovaSeq 6000	ERP114329	NYGC	4907
readname problem	badreadname, inferred	ERR3240006	2019-03-25T00:00:00Z	10191	Illumina NovaSeq 6000	ERP114329	NYGC	4907
readname problem	badreadname, inferred	ERR3240008	2019-03-25T00:00:00Z	11979	Illumina NovaSeq 6000	ERP114329	NYGC	4907
readname problem	badreadname, inferred	ERR3240009	2019-03-25T00:00:00Z	9497	Illumina NovaSeq 6000	ERP114329	NYGC	4907
readname problem	badreadname, inferred	ERR3240010	2019-03-25T00:00:00Z	10410	Illumina NovaSeq 6000	ERP114329	NYGC	4907
readname problem	badreadname, inferred	ERR3240011	2019-03-25T00:00:00Z	10371	Illumina NovaSeq 6000	ERP114329	NYGC	4907
readname problem	badreadname, inferred	ERR3240012	2019-03-25T00:00:00Z	12083	Illumina NovaSeq 6000	ERP114329	NYGC	4907
readname problem	badreadname, inferred	ERR3240013	2019-03-25T00:00:00Z	10811	Illumina NovaSeq 6000	ERP114329	NYGC	4907
readname problem	badreadname, inferred	ERR3240014	2019-03-25T00:00:00Z	8992	Illumina NovaSeq 6000	ERP114329	NYGC	4907
readname problem	badreadname, inferred	ERR3240015	2019-03-25T00:00:00Z	10637	Illumina NovaSeq 6000	ERP114329	NYGC	4907
readname problem	badreadname, inferred	ERR3240016	2019-03-25T00:00:00Z	12267	Illumina NovaSeq 6000	ERP114329	NYGC	4907
readname problem	badreadname, inferred	ERR3240017	2019-03-25T00:00:00Z	9595	Illumina NovaSeq 6000	ERP114329	NYGC	4907
readname problem	badreadname, inferred	ERR3240019	2019-03-25T00:00:00Z	12165	Illumina NovaSeq 6000	ERP114329	NYGC	4907
readname problem	badreadname, inferred	ERR3240020	2019-03-25T00:00:00Z	10243	Illumina NovaSeq 6000	ERP114329	NYGC	4907
readname problem	badreadname, inferred	ERR3240021	2019-03-25T00:00:00Z	13286	Illumina NovaSeq 6000	ERP114329	NYGC	4907
readname problem	badreadname, inferred	ERR3240022	2019-03-25T00:00:00Z	12275	Illumina NovaSeq 6000	ERP114329	NYGC	4907
readname problem	badreadname, inferred	ERR3240023	2019-03-25T00:00:00Z	9706	Illumina NovaSeq 6000	ERP114329	NYGC	4907
readname problem	badreadname, inferred	ERR3240024	2019-03-25T00:00:00Z	11070	Illumina NovaSeq 6000	ERP114329	NYGC	4907
readname problem	badreadname, inferred	ERR3240025	2019-03-25T00:00:00Z	10368	Illumina NovaSeq 6000	ERP114329	NYGC	4907
readname problem	badreadname, inferred	ERR3240026	2019-03-25T00:00:00Z	10923	Illumina NovaSeq 6000	ERP114329	NYGC	4907
readname problem	badreadname, inferred	ERR3240027	2019-03-25T00:00:00Z	10042	Illumina NovaSeq 6000	ERP114329	NYGC	4907
readname problem	badreadname, inferred	ERR3240028	2019-03-25T00:00:00Z	9970	Illumina NovaSeq 6000	ERP114329	NYGC	4907
readname problem	badreadname, inferred	ERR3240029	2019-03-25T00:00:00Z	9403	Illumina NovaSeq 6000	ERP114329	NYGC	4907
readname problem	badreadname, inferred	ERR3240030	2019-03-25T00:00:00Z	10662	Illumina NovaSeq 6000	ERP114329	NYGC	4907
readname problem	badreadname, inferred	ERR3240031	2019-03-25T00:00:00Z	10661	Illumina NovaSeq 6000	ERP114329	NYGC	4907
readname problem	badreadname, inferred	ERR3240032	2019-03-25T00:00:00Z	10617	Illumina NovaSeq 6000	ERP114329	NYGC	4907
readname problem	badreadname, inferred	ERR3240033	2019-03-25T00:00:00Z	11307	Illumina NovaSeq 6000	ERP114329	NYGC	4907
readname problem	badreadname, inferred	ERR3240034	2019-03-25T00:00:00Z	10491	Illumina NovaSeq 6000	ERP114329	NYGC	4907
readname problem	badreadname, inferred	ERR3240035	2019-03-25T00:00:00Z	10302	Illumina NovaSeq 6000	ERP114329	NYGC	4907
readname problem	badreadname, inferred	ERR3240037	2019-03-25T00:00:00Z	10985	Illumina NovaSeq 6000	ERP114329	NYGC	4907
readname problem	badreadname, inferred	ERR3240038	2019-03-25T00:00:00Z	10068	Illumina NovaSeq 6000	ERP114329	NYGC	4907
readname problem	badreadname, inferred	ERR3240039	2019-03-25T00:00:00Z	10971	Illumina NovaSeq 6000	ERP114329	NYGC	4907
readname problem	badreadname, inferred	ERR3240040	2019-03-25T00:00:00Z	10646	Illumina NovaSeq 6000	ERP114329	NYGC	4907
readname problem	badreadname, inferred	ERR3240041	2019-03-25T00:00:00Z	11321	Illumina NovaSeq 6000	ERP114329	NYGC	4907
readname problem	badreadname, inferred	ERR3240042	2019-03-25T00:00:00Z	10459	Illumina NovaSeq 6000	ERP114329	NYGC	4907
readname problem	badreadname, inferred	ERR3240043	2019-03-25T00:00:00Z	10273	Illumina NovaSeq 6000	ERP114329	NYGC	4907
readname problem	badreadname, inferred	ERR3240044	2019-03-25T00:00:00Z	10370	Illumina NovaSeq 6000	ERP114329	NYGC	4907
readname problem	badreadname, inferred	ERR3240045	2019-03-25T00:00:00Z	14433	Illumina NovaSeq 6000	ERP114329	NYGC	4907
readname problem	badreadname, inferred	ERR3240046	2019-03-25T00:00:00Z	13508	Illumina NovaSeq 6000	ERP114329	NYGC	4907
readname problem	badreadname, inferred	ERR3240047	2019-03-25T00:00:00Z	10312	Illumina NovaSeq 6000	ERP114329	NYGC	4907
readname problem	badreadname, inferred	ERR3240048	2019-03-25T00:00:00Z	11976	Illumina NovaSeq 6000	ERP114329	NYGC	4907
readname problem	badreadname, inferred	ERR3240049	2019-03-25T00:00:00Z	10570	Illumina NovaSeq 6000	ERP114329	NYGC	4907
readname problem	badreadname, inferred	ERR3240050	2019-03-25T00:00:00Z	10065	Illumina NovaSeq 6000	ERP114329	NYGC	4907
readname problem	badreadname, inferred	ERR3240051	2019-03-25T00:00:00Z	14386	Illumina NovaSeq 6000	ERP114329	NYGC	4907
readname problem	badreadname, inferred	ERR3240052	2019-03-25T00:00:00Z	10821	Illumina NovaSeq 6000	ERP114329	NYGC	4907
readname problem	badreadname, inferred	ERR3240053	2019-03-25T00:00:00Z	10113	Illumina NovaSeq 6000	ERP114329	NYGC	4907
readname problem	badreadname, inferred	ERR3240054	2019-03-25T00:00:00Z	10410	Illumina NovaSeq 6000	ERP114329	NYGC	4907
readname problem	badreadname, inferred	ERR3240055	2019-03-25T00:00:00Z	12308	Illumina NovaSeq 6000	ERP114329	NYGC	4907
readname problem	badreadname, inferred	ERR3240056	2019-03-25T00:00:00Z	12384	Illumina NovaSeq 6000	ERP114329	NYGC	4907
readname problem	badreadname, inferred	ERR3240057	2019-03-25T00:00:00Z	13202	Illumina NovaSeq 6000	ERP114329	NYGC	4907
readname problem	badreadname, inferred	ERR3240058	2019-03-25T00:00:00Z	9935	Illumina NovaSeq 6000	ERP114329	NYGC	4907
readname problem	badreadname, inferred	ERR3240059	2019-03-25T00:00:00Z	10440	Illumina NovaSeq 6000	ERP114329	NYGC	4907
readname problem	badreadname, inferred	ERR3240060	2019-03-25T00:00:00Z	11955	Illumina NovaSeq 6000	ERP114329	NYGC	4907
readname problem	badreadname, inferred	ERR3240061	2019-03-25T00:00:00Z	17226	Illumina NovaSeq 6000	ERP114329	NYGC	4907
readname problem	badreadname, inferred	ERR3240063	2019-03-25T00:00:00Z	11064	Illumina NovaSeq 6000	ERP114329	NYGC	4907
readname problem	badreadname, inferred	ERR3240064	2019-03-25T00:00:00Z	10911	Illumina NovaSeq 6000	ERP114329	NYGC	4907
readname problem	badreadname, inferred	ERR3240065	2019-03-25T00:00:00Z	15068	Illumina NovaSeq 6000	ERP114329	NYGC	4907
readname problem	badreadname, inferred	ERR3240066	2019-03-25T00:00:00Z	10287	Illumina NovaSeq 6000	ERP114329	NYGC	4907
readname problem	badreadname, inferred	ERR3240067	2019-03-25T00:00:00Z	11387	Illumina NovaSeq 6000	ERP114329	NYGC	4907
readname problem	badreadname, inferred	ERR3240068	2019-03-25T00:00:00Z	10025	Illumina NovaSeq 6000	ERP114329	NYGC	4907
readname problem	badreadname, inferred	ERR3240069	2019-03-25T00:00:00Z	12469	Illumina NovaSeq 6000	ERP114329	NYGC	4907
readname problem	badreadname, inferred	ERR3240071	2019-03-25T00:00:00Z	9910	Illumina NovaSeq 6000	ERP114329	NYGC	4907
readname problem	badreadname, inferred	ERR3240072	2019-03-25T00:00:00Z	10018	Illumina NovaSeq 6000	ERP114329	NYGC	4907
readname problem	badreadname, inferred	ERR3240073	2019-03-25T00:00:00Z	10458	Illumina NovaSeq 6000	ERP114329	NYGC	4907
readname problem	badreadname, inferred	ERR3240074	2019-03-25T00:00:00Z	11579	Illumina NovaSeq 6000	ERP114329	NYGC	4907
readname problem	badreadname, inferred	ERR3240075	2019-03-25T00:00:00Z	10290	Illumina NovaSeq 6000	ERP114329	NYGC	4907
readname problem	badreadname, inferred	ERR3240077	2019-03-25T00:00:00Z	11228	Illumina NovaSeq 6000	ERP114329	NYGC	4907
readname problem	badreadname, inferred	ERR3240078	2019-03-25T00:00:00Z	12205	Illumina NovaSeq 6000	ERP114329	NYGC	4907
readname problem	badreadname, inferred	ERR3240080	2019-03-25T00:00:00Z	10395	Illumina NovaSeq 6000	ERP114329	NYGC	4907
readname problem	badreadname, inferred	ERR3240081	2019-03-25T00:00:00Z	14150	Illumina NovaSeq 6000	ERP114329	NYGC	4907
readname problem	badreadname, inferred	ERR3240082	2019-03-25T00:00:00Z	11259	Illumina NovaSeq 6000	ERP114329	NYGC	4907
readname problem	badreadname, inferred	ERR3240083	2019-03-25T00:00:00Z	10970	Illumina NovaSeq 6000	ERP114329	NYGC	4907
readname problem	badreadname, inferred	ERR3240084	2019-03-25T00:00:00Z	13183	Illumina NovaSeq 6000	ERP114329	NYGC	4907
readname problem	badreadname, inferred	ERR3240085	2019-03-25T00:00:00Z	12647	Illumina NovaSeq 6000	ERP114329	NYGC	4907
readname problem	badreadname, inferred	ERR3240086	2019-03-25T00:00:00Z	12777	Illumina NovaSeq 6000	ERP114329	NYGC	4907
readname problem	badreadname, inferred	ERR3240087	2019-03-25T00:00:00Z	10122	Illumina NovaSeq 6000	ERP114329	NYGC	4907
readname problem	badreadname, inferred	ERR3240088	2019-03-25T00:00:00Z	9103	Illumina NovaSeq 6000	ERP114329	NYGC	4907
readname problem	badreadname, inferred	ERR3240089	2019-03-25T00:00:00Z	9837	Illumina NovaSeq 6000	ERP114329	NYGC	4907
readname problem	badreadname, inferred	ERR3240090	2019-03-25T00:00:00Z	9544	Illumina NovaSeq 6000	ERP114329	NYGC	4907
readname problem	badreadname, inferred	ERR3240091	2019-03-25T00:00:00Z	9153	Illumina NovaSeq 6000	ERP114329	NYGC	4907
readname problem	badreadname, inferred	ERR3240092	2019-03-25T00:00:00Z	9422	Illumina NovaSeq 6000	ERP114329	NYGC	4907
readname problem	badreadname, inferred	ERR3240093	2019-03-25T00:00:00Z	9191	Illumina NovaSeq 6000	ERP114329	NYGC	4907
readname problem	badreadname, inferred	ERR3240094	2019-03-25T00:00:00Z	9369	Illumina NovaSeq 6000	ERP114329	NYGC	4907
readname problem	badreadname, inferred	ERR3240095	2019-03-25T00:00:00Z	12824	Illumina NovaSeq 6000	ERP114329	NYGC	4907
readname problem	badreadname, inferred	ERR3240096	2019-03-25T00:00:00Z	11052	Illumina NovaSeq 6000	ERP114329	NYGC	4907
readname problem	badreadname, inferred	ERR3240097	2019-03-25T00:00:00Z	10854	Illumina NovaSeq 6000	ERP114329	NYGC	4907
readname problem	badreadname, inferred	ERR3240098	2019-03-25T00:00:00Z	11894	Illumina NovaSeq 6000	ERP114329	NYGC	4907
readname problem	badreadname, inferred	ERR3240099	2019-03-25T00:00:00Z	11230	Illumina NovaSeq 6000	ERP114329	NYGC	4907
readname problem	badreadname, inferred	ERR3240100	2019-03-25T00:00:00Z	10851	Illumina NovaSeq 6000	ERP114329	NYGC	4907
readname problem	badreadname, inferred	ERR3240101	2019-03-25T00:00:00Z	11441	Illumina NovaSeq 6000	ERP114329	NYGC	4907
readname problem	badreadname, inferred	ERR3240102	2019-03-25T00:00:00Z	10886	Illumina NovaSeq 6000	ERP114329	NYGC	4907
readname problem	badreadname, inferred	ERR3240103	2019-03-25T00:00:00Z	10696	Illumina NovaSeq 6000	ERP114329	NYGC	4907
readname problem	badreadname, inferred	ERR3240104	2019-03-25T00:00:00Z	10361	Illumina NovaSeq 6000	ERP114329	NYGC	4907
readname problem	badreadname, inferred	ERR3240105	2019-03-25T00:00:00Z	10690	Illumina NovaSeq 6000	ERP114329	NYGC	4907
readname problem	badreadname, inferred	ERR3240106	2019-03-25T00:00:00Z	15307	Illumina NovaSeq 6000	ERP114329	NYGC	4907
readname problem	badreadname, inferred	ERR3240107	2019-03-25T00:00:00Z	10779	Illumina NovaSeq 6000	ERP114329	NYGC	4907
readname problem	badreadname, inferred	ERR3240108	2019-03-25T00:00:00Z	13689	Illumina NovaSeq 6000	ERP114329	NYGC	4907
readname problem	badreadname, inferred	ERR3240109	2019-03-25T00:00:00Z	10523	Illumina NovaSeq 6000	ERP114329	NYGC	4907
readname problem	badreadname, inferred	ERR3240110	2019-03-25T00:00:00Z	10192	Illumina NovaSeq 6000	ERP114329	NYGC	4907
readname problem	badreadname, inferred	ERR3240111	2019-03-25T00:00:00Z	11635	Illumina NovaSeq 6000	ERP114329	NYGC	4907
readname problem	badreadname, inferred	ERR3240112	2019-03-25T00:00:00Z	11470	Illumina NovaSeq 6000	ERP114329	NYGC	4907
readname problem	badreadname, inferred	ERR3240113	2019-03-25T00:00:00Z	9773	Illumina NovaSeq 6000	ERP114329	NYGC	4907
readname problem	badreadname, inferred	ERR3240115	2019-03-25T00:00:00Z	10235	Illumina NovaSeq 6000	ERP114329	NYGC	4907
readname problem	badreadname, inferred	ERR3240116	2019-03-25T00:00:00Z	12587	Illumina NovaSeq 6000	ERP114329	NYGC	4907
readname problem	badreadname, inferred	ERR3240117	2019-03-25T00:00:00Z	10012	Illumina NovaSeq 6000	ERP114329	NYGC	4907
readname problem	badreadname, inferred	ERR3240119	2019-03-25T00:00:00Z	10112	Illumina NovaSeq 6000	ERP114329	NYGC	4907
readname problem	badreadname, inferred	ERR3240120	2019-03-25T00:00:00Z	9877	Illumina NovaSeq 6000	ERP114329	NYGC	4907
readname problem	badreadname, inferred	ERR3240121	2019-03-25T00:00:00Z	10007	Illumina NovaSeq 6000	ERP114329	NYGC	4907
readname problem	badreadname, inferred	ERR3240122	2019-03-25T00:00:00Z	11918	Illumina NovaSeq 6000	ERP114329	NYGC	4907
readname problem	badreadname, inferred	ERR3240123	2019-03-25T00:00:00Z	10295	Illumina NovaSeq 6000	ERP114329	NYGC	4907
readname problem	badreadname, inferred	ERR3240125	2019-03-25T00:00:00Z	11913	Illumina NovaSeq 6000	ERP114329	NYGC	4907
readname problem	badreadname, inferred	ERR3240126	2019-03-25T00:00:00Z	9786	Illumina NovaSeq 6000	ERP114329	NYGC	4907
readname problem	badreadname, inferred	ERR3240127	2019-03-25T00:00:00Z	12374	Illumina NovaSeq 6000	ERP114329	NYGC	4907
readname problem	badreadname, inferred	ERR3240128	2019-03-25T00:00:00Z	10478	Illumina NovaSeq 6000	ERP114329	NYGC	4907
readname problem	badreadname, inferred	ERR3240130	2019-03-25T00:00:00Z	10212	Illumina NovaSeq 6000	ERP114329	NYGC	4907
readname problem	badreadname, inferred	ERR3240132	2019-03-25T00:00:00Z		Illumina NovaSeq 6000	ERP114329	NYGC	4907
readname problem	badreadname, inferred	ERR3240134	2019-03-25T00:00:00Z		Illumina NovaSeq 6000	ERP114329	NYGC	4907
readname problem	badreadname, inferred	ERR3240135	2019-03-25T00:00:00Z		Illumina NovaSeq 6000	ERP114329	NYGC	4907
readname problem	badreadname, inferred	ERR3240136	2019-03-25T00:00:00Z		Illumina NovaSeq 6000	ERP114329	NYGC	4907
readname problem	badreadname, inferred	ERR3240137	2019-03-25T00:00:00Z		Illumina NovaSeq 6000	ERP114329	NYGC	4907
readname problem	badreadname, inferred	ERR3240138	2019-03-25T00:00:00Z		Illumina NovaSeq 6000	ERP114329	NYGC	4907
readname problem	badreadname, inferred	ERR3240139	2019-03-25T00:00:00Z		Illumina NovaSeq 6000	ERP114329	NYGC	4907
readname problem	badreadname, inferred	ERR3240140	2019-03-25T00:00:00Z		Illumina NovaSeq 6000	ERP114329	NYGC	4907
readname problem	badreadname, inferred	ERR3240141	2019-03-25T00:00:00Z		Illumina NovaSeq 6000	ERP114329	NYGC	4907
readname problem	badreadname, inferred	ERR3240142	2019-03-25T00:00:00Z		Illumina NovaSeq 6000	ERP114329	NYGC	4907
readname problem	badreadname, inferred	ERR3240143	2019-03-25T00:00:00Z		Illumina NovaSeq 6000	ERP114329	NYGC	4907
readname problem	badreadname, inferred	ERR3240144	2019-03-25T00:00:00Z		Illumina NovaSeq 6000	ERP114329	NYGC	4907
readname problem	badreadname, inferred	ERR3240145	2019-03-25T00:00:00Z		Illumina NovaSeq 6000	ERP114329	NYGC	4907
[truncated: 13,605 more rows]
