# Supplementary material for: SequencErr: measuring and suppressing sequencer errors in next-generation sequencing data
Source: Genome Biol. 2021 Jan 25;22:37. doi: 10.1186/s13059-020-02254-2 (PMC7829059; doi:10.1186/s13059-020-02254-2)
Supplement: Supplementary file 6 — Additional file 6: Supplementary Table S5. Sample effect is minimal on flow cell-level analysis. [file 13059_2020_2254_MOESM6_ESM.xlsx]

## Sheet: Table S5
Table S5. Sample effect is minimal on flow cell-level analysis. Listed are sample-level sequencer error rate (column H, per million) and corresponding number of mismatch (column F), total (column G), sample (column E), lane (column D), flow cell (column C), sequencer (column C) and platform (column A).
Platform	Sequencer	Flow cell	Lane	Sample	# mismatch	# total	Sequencer error rate (per million)
HiSeq	E00332	HJMF5CCXX	8	SJALL041221_G1	1502446	5369987806	279.786
HiSeq	E00332	HJMF5CCXX	5	SJALL041379_G1	1752058	5314356802	329.684
HiSeq	E00332	HJMF5CCXX	4	SJALL041273_G1	1990945	5461124240	364.567
HiSeq	E00332	HJMF5CCXX	3	SJNBL041601_G1	1949046	5856191110	332.818
HiSeq	E00332	HJMF5CCXX	2	SJALL041403_G1	2007860	7457461782	269.242
HiSeq	E00332	HJMF5CCXX	7	SJALL041315_G1	1708280	5721102548	298.593
HiSeq	E00332	HJMF5CCXX	6	SJALL041418_G1	1992258	5813133580	342.717
HiSeq	E00332	HJMF5CCXX	1	SJRB041669_G1	1514781	5891566420	257.11
HiSeq	E00332	HFH5JCCXX	8	SJALL018534_G1	3818924	4572033118	835.279
HiSeq	E00332	HFH5JCCXX	4	SJHL018663_G1	2529947	3290328776	768.904
HiSeq	E00332	HFH5JCCXX	3	SJNBL018742_G1	801415	1681678660	476.557
HiSeq	E00332	HFH5JCCXX	2	SJALL018424_G1	2257726	2779274454	812.344
HiSeq	E00332	HFH5JCCXX	7	SJEWS018610_G1	3093770	4051607382	763.591
HiSeq	E00332	HFH5JCCXX	6	SJGCT018632_G1	3905547	4281564680	912.178
HiSeq	E00332	HFH5JCCXX	1	SJCML013234_G1	4296818	4052433360	1060.31
HiSeq	E00332	HGGHFCCXX	7	SJOS019528_G1	6399064	10052947310	636.536
HiSeq	E00332	HGGHFCCXX	5	SJCNS019166_G1	3928214	6499765528	604.362
HiSeq	E00332	HGGHFCCXX	6	SJRHB019588_G1	5184520	7721610186	671.43
HiSeq	E00332	HFYMHCCXX	8	SJHL019246_G1	11601016	8385718994	1383.42
HiSeq	E00332	HFYMHCCXX	5	SJNHL019494_G1	9595514	7726901824	1241.83
HiSeq	E00332	HFYMHCCXX	4	SJALL019056_G1	5986163	5044058230	1186.78
HiSeq	E00332	HFYMHCCXX	3	SJNBL019416_G1	11267135	8300281748	1357.44
HiSeq	E00332	HFYMHCCXX	7	SJAML019103_G1	11968756	9450110286	1266.52
HiSeq	E00332	HFYMHCCXX	6	SJCNS019150_G1	10265546	7768043820	1321.51
HiSeq	E00332	HFYMHCCXX	1	SJOS019530_G1	10554457	8549736488	1234.48
HiSeq	E00332	HCGMKCCXX	3	SJALL018504_G1	286224	705044298	405.966
HiSeq	E00332	HCGMKCCXX	2	SJWLM018915_G1	584411	1463573642	399.304
HiSeq	E00332	HCGMKCCXX	2	SJAML018554_G1	432709	1218334798	355.164
HiSeq	E00332	HHJYYCCXX	8	SJCNS019134_G1	5200341	7673001072	677.745
HiSeq	E00332	HHJYYCCXX	4	SJCNS001207_G1	5727685	7315719174	782.928
HiSeq	E00332	HHJYYCCXX	3	SJCNS019140_G1	5790519	7675269670	754.439
HiSeq	E00332	HHJYYCCXX	2	SJCNS001204_G1	4302291	5883574052	731.238
HiSeq	E00332	HHJYYCCXX	7	SJHL019337_G1	6004867	8850791594	678.455
HiSeq	E00332	HHJYYCCXX	6	SJRB019566_G1	7384876	8992975716	821.183
HiSeq	E00332	HHJYYCCXX	1	SJALL018930_G1	5923335	7680498756	771.217
HiSeq	E00332	HGMWFCCXX	8	SJALL041849_G1	3836958	4874799710	787.101
HiSeq	E00332	HGMWFCCXX	5	SJALL041896_G1	3726839	5177513260	719.813
HiSeq	E00332	HGMWFCCXX	3	SJCNS041963_G1	2815314	4458043436	631.513
HiSeq	E00332	HGMWFCCXX	2	SJOS042101_G1	3847743	4894570348	786.125
HiSeq	E00332	HGMWFCCXX	7	SJHL042031_G1	3433118	4587286852	748.398
HiSeq	E00332	HGMWFCCXX	6	SJALL041872_G1	4376268	5802859858	754.157
HiSeq	E00332	HGMWFCCXX	1	SJNHL042064_G1	2789157	3730410178	747.681
HiSeq	E00332	HHFW7CCXX	7	SJALL018960_G1	2738540	6494885884	421.646
HiSeq	E00332	HHFW7CCXX	5	SJHL019265_G1	4379482	8665281514	505.406
HiSeq	E00332	HHFW7CCXX	3	SJHL019347_G1	3203807	6768604626	473.333
HiSeq	E00332	HHFW7CCXX	8	SJGCT019232_G1	4294377	8780815136	489.064
HiSeq	E00332	HJ7Y5CCXX	8	SJALL019023_G1	1928753	4867000670	396.292
HiSeq	E00332	HJ7Y5CCXX	5	SJEWS019194_G1	2315214	4805870382	481.747
HiSeq	E00332	HJ7Y5CCXX	4	SJCNS019183_G1	1451564	3913528744	370.909
HiSeq	E00332	HJ7Y5CCXX	2	SJNBL019409_G1	624185	2236479394	279.093
HiSeq	E00332	HJ7Y5CCXX	7	SJALL019029_G1	2343918	5548848096	422.415
HiSeq	E00332	HJ7Y5CCXX	6	SJCNS019185_G1	3021007	6290482044	480.25
HiSeq	E00332	HJLVMCCXX	8	SJWLM041704_G1	2294639	3888411954	590.122
HiSeq	E00332	HJLVMCCXX	5	SJALL041377_G1	3334583	5342884600	624.117
HiSeq	E00332	HJLVMCCXX	4	SJALL041227_G1	2495628	4737756838	526.753
HiSeq	E00332	HJLVMCCXX	2	SJNHL041613_G1	2924903	5682917376	514.683
HiSeq	E00332	HJLVMCCXX	7	SJRB041667_G1	3058829	5752215122	531.765
HiSeq	E00332	HJLVMCCXX	6	SJHL041562_G1	2857857	5377178168	531.479
HiSeq	E00332	HJLVMCCXX	1	SJALL041342_G1	2070739	4048494340	511.484
HiSeq	E00332	HF5MTCCXX	8	SJOS018806_G1	11261197	9126602506	1233.89
HiSeq	E00332	HF5MTCCXX	2	SJWLM018879_G1	5177438	4183446130	1237.6
HiSeq	E00332	HF5MTCCXX	6	SJEWS018625_G1	5262212	4472174528	1176.66
HiSeq	E00332	HF5MTCCXX	1	SJALL018404_G1	3625990	3470706268	1044.74
HiSeq	E00332	HF73TCCXX	8	SJAML019107_G1	10720509	8464572728	1266.52
HiSeq	E00332	HF73TCCXX	5	SJWLM019643_G1	12761573	9475175872	1346.84
HiSeq	E00332	HF73TCCXX	4	SJNBL019400_G1	12015928	9627597714	1248.07
HiSeq	E00332	HF73TCCXX	3	SJEWS019203_G1	12912478	9964909824	1295.8
HiSeq	E00332	HF73TCCXX	7	SJHL019294_G1	7690026	6683841572	1150.54
HiSeq	E00332	HF73TCCXX	6	SJNBL006047_G2	10575307	7902412540	1338.24
HiSeq	E00332	HF73TCCXX	1	SJHL019290_G1	10611617	8349473532	1270.93
HiSeq	E00332	HJMCKCCXX	5	SJALL041335_G1	4690419	7543471336	621.785
HiSeq	E00332	HJMCKCCXX	4	SJALL041376_G1	3168749	5406488600	586.101
HiSeq	E00332	HJMCKCCXX	3	SJALL041402_G1	2888047	5894733902	489.937
HiSeq	E00332	HJMCKCCXX	2	SJNM041634_G1	3450852	6792846896	508.013
HiSeq	E00332	HJMCKCCXX	7	SJALL041459_G1	2049203	4257535350	481.312
HiSeq	E00332	HJMCKCCXX	6	SJALL041409_G1	3118242	5894656596	528.995
HiSeq	E00332	HJMCKCCXX	1	SJCNS041487_G1	2823484	5325322526	530.2
HiSeq	E00332	H7NCJCCXX	8	SJWLM019685_G1	6155039	4238769528	1452.08
HiSeq	E00332	H7NCJCCXX	5	SJHM019549_G1	2410357	2284967420	1054.88
HiSeq	E00332	H7NCJCCXX	4	SJOS019541_G1	2564548	2268942172	1130.28
HiSeq	E00332	H7NCJCCXX	3	SJNHL019471_G1	2121160	1911402660	1109.74
HiSeq	E00332	H7NCJCCXX	7	SJHIST019239_G1	4113383	3107863182	1323.54
HiSeq	E00332	H7NCJCCXX	1	SJOS019540_G1	1595662	1557022712	1024.82
HiSeq	E00332	HK2K3CCXX	8	SJNHL042753_G1	10584191	10339526062	1023.66
HiSeq	E00332	HK2K3CCXX	5	SJHL042721_G1	7532838	6893656024	1092.72
HiSeq	E00332	HK2K3CCXX	4	SJAML042701_G1	6579294	6605008246	996.107
HiSeq	E00332	HK2K3CCXX	3	SJHL042724_G1	5688030	5878445170	967.608
HiSeq	E00332	HK2K3CCXX	7	SJNHL042735_G1	4318843	4748207500	909.573
HiSeq	E00332	HK2K3CCXX	6	SJALL042663_G1	5834565	6025653708	968.287
HiSeq	E00332	HK2K3CCXX	1	SJNHL042731_G1	4050149	4450726392	909.997
HiSeq	E00332	HFCWCCCXX	7	SJCNS019164_G1	15781836	12694311628	1243.22
HiSeq	E00332	HFCWCCCXX	6	SJALL018937_G1	15653974	10689852344	1464.38
HiSeq	E00332	HFCWCCCXX	3	SJWLM019663_G1	9581834	7231057710	1325.09
HiSeq	E00332	HFCWCCCXX	1	SJHL019263_G1	8749434	7222351514	1211.44
HiSeq	E00332	HJVYCCCXX	7	SJALL041864_G1	3568780	4717512134	756.496
HiSeq	E00332	HJVYCCCXX	5	SJCNS041930_G1	3317670	4029115354	823.424
HiSeq	E00332	HJVYCCCXX	4	SJAML041901_G1	2241296	3215496752	697.029
HiSeq	E00332	HJVYCCCXX	6	SJALL041874_G1	2162823	3653668270	591.959
HiSeq	E00332	HJVYCCCXX	8	SJEWS041982_G1	3274234	4389470232	745.929
HiSeq	E00332	HJYNFCCXX	8	SJCNS041928_G1	4983263	10030716928	496.8
HiSeq	E00332	HJYNFCCXX	5	SJHL042042_G1	2495969	5632690302	443.122
HiSeq	E00332	HJYNFCCXX	4	SJNM042094_G1	2902915	5375012544	540.076
HiSeq	E00332	HJYNFCCXX	3	SJOS042099_G1	3451724	6315996548	546.505
HiSeq	E00332	HJYNFCCXX	2	SJALL041885_G1	3025656	6365185706	475.344
HiSeq	E00332	HJYNFCCXX	7	SJHL042028_G1	4658594	9645105306	483.001
HiSeq	E00332	HJYNFCCXX	6	SJALL000135_G1	4053134	7476279336	542.132
HiSeq	E00332	HJYNFCCXX	1	SJCNS041972_G1	4126492	7943217280	519.499
HiSeq	E00332	HJMG2CCXX	7	SJNHL041619_G1	4979348	5358656970	929.216
HiSeq	E00332	HJMG2CCXX	8	SJGCT041525_G1	5399116	5909613610	913.616
HiSeq	E00332	HJMG2CCXX	6	SJWLM041700_G1	5785650	5639198776	1025.97
HiSeq	E00332	HJMG2CCXX	2	SJNPC041585_G1	4575371	5008041596	913.605
HiSeq	E00332	HFGVJCCXX	8	SJALL018399_G1	6276966	6972308592	900.271
HiSeq	E00332	HFGVJCCXX	4	SJALL018419_G1	5848835	5236021022	1117.04
HiSeq	E00332	HFGVJCCXX	3	SJALL018450_G1	3739668	3565535472	1048.84
HiSeq	E00332	HFGVJCCXX	7	SJALL018416_G1	3772759	4280201680	881.444
HiSeq	E00332	HFGVJCCXX	6	SJNHL018779_G1	7911850	7117665190	1111.58
HiSeq	E00332	HFGVJCCXX	1	SJALL018434_G1	5516833	5210997246	1058.69
HiSeq	E00332	HGGLGCCXX	4	SJLM019364_G1	7716634	9190756608	839.608
HiSeq	E00332	HGGLGCCXX	3	SJNHL019468_G1	5979111	7335069074	815.14
HiSeq	E00332	HGGLGCCXX	1	SJALL018993_G1	6337060	7242230398	875.015
HiSeq	E00332	HJN5GCCXX	7	SJALL040942_G1	402494	1241395284	324.227
HiSeq	E00332	HJN5GCCXX	7	SJHL041004_G1	264116	856569340	308.342
HiSeq	E00332	HJN5GCCXX	7	SJHIST041020_G1	407218	1254196514	324.684
HiSeq	E00332	HJN5GCCXX	8	SJCNS041001_G1	413245	1353243784	305.374
HiSeq	E00332	HJN5GCCXX	8	SJRHB003928_G2	448347	1368892252	327.525
HiSeq	E00332	HJN5GCCXX	8	SJALL040943_G1	506922	1542287102	328.682
HiSeq	E00332	HJN5GCCXX	8	SJOS041007_G1	466102	1448008836	321.892
HiSeq	E00332	HJN5GCCXX	6	SJALL018936_G1	169198	759603136	222.745
HiSeq	E00332	HJN5GCCXX	6	SJHL019283_G1	301360	1099357582	274.124
HiSeq	E00332	HJN5GCCXX	6	SJNBL019388_G1	188357	731039804	257.656
HiSeq	E00332	HJN5GCCXX	6	SJHL019287_G1	249921	937714240	266.521
HiSeq	E00332	HCGMWCCXX	7	SJALL003454_G1	7534446	8024151292	938.971
HiSeq	E00332	HCGMWCCXX	3	SJALL019092_G1	1999733	3691529254	541.709
HiSeq	E00332	HCGMWCCXX	2	SJALL019091_G1	1450404	3020178110	480.238
HiSeq	E00332	HJHM5CCXX	8	SJNHL019446_G1	5481757	7288009034	752.161
HiSeq	E00332	HJHM5CCXX	5	SJNHL019481_G1	3203189	5880840270	544.682
HiSeq	E00332	HJHM5CCXX	4	SJALL018928_G1	3121597	5161953844	604.732
HiSeq	E00332	HJHM5CCXX	3	SJNHL019445_G1	2592420	4704174384	551.089
HiSeq	E00332	HJHM5CCXX	2	SJSTS019605_G1	1268192	3315489038	382.505
HiSeq	E00332	HJHM5CCXX	7	SJALL018922_G1	2587805	4669535590	554.189
HiSeq	E00332	HJHM5CCXX	6	SJOS019542_G1	2805109	5049179370	555.557
HiSeq	E00332	HJHM5CCXX	1	SJNBL019381_G1	3504693	6456099572	542.85
HiSeq	E00332	HJM53CCXX	8	SJRHB040975_G1	1577974	3317714062	475.621
HiSeq	E00332	HJM53CCXX	5	SJHL041003_G1	1634836	3418644566	478.212
HiSeq	E00332	HJM53CCXX	4	SJALL004748_G1	1143546	2729463556	418.964
HiSeq	E00332	HJM53CCXX	3	SJHL041019_G1	1588266	3181552504	499.211
HiSeq	E00332	HJM53CCXX	2	SJCNS041009_G1	1241133	2945627056	421.348
HiSeq	E00332	HJM53CCXX	7	SJAML040990_G1	1920568	3607675138	532.356
HiSeq	E00332	HJM53CCXX	6	SJALL005067_G1	1371290	2838628218	483.082
HiSeq	E00332	HJM53CCXX	1	SJAUL041029_G1	1850882	4773642400	387.73
HiSeq	E00332	HJHH7CCXX	8	SJRHB019589_G1	2644761	6476440650	408.366
HiSeq	E00332	HJHH7CCXX	5	SJRHB019596_G1	2403108	5724555276	419.789
HiSeq	E00332	HJHH7CCXX	4	SJLM019373_G1	1893845	5266959534	359.571
HiSeq	E00332	HJHH7CCXX	3	SJALL018955_G1	2323917	5624277930	413.194
HiSeq	E00332	HJHH7CCXX	2	SJHL019267_G1	1804253	5040978306	357.917
HiSeq	E00332	HJHH7CCXX	7	SJHL019343_G1	1601075	4326450758	370.067
HiSeq	E00332	HJHH7CCXX	6	SJAML001422_G2	2537368	6079747508	417.348
HiSeq	E00332	HJHH7CCXX	1	SJSTS019616_G1	1675139	5235835694	319.937
HiSeq	E00332	HGGTWCCXX	8	SJALL021900_G1	2148813	6502809738	330.444
HiSeq	E00332	HGGTWCCXX	5	SJALL019058_G1	2091003	5133221468	407.347
HiSeq	E00332	HGGTWCCXX	4	SJALL019068_G1	2174129	6267207418	346.906
HiSeq	E00332	HGGTWCCXX	3	SJGCT019225_G1	2918942	9207857200	317.006
HiSeq	E00332	HGGTWCCXX	2	SJRB019564_G1	2461229	7577226032	324.819
HiSeq	E00332	HGGTWCCXX	7	SJSTS019609_G1	1910616	5678888308	336.442
HiSeq	E00332	HGGTWCCXX	1	SJALL018943_G1	2281921	7362577366	309.935
HiSeq	E00332	HFGTFCCXX	5	SJALL018507_G1	4778526	3713661078	1286.74
HiSeq	E00332	HFGTFCCXX	4	SJALL018462_G1	4744126	3799708808	1248.55
HiSeq	E00332	HFGTFCCXX	3	SJALL018442_G1	5911718	4865712358	1214.97
HiSeq	E00332	HFGTFCCXX	2	SJOS018809_G1	3531386	3760501134	939.073
HiSeq	E00332	HFGTFCCXX	7	SJHL018718_G1	3664968	4141533052	884.93
HiSeq	E00332	HFGTFCCXX	6	SJNBL018756_G1	4176343	3984931842	1048.03
HiSeq	E00332	HFGTFCCXX	1	SJALL018456_G1	4668351	4098214892	1139.12
HiSeq	E00332	HJLW2CCXX	8	SJNHL041633_G1	9918907	8135216560	1219.26
HiSeq	E00332	HJLW2CCXX	5	SJNPC041586_G1	4368845	3312051130	1319.08
HiSeq	E00332	HJLW2CCXX	4	SJWLM041710_G1	7117009	5618864614	1266.63
HiSeq	E00332	HJLW2CCXX	3	SJGCT041520_G1	6469320	5051340452	1280.71
HiSeq	E00332	HJLW2CCXX	2	SJWLM041712_G1	7414437	6010881758	1233.5
HiSeq	E00332	HJLW2CCXX	7	SJHL041564_G1	10110186	7869712106	1284.7
HiSeq	E00332	HJLW2CCXX	6	SJNHL041615_G1	8903546	6374246380	1396.8
HiSeq	E00332	HJLW2CCXX	1	SJWLM041718_G1	6661619	5774959668	1153.54
HiSeq	E00332	H7N7WCCXX	5	SJSTS019600_G1	3186473	2657792832	1198.92
HiSeq	E00332	H7N7WCCXX	4	SJNBL019404_G1	2339081	2538607376	921.403
HiSeq	E00332	H7N7WCCXX	3	SJRHB019583_G1	2649178	2789071350	949.842
HiSeq	E00332	H7N7WCCXX	2	SJNBL018739_G2	3670912	3201311914	1146.69
HiSeq	E00332	H7N7WCCXX	8	SJNBL019390_G1	2964209	2479071264	1195.69
HiSeq	E00332	H7N7WCCXX	6	SJHIST019240_G1	2702731	2340026122	1155
HiSeq	E00332	H7N7WCCXX	1	SJALL019070_G1	3927695	3155893314	1244.56
HiSeq	E00332	HF73LCCXX	5	SJWLM018882_G1	2279671	2040904712	1116.99
HiSeq	E00332	HF73LCCXX	3	SJALL018464_G1	8580276	6445754056	1331.15
HiSeq	E00332	HF73LCCXX	2	SJNBL018736_G1	5078243	4406335674	1152.49
HiSeq	E00332	HF73LCCXX	7	SJRB018827_G1	4792630	4112043754	1165.51
HiSeq	E00332	HF73LCCXX	6	SJHL018719_G1	11383375	8378523312	1358.64
HiSeq	E00332	HF73LCCXX	1	SJGCT018637_G1	6233708	5443809410	1145.1
HiSeq	E00332	HG2GVCCXX	8	SJEWS019200_G1	4958376	5858662856	846.332
HiSeq	E00332	HG2GVCCXX	5	SJRB019572_G1	4793373	5074801494	944.544
HiSeq	E00332	HG2GVCCXX	4	SJNBL019389_G1	4988566	5323720862	937.045
HiSeq	E00332	HG2GVCCXX	3	SJHL019281_G1	6122180	6169055138	992.402
HiSeq	E00332	HG2GVCCXX	2	SJALL019096_G1	4159675	3944864320	1054.45
HiSeq	E00332	HG2GVCCXX	7	SJNHL019456_G1	4260034	4717279490	903.07
HiSeq	E00332	HG2GVCCXX	6	SJHL019307_G1	4644539	4991421126	930.504
HiSeq	E00332	HG2GVCCXX	1	SJNHL019483_G1	3496071	3832463950	912.225
HiSeq	E00332	HHHLKCCXX	8	SJHL019293_G1	2833656	9695573612	292.263
HiSeq	E00332	HHHLKCCXX	4	SJWLM019689_G1	2621399	7644039054	342.934
HiSeq	E00332	HHHLKCCXX	3	SJHL019311_G1	3114371	8511570206	365.899
HiSeq	E00332	HHHLKCCXX	2	SJSTS019602_G1	2931750	9564153896	306.535
HiSeq	E00332	HHHLKCCXX	7	SJNBL019417_G1	3682107	11182678700	329.269
HiSeq	E00332	HHHLKCCXX	6	SJHL019322_G1	2581328	8440662512	305.821
HiSeq	E00332	HHGK7CCXX	8	SJCNS019175_G1	5202182	6659001862	781.225
HiSeq	E00332	HHGK7CCXX	4	SJCNS019168_G1	3963605	6392945794	619.997
HiSeq	E00332	HHGK7CCXX	3	SJRHB003949_G2	3980408	6648475616	598.695
HiSeq	E00332	HHGK7CCXX	7	SJCNS019176_G1	5082322	7557515470	672.486
HiSeq	E00332	HHGK7CCXX	6	SJCNS001213_G1	4444669	6698509754	663.531
HiSeq	E00332	HHGK7CCXX	1	SJEWS019195_G1	4040912	6482413820	623.365
HiSeq	E00332	HGH73CCXX	8	SJWLM019670_G1	11942494	14570523804	819.634
HiSeq	E00332	HGH73CCXX	5	SJNPC019505_G1	4374099	5251028230	832.999
HiSeq	E00332	HGH73CCXX	4	SJRB019554_G1	6653766	8332946644	798.489
HiSeq	E00332	HGH73CCXX	3	SJRB019558_G1	6399515	7001562248	914.012
HiSeq	E00332	HGH73CCXX	2	SJHL019319_G1	6211313	8052207774	771.38
HiSeq	E00332	HGH73CCXX	7	SJNBL019383_G1	10767119	11754740774	915.981
HiSeq	E00332	HGH73CCXX	6	SJALL018932_G1	7478838	8693257552	860.303
HiSeq	E00332	HGH73CCXX	1	SJOS019524_G1	7269900	8600870574	845.252
HiSeq	E00332	HF5MYCCXX	7	SJALL018493_G1	9293624	5586802956	1663.5
HiSeq	E00332	HF5MYCCXX	8	SJOS018805_G1	7880264	4632695250	1701.01
HiSeq	E00332	HF5MYCCXX	4	SJWLM018877_G1	8145354	5061353266	1609.32
HiSeq	E00332	HNJWNCCXX	8	SJCNS043967_G1	452335	709542314	637.503
HiSeq	E00332	HNJWNCCXX	8	SJWLM043921_G1	609911	825745474	738.619
HiSeq	E00332	HNJWNCCXX	8	SJAML016555_G2	651575	861406458	756.408
HiSeq	E00332	HJLGMCCXX	8	SJWLM040988_G1	1013644	3637047936	278.7
HiSeq	E00332	HJLGMCCXX	5	SJNHL040997_G1	995775	3418234924	291.313
HiSeq	E00332	HJLGMCCXX	4	SJRB040951_G1	862617	2676963456	322.237
HiSeq	E00332	HJLGMCCXX	2	SJNBL040973_G1	876492	3175441834	276.022
HiSeq	E00332	HJLGMCCXX	7	SJALL041024_G1	1297584	3865164888	335.712
HiSeq	E00332	HJLGMCCXX	1	SJAML040967_G1	804822	1974549024	407.598
HiSeq	E00332	HF5MMCCXX	7	SJNHL018786_G1	14640626	11286285420	1297.2
HiSeq	E00332	HF5MMCCXX	5	SJHL018690_G1	7542406	6187616392	1218.95
HiSeq	E00332	HF5MMCCXX	2	SJHL018717_G1	5292966	4495922346	1177.28
HiSeq	E00332	HF5MMCCXX	6	SJRB018833_G1	8673176	6831616594	1269.56
HiSeq	E00332	HF5MMCCXX	1	SJNHL018794_G1	3648516	3201574914	1139.6
HiSeq	E00332	HJNN7CCXX	3	SJALL041456_G1	4081424	3641089012	1120.93
HiSeq	E00332	HJNN7CCXX	3	SJALL041311_G1	3735108	3558851648	1049.53
HiSeq	E00332	HJNN7CCXX	1	SJALL041325_G1	4300894	4993390456	861.317
HiSeq	E00332	HJNN7CCXX	1	SJHL041545_G1	2390032	3079320758	776.156
HiSeq	ST-E00273	HK2LJCCXX	8	SJALL042692_G1	117076	5054754116	23.162
HiSeq	ST-E00273	HK2LJCCXX	4	SJNHL042737_G1	133925	5079841502	26.364
HiSeq	ST-E00273	HK2LJCCXX	2	SJALL041410_G2	53234	3319259474	16.038
HiSeq	ST-E00273	HK2LJCCXX	7	SJHL042725_G1	48317	3432182132	14.078
HiSeq	ST-E00273	HK2LJCCXX	6	SJALL042687_G1	138543	4038727324	34.304
HiSeq	ST-E00273	HK2LJCCXX	1	SJALL041393_G2	105565	3624273224	29.127
HiSeq	ST-E00273	HJNG7CCXX	8	SJALL041381_G1	303581	7951898398	38.177
HiSeq	ST-E00273	HJNG7CCXX	5	SJALL041308_G1	151785	6341720992	23.934
HiSeq	ST-E00273	HJNG7CCXX	4	SJSTS041647_G1	45838	6203245988	7.389
HiSeq	ST-E00273	HJNG7CCXX	3	SJRB041654_G1	201303	7253346606	27.753
HiSeq	ST-E00273	HJNG7CCXX	2	SJALL041344_G1	123431	6969107558	17.711
HiSeq	ST-E00273	HJNG7CCXX	7	SJALL041360_G1	198296	9406554678	21.081
HiSeq	ST-E00273	HJNG7CCXX	6	SJALL041284_G1	321102	8311596802	38.633
HiSeq	ST-E00273	HK2KTCCXX	8	SJHL042026_G1	94427	4524117638	20.872
HiSeq	ST-E00273	HK2KTCCXX	5	SJHL042017_G1	106555	5240417536	20.333
HiSeq	ST-E00273	HK2KTCCXX	4	SJALL041870_G1	100811	4098314412	24.598
HiSeq	ST-E00273	HK2KTCCXX	3	SJALL041889_G1	334427	4634995046	72.153
HiSeq	ST-E00273	HK2KTCCXX	7	SJCNS041970_G1	98034	4197610640	23.355
HiSeq	ST-E00273	HK2KTCCXX	6	SJNHL042082_G1	77369	1898032304	40.763
HiSeq	ST-E00273	HK2KTCCXX	1	SJALL041867_G1	231534	5712005604	40.535
HiSeq	ST-E00273	HJJ3NCCXX	8	SJCNS019147_G1	117652	4403787324	26.716
HiSeq	ST-E00273	HJJ3NCCXX	5	SJCNS019172_G1	28178	2940600362	9.582
HiSeq	ST-E00273	HJJ3NCCXX	4	SJCNS001212_G1	222367	5563657616	39.968
HiSeq	ST-E00273	HJJ3NCCXX	3	SJALL018959_G1	37883	2860075606	13.245
HiSeq	ST-E00273	HJJ3NCCXX	2	SJNBL019435_G1	109240	2364733138	46.195
HiSeq	ST-E00273	HJJ3NCCXX	7	SJOS019546_G1	33018	2757760124	11.973
HiSeq	ST-E00273	HJJ3NCCXX	6	SJHL019360_G1	214293	3920100416	54.665
HiSeq	ST-E00273	HJJ3NCCXX	1	SJHL019283_G1	85733	2757537776	31.09
HiSeq	ST-E00273	HCG7GCCXX	8	SJSTS018870_G1	117251	7739136114	15.15
HiSeq	ST-E00273	HCG7GCCXX	5	SJSTS018868_G1	238346	8233702774	28.948
HiSeq	ST-E00273	HCG7GCCXX	4	SJCNS018573_G1	554346	7405813862	74.853
HiSeq	ST-E00273	HCG7GCCXX	2	SJALL018509_G1	62058	7778111120	7.979
HiSeq	ST-E00273	HCG7GCCXX	7	SJRB018830_G1	155495	5888339154	26.407
HiSeq	ST-E00273	HCG7GCCXX	6	SJRHB018849_G1	306679	6051849088	50.675
HiSeq	ST-E00273	HCG7GCCXX	1	SJCNS018585_G1	85816	5624246856	15.258
HiSeq	ST-E00273	HCGCFCCXX	8	SJALL018504_G1	414397	9076987336	45.654
HiSeq	ST-E00273	HCGCFCCXX	5	SJALL003626_G1	148331	4502838060	32.942
HiSeq	ST-E00273	HCGCFCCXX	6	SJWLM018914_G1	163345	4351447176	37.538
HiSeq	ST-E00273	HCGCFCCXX	2	SJALL018527_G1	55319	3556388040	15.555
HiSeq	ST-E00273	HK2FNCCXX	7	SJALL041883_G1	277788	6800460700	40.848
HiSeq	ST-E00273	HK2FNCCXX	5	SJALL005362_G1	282512	6110535810	46.234
HiSeq	ST-E00273	HK2FNCCXX	6	SJNHL042078_G1	503211	6932451986	72.588
HiSeq	ST-E00273	HK2FNCCXX	8	SJNHL042085_G1	178984	7482349046	23.921
HiSeq	ST-E00273	HCY5WCCXX	7	SJEWS018607_G1	74570	4530319426	16.46
HiSeq	ST-E00273	HCY5WCCXX	8	SJNHL018773_G1	133106	7406374814	17.972
HiSeq	ST-E00273	HCY5WCCXX	1	SJHIST018642_G1	498442	10137271238	49.169
HiSeq	ST-E00273	HJYVLCCXX	8	SJALL004746_G1	290238	9851591882	29.461
HiSeq	ST-E00273	HJYVLCCXX	5	SJGCT041996_G1	279055	7789186200	35.826
HiSeq	ST-E00273	HJYVLCCXX	3	SJCNS041910_G1	171372	2481138628	69.07
HiSeq	ST-E00273	HJYVLCCXX	2	SJNHL042081_G1	189875	5510552342	34.457
HiSeq	ST-E00273	HJYVLCCXX	7	SJCNS041929_G1	508617	11465723188	44.36
HiSeq	ST-E00273	HJYVLCCXX	6	SJAML041902_G1	803270	9750493704	82.382
HiSeq	ST-E00273	HJYVLCCXX	1	SJCNS041922_G1	106725	4264014528	25.029
HiSeq	ST-E00273	HHKHFCCXX	8	SJCNS019160_G1	153017	6532496010	23.424
HiSeq	ST-E00273	HHKHFCCXX	2	SJALL018942_G1	111111	5279166464	21.047
HiSeq	ST-E00273	HHKHFCCXX	3	SJCNS019191_G1	111504	4542837160	24.545
HiSeq	ST-E00273	HHKHFCCXX	1	SJNHL019473_G1	299546	5977119454	50.115
HiSeq	ST-E00273	HJ2NNCCXX	8	SJHL019323_G1	313234	6913404730	45.308
HiSeq	ST-E00273	HJ2NNCCXX	4	SJWLM019678_G1	243917	5833926242	41.81
HiSeq	ST-E00273	HJ2NNCCXX	3	SJHL019259_G1	143117	6468194792	22.126
HiSeq	ST-E00273	HJ2NNCCXX	2	SJWLM019629_G1	107377	5846103418	18.367
HiSeq	ST-E00273	HJ2NNCCXX	7	SJWLM019694_G1	159779	7294413296	21.904
HiSeq	ST-E00273	HJ2NNCCXX	6	SJNHL019487_G1	72496	5421737902	13.371
HiSeq	ST-E00273	HHFCFCCXX	7	SJSTS019622_G1	75408	7743493156	9.738
HiSeq	ST-E00273	HHFCFCCXX	5	SJHL019295_G1	368576	7527991596	48.961
HiSeq	ST-E00273	HHFCFCCXX	6	SJWLM019644_G1	227719	6327515454	35.989
HiSeq	ST-E00273	HHFCFCCXX	8	SJALL019053_G1	323869	7340182998	44.123
HiSeq	ST-E00273	HJMVWCCXX	8	SJCNS041906_G1	495752	8425319344	58.841
HiSeq	ST-E00273	HJMVWCCXX	5	SJCNS041916_G1	63200	7160318674	8.826
HiSeq	ST-E00273	HJMVWCCXX	4	SJNHL042074_G1	187102	6535712456	28.628
HiSeq	ST-E00273	HJMVWCCXX	7	SJCNS041934_G1	176244	8375778832	21.042
HiSeq	ST-E00273	HJMVWCCXX	6	SJALL041858_G1	75017	4259871314	17.61
HiSeq	ST-E00273	HJMVWCCXX	1	SJALL005347_G1	350597	6133462266	57.161
HiSeq	ST-E00273	HFYLMCCXX	4	SJRB019573_G1	23941	1679562550	14.254
HiSeq	ST-E00273	HFYLMCCXX	4	SJWLM019649_G1	22123	1631092982	13.563
HiSeq	ST-E00273	HFYLMCCXX	4	SJCNS019171_G1	21688	1766470148	12.278
HiSeq	ST-E00273	HFYLMCCXX	4	SJALL018963_G1	23285	1973060048	11.801
HiSeq	ST-E00273	HFYLMCCXX	5	SJHL019299_G1	19314	1361137918	14.19
HiSeq	ST-E00273	HFYLMCCXX	5	SJALL018939_G1	32438	2251180056	14.409
HiSeq	ST-E00273	HFYLMCCXX	5	SJWLM019701_G1	26387	1827288404	14.441
HiSeq	ST-E00273	HFYLMCCXX	5	SJHL019251_G1	19495	1315215862	14.823
HiSeq	ST-E00273	HFYLMCCXX	2	SJALL018983_G1	51776	1869593692	27.694
HiSeq	ST-E00273	HFYLMCCXX	2	SJALL019072_G1	36579	1216788372	30.062
HiSeq	ST-E00273	HFYLMCCXX	2	SJALL018966_G1	39517	1312210032	30.115
HiSeq	ST-E00273	HFYLMCCXX	2	SJOS019537_G1	54276	1897841392	28.599
HiSeq	ST-E00273	HFYLMCCXX	3	SJRHB019590_G1	89574	2030289636	44.119
HiSeq	ST-E00273	HFYLMCCXX	3	SJWLM019635_G1	83735	1844195558	45.405
HiSeq	ST-E00273	HFYLMCCXX	3	SJALL018965_G1	101870	2298322404	44.324
HiSeq	ST-E00273	HFYLMCCXX	3	SJRB019555_G1	102654	2269313580	45.236
HiSeq	ST-E00273	HFYLMCCXX	1	SJALL018962_G1	176052	2601733970	67.667
HiSeq	ST-E00273	HFYLMCCXX	1	SJHL019324_G1	140887	2083414328	67.623
HiSeq	ST-E00273	HFYLMCCXX	1	SJCNS019180_G1	153754	2246675306	68.436
HiSeq	ST-E00273	HFYLMCCXX	1	SJWLM019677_G1	127678	1856884886	68.759
HiSeq	ST-E00273	HJW5CCCXX	8	SJCNS041953_G1	479209	6084642006	78.757
HiSeq	ST-E00273	HJW5CCCXX	5	SJGICT042113_G1	318676	5205351324	61.221
HiSeq	ST-E00273	HJW5CCCXX	4	SJHL042007_G1	31166	4277878702	7.285
HiSeq	ST-E00273	HJW5CCCXX	3	SJALL003606_G1	193245	4130181976	46.788
HiSeq	ST-E00273	HJW5CCCXX	2	SJST042112_G1	49830	5312106492	9.38
HiSeq	ST-E00273	HJW5CCCXX	7	SJSTS042132_G1	125277	4504668448	27.81
HiSeq	ST-E00273	HJW5CCCXX	6	SJCNS041918_G1	265195	5234669904	50.661
HiSeq	ST-E00273	HJW5CCCXX	1	SJEWS041989_G1	64837	2896289020	22.386
HiSeq	ST-E00273	HCGGFCCXX	7	SJLGG001217_G1	36481	5992338286	6.088
HiSeq	ST-E00273	HCGGFCCXX	5	SJCNS019760_G1	70755	4850222870	14.588
HiSeq	ST-E00273	HCGGFCCXX	6	SJHL019793_G1	51883	5598116848	9.268
HiSeq	ST-E00273	HCGGFCCXX	8	SJALL019709_G1	23726	3318807566	7.149
HiSeq	ST-E00273	HFYGYCCXX	8	SJCA019117_G1	254264	6838380020	37.182
HiSeq	ST-E00273	HFYGYCCXX	5	SJCNS019159_G1	515836	7844984108	65.754
HiSeq	ST-E00273	HFYGYCCXX	3	SJNHL019443_G1	867889	13004852908	66.736
HiSeq	ST-E00273	HFYGYCCXX	2	SJAML019104_G1	570368	12964887160	43.993
HiSeq	ST-E00273	HFYGYCCXX	7	SJALL018968_G1	221722	10085273654	21.985
HiSeq	ST-E00273	HFYGYCCXX	6	SJNBL019387_G1	515493	10062034538	51.231
HiSeq	ST-E00273	HFYGYCCXX	1	SJOS019518_G1	1055504	13904486726	75.911
HiSeq	ST-E00273	HJC5HCCXX	2	SJRHB019579_G1	71550	7903550730	9.053
HiSeq	ST-E00273	HJC5HCCXX	6	SJALL004032_G1	131492	5883007736	22.351
HiSeq	ST-E00273	HJC5HCCXX	1	SJNHL019461_G1	516000	9269059960	55.669
HiSeq	ST-E00273	HGGJNCCXX	8	SJHL019271_G1	327552	11389129790	28.76
HiSeq	ST-E00273	HGGJNCCXX	5	SJWLM019704_G1	357250	8921142382	40.045
HiSeq	ST-E00273	HGGJNCCXX	4	SJHL019252_G1	193311	9832791828	19.66
HiSeq	ST-E00273	HGGJNCCXX	3	SJSTS019607_G1	380603	8134167536	46.791
HiSeq	ST-E00273	HGGJNCCXX	2	SJHL019278_G1	29149	3812316392	7.646
HiSeq	ST-E00273	HGGJNCCXX	7	SJHL019363_G1	188564	8581041026	21.974
HiSeq	ST-E00273	HGGJNCCXX	6	SJALL019028_G1	461653	7517321894	61.412
HiSeq	ST-E00273	HGGJNCCXX	1	SJCNS019161_G1	184571	4411585286	41.838
HiSeq	ST-E00273	HFF5NCCXX	8	SJHL018715_G1	85230	1793076470	47.533
HiSeq	ST-E00273	HFF5NCCXX	8	SJALL018487_G1	97066	1909047624	50.845
HiSeq	ST-E00273	HFF5NCCXX	8	SJHL018714_G1	31918	860311156	37.101
HiSeq	ST-E00273	HFF5NCCXX	5	SJNBL019405_G1	64309	2343213074	27.445
HiSeq	ST-E00273	HFF5NCCXX	5	SJSTS019614_G1	20516	767724986	26.723
HiSeq	ST-E00273	HFF5NCCXX	5	SJNBL019382_G1	28978	1067619804	27.143
HiSeq	ST-E00273	HFF5NCCXX	6	SJWLM019668_G1	55817	932397170	59.864
HiSeq	ST-E00273	HFF5NCCXX	6	SJNHL019467_G1	61621	1000433838	61.594
HiSeq	ST-E00273	HFF5NCCXX	6	SJNBL019390_G1	65516	1097805292	59.679
HiSeq	ST-E00273	HJMC2CCXX	8	SJALL041378_G1	165588	3238683366	51.128
HiSeq	ST-E00273	HJMC2CCXX	5	SJALL041330_G1	121169	4355415160	27.82
HiSeq	ST-E00273	HJMC2CCXX	4	SJEWS041503_G1	49268	3494460998	14.099
HiSeq	ST-E00273	HJMC2CCXX	3	SJALL041390_G1	149834	4104468546	36.505
HiSeq	ST-E00273	HJMC2CCXX	2	SJALL041168_G1	35173	3658522896	9.614
HiSeq	ST-E00273	HJMC2CCXX	7	SJALL041200_G1	101213	4148661318	24.397
HiSeq	ST-E00273	HJMC2CCXX	6	SJWLM041711_G1	350961	4262331958	82.34
HiSeq	ST-E00273	HHJJFCCXX	5	SJOS019509_G1	381568	6550838606	58.247
HiSeq	ST-E00273	HHJJFCCXX	4	SJCNS019146_G1	221501	6736845914	32.879
HiSeq	ST-E00273	HHJJFCCXX	3	SJALL018948_G1	362786	7563616816	47.965
HiSeq	ST-E00273	HHJJFCCXX	2	SJALL019024_G1	166293	7549216428	22.028
HiSeq	ST-E00273	HHJJFCCXX	7	SJLGG001209_G2	284337	6949805508	40.913
HiSeq	ST-E00273	HHJJFCCXX	6	SJCNS019186_G1	572817	6301454828	90.902
HiSeq	ST-E00273	HCGJFCCXX	7	SJHL019321_G1	55622	6481573436	8.582
HiSeq	ST-E00273	HCGJFCCXX	8	SJWLM019647_G1	260973	9772893584	26.704
HiSeq	ST-E00273	HCGJFCCXX	3	SJALL019021_G1	212312	4156593588	51.078
HiSeq	ST-E00273	HJKM3CCXX	8	SJALL041306_G1	206227	4369484514	47.197
HiSeq	ST-E00273	HJKM3CCXX	5	SJALL041351_G1	116734	4407430468	26.486
HiSeq	ST-E00273	HJKM3CCXX	4	SJALL041261_G1	101764	4220338298	24.113
HiSeq	ST-E00273	HJKM3CCXX	7	SJGCT041515_G1	94051	5118568662	18.374
HiSeq	ST-E00273	HJKM3CCXX	6	SJAML041465_G1	203413	4492049096	45.283
HiSeq	ST-E00273	HJKM3CCXX	1	SJALL041293_G1	221279	4015611504	55.105
HiSeq	ST-E00273	HJNMCCCXX	8	SJRB041649_G1	104297	7486204508	13.932
HiSeq	ST-E00273	HJNMCCCXX	5	SJWLM041696_G1	107393	6381104410	16.83
HiSeq	ST-E00273	HJNMCCCXX	4	SJALL041320_G1	220432	6482315472	34.005
HiSeq	ST-E00273	HJNMCCCXX	3	SJCNS041485_G1	101422	5053912956	20.068
HiSeq	ST-E00273	HJNMCCCXX	2	SJALL041285_G1	94117	6729566802	13.986
HiSeq	ST-E00273	HJNMCCCXX	7	SJALL041366_G1	106631	7416023462	14.378
HiSeq	ST-E00273	HJNMCCCXX	6	SJWLM041708_G1	121818	7145978450	17.047
HiSeq	ST-E00273	HJNMCCCXX	1	SJALL041280_G1	409163	7814577186	52.359
HiSeq	ST-E00273	HJMF7CCXX	4	SJALL041368_G1	333638	6663733808	50.068
HiSeq	ST-E00273	HJMF7CCXX	5	SJALL041303_G1	134876	6786324294	19.875
HiSeq	ST-E00273	HJMF7CCXX	2	SJCNS041496_G1	117377	10310407878	11.384
HiSeq	ST-E00273	HJMF7CCXX	3	SJCNS041476_G1	357514	6872428192	52.021
HiSeq	ST-E00273	HJMF7CCXX	1	SJRB041661_G1	283162	8723996936	32.458
HiSeq	ST-E00273	HJLK2CCXX	8	SJWLM041706_G1	526554	8722528002	60.367
HiSeq	ST-E00273	HJLK2CCXX	5	SJRB041651_G1	311035	6813862148	45.647
HiSeq	ST-E00273	HJLK2CCXX	4	SJALL041359_G1	49539	4506379860	10.993
HiSeq	ST-E00273	HJLK2CCXX	2	SJALL041194_G1	191833	6512046522	29.458
HiSeq	ST-E00273	HJLK2CCXX	7	SJALL041197_G1	212322	7878551434	26.949
HiSeq	ST-E00273	HJLK2CCXX	6	SJRB041659_G1	169958	6802781866	24.984
HiSeq	ST-E00273	HK23CCCXX	8	SJNHL042755_G1	433151	7183935838	60.294
HiSeq	ST-E00273	HK23CCCXX	5	SJALL042656_G1	153264	4716292268	32.497
HiSeq	ST-E00273	HK23CCCXX	3	SJALL042698_G1	68509	2563167974	26.728
HiSeq	ST-E00273	HK23CCCXX	2	SJALL042693_G1	36676	3721043524	9.856
HiSeq	ST-E00273	HK23CCCXX	7	SJAML007008_G1	89242	7066931718	12.628
HiSeq	ST-E00273	HK23CCCXX	6	SJSTS042767_G1	456097	5313912660	85.831
HiSeq	ST-E00273	HK23CCCXX	1	SJALL042694_G1	159081	3621668334	43.925
HiSeq	ST-E00273	H7NCYCCXX	5	SJHIST019242_G1	81055	3210167940	25.249
HiSeq	ST-E00273	H7NCYCCXX	4	SJNHL019469_G1	44399	1532441234	28.973
HiSeq	ST-E00273	H7NCYCCXX	3	SJLM019369_G1	61268	2499545478	24.512
HiSeq	ST-E00273	H7NCYCCXX	2	SJWLM019668_G1	41593	2307757096	18.023
HiSeq	ST-E00273	H7NCYCCXX	7	SJRHB019594_G1	48898	2920774626	16.741
HiSeq	ST-E00273	H7NCYCCXX	6	SJNBL019384_G1	47733	2909994648	16.403
HiSeq	ST-E00273	H7NCYCCXX	1	SJNBL019425_G1	131383	3585283548	36.645
HiSeq	ST-E00273	HJM3JCCXX	8	SJALL041281_G1	203288	4536963986	44.807
HiSeq	ST-E00273	HJM3JCCXX	5	SJALL041329_G1	64037	3960300414	16.17
HiSeq	ST-E00273	HJM3JCCXX	4	SJALL041198_G1	58333	3280248222	17.783
HiSeq	ST-E00273	HJM3JCCXX	3	SJRHB041684_G1	71832	3273950736	21.94
HiSeq	ST-E00273	HJM3JCCXX	2	SJALL041442_G1	78493	2979994232	26.34
HiSeq	ST-E00273	HJM3JCCXX	7	SJALL041345_G1	45811	3826687948	11.971
HiSeq	ST-E00273	HJM3JCCXX	6	SJNHL041608_G1	113089	3610162362	31.325
HiSeq	ST-E00273	HJM3JCCXX	1	SJALL041244_G1	151817	4142987562	36.644
HiSeq	ST-E00273	HJJVLCCXX	8	SJALL041207_G1	85550	2940175812	29.097
HiSeq	ST-E00273	HJJVLCCXX	5	SJALL041297_G1	99870	4321884490	23.108
HiSeq	ST-E00273	HJJVLCCXX	4	SJALL041170_G1	166996	4299835598	38.838
HiSeq	ST-E00273	HJJVLCCXX	3	SJALL041265_G1	163315	4236278586	38.552
HiSeq	ST-E00273	HJJVLCCXX	2	SJALL041173_G1	73150	4739429542	15.434
HiSeq	ST-E00273	HJJVLCCXX	7	SJALL041389_G1	46896	4268751646	10.986
HiSeq	ST-E00273	HJJVLCCXX	6	SJALL041339_G1	115046	4060875590	28.33
HiSeq	ST-E00273	HJJVLCCXX	1	SJALL041172_G1	100876	3553617634	28.387
HiSeq	ST-E00273	HNJJKCCXX	6	SJCNS043932_G1	35700	628874430	56.768
HiSeq	ST-E00273	HNJJKCCXX	6	SJHIST043920_G1	104650	1844883614	56.724
HiSeq	ST-E00273	HNJJKCCXX	6	SJCNS043967_G1	39506	777623012	50.804
HiSeq	ST-E00273	H7NJ5CCXX	5	SJWLM019659_G1	44420	2398690424	18.518
HiSeq	ST-E00273	H7NJ5CCXX	4	SJRHB019586_G1	41543	3442853820	12.066
HiSeq	ST-E00273	H7NJ5CCXX	3	SJNHL019480_G1	73120	2988898924	24.464
HiSeq	ST-E00273	H7NJ5CCXX	8	SJNBL019405_G1	86737	3388958224	25.594
HiSeq	ST-E00273	H7NJ5CCXX	6	SJNBL019423_G1	43926	2453770782	17.901
HiSeq	ST-E00273	H7NJ5CCXX	1	SJNHL019441_G1	154108	2846239466	54.144
HiSeq	ST-E00273	H7NCGCCXX	8	SJWLM019672_G1	45347	1824391806	24.856
HiSeq	ST-E00273	H7NCGCCXX	5	SJNHL019451_G1	102809	3250311404	31.631
HiSeq	ST-E00273	H7NCGCCXX	4	SJALL019082_G1	86884	2751135504	31.581
HiSeq	ST-E00273	H7NCGCCXX	2	SJNBL019396_G1	44785	2606367196	17.183
HiSeq	ST-E00273	H7NCGCCXX	7	SJOS019522_G1	62283	3394594472	18.348
HiSeq	ST-E00273	H7NCGCCXX	6	SJSTS019614_G1	81845	2709358178	30.208
HiSeq	ST-E00273	H7NCGCCXX	1	SJSTS019601_G1	203058	4687192770	43.322
HiSeq	ST-E00273	HJMCFCCXX	8	SJCNS040979_G1	433230	7005255538	61.844
HiSeq	ST-E00273	HJMCFCCXX	5	SJGCT041011_G1	253911	4805843078	52.834
HiSeq	ST-E00273	HJMCFCCXX	4	SJALL040978_G1	91696	4131610000	22.194
HiSeq	ST-E00273	HJMCFCCXX	3	SJCNS040996_G1	176139	4809691496	36.622
HiSeq	ST-E00273	HJMCFCCXX	2	SJALL040946_G1	37013	4372228114	8.465
HiSeq	ST-E00273	HJMCFCCXX	7	SJALL040980_G1	247105	5306634948	46.565
HiSeq	ST-E00273	HJMCFCCXX	6	SJNBL041048_G1	298588	5572550404	53.582
HiSeq	ST-E00273	HJMCFCCXX	1	SJCNS040991_G1	252120	3473057314	72.593
HiSeq	ST-E00273	HJTCCCCXX	7	SJCNS041959_G1	490841	8486006234	57.841
HiSeq	ST-E00273	HJTCCCCXX	5	SJRHB042117_G1	69378	6624823024	10.472
HiSeq	ST-E00273	HJTCCCCXX	6	SJCA041981_G1	342504	8324035490	41.146
HiSeq	ST-E00273	H7NCMCCXX	8	SJNHL019467_G1	154126	4172384274	36.94
HiSeq	ST-E00273	H7NCMCCXX	2	SJRHB019582_G1	70746	5395879074	13.111
HiSeq	ST-E00273	H7NCMCCXX	6	SJGCT019235_G1	82974	3164045748	26.224
HiSeq	ST-E00273	H7NCMCCXX	3	SJALL019051_G1	186833	4859469246	38.447
HiSeq	ST-E00273	H7NCMCCXX	1	SJALL018935_G1	362521	5231797776	69.292
HiSeq	ST-E00273	HGH7GCCXX	8	SJALL018986_G1	206739	7613612622	27.154
HiSeq	ST-E00273	HGH7GCCXX	5	SJHL019254_G1	142365	8022564450	17.746
HiSeq	ST-E00273	HGH7GCCXX	4	SJALL018956_G1	500415	7786075316	64.271
HiSeq	ST-E00273	HGH7GCCXX	3	SJALL018927_G1	385296	6689968992	57.593
HiSeq	ST-E00273	HGH7GCCXX	2	SJNPC019501_G1	68642	6075163796	11.299
HiSeq	ST-E00273	HGH7GCCXX	7	SJRHB019576_G1	275959	6870724044	40.164
HiSeq	ST-E00273	HGH7GCCXX	6	SJALL019077_G1	36515	4929056754	7.408
HiSeq	ST-E00273	HGH7GCCXX	1	SJALL019007_G1	89504	5450381036	16.422
HiSeq	ST-E00273	HJMCHCCXX	8	SJALL041856_G1	143160	4910564958	29.153
HiSeq	ST-E00273	HJMCHCCXX	5	SJCA041980_G1	284861	5529547918	51.516
HiSeq	ST-E00273	HJMCHCCXX	4	SJCNS041933_G1	73845	4787941088	15.423
HiSeq	ST-E00273	HJMCHCCXX	3	SJALL041850_G1	181099	4913351084	36.859
HiSeq	ST-E00273	HJMCHCCXX	2	SJCNS041945_G1	48501	3970396662	12.216
HiSeq	ST-E00273	HJMCHCCXX	7	SJAML007012_G1	135331	5795020750	23.353
HiSeq	ST-E00273	HJMCHCCXX	6	SJNHL010139_G1	330383	6614979164	49.945
HiSeq	ST-E00273	HJMCHCCXX	1	SJALL041852_G1	266822	5203113206	51.281
HiSeq	ST-E00273	HG2V5CCXX	2	SJWLM018893_G1	114019	3367251684	33.861
HiSeq	ST-E00273	HG2V5CCXX	3	SJNHL018761_G1	178901	5515697206	32.435
HiSeq	ST-E00273	HG2V5CCXX	1	SJALL018445_G1	386919	4653873260	83.139
HiSeq	ST-E00273	HG2MHCCXX	8	SJALL003857_G1	585308	14158167228	41.341
HiSeq	ST-E00273	HG2MHCCXX	5	SJWLM019628_G1	181503	13527650166	13.417
HiSeq	ST-E00273	HG2MHCCXX	4	SJOS019527_G1	499017	13595851088	36.704
HiSeq	ST-E00273	HG2MHCCXX	3	SJALL005047_G1	455473	11757337190	38.739
HiSeq	ST-E00273	HG2MHCCXX	2	SJNHL019477_G1	294928	10177929096	28.977
HiSeq	ST-E00273	HG2MHCCXX	7	SJHL019268_G1	202193	15267172022	13.244
HiSeq	ST-E00273	HG2MHCCXX	6	SJALL018998_G1	277179	13646035616	20.312
HiSeq	ST-E00273	HG2MHCCXX	1	SJRHB003950_G2	605749	11240817594	53.888
HiSeq	ST-E00273	HCYFYCCXX	7	SJALL018427_G1	87937	7684300472	11.444
HiSeq	ST-E00273	HCYFYCCXX	5	SJCNS001522_G1	215355	7224581376	29.809
HiSeq	ST-E00273	HCYFYCCXX	6	SJOS018807_G1	284504	7875365142	36.126
HiSeq	ST-E00273	HCYFYCCXX	3	SJHL018649_G1	307746	7214244640	42.658
HiSeq	ST-E00273	HCYFYCCXX	8	SJWLM018878_G1	546828	9719621662	56.26
HiSeq	ST-E00273	HCGGWCCXX	7	SJCNS019138_G1	116660	9251835944	12.609
HiSeq	ST-E00273	HCGGWCCXX	8	SJSTS019610_G1	452474	7856267650	57.594
HiSeq	ST-E00273	HCGGWCCXX	6	SJALL019012_G1	240757	9813792534	24.533
HiSeq	ST-E00273	HGCH7CCXX	8	SJWLM018888_G1	376254	7136304080	52.724
HiSeq	ST-E00273	HGCH7CCXX	5	SJWLM018912_G1	112508	5371733896	20.944
HiSeq	ST-E00273	HGCH7CCXX	4	SJHL018705_G1	62844	4325936486	14.527
HiSeq	ST-E00273	HGCH7CCXX	3	SJHL018723_G1	203727	6770593074	30.09
HiSeq	ST-E00273	HGCH7CCXX	2	SJRB018828_G1	93982	6095126530	15.419
HiSeq	ST-E00273	HGCH7CCXX	7	SJCNS018603_G1	94379	5024992688	18.782
HiSeq	ST-E00273	HGCH7CCXX	6	SJRB018834_G1	152510	4803435750	31.75
HiSeq	ST-E00273	HGCH7CCXX	1	SJHL018699_G1	261440	5918876086	44.171
HiSeq	ST-E00273	HJMCWCCXX	8	SJCNS041920_G1	122855	4306464774	28.528
HiSeq	ST-E00273	HJMCWCCXX	5	SJWLM042138_G1	89005	4916128502	18.105
HiSeq	ST-E00273	HJMCWCCXX	4	SJCNS041908_G1	261276	5583721000	46.792
HiSeq	ST-E00273	HJMCWCCXX	3	SJNHL042076_G1	99206	5318306286	18.654
HiSeq	ST-E00273	HJMCWCCXX	2	SJHL042036_G1	59882	4201150896	14.254
HiSeq	ST-E00273	HJMCWCCXX	7	SJALL041851_G1	132293	4589950922	28.822
HiSeq	ST-E00273	HJMCWCCXX	6	SJGCT042000_G1	175576	4335020648	40.502
HiSeq	ST-E00273	HJMCWCCXX	1	SJOS042103_G1	267870	5325200828	50.302
HiSeq	ST-E00273	HJLNKCCXX	8	SJRB041658_G1	417822	8935413192	46.76
HiSeq	ST-E00273	HJLNKCCXX	5	SJNBL041592_G1	147123	7011024392	20.985
HiSeq	ST-E00273	HJLNKCCXX	4	SJCNS041489_G1	101629	3866175914	26.287
HiSeq	ST-E00273	HJLNKCCXX	3	SJALL041440_G1	163701	4673239016	35.029
HiSeq	ST-E00273	HJLNKCCXX	2	SJALL041257_G1	41071	3587199632	11.449
HiSeq	ST-E00273	HJLNKCCXX	7	SJNBL041600_G1	85047	7327950992	11.606
HiSeq	ST-E00273	HJLNKCCXX	6	SJALL041407_G1	473157	8703177344	54.366
HiSeq	HWI-D00673	CA5T6ANXX	7	SRR6823386	7865	1416315106	5.553
HiSeq	HWI-D00673	CA5T6ANXX	7	SRR6823387	9314	1639410262	5.681
HiSeq	HWI-D00673	CA5T6ANXX	7	SRR6823383	8380	1496337670	5.6
HiSeq	HWI-D00673	CA5T6ANXX	7	SRR6823384	9942	1764362292	5.635
HiSeq	HWI-D00673	CA5T6ANXX	7	SRR6823385	8286	1480617182	5.596
HiSeq	HWI-D00673	CA5T6ANXX	6	SRR6823379	1603	1425297918	1.125
HiSeq	HWI-D00673	CA5T6ANXX	6	SRR6823382	1635	1496711936	1.092
HiSeq	HWI-D00673	CA5T6ANXX	6	SRR6823381	2018	1731605352	1.165
HiSeq	HWI-D00673	CA5T6ANXX	6	SRR6823380	1587	1383621106	1.147
HiSeq	HWI-D00673	CA5T6ANXX	6	SRR6823378	1670	1442068310	1.158
HiSeq	ST-E00272	HJM3VCCXX	4	SJALL041044_G1	646341	11391087822	56.741
HiSeq	ST-E00272	HJM3VCCXX	3	SJALL003456_G1	271409	15481003994	17.532
HiSeq	ST-E00272	HJM3VCCXX	1	SJALL041014_G1	508061	11476462732	44.27
HiSeq	ST-E00272	H7C53CCXX	8	SJAML017891_G1	363229	3744325476	97.008
HiSeq	ST-E00272	H7C53CCXX	5	SJWLM017960_G1	187867	3563981598	52.713
HiSeq	ST-E00272	H7C53CCXX	4	SJEWS017900_G1	124898	4724129312	26.438
HiSeq	ST-E00272	H7C53CCXX	3	SJNHL017924_G1	304574	4622022096	65.896
HiSeq	ST-E00272	H7C53CCXX	2	SJNHL017929_G1	155828	4316202544	36.103
HiSeq	ST-E00272	H7C53CCXX	7	SJNBL017920_G1	155798	3551866636	43.864
HiSeq	ST-E00272	H7C53CCXX	6	SJSTS017950_G1	207308	2862328584	72.426
HiSeq	ST-E00272	H7C53CCXX	1	SJCA017893_G1	324675	5627601732	57.693
HiSeq	ST-E00272	HG2JNCCXX	7	SJHL019286_G1	72384	4260415442	16.99
HiSeq	ST-E00272	HG2JNCCXX	5	SJHL019262_G1	351909	9348684702	37.643
HiSeq	ST-E00272	HG2JNCCXX	4	SJALL019022_G1	322002	8166595824	39.429
HiSeq	ST-E00272	HG2JNCCXX	6	SJALL018982_G1	159478	6342749092	25.143
HiSeq	ST-E00272	HFCTTCCXX	7	SJST019552_G1	174593	11958638852	14.6
HiSeq	ST-E00272	HFCTTCCXX	8	SJNBL019434_G1	384972	11532626116	33.381
HiSeq	ST-E00272	HFCTTCCXX	6	SJALL019010_G1	217593	9001150600	24.174
HiSeq	ST-E00272	HJKH7CCXX	4	SJALL041228_G1	270951	7862667290	34.46
HiSeq	ST-E00272	HJKH7CCXX	7	SJNBL041596_G1	161972	6208878880	26.087
HiSeq	ST-E00272	HJKH7CCXX	2	SJEWS041505_G1	293460	6618900152	44.337
HiSeq	ST-E00272	HJKH7CCXX	3	SJALL041235_G1	644194	6139264760	104.93
HiSeq	ST-E00272	HJKH7CCXX	1	SJWLM041694_G1	464077	7931498984	58.511
HiSeq	ST-E00272	HHKMVCCXX	7	SJHL019280_G1	298788	10613571332	28.152
HiSeq	ST-E00272	HHKMVCCXX	8	SJSTS019618_G1	573685	8484584682	67.615
HiSeq	ST-E00272	HHKMVCCXX	6	SJEWS019215_G1	712703	9097570328	78.34
HiSeq	ST-E00272	HCFYWCCXX	8	SJALL018497_G1	194494	5472658998	35.539
HiSeq	ST-E00272	HCFYWCCXX	5	SJHL018671_G1	164674	5097190798	32.307
HiSeq	ST-E00272	HCFYWCCXX	4	SJGCT018636_G1	153962	4930834704	31.224
HiSeq	ST-E00272	HCFYWCCXX	2	SJSTS018852_G1	47336	5154332986	9.184
HiSeq	ST-E00272	HCFYWCCXX	7	SJALL018484_G1	69921	4531916684	15.429
HiSeq	ST-E00272	HCFYWCCXX	6	SJWLM018907_G1	169995	6940733072	24.492
HiSeq	ST-E00272	HJT7YCCXX	7	SJSTS042126_G1	212695	7347237436	28.949
HiSeq	ST-E00272	HJT7YCCXX	8	SJHL042014_G1	429136	7008845074	61.228
HiSeq	ST-E00272	HJT7YCCXX	2	SJNHL042065_G1	208028	6144940106	33.854
HiSeq	ST-E00272	HJT7YCCXX	6	SJNHL042079_G1	484624	8844477804	54.794
HiSeq	ST-E00272	HJT7YCCXX	1	SJALL041894_G1	847907	8043578090	105.414
HiSeq	ST-E00272	HFYHTCCXX	7	SJLM019374_G1	154435	12410910374	12.443
HiSeq	ST-E00272	HFYHTCCXX	5	SJNHL019490_G1	309934	8884924776	34.883
HiSeq	ST-E00272	HFYHTCCXX	6	SJNHL019458_G1	279184	6247030888	44.691
HiSeq	ST-E00272	HFYHTCCXX	8	SJRCC019114_G1	341761	7395109452	46.214
HiSeq	ST-E00272	HK22VCCXX	4	SJEWS041983_G1	195581	4878167096	40.093
HiSeq	ST-E00272	HK22VCCXX	5	SJSTS042128_G1	41615	5715164906	7.282
HiSeq	ST-E00272	HK22VCCXX	2	SJNBL042061_G1	85183	6249877574	13.63
HiSeq	ST-E00272	HK22VCCXX	3	SJNPC042056_G1	107393	4497980856	23.876
HiSeq	ST-E00272	HK22VCCXX	1	SJRHB042118_G1	189650	5143053010	36.875
HiSeq	ST-E00272	HMJF7CCXX	7	SJHL043937_G1	116634	8827724444	13.212
HiSeq	ST-E00272	HMJF7CCXX	8	SJALL004779_G3	231925	7124831084	32.552
HiSeq	ST-E00272	HMJF7CCXX	6	SJAML003318_G2	389165	7295243028	53.345
HiSeq	ST-E00272	HCGN3CCXX	7	SJALL018953_G1	216825	9909637212	21.88
HiSeq	ST-E00272	HCGN3CCXX	5	SJALL019060_G1	292444	5190929296	56.338
HiSeq	ST-E00272	HCGN3CCXX	8	SJALL019014_G1	535290	11968065944	44.727
HiSeq	ST-E00272	HCGN3CCXX	3	SJGCT019238_G1	110130	5142501200	21.416
HiSeq	ST-E00272	HCGN3CCXX	2	SJNHL019462_G1	93302	5845562884	15.961
HiSeq	ST-E00272	HF5LTCCXX	8	SJALL018495_G1	516272	11794275446	43.773
HiSeq	ST-E00272	HF5LTCCXX	5	SJALL018471_G1	628375	9142542120	68.731
HiSeq	ST-E00272	HF5LTCCXX	4	SJHL018667_G1	153380	6345161674	24.173
HiSeq	ST-E00272	HF5LTCCXX	2	SJCA018563_G1	105156	5701082710	18.445
HiSeq	ST-E00272	HF5LTCCXX	7	SJNBL006048_G2	165029	7331550656	22.509
HiSeq	ST-E00272	HF5LTCCXX	6	SJALL018435_G1	355414	13478710576	26.369
HiSeq	ST-E00272	HF5LTCCXX	1	SJWLM018897_G1	427768	5532281938	77.322
HiSeq	ST-E00272	HF773CCXX	5	SJRHB019593_G1	63052	8412561140	7.495
HiSeq	ST-E00272	HF773CCXX	4	SJALL019047_G1	235660	10844687476	21.73
HiSeq	ST-E00272	HF773CCXX	3	SJNHL019466_G1	297534	10236352844	29.066
HiSeq	ST-E00272	HF773CCXX	2	SJRB019575_G1	83523	9241556598	9.038
HiSeq	ST-E00272	HF773CCXX	7	SJALL019055_G1	273142	11777657590	23.192
HiSeq	ST-E00272	HF773CCXX	6	SJRB019570_G1	397263	9720445490	40.869
HiSeq	ST-E00272	HF773CCXX	1	SJWLM019660_G1	207147	10412960984	19.893
HiSeq	ST-E00272	HFFJWCCXX	7	SJGICT018824_G1	278536	8430210670	33.04
HiSeq	ST-E00272	HFFJWCCXX	8	SJALL003838_G1	118320	7141450178	16.568
HiSeq	ST-E00272	HFFJWCCXX	2	SJHL018651_G1	14104	1041272158	13.545
HiSeq	ST-E00272	HJMN2CCXX	8	SJOS041640_G1	451758	6827428460	66.168
HiSeq	ST-E00272	HJMN2CCXX	5	SJALL041334_G1	149997	4451280806	33.697
HiSeq	ST-E00272	HJMN2CCXX	3	SJALL041225_G1	266310	4712195588	56.515
HiSeq	ST-E00272	HJMN2CCXX	2	SJALL041218_G1	203563	5708345440	35.661
HiSeq	ST-E00272	HJMN2CCXX	7	SJALL041262_G1	252216	6013954836	41.938
HiSeq	ST-E00272	HJMN2CCXX	6	SJALL041283_G1	336495	6324134994	53.208
HiSeq	ST-E00272	HJML3CCXX	7	SJAML041898_G1	245648	6164929630	39.846
HiSeq	ST-E00272	HJML3CCXX	8	SJALL041878_G1	543724	7317225478	74.307
HiSeq	ST-E00272	HJML3CCXX	6	SJEWS041986_G1	251236	5180193358	48.499
HiSeq	ST-E00272	HJML3CCXX	1	SJRHB003906_G2	486165	7949211608	61.159
HiSeq	ST-E00272	HJLK5CCXX	7	SJALL041400_G1	145916	6508789634	22.418
HiSeq	ST-E00272	HJLK5CCXX	5	SJNBL041591_G1	282237	6380976068	44.231
HiSeq	ST-E00272	HJLK5CCXX	8	SJALL041416_G1	652345	5729659680	113.854
HiSeq	ST-E00272	HJLK5CCXX	3	SJMEL041584_G1	100278	5285249600	18.973
HiSeq	ST-E00272	HJLK5CCXX	2	SJHL041572_G1	56915	5627267138	10.114
HiSeq	ST-E00272	HCGHHCCXX	7	SJHL019777_G1	324496	7877449544	41.193
HiSeq	ST-E00272	HCGHHCCXX	5	SJALL019742_G1	284843	6413135000	44.416
HiSeq	ST-E00272	HCGHHCCXX	8	SJNPC019800_G1	504058	10028044574	50.265
HiSeq	ST-E00272	HCGHHCCXX	2	SJWLM019844_G1	331789	7014645286	47.299
HiSeq	ST-E00272	HG2LVCCXX	8	SJHL019324_G1	166938	7402755274	22.551
HiSeq	ST-E00272	HG2LVCCXX	5	SJALL018962_G1	371505	8153679592	45.563
HiSeq	ST-E00272	HG2LVCCXX	4	SJOS019536_G1	181487	7623366414	23.807
HiSeq	ST-E00272	HG2LVCCXX	3	SJALL019009_G1	237920	9385092832	25.351
HiSeq	ST-E00272	HG2LVCCXX	2	SJAML019101_G1	116943	8873860306	13.178
HiSeq	ST-E00272	HG2LVCCXX	7	SJCNS019180_G1	153250	7677131644	19.962
HiSeq	ST-E00272	HG2LVCCXX	6	SJWLM019677_G1	159587	6949513462	22.964
HiSeq	ST-E00272	HG2LVCCXX	1	SJWLM019631_G1	234807	8800096210	26.682
HiSeq	ST-E00272	HG72CCCXX	7	SJOS019548_G1	440969	9794463260	45.022
HiSeq	ST-E00272	HG72CCCXX	2	SJALL018982_G1	22836	1628225774	14.025
HiSeq	ST-E00272	HG72CCCXX	2	SJHL019262_G1	24033	1793131536	13.403
HiSeq	ST-E00272	HG72CCCXX	2	SJHL019286_G1	20036	1579153496	12.688
HiSeq	ST-E00272	HG72CCCXX	3	SJALL019009_G1	162106	3226663594	50.24
HiSeq	ST-E00272	HG72CCCXX	3	SJWLM019631_G1	152558	3224603792	47.311
HiSeq	ST-E00272	HG72CCCXX	3	SJOS019536_G1	165966	3179509220	52.199
HiSeq	ST-E00272	HG72CCCXX	3	SJAML019101_G1	157171	2946952304	53.333
HiSeq	ST-E00272	HG72CCCXX	1	SJALL019022_G1	113095	2236296062	50.572
HiSeq	ST-E00272	HF77FCCXX	7	SJHL019304_G1	75245	9612025832	7.828
HiSeq	ST-E00272	HF77FCCXX	8	SJALL019019_G1	121015	9788472218	12.363
HiSeq	ST-E00272	HF77FCCXX	6	SJNHL019496_G1	132894	9913256836	13.406
HiSeq	ST-E00272	HF77FCCXX	2	SJRCC019115_G1	89194	6637212368	13.438
HiSeq	ST-E00272	HJK57CCXX	8	SJALL041190_G1	393958	5343373138	73.728
HiSeq	ST-E00272	HJK57CCXX	5	SJALL041251_G1	509503	6038643730	84.374
HiSeq	ST-E00272	HJK57CCXX	4	SJALL041217_G1	224838	4637244988	48.485
HiSeq	ST-E00272	HJK57CCXX	3	SJALL041245_G1	129496	3791062466	34.158
HiSeq	ST-E00272	HJK57CCXX	2	SJALL041210_G1	95107	4237922980	22.442
HiSeq	ST-E00272	HJK57CCXX	7	SJALL041215_G1	123006	6539493406	18.81
HiSeq	ST-E00272	HJK57CCXX	6	SJALL041214_G1	484737	6386572476	75.899
HiSeq	ST-E00272	HJHFLCCXX	7	SJAML019106_G1	216289	6714382796	32.213
HiSeq	ST-E00272	HJHFLCCXX	8	SJOS019521_G1	242383	5708980766	42.456
HiSeq	ST-E00272	HJHFLCCXX	3	SJHL019279_G1	74592	2515174718	29.657
HiSeq	ST-E00272	HJHFLCCXX	1	SJALL018926_G1	180590	5478339702	32.964
HiSeq	ST-E00272	HJH3NCCXX	8	SJNBL019432_G1	286624	3806273474	75.303
HiSeq	ST-E00272	HJH3NCCXX	5	SJALL018994_G1	180546	2824878104	63.913
HiSeq	ST-E00272	HJH3NCCXX	4	SJCNS019173_G1	196437	3022528490	64.991
HiSeq	ST-E00272	HJH3NCCXX	3	SJALL018936_G1	261812	1916090656	136.639
HiSeq	ST-E00272	HJH3NCCXX	2	SJNBL019388_G1	36606	2429126544	15.07
HiSeq	ST-E00272	HJH3NCCXX	7	SJHL019287_G1	146283	2586770940	56.55
HiSeq	ST-E00272	HJH3NCCXX	6	SJNBL019395_G1	131596	2592064032	50.769
HiSeq	ST-E00272	HNK7WCCXX	7	SJNHL042519_G1	149852	8478606876	17.674
HiSeq	ST-E00272	HNK7WCCXX	5	SJCNS042517_G1	222824	6915251284	32.222
HiSeq	ST-E00272	HNK7WCCXX	8	SJALL005048_G1	385082	5466817898	70.44
HiSeq	HWI-D00709	C6UHRANXX	4	SRR8666892	2	19487504	0.103
HiSeq	HWI-D00709	C6UHRANXX	4	SRR8666893	7	16027264	0.437
HiSeq	HWI-D00709	C6UHRANXX	4	SRR8666898	7	19762320	0.354
HiSeq	HWI-ST1148	D1UFTACXX	4	SRR1653251	10760	746800934	14.408
HiSeq	HWI-ST1148	D1UFTACXX	4	SRR1653252	7768	507877912	15.295
HiSeq	HWI-ST1148	D1UFTACXX	4	SRR1655178	19721	1273759836	15.483
HiSeq	HWI-ST1148	D1UFTACXX	2	SRR1656610	8819	715874272	12.319
HiSeq	HWI-ST1148	D1UFTACXX	3	SRR1653251	11825	752948160	15.705
HiSeq	HWI-ST1148	D1UFTACXX	3	SRR1653252	9073	510649356	17.768
HiSeq	HWI-ST1148	D1UFTACXX	3	SRR1655178	22721	1283444432	17.703
HiSeq	HWI-ST1148	D1UFTACXX	1	SRR1656610	82546	656214208	125.791
HiSeq	HWI-ST1148	C1M1TACXX	7	SRR1653113	5644	830897452	6.793
HiSeq	HWI-ST1148	C1M1TACXX	7	SRR1653286	5622	833423306	6.746
HiSeq	HWI-ST1148	C1M1TACXX	5	SRR1653266	2247	480949634	4.672
HiSeq	HWI-ST1148	C1M1TACXX	6	SRR1653266	3964	474351096	8.357
HiSeq	HWI-ST1148	D27A7ACXX	7	SRR1653272	23795	539535150	44.103
HiSeq	HWI-ST1148	D27A7ACXX	7	SRR1653274	23719	533955278	44.421
HiSeq	HWI-ST1148	D27A7ACXX	7	SRR1653273	20746	456620142	45.434
HiSeq	HWI-ST1148	D27A7ACXX	7	SRR1653271	24745	553332660	44.72
HiSeq	HWI-ST1148	D27A7ACXX	5	SRR1653277	8288	944911068	8.771
HiSeq	HWI-ST1148	D27A7ACXX	5	SRR1653270	3626	503910256	7.196
HiSeq	HWI-ST1148	D27A7ACXX	5	SRR1656606	2680	349904654	7.659
HiSeq	HWI-ST1148	D27A7ACXX	6	SRR1653277	180967	866267582	208.904
HiSeq	HWI-ST1148	D27A7ACXX	6	SRR1653270	96379	463621448	207.883
HiSeq	HWI-ST1148	D27A7ACXX	6	SRR1656606	66744	324233494	205.852
HiSeq	HWI-ST1148	D27A7ACXX	8	SRR1653272	26789	536318134	49.95
HiSeq	HWI-ST1148	D27A7ACXX	8	SRR1653274	26063	530453788	49.133
HiSeq	HWI-ST1148	D27A7ACXX	8	SRR1653273	22969	452757480	50.731
HiSeq	HWI-ST1148	D27A7ACXX	8	SRR1653271	27020	549647472	49.159
HiSeq	HWI-ST1148	H8E8JADXX	2	SRR1653258	2774	108307110	25.612
HiSeq	HWI-ST1148	H8E8JADXX	2	SRR1656614	3113	118920500	26.177
HiSeq	HWI-ST1148	H8E8JADXX	2	SRR1653257	8794	329579648	26.682
HiSeq	HWI-ST1148	H8E8JADXX	1	SRR1653258	3206	115563666	27.742
HiSeq	HWI-ST1148	H8E8JADXX	1	SRR1656614	3550	127358132	27.874
HiSeq	HWI-ST1148	H8E8JADXX	1	SRR1653257	9759	353544718	27.603
HiSeq	HWI-ST1148	C2JANACXX	2	SRR1653287	9533	538986216	17.687
HiSeq	HWI-ST1148	C2JANACXX	2	SRR1653262	5138	282124110	18.212
HiSeq	HWI-ST1148	C2JANACXX	2	SRR1653288	7145	384851074	18.566
HiSeq	HWI-ST1148	C2JANACXX	2	SRR1653289	6151	324084410	18.98
HiSeq	HWI-ST1148	C2JANACXX	1	SRR1653287	6149	599655712	10.254
HiSeq	HWI-ST1148	C2JANACXX	1	SRR1653262	3286	314674652	10.443
HiSeq	HWI-ST1148	C2JANACXX	1	SRR1653288	4501	428425022	10.506
HiSeq	HWI-ST1148	C2JANACXX	1	SRR1653289	3866	362167986	10.675
HiSeq	HWI-ST1148	C5BRWACXX	8	SRR1653261	194	51706512	3.752
HiSeq	HWI-ST1148	C5BRWACXX	8	SRR1653254	803	219467092	3.659
HiSeq	HWI-ST1148	C5BRWACXX	8	SRR1656614	528	135179916	3.906
HiSeq	HWI-ST1148	C5BRWACXX	8	SRR1653284	660	179763018	3.672
HiSeq	HWI-ST1148	H0YEEADXX	2	SRR1653259	13165	2287392760	5.755
HiSeq	HWI-ST1148	H0YEEADXX	1	SRR1653260	17794	880992716	20.198
HiSeq	HWI-ST1148	H0YEEADXX	1	SRR1656608	9044	449926426	20.101
HiSeq	HWI-ST1148	HA6AEADXX	2	SRR1653261	921	28419250	32.408
HiSeq	HWI-ST1148	HA6AEADXX	2	SRR1653254	4374	114377210	38.242
HiSeq	HWI-ST1148	HA6AEADXX	2	SRR1653284	3630	96035798	37.798
HiSeq	HWI-ST1148	HA6AEADXX	1	SRR1653261	811	29281838	27.696
HiSeq	HWI-ST1148	HA6AEADXX	1	SRR1653254	3744	117586856	31.84
HiSeq	HWI-ST1148	HA6AEADXX	1	SRR1653284	2837	98763152	28.725
HiSeq	MG00HS14	C69EUACXX	2	SRR7138410	7433	567231332	13.104
HiSeq	MG00HS14	C69EUACXX	2	SRR7138409	8321	624191566	13.331
HiSeq	MG00HS14	C69EUACXX	2	SRR7138427	13117	974272032	13.463
HiSeq	MG00HS14	C69EUACXX	1	SRR7138410	11479	568399156	20.195
HiSeq	MG00HS14	C69EUACXX	1	SRR7138409	12594	625468240	20.135
HiSeq	MG00HS14	C69EUACXX	1	SRR7138427	20208	977067920	20.682
HiSeq	HWI-ST1378	D2HBHACXX	5	SRR3094668	127	406813962	0.312
HiSeq	HWI-ST1378	D2HBHACXX	5	SRR3094670	118	458927196	0.257
HiSeq	HWI-ST1378	D2HBHACXX	5	SRR3094667	111	456858052	0.243
HiSeq	HWI-ST1378	D2HBHACXX	5	SRR3094669	127	401511634	0.316
HiSeq	HWI-ST1378	D2HBHACXX	4	SRR3094665	3446	746935528	4.614
HiSeq	HWI-ST1378	D2HBHACXX	4	SRR3094663	4750	950870510	4.995
HiSeq	HWI-ST1378	D2HBHACXX	4	SRR3094666	5149	1048232148	4.912
HiSeq	HWI-ST1378	D2HBHACXX	4	SRR3094664	2781	602464474	4.616
HiSeq	HWI-ST1378	D2HBHACXX	3	SRR3094396	12300	1030842808	11.932
HiSeq	HWI-ST1378	D2HBHACXX	3	SRR3094399	10467	930584632	11.248
HiSeq	HWI-ST1378	D2HBHACXX	3	SRR3094397	11126	932367832	11.933
HiSeq	HWI-ST1378	D2HBHACXX	3	SRR3094398	10151	831918596	12.202
HiSeq	HWI-ST1378	D2HBHACXX	2	SRR3094394	8916	913689688	9.758
HiSeq	HWI-ST1378	D2HBHACXX	2	SRR3093724	9306	928303688	10.025
HiSeq	HWI-ST1378	D2HBHACXX	2	SRR3094395	9738	1049919144	9.275
HiSeq	HWI-ST1378	D2HBHACXX	2	SRR3092151	10302	1041429818	9.892
HiSeq	HWI-ST1378	D2HBHACXX	6	SRR3094673	100	368650522	0.271
HiSeq	HWI-ST1378	D2HBHACXX	6	SRR3094674	130	412309474	0.315
HiSeq	HWI-ST1378	D2HBHACXX	6	SRR3094671	121	456818568	0.265
HiSeq	HWI-ST1378	D2HBHACXX	6	SRR3094672	115	410354668	0.28
HiSeq	HWI-ST1378	D2HBHACXX	1	SRR3092149	3902	744598838	5.24
HiSeq	HWI-ST1378	D2HBHACXX	1	SRR3092150	6186	1045423584	5.917
HiSeq	HWI-ST1378	D2HBHACXX	1	SRR3092147	5633	950328276	5.927
HiSeq	HWI-ST1378	D2HBHACXX	1	SRR3092148	3274	602146394	5.437
HiSeq	K00141	HCFKJBBXX	8	SRR5989110	5590	1054103554	5.303
HiSeq	K00141	HCFKJBBXX	8	SRR5989119	8819	1788156060	4.932
HiSeq	K00141	HCFKJBBXX	8	SRR5989132	2198	412329848	5.331
HiSeq	K00141	HCFKJBBXX	8	SRR5989105	915	208875494	4.381
HiSeq	K00141	HCFKJBBXX	8	SRR5989107	1519	317304734	4.787
HiSeq	K00141	HCFKJBBXX	8	SRR5989118	2925	626163966	4.671
HiSeq	K00141	HCFKJBBXX	8	SRR5989112	8119	1668435922	4.866
HiSeq	K00141	HCFKJBBXX	8	SRR5989117	4593	1035879252	4.434
HiSeq	K00141	HCFKJBBXX	5	SRR5989109	6156	1291220100	4.768
HiSeq	K00141	HCFKJBBXX	5	SRR5989113	6494	1298110558	5.003
HiSeq	K00141	HCFKJBBXX	5	SRR5989119	4896	1000196940	4.895
HiSeq	K00141	HCFKJBBXX	5	SRR5989132	2617	468385202	5.587
HiSeq	K00141	HCFKJBBXX	5	SRR5989094	4560	859382724	5.306
HiSeq	K00141	HCFKJBBXX	5	SRR5989112	4807	994793840	4.832
HiSeq	K00141	HCFKJBBXX	5	SRR5989100	5665	1140145444	4.969
HiSeq	K00141	HCFKJBBXX	4	SRR5989099	8610	1457947750	5.906
HiSeq	K00141	HCFKJBBXX	4	SRR5989095	12645	2186352066	5.784
HiSeq	K00141	HCFKJBBXX	4	SRR5989115	3655	692496068	5.278
HiSeq	K00141	HCFKJBBXX	4	SRR5989116	9111	1669770676	5.456
HiSeq	K00141	HCFKJBBXX	4	SRR5989118	4796	863878940	5.552
HiSeq	K00141	HCFKJBBXX	4	SRR5989122	4587	852219678	5.382
HiSeq	K00141	HCFKJBBXX	4	SRR5989127	10577	1858936434	5.69
HiSeq	K00141	HCFKJBBXX	3	SRR5989099	4325	1316602660	3.285
HiSeq	K00141	HCFKJBBXX	3	SRR5989095	5903	1973672278	2.991
HiSeq	K00141	HCFKJBBXX	3	SRR5989115	1446	629543096	2.297
HiSeq	K00141	HCFKJBBXX	3	SRR5989116	3937	1509707500	2.608
HiSeq	K00141	HCFKJBBXX	3	SRR5989118	2299	783382880	2.935
HiSeq	K00141	HCFKJBBXX	3	SRR5989122	1894	771222330	2.456
HiSeq	K00141	HCFKJBBXX	3	SRR5989127	4603	1687991484	2.727
HiSeq	K00141	HCFKJBBXX	2	SRR5989102	15919	2038448066	7.809
HiSeq	K00141	HCFKJBBXX	2	SRR5989107	6154	745851796	8.251
HiSeq	K00141	HCFKJBBXX	2	SRR5989098	10482	1315818700	7.966
HiSeq	K00141	HCFKJBBXX	7	SRR5989115	5909	1390606078	4.249
HiSeq	K00141	HCFKJBBXX	7	SRR5989122	5135	1100475924	4.666
HiSeq	K00141	HCFKJBBXX	6	SRR5989109	11013	1426008392	7.723
HiSeq	K00141	HCFKJBBXX	6	SRR5989113	11444	1435683750	7.971
HiSeq	K00141	HCFKJBBXX	6	SRR5989119	8389	1111742518	7.546
HiSeq	K00141	HCFKJBBXX	6	SRR5989132	4374	517709566	8.449
HiSeq	K00141	HCFKJBBXX	6	SRR5989094	7828	947975384	8.258
HiSeq	K00141	HCFKJBBXX	6	SRR5989112	8285	1094719304	7.568
HiSeq	K00141	HCFKJBBXX	6	SRR5989100	9933	1258670684	7.892
HiSeq	K00141	HCFKJBBXX	1	SRR5989102	5230	1953617128	2.677
HiSeq	K00141	HCFKJBBXX	1	SRR5989107	2140	712885820	3.002
HiSeq	K00141	HCFKJBBXX	1	SRR5989098	3777	1256269886	3.007
HiSeq	HWI-ST1023	C1DCAACXX	6	ERR1772986	1874	310036202	6.044
HiSeq	HWI-ST1023	C1DCAACXX	6	ERR1772987	724	125349198	5.776
HiSeq	HWI-ST1023	C1DCAACXX	6	ERR1772988	3210	469813266	6.833
HiSeq	HWI-ST1023	C1DCAACXX	6	ERR1772989	4382	653305958	6.707
HiSeq	HWI-ST1023	C0J93ACXX	5	SRR3490920	5382	130755400	41.161
HiSeq	HWI-ST1023	C0J93ACXX	5	SRR3490917	5708	134589996	42.41
HiSeq	HWI-ST1023	C0J93ACXX	5	SRR3490915	15611	360788220	43.269
HiSeq	HWI-ST1023	C0J93ACXX	5	SRR3490918	7592	182957132	41.496
HiSeq	HWI-ST1023	C0J93ACXX	2	SRR3490910	975	224079330	4.351
HiSeq	HWI-ST1023	C0J93ACXX	2	SRR3490903	501	108219692	4.629
HiSeq	HWI-ST1023	C0J93ACXX	2	SRR3490908	1290	259535764	4.97
HiSeq	HWI-ST1023	C0J93ACXX	2	SRR3490909	434	86758506	5.002
HiSeq	HWI-ST1023	C0J93ACXX	2	SRR3490907	221	38277762	5.774
HiSeq	HWI-ST1023	C0J93ACXX	2	SRR3490898	1917	417070660	4.596
HiSeq	HWI-ST1023	C0J93ACXX	3	SRR3490920	727	107055004	6.791
HiSeq	HWI-ST1023	C0J93ACXX	3	SRR3490917	912	110385790	8.262
HiSeq	HWI-ST1023	C0J93ACXX	3	SRR3490915	2261	295441526	7.653
HiSeq	HWI-ST1023	C0J93ACXX	3	SRR3490918	1061	149393702	7.102
HiSeq	HWI-ST1023	C0J93ACXX	1	SRR3490910	13248	191464800	69.193
HiSeq	HWI-ST1023	C0J93ACXX	1	SRR3490903	6463	92054328	70.209
HiSeq	HWI-ST1023	C0J93ACXX	1	SRR3490908	15887	221241366	71.808
HiSeq	HWI-ST1023	C0J93ACXX	1	SRR3490909	5154	74623316	69.067
HiSeq	HWI-ST1023	C0J93ACXX	1	SRR3490907	2087	32724156	63.776
HiSeq	HWI-ST1023	C0J93ACXX	1	SRR3490898	24999	357723726	69.884
HiSeq	HWI-ST1023	C0TB6ACXX	2	SRR3490926	858	167032390	5.137
HiSeq	HWI-ST1023	C0TB6ACXX	2	SRR3490924	772	170677660	4.523
HiSeq	HWI-ST1023	C0TB6ACXX	2	SRR3490935	983	163754364	6.003
HiSeq	HWI-ST1023	C0TB6ACXX	2	SRR3490927	937	161605662	5.798
HiSeq	HWI-ST1023	C0TB6ACXX	2	SRR3490936	861	160236792	5.373
HiSeq	HWI-ST1023	C0TB6ACXX	2	SRR3490921	921	181174144	5.084
HiSeq	HWI-ST1023	C0TB6ACXX	1	SRR3490926	805	168667298	4.773
HiSeq	HWI-ST1023	C0TB6ACXX	1	SRR3490924	712	172106794	4.137
HiSeq	HWI-ST1023	C0TB6ACXX	1	SRR3490935	845	164901884	5.124
HiSeq	HWI-ST1023	C0TB6ACXX	1	SRR3490927	717	162821858	4.404
HiSeq	HWI-ST1023	C0TB6ACXX	1	SRR3490936	788	161787018	4.871
HiSeq	HWI-ST1023	C0TB6ACXX	1	SRR3490921	678	182838256	3.708
HiSeq	HWI-ST1023	C1V8LACXX	5	SRR3490937	6387	296919492	21.511
HiSeq	HWI-ST1023	C1V8LACXX	5	SRR3490939	5288	258112990	20.487
HiSeq	HWI-ST1023	C1V8LACXX	5	SRR3490938	6723	324880492	20.694
HiSeq	HWI-ST1023	C1V8LACXX	5	SRR3490956	6687	314915244	21.234
HiSeq	HWI-ST1023	C1V8LACXX	3	SRR3490937	13266	296190420	44.789
HiSeq	HWI-ST1023	C1V8LACXX	3	SRR3490939	11693	257889088	45.341
HiSeq	HWI-ST1023	C1V8LACXX	3	SRR3490938	14579	324476178	44.931
HiSeq	HWI-ST1023	C1V8LACXX	3	SRR3490956	14000	314686220	44.489
HiSeq	HWI-ST977	C0T75ACXX	5	SRR1267076	715	106487752	6.714
HiSeq	HWI-ST977	C0T75ACXX	4	SRR1267074	452	31441990	14.376
HiSeq	HWI-ST977	C0T75ACXX	4	SRR1267075	904	70411922	12.839
HiSeq	HWI-ST977	C0T75ACXX	3	SRR1267073	1518	101683710	14.929
HiSeq	HWI-ST977	C0T75ACXX	3	SRR1267072	1248	84828090	14.712
HiSeq	HWI-ST977	C0T75ACXX	2	SRR1267065	2632	324429762	8.113
HiSeq	HWI-ST977	C0T75ACXX	2	SRR1267066	1766	205216176	8.606
HiSeq	HWI-ST977	C0T75ACXX	7	SRR1267071	329	88238522	3.729
HiSeq	HWI-ST977	C0T75ACXX	6	SRR1267077	1384	262996988	5.262
HiSeq	HWI-ST977	C21M7ACXX	1	ERR661250	6024	250042278	24.092
HiSeq	HWI-ST977	C21M7ACXX	1	ERR660645	5954	258722706	23.013
HiSeq	HWI-ST977	C21M7ACXX	1	ERR657888	5799	243712054	23.794
HiSeq	HWI-D00294	CAJ3TANXX	4	SRR6478803	176316	5538203374	31.836
HiSeq	HWI-D00294	CAJ3TANXX	4	SRR6478802	196831	6285996978	31.313
HiSeq	HWI-D00294	CAJ3TANXX	5	SRR6478819	112293	6948514252	16.161
HiSeq	HWI-D00294	CAJ3TANXX	5	SRR6478846	83049	5110992162	16.249
HiSeq	HWI-D00294	CAJ3TANXX	2	SRR6478817	222450	5351955166	41.564
HiSeq	HWI-D00294	CAJ3TANXX	2	SRR6478840	259915	6039549650	43.035
HiSeq	HWI-D00294	CAJ3TANXX	3	SRR6478837	233228	6304678030	36.993
HiSeq	HWI-D00294	CAJ3TANXX	3	SRR6478844	208769	5520085410	37.82
HiSeq	HWI-D00294	CAJ3TANXX	1	SRR6478820	105989	5577641420	19.002
HiSeq	HWI-ST7001002R	C5W42ACXX	7	ERR1172449	54166	3742783568	14.472
HiSeq	HWI-ST7001002R	C5W42ACXX	7	ERR1172456	83942	5062884766	16.58
HiSeq	HWI-ST7001002R	C5W42ACXX	7	ERR1172448	45981	3188978096	14.419
HiSeq	HWI-ST7001002R	C5W42ACXX	5	ERR1172445	55542	3527526494	15.745
HiSeq	HWI-ST7001002R	C5W42ACXX	5	ERR1172443	62699	3338126516	18.783
HiSeq	HWI-ST7001002R	C5W42ACXX	5	ERR1172457	88187	4631016410	19.043
HiSeq	HWI-ST7001002R	C5W42ACXX	6	ERR1172447	51606	3484831098	14.809
HiSeq	HWI-ST7001002R	C5W42ACXX	6	ERR1172446	43392	3077660588	14.099
HiSeq	HWI-ST7001002R	C5W42ACXX	6	ERR1172444	62596	4072996446	15.369
HiSeq	HISEQ294	CCFEUANXX	8	SRR7284520	22954	1825825572	12.572
HiSeq	HISEQ294	CCFEUANXX	8	SRR7284518	25352	1905370518	13.306
HiSeq	HISEQ294	CCFEUANXX	8	SRR7284517	25302	2028304118	12.474
HiSeq	HISEQ294	CCFEUANXX	5	SRR7284524	11235	1641246256	6.845
HiSeq	HISEQ294	CCFEUANXX	5	SRR7284523	11928	1804458928	6.61
HiSeq	HISEQ294	CCFEUANXX	5	SRR7284521	12866	1638066806	7.854
HiSeq	HISEQ294	CCFEUANXX	5	SRR7284530	23467	3721902526	6.305
HiSeq	HISEQ294	CCFEUANXX	4	SRR7284529	43670	2118286082	20.616
HiSeq	HISEQ294	CCFEUANXX	4	SRR7284535	44812	2135376076	20.986
HiSeq	HISEQ294	CCFEUANXX	4	SRR7284536	44807	2203183764	20.337
HiSeq	HISEQ294	CCFEUANXX	3	SRR7284532	38829	2326700150	16.688
HiSeq	HISEQ294	CCFEUANXX	3	SRR7284538	30886	1706494122	18.099
HiSeq	HISEQ294	CCFEUANXX	3	SRR7284537	31426	1854753934	16.943
HiSeq	HISEQ294	CCFEUANXX	2	SRR7284533	30383	2316275586	13.117
HiSeq	HISEQ294	CCFEUANXX	2	SRR7284531	31663	2377384830	13.318
HiSeq	HISEQ294	CCFEUANXX	2	SRR7284534	24636	1762149170	13.981
HiSeq	HISEQ294	CCFEUANXX	7	SRR7284526	8026	2398628714	3.346
HiSeq	HISEQ294	CCFEUANXX	7	SRR7284519	7571	2076321670	3.646
HiSeq	HISEQ294	CCFEUANXX	7	SRR7284525	8511	2305325634	3.692
HiSeq	HISEQ294	CCFEUANXX	6	SRR7284527	53768	1868522428	28.776
HiSeq	HISEQ294	CCFEUANXX	6	SRR7284522	66277	2290151984	28.94
HiSeq	HISEQ294	CCFEUANXX	6	SRR7284528	64917	2128297474	30.502
HiSeq	K00114	H37WVBBXX	4	ERR3358295	5959	152989784	38.95
HiSeq	K00114	H37WVBBXX	4	ERR3358296	523	153000786	3.418
HiSeq	K00114	H37WVBBXX	4	ERR3358292	4818	111904720	43.054
HiSeq	K00114	H37WVBBXX	4	ERR3358293	219	111905336	1.957
HiSeq	K00114	H37WVBBXX	4	ERR3358302	1293	145247042	8.902
HiSeq	K00114	H37WVBBXX	4	ERR3358301	7053	145467466	48.485
HiSeq	HWI-ST1299	C3VDRACXX	4	ERR1299930	20225	2878008700	7.027
HiSeq	HWI-ST1299	C3VDRACXX	4	ERR1299918	17158	2364562254	7.256
HiSeq	HWI-ST1299	C3VDRACXX	4	ERR1299916	14139	2006696516	7.046
HiSeq	HWI-ST1299	C3VDRACXX	4	ERR1299924	12299	1753940468	7.012
HiSeq	HWI-ST1299	C3VDRACXX	4	ERR1299927	18096	2498772908	7.242
HiSeq	HWI-ST1299	C3VDRACXX	4	ERR1299921	17752	2498151082	7.106
HiSeq	HWI-ST1299	C6CRDACXX	7	ERR1299925	3039	339042696	8.963
HiSeq	HWI-ST1299	C6CRDACXX	7	ERR1299932	2828	314984582	8.978
HiSeq	HWI-ST1299	C6CRDACXX	7	ERR1299922	4230	432491026	9.781
HiSeq	HWI-ST1299	C6CRDACXX	7	ERR1299929	3117	345993272	9.009
HiSeq	HWI-ST1299	C6CRDACXX	7	ERR1299915	2742	307388150	8.92
HiSeq	HWI-ST1299	C6CRDACXX	8	ERR1299919	1184	249342340	4.748
HiSeq	HWI-ST1215	C1C4DACXX	7	ERR664387	911	35086896	25.964
HiSeq	HWI-ST1215	C1C4DACXX	7	ERR655014	991	47279440	20.96
HiSeq	HWI-ST1215	C1C4DACXX	6	ERR664388	1224	39825000	30.734
HiSeq	HWI-ST1215	C0R7FACXX	7	SRR1258883	2003	210247600	9.527
HiSeq	HWI-ST1215	C0R7FACXX	7	SRR1267061	1756	172868700	10.158
HiSeq	HWI-ST1215	C0R7FACXX	8	SRR1267067	415	43237216	9.598
HiSeq	HWI-ST1215	C2A1HACXX	3	ERR661250	10110	490035738	20.631
HiSeq	HWI-ST1215	C2A1HACXX	3	ERR660645	10629	529509948	20.073
HiSeq	HWI-ST1215	C2A1HACXX	3	ERR657888	9808	472863408	20.742
HiSeq	HWI-ST1215	C2A1HACXX	2	ERR661640	3408	415658584	8.199
HiSeq	HWI-ST1215	C2A1HACXX	2	ERR661641	3587	461524280	7.772
HiSeq	HWI-ST1215	C2A1HACXX	2	ERR655015	5082	636556678	7.984
HiSeq	HWI-ST337R	D1AMWACXX	8	SRR1299142	4124	388959762	10.603
HiSeq	HWI-ST337R	D1AMWACXX	8	SRR1299141	3154	294462712	10.711
HiSeq	HWI-ST337R	D1AMWACXX	8	SRR1299143	3001	287114526	10.452
HiSeq	HWI-ST337R	D1AMWACXX	8	SRR1299140	3001	287114526	10.452
HiSeq	HWI-ST337R	D1D2HACXX	7	SRR1299137	7045	344029558	20.478
HiSeq	HWI-ST337R	D1D2HACXX	7	SRR1299147	7814	382954280	20.405
HiSeq	HWI-ST337R	D1D2HACXX	7	SRR1299144	6293	310185000	20.288
HiSeq	HWI-ST337R	D1D2HACXX	7	SRR1299145	4937	254782358	19.377
HiSeq	HWI-ST337R	D1D2HACXX	7	SRR1299139	5320	277062970	19.201
HiSeq	HWI-ST337R	D1D2HACXX	6	SRR1299135	8865	431484482	20.545
HiSeq	HWI-ST337R	D1D2HACXX	6	SRR1299138	8030	381438158	21.052
HiSeq	HWI-ST337R	D1D2HACXX	6	SRR1299146	7253	352336920	20.585
HiSeq	HWI-ST337R	D1D2HACXX	6	SRR1299136	9225	427324314	21.588
HiSeq	HWI-ST337R	D1D2HACXX	6	SRR1299134	7290	350038292	20.826
HiSeq	HWI-ST337R	C0J0YACXX	7	SRR1760281	9826	275987444	35.603
HiSeq	HWI-ST337R	C0J0YACXX	7	SRR1760283	11488	313066658	36.695
HiSeq	HWI-ST337R	C0J0YACXX	7	SRR1738511	16338	442986894	36.881
HiSeq	HWI-ST337R	C0J0YACXX	8	SRR1760275	10898	373222862	29.2
HiSeq	HWI-ST337R	C0J0YACXX	8	SRR1760274	9647	333488204	28.928
HiSeq	HWI-ST337R	C0J0YACXX	8	SRR1760278	12149	413187704	29.403
HiSeq	HWI-ST337R	C0J0YACXX	8	SRR1760347	10639	364250100	29.208
HiSeq	HWI-ST337R	D1TV6ACXX	8	SRR1299131	66113	705355758	93.73
HiSeq	HWI-ST337R	D1TV6ACXX	8	SRR1299132	48820	534772518	91.291
HiSeq	HWI-ST337R	D1TV6ACXX	8	SRR1299130	64287	700656126	91.753
HiSeq	HWI-ST337R	D1TV6ACXX	8	SRR1299133	48069	524836528	91.589
HiSeq	HWI-ST552	C8NEWACXX	7	SRR5803878	31664	1959363080	16.16
HiSeq	HWI-ST552	C8NEWACXX	6	SRR5803879	30334	1723760516	17.598
HiSeq	HWI-ST552	C8NEWACXX	6	SRR5803877	30590	1742894130	17.551
HiSeq	HWI-ST552	C7BEEACXX	3	SRR5802590	317	1970100	160.906
HiSeq	HWI-ST552	C7BEEACXX	3	SRR5802591	462	3203222	144.23
HiSeq	HWI-ST552	C7BEEACXX	3	SRR5802588	565	3462436	163.18
HiSeq	HWI-ST552	C7BEEACXX	3	SRR5802607	365	2245454	162.551
HiSeq	HWI-ST552	C7BEEACXX	3	SRR5802609	389	2432258	159.934
HiSeq	HWI-ST552	C7BEEACXX	3	SRR5802601	419	2788744	150.247
HiSeq	HWI-ST552	C7BEEACXX	3	SRR5802606	434	2348434	184.804
HiSeq	HWI-ST552	C7BEEACXX	3	SRR5802586	499	3053234	163.433
HiSeq	HWI-ST552	C7BEEACXX	3	SRR5802610	298	2030706	146.747
HiSeq	HWI-ST552	C7BEEACXX	3	SRR5802587	486	3003058	161.835
HiSeq	HWI-ST552	C7BEEACXX	3	SRR5802592	750	5425390	138.239
HiSeq	HWI-ST552	C7BEEACXX	3	SRR5802603	423	2717352	155.666
HiSeq	HWI-ST552	C7BEEACXX	2	SRR5802599	111	1919178	57.837
HiSeq	HWI-ST552	C7BEEACXX	2	SRR5802583	140	2002874	69.9
HiSeq	HWI-ST552	C7BEEACXX	2	SRR5802598	227	3030922	74.895
HiSeq	HWI-ST552	C7BEEACXX	2	SRR5802600	101	1855776	54.425
HiSeq	HWI-ST552	C7BEEACXX	2	SRR5802596	165	2825304	58.401
HiSeq	HWI-ST552	C7BEEACXX	2	SRR5802593	129	2064034	62.499
HiSeq	HWI-ST552	C7BEEACXX	2	SRR5802595	179	1988164	90.033
HiSeq	HWI-ST552	C7BEEACXX	2	SRR5802584	138	2493188	55.351
HiSeq	HWI-ST552	C7BEEACXX	2	SRR5802589	3083	125507600	24.564
HiSeq	HWI-ST552	C7BEEACXX	2	SRR5802605	146	2456262	59.44
HiSeq	HWI-ST552	C7BEEACXX	2	SRR5802597	208	2953148	70.433
HiSeq	HWI-ST552	C7BEEACXX	2	SRR5802602	1803	63024832	28.608
HiSeq	MG00HS10	C69AVACXX	4	SRR7543980	2151	1760185918	1.222
HiSeq	MG00HS10	C69AVACXX	4	SRR7543982	2016	1737436936	1.16
HiSeq	MG00HS10	C69AVACXX	4	SRR7543981	2099	1870206484	1.122
HiSeq	MG00HS10	C69AVACXX	4	SRR7543989	2727	2336898012	1.167
HiSeq	MG00HS10	C69AVACXX	2	SRR7543980	10338	1775867952	5.821
HiSeq	MG00HS10	C69AVACXX	2	SRR7543982	10011	1752902536	5.711
HiSeq	MG00HS10	C69AVACXX	2	SRR7543981	10461	1889676552	5.536
HiSeq	MG00HS10	C69AVACXX	2	SRR7543989	13761	2352932538	5.848
HiSeq	MG00HS10	C69AVACXX	3	SRR7543980	35082	1757687034	19.959
HiSeq	MG00HS10	C69AVACXX	3	SRR7543982	33898	1730704554	19.586
HiSeq	MG00HS10	C69AVACXX	3	SRR7543981	35213	1864936972	18.882
HiSeq	MG00HS10	C69AVACXX	3	SRR7543989	51846	2327830406	22.272
HiSeq	MG00HS10	C69AVACXX	1	SRR7543980	12439	1744593602	7.13
HiSeq	MG00HS10	C69AVACXX	1	SRR7543982	12375	1715770378	7.213
HiSeq	MG00HS10	C69AVACXX	1	SRR7543981	12557	1847838710	6.796
HiSeq	MG00HS10	C69AVACXX	1	SRR7543989	17945	2312514628	7.76
HiSeq	MG00HS11	C6561ACXX	2	SRR7138425	216277	3946436748	54.803
HiSeq	MG00HS11	C6561ACXX	1	SRR7138430	18852	760930250	24.775
HiSeq	MG00HS11	C6561ACXX	1	SRR7138426	44175	1529145140	28.889
HiSeq	MG00HS11	C6561ACXX	1	SRR7138429	40843	1412806698	28.909
HiSeq	MG00HS11	C69GAACXX	7	SRR4293284	33708	1793884308	18.791
HiSeq	MG00HS11	C69GAACXX	7	SRR4293296	20170	1171982254	17.21
HiSeq	MG00HS11	C69GAACXX	7	SRR4293285	25361	1429629286	17.74
HiSeq	MG00HS11	C69GAACXX	6	SRR4293284	25804	1752777056	14.722
HiSeq	MG00HS11	C69GAACXX	6	SRR4293296	15392	1146623522	13.424
HiSeq	MG00HS11	C69GAACXX	6	SRR4293285	19180	1398064100	13.719
HiSeq	HWI-ST1339	C3NGJACXX	8	SRR6109712	2526	411720506	6.135
HiSeq	HWI-ST1339	C3NGJACXX	8	SRR6109720	2990	463509574	6.451
HiSeq	HWI-ST1339	C3NGJACXX	8	SRR6109713	2567	379864620	6.758
HiSeq	HWI-ST1339	C3NGJACXX	8	SRR6109728	2509	341963790	7.337
HiSeq	HWI-ST1339	C3NGJACXX	8	SRR6109709	2393	360122758	6.645
HiSeq	HWI-ST1339	C3NGJACXX	8	SRR6109715	2231	355002442	6.284
HiSeq	HWI-ST1339	C3NGJACXX	8	SRR6109723	2570	344174230	7.467
HiSeq	HWI-ST1339	C3NGJACXX	8	SRR6109708	2868	422815582	6.783
HiSeq	HWI-ST1339	C3NGJACXX	8	SRR6109722	2862	413308408	6.925
HiSeq	HWI-ST1339	C3NGJACXX	8	SRR6109747	2762	383094780	7.21
HiSeq	HWI-ST1339	C3NGJACXX	8	SRR6109717	2150	334035666	6.436
HiSeq	HWI-ST1339	C3NGJACXX	8	SRR6109719	3058	442563152	6.91
HiSeq	HWI-ST1339	C3NGJACXX	8	SRR6109739	2765	404083464	6.843
HiSeq	HWI-ST1339	C3NGJACXX	8	SRR6109716	2755	390043756	7.063
HiSeq	HWI-ST1339	C3NGJACXX	8	SRR6109718	2601	456863460	5.693
HiSeq	HWI-ST1339	C3NGJACXX	8	SRR6109710	3037	473592704	6.413
HiSeq	HWI-ST1339	C3NGJACXX	8	SRR6109726	2318	361799224	6.407
HiSeq	HWI-ST1339	C3NGJACXX	8	SRR6109727	2585	352744290	7.328
HiSeq	HWI-ST1339	C3NGJACXX	8	SRR6109721	2639	397846336	6.633
HiSeq	HWI-ST1339	C3NGJACXX	8	SRR6109724	2899	442613190	6.55
HiSeq	HWI-ST1339	C3NGJACXX	8	SRR6109714	2496	356269802	7.006
HiSeq	HWI-ST1339	C3NGJACXX	8	SRR6109725	2509	332781578	7.539
HiSeq	HWI-ST1339	C3NGJACXX	8	SRR6109729	2915	397460130	7.334
HiSeq	HWI-ST1339	C3NGJACXX	8	SRR6109711	2724	392213876	6.945
HiSeq	HWI-ST1339	C3NGJACXX	5	SRR6109712	2507	402197132	6.233
HiSeq	HWI-ST1339	C3NGJACXX	5	SRR6109720	2712	455525116	5.954
HiSeq	HWI-ST1339	C3NGJACXX	5	SRR6109713	2520	371724848	6.779
HiSeq	HWI-ST1339	C3NGJACXX	5	SRR6109728	2421	336684584	7.191
HiSeq	HWI-ST1339	C3NGJACXX	5	SRR6109709	2437	354278326	6.879
HiSeq	HWI-ST1339	C3NGJACXX	5	SRR6109715	2336	348966842	6.694
HiSeq	HWI-ST1339	C3NGJACXX	5	SRR6109723	2401	333987958	7.189
HiSeq	HWI-ST1339	C3NGJACXX	5	SRR6109708	2947	417058098	7.066
HiSeq	HWI-ST1339	C3NGJACXX	5	SRR6109722	2985	406635686	7.341
HiSeq	HWI-ST1339	C3NGJACXX	5	SRR6109747	2665	374641988	7.113
HiSeq	HWI-ST1339	C3NGJACXX	5	SRR6109717	2256	328500972	6.868
HiSeq	HWI-ST1339	C3NGJACXX	5	SRR6109719	3113	432528404	7.197
HiSeq	HWI-ST1339	C3NGJACXX	5	SRR6109739	2662	397565994	6.696
HiSeq	HWI-ST1339	C3NGJACXX	5	SRR6109716	2583	379977960	6.798
HiSeq	HWI-ST1339	C3NGJACXX	5	SRR6109718	2503	448208502	5.584
HiSeq	HWI-ST1339	C3NGJACXX	5	SRR6109710	2904	465636746	6.237
HiSeq	HWI-ST1339	C3NGJACXX	5	SRR6109726	2209	355378456	6.216
HiSeq	HWI-ST1339	C3NGJACXX	5	SRR6109727	2530	346905176	7.293
HiSeq	HWI-ST1339	C3NGJACXX	5	SRR6109721	2670	390579638	6.836
HiSeq	HWI-ST1339	C3NGJACXX	5	SRR6109724	2932	433198598	6.768
HiSeq	HWI-ST1339	C3NGJACXX	5	SRR6109714	2398	348965482	6.872
HiSeq	HWI-ST1339	C3NGJACXX	5	SRR6109725	2233	325910896	6.852
HiSeq	HWI-ST1339	C3NGJACXX	5	SRR6109729	2731	386887842	7.059
HiSeq	HWI-ST1339	C3NGJACXX	5	SRR6109711	2537	386852342	6.558
HiSeq	HWI-ST1339	C3NGJACXX	4	SRR6109712	3575	409467048	8.731
HiSeq	HWI-ST1339	C3NGJACXX	4	SRR6109720	4051	464455506	8.722
HiSeq	HWI-ST1339	C3NGJACXX	4	SRR6109713	3504	378410640	9.26
HiSeq	HWI-ST1339	C3NGJACXX	4	SRR6109728	3465	342259470	10.124
HiSeq	HWI-ST1339	C3NGJACXX	4	SRR6109709	3459	359953712	9.61
HiSeq	HWI-ST1339	C3NGJACXX	4	SRR6109715	3310	354851976	9.328
HiSeq	HWI-ST1339	C3NGJACXX	4	SRR6109723	3444	340772566	10.106
HiSeq	HWI-ST1339	C3NGJACXX	4	SRR6109708	4185	423284148	9.887
HiSeq	HWI-ST1339	C3NGJACXX	4	SRR6109722	4100	412670608	9.935
HiSeq	HWI-ST1339	C3NGJACXX	4	SRR6109747	3911	381743032	10.245
HiSeq	HWI-ST1339	C3NGJACXX	4	SRR6109717	3239	333887430	9.701
HiSeq	HWI-ST1339	C3NGJACXX	4	SRR6109719	4297	439701852	9.773
HiSeq	HWI-ST1339	C3NGJACXX	4	SRR6109739	3820	405215270	9.427
HiSeq	HWI-ST1339	C3NGJACXX	4	SRR6109716	3829	388294322	9.861
HiSeq	HWI-ST1339	C3NGJACXX	4	SRR6109718	3692	457948786	8.062
HiSeq	HWI-ST1339	C3NGJACXX	4	SRR6109710	4147	474131472	8.747
HiSeq	HWI-ST1339	C3NGJACXX	4	SRR6109726	3235	361718786	8.943
HiSeq	HWI-ST1339	C3NGJACXX	4	SRR6109727	3599	353095670	10.193
HiSeq	HWI-ST1339	C3NGJACXX	4	SRR6109721	3743	398024440	9.404
HiSeq	HWI-ST1339	C3NGJACXX	4	SRR6109724	4239	441810908	9.595
HiSeq	HWI-ST1339	C3NGJACXX	4	SRR6109714	3512	355543380	9.878
HiSeq	HWI-ST1339	C3NGJACXX	4	SRR6109725	3329	332267350	10.019
HiSeq	HWI-ST1339	C3NGJACXX	4	SRR6109729	3885	394720240	9.842
HiSeq	HWI-ST1339	C3NGJACXX	4	SRR6109711	3588	392953368	9.131
HiSeq	HWI-ST1339	C3NGJACXX	3	SRR6109712	2222	408240418	5.443
HiSeq	HWI-ST1339	C3NGJACXX	3	SRR6109720	2396	461332412	5.194
HiSeq	HWI-ST1339	C3NGJACXX	3	SRR6109713	2140	376538870	5.683
HiSeq	HWI-ST1339	C3NGJACXX	3	SRR6109728	1976	339794366	5.815
HiSeq	HWI-ST1339	C3NGJACXX	3	SRR6109709	1983	357463828	5.547
HiSeq	HWI-ST1339	C3NGJACXX	3	SRR6109715	2004	353266630	5.673
HiSeq	HWI-ST1339	C3NGJACXX	3	SRR6109723	2132	340802374	6.256
HiSeq	HWI-ST1339	C3NGJACXX	3	SRR6109708	2437	420695108	5.793
HiSeq	HWI-ST1339	C3NGJACXX	3	SRR6109722	2426	410170254	5.915
HiSeq	HWI-ST1339	C3NGJACXX	3	SRR6109747	2337	380018606	6.15
HiSeq	HWI-ST1339	C3NGJACXX	3	SRR6109717	2014	331901294	6.068
HiSeq	HWI-ST1339	C3NGJACXX	3	SRR6109719	2541	438495172	5.795
HiSeq	HWI-ST1339	C3NGJACXX	3	SRR6109739	2302	402229416	5.723
HiSeq	HWI-ST1339	C3NGJACXX	3	SRR6109716	2376	386989712	6.14
HiSeq	HWI-ST1339	C3NGJACXX	3	SRR6109718	2178	454543264	4.792
HiSeq	HWI-ST1339	C3NGJACXX	3	SRR6109710	2422	471383432	5.138
HiSeq	HWI-ST1339	C3NGJACXX	3	SRR6109726	1916	359024520	5.337
HiSeq	HWI-ST1339	C3NGJACXX	3	SRR6109727	2056	350664470	5.863
HiSeq	HWI-ST1339	C3NGJACXX	3	SRR6109721	2282	395307218	5.773
HiSeq	HWI-ST1339	C3NGJACXX	3	SRR6109724	2478	440128668	5.63
HiSeq	HWI-ST1339	C3NGJACXX	3	SRR6109714	2035	354153070	5.746
HiSeq	HWI-ST1339	C3NGJACXX	3	SRR6109725	2000	330529714	6.051
HiSeq	HWI-ST1339	C3NGJACXX	3	SRR6109729	2412	394379406	6.116
HiSeq	HWI-ST1339	C3NGJACXX	3	SRR6109711	2153	390331994	5.516
HiSeq	HWI-ST1339	C3NGJACXX	2	SRR6109712	4047	410663584	9.855
HiSeq	HWI-ST1339	C3NGJACXX	2	SRR6109720	4540	462969918	9.806
HiSeq	HWI-ST1339	C3NGJACXX	2	SRR6109713	3979	379474952	10.486
HiSeq	HWI-ST1339	C3NGJACXX	2	SRR6109728	3785	341804114	11.074
HiSeq	HWI-ST1339	C3NGJACXX	2	SRR6109709	3673	359916696	10.205
HiSeq	HWI-ST1339	C3NGJACXX	2	SRR6109715	3644	354809172	10.27
HiSeq	HWI-ST1339	C3NGJACXX	2	SRR6109723	4004	343056952	11.672
HiSeq	HWI-ST1339	C3NGJACXX	2	SRR6109708	4631	423437482	10.937
HiSeq	HWI-ST1339	C3NGJACXX	2	SRR6109722	4611	412936772	11.166
HiSeq	HWI-ST1339	C3NGJACXX	2	SRR6109747	4305	382496684	11.255
HiSeq	HWI-ST1339	C3NGJACXX	2	SRR6109717	3433	334131100	10.274
HiSeq	HWI-ST1339	C3NGJACXX	2	SRR6109719	4870	442064360	11.016
HiSeq	HWI-ST1339	C3NGJACXX	2	SRR6109739	4250	404356426	10.511
HiSeq	HWI-ST1339	C3NGJACXX	2	SRR6109716	4381	389721692	11.241
HiSeq	HWI-ST1339	C3NGJACXX	2	SRR6109718	4083	456547064	8.943
HiSeq	HWI-ST1339	C3NGJACXX	2	SRR6109710	4794	472826206	10.139
HiSeq	HWI-ST1339	C3NGJACXX	2	SRR6109726	3478	361095136	9.632
HiSeq	HWI-ST1339	C3NGJACXX	2	SRR6109727	3949	352657920	11.198
HiSeq	HWI-ST1339	C3NGJACXX	2	SRR6109721	4220	397145682	10.626
HiSeq	HWI-ST1339	C3NGJACXX	2	SRR6109724	4596	442162736	10.394
HiSeq	HWI-ST1339	C3NGJACXX	2	SRR6109714	3957	356433172	11.102
HiSeq	HWI-ST1339	C3NGJACXX	2	SRR6109725	3623	332225640	10.905
HiSeq	HWI-ST1339	C3NGJACXX	2	SRR6109729	4373	397214280	11.009
HiSeq	HWI-ST1339	C3NGJACXX	2	SRR6109711	4164	392770434	10.602
HiSeq	HWI-ST1339	C3NGJACXX	7	SRR6109712	2872	413330480	6.948
HiSeq	HWI-ST1339	C3NGJACXX	7	SRR6109720	3367	466363994	7.22
HiSeq	HWI-ST1339	C3NGJACXX	7	SRR6109713	2793	380523154	7.34
HiSeq	HWI-ST1339	C3NGJACXX	7	SRR6109728	2748	344168480	7.984
HiSeq	HWI-ST1339	C3NGJACXX	7	SRR6109709	2621	361824260	7.244
HiSeq	HWI-ST1339	C3NGJACXX	7	SRR6109715	2543	357200976	7.119
HiSeq	HWI-ST1339	C3NGJACXX	7	SRR6109723	2800	345043908	8.115
HiSeq	HWI-ST1339	C3NGJACXX	7	SRR6109708	3265	425258352	7.678
HiSeq	HWI-ST1339	C3NGJACXX	7	SRR6109722	3276	414945074	7.895
HiSeq	HWI-ST1339	C3NGJACXX	7	SRR6109747	3215	384407182	8.364
HiSeq	HWI-ST1339	C3NGJACXX	7	SRR6109717	2335	336220224	6.945
HiSeq	HWI-ST1339	C3NGJACXX	7	SRR6109719	3358	443677010	7.569
HiSeq	HWI-ST1339	C3NGJACXX	7	SRR6109739	3078	405825158	7.585
HiSeq	HWI-ST1339	C3NGJACXX	7	SRR6109716	3134	391316994	8.009
HiSeq	HWI-ST1339	C3NGJACXX	7	SRR6109718	2930	459844754	6.372
HiSeq	HWI-ST1339	C3NGJACXX	7	SRR6109710	3467	476554506	7.275
HiSeq	HWI-ST1339	C3NGJACXX	7	SRR6109726	2559	363432962	7.041
HiSeq	HWI-ST1339	C3NGJACXX	7	SRR6109727	2842	354471762	8.018
HiSeq	HWI-ST1339	C3NGJACXX	7	SRR6109721	2825	399373900	7.074
HiSeq	HWI-ST1339	C3NGJACXX	7	SRR6109724	3351	445232242	7.526
HiSeq	HWI-ST1339	C3NGJACXX	7	SRR6109714	2714	357827270	7.585
HiSeq	HWI-ST1339	C3NGJACXX	7	SRR6109725	2656	334710090	7.935
HiSeq	HWI-ST1339	C3NGJACXX	7	SRR6109729	3265	398054334	8.202
HiSeq	HWI-ST1339	C3NGJACXX	7	SRR6109711	3010	394722698	7.626
HiSeq	HWI-ST1339	C3NGJACXX	6	SRR6109712	1921	409678602	4.689
HiSeq	HWI-ST1339	C3NGJACXX	6	SRR6109720	2300	463087912	4.967
HiSeq	HWI-ST1339	C3NGJACXX	6	SRR6109713	1853	377951410	4.903
HiSeq	HWI-ST1339	C3NGJACXX	6	SRR6109728	1830	340978836	5.367
HiSeq	HWI-ST1339	C3NGJACXX	6	SRR6109709	1922	358839594	5.356
HiSeq	HWI-ST1339	C3NGJACXX	6	SRR6109715	1727	354436258	4.873
HiSeq	HWI-ST1339	C3NGJACXX	6	SRR6109723	1871	342340044	5.465
HiSeq	HWI-ST1339	C3NGJACXX	6	SRR6109708	2146	422129220	5.084
HiSeq	HWI-ST1339	C3NGJACXX	6	SRR6109722	2300	412097376	5.581
HiSeq	HWI-ST1339	C3NGJACXX	6	SRR6109747	2031	381291038	5.327
HiSeq	HWI-ST1339	C3NGJACXX	6	SRR6109717	1651	333471276	4.951
HiSeq	HWI-ST1339	C3NGJACXX	6	SRR6109719	2240	441142818	5.078
HiSeq	HWI-ST1339	C3NGJACXX	6	SRR6109739	2063	403408932	5.114
HiSeq	HWI-ST1339	C3NGJACXX	6	SRR6109716	2060	387991748	5.309
HiSeq	HWI-ST1339	C3NGJACXX	6	SRR6109718	1905	456652872	4.172
HiSeq	HWI-ST1339	C3NGJACXX	6	SRR6109710	2284	473612554	4.823
HiSeq	HWI-ST1339	C3NGJACXX	6	SRR6109726	1674	360486136	4.644
HiSeq	HWI-ST1339	C3NGJACXX	6	SRR6109727	1903	351869684	5.408
HiSeq	HWI-ST1339	C3NGJACXX	6	SRR6109721	2059	396634888	5.191
HiSeq	HWI-ST1339	C3NGJACXX	6	SRR6109724	2209	442523910	4.992
HiSeq	HWI-ST1339	C3NGJACXX	6	SRR6109714	1890	355328876	5.319
HiSeq	HWI-ST1339	C3NGJACXX	6	SRR6109725	1813	331767602	5.465
HiSeq	HWI-ST1339	C3NGJACXX	6	SRR6109729	2112	394997770	5.347
HiSeq	HWI-ST1339	C3NGJACXX	6	SRR6109711	2012	391386946	5.141
HiSeq	HWI-ST1339	C3NGJACXX	1	SRR6109712	1322	399694406	3.308
HiSeq	HWI-ST1339	C3NGJACXX	1	SRR6109720	1484	449083734	3.305
HiSeq	HWI-ST1339	C3NGJACXX	1	SRR6109713	1332	369049812	3.609
HiSeq	HWI-ST1339	C3NGJACXX	1	SRR6109728	1267	331268744	3.825
HiSeq	HWI-ST1339	C3NGJACXX	1	SRR6109709	1225	349437008	3.506
HiSeq	HWI-ST1339	C3NGJACXX	1	SRR6109715	1240	344825352	3.596
HiSeq	HWI-ST1339	C3NGJACXX	1	SRR6109723	1310	334667612	3.914
HiSeq	HWI-ST1339	C3NGJACXX	1	SRR6109708	1522	410638294	3.706
HiSeq	HWI-ST1339	C3NGJACXX	1	SRR6109722	1567	400820636	3.909
HiSeq	HWI-ST1339	C3NGJACXX	1	SRR6109747	1442	371167884	3.885
HiSeq	HWI-ST1339	C3NGJACXX	1	SRR6109717	1194	323560484	3.69
HiSeq	HWI-ST1339	C3NGJACXX	1	SRR6109719	1632	428698484	3.807
HiSeq	HWI-ST1339	C3NGJACXX	1	SRR6109739	1429	391766196	3.648
HiSeq	HWI-ST1339	C3NGJACXX	1	SRR6109716	1379	378619124	3.642
HiSeq	HWI-ST1339	C3NGJACXX	1	SRR6109718	1339	442648306	3.025
HiSeq	HWI-ST1339	C3NGJACXX	1	SRR6109710	1509	457557224	3.298
HiSeq	HWI-ST1339	C3NGJACXX	1	SRR6109726	1202	350325116	3.431
HiSeq	HWI-ST1339	C3NGJACXX	1	SRR6109727	1323	342521088	3.863
HiSeq	HWI-ST1339	C3NGJACXX	1	SRR6109721	1413	385106750	3.669
HiSeq	HWI-ST1339	C3NGJACXX	1	SRR6109724	1521	428723418	3.548
HiSeq	HWI-ST1339	C3NGJACXX	1	SRR6109714	1328	346484272	3.833
HiSeq	HWI-ST1339	C3NGJACXX	1	SRR6109725	1232	322909540	3.815
HiSeq	HWI-ST1339	C3NGJACXX	1	SRR6109729	1490	386662922	3.853
HiSeq	HWI-ST1339	C3NGJACXX	1	SRR6109711	1377	380583184	3.618
HiSeq	HWI-ST661	D08WHACXX	8	SRR8433162	469	142109832	3.3
HiSeq	HWI-ST661	D08WHACXX	8	SRR8433164	448	112059418	3.998
HiSeq	HWI-ST661	D08WHACXX	5	SRR8433161	9307	156331550	59.534
HiSeq	HWI-ST661	D08WHACXX	4	SRR8433160	1247	155234380	8.033
HiSeq	HWI-ST661	D08WHACXX	4	SRR8433151	1962	248633876	7.891
HiSeq	HWI-ST661	D08WHACXX	4	SRR8433146	1164	131793186	8.832
HiSeq	HWI-ST661	D08WHACXX	3	SRR8433160	3616	155519492	23.251
HiSeq	HWI-ST661	D08WHACXX	3	SRR8433151	6080	259119904	23.464
HiSeq	HWI-ST661	D08WHACXX	3	SRR8433146	3400	138013664	24.635
HiSeq	HWI-ST661	D08WHACXX	7	SRR8433162	762	135193038	5.636
HiSeq	HWI-ST661	D08WHACXX	7	SRR8433164	790	106498764	7.418
HiSeq	HWI-ST661	D08WHACXX	6	SRR8433161	2221	153689014	14.451
HiSeq	HWI-ST661	C0A4NACXX	5	SRR8433168	3312	249177010	13.292
HiSeq	HWI-ST661	C0A4NACXX	5	SRR8433150	2291	186757836	12.267
HiSeq	HWI-ST661	C0A4NACXX	5	SRR8433159	2343	182630554	12.829
HiSeq	HWI-ST661	C0A4NACXX	4	SRR8433190	8578	109309392	78.475
HiSeq	HWI-ST661	C0A4NACXX	4	SRR8433158	8644	114081992	75.77
HiSeq	HWI-ST661	C0A4NACXX	4	SRR8433183	12759	154234574	82.725
HiSeq	HWI-ST661	C0A4NACXX	4	SRR8433191	16331	195554792	83.511
HiSeq	HWI-ST661	C0A4NACXX	4	SRR8433180	9725	127228248	76.437
HiSeq	HWI-ST661	C0A4NACXX	6	SRR8433176	2274	160026566	14.21
HiSeq	HWI-ST661	C0A4NACXX	6	SRR8433152	1889	130653868	14.458
HiSeq	HWI-ST661	C0A4NACXX	3	SRR8433169	8351	143064116	58.372
HiSeq	HWI-ST661	C0A4NACXX	3	SRR8433171	13007	253184402	51.374
HiSeq	HWI-ST661	C0A4NACXX	3	SRR8433147	9910	166472480	59.529
HiSeq	HWI-ST661	C0A4NACXX	3	SRR8433149	8192	148470094	55.176
HiSeq	HWI-ST661	C0A4NACXX	2	SRR8433172	1147	132146370	8.68
HiSeq	HWI-ST661	C0A63ACXX	5	SRR8433168	18291	274077540	66.737
HiSeq	HWI-ST661	C0A63ACXX	5	SRR8433150	13293	206110274	64.495
HiSeq	HWI-ST661	C0A63ACXX	5	SRR8433159	12774	201289360	63.461
HiSeq	HWI-ST661	C0A63ACXX	4	SRR8433190	5654	117213318	48.237
HiSeq	HWI-ST661	C0A63ACXX	4	SRR8433158	5597	123926332	45.164
HiSeq	HWI-ST661	C0A63ACXX	4	SRR8433183	8542	167834262	50.895
HiSeq	HWI-ST661	C0A63ACXX	4	SRR8433191	10315	210994270	48.888
HiSeq	HWI-ST661	C0A63ACXX	4	SRR8433180	6027	135824930	44.373
HiSeq	HWI-ST661	C0A63ACXX	6	SRR8433176	4488	175187046	25.618
HiSeq	HWI-ST661	C0A63ACXX	6	SRR8433152	3670	143217794	25.625
HiSeq	HWI-ST661	C0A63ACXX	3	SRR8433169	1862	190765856	9.761
HiSeq	HWI-ST661	C0A63ACXX	3	SRR8433171	3069	340531174	9.012
HiSeq	HWI-ST661	C0A63ACXX	3	SRR8433147	2072	220708328	9.388
HiSeq	HWI-ST661	C0A63ACXX	3	SRR8433149	1864	197082870	9.458
HiSeq	HWI-ST661	C0A63ACXX	2	SRR8433172	2779	147591912	18.829
HiSeq	HWI-ST700660	C8D1WACXX	1	SRR3674890	735	178247086	4.123
HiSeq	HWI-ST700660	C8D1WACXX	1	SRR3674888	345	106151274	3.25
HiSeq	HWI-ST700660	C8D1WACXX	1	SRR3674889	214	87295302	2.451
HiSeq	HWI-ST700660	C8D1WACXX	1	SRR3674895	209	84001172	2.488
HiSeq	HWI-ST700660	C8D1WACXX	1	SRR3674891	345	102852684	3.354
HiSeq	9VCT8Q1	C3UHKACXX	7	SRR7138437	20794	1900307098	10.942
HiSeq	9VCT8Q1	C3UHKACXX	8	SRR7138438	33509	3016553178	11.108
HiSeq	9VCT8Q1	C3UHKACXX	8	SRR7138435	35747	3154609770	11.332
HiSeq	9VCT8Q1	C3UHKACXX	6	SRR7138434	18888	1950847540	9.682
HiSeq	9VCT8Q1	C3UHKACXX	6	SRR7138408	20712	2047532280	10.116
HiSeq	9VCT8Q1	C3UHKACXX	6	SRR7138428	14714	1537389630	9.571
HiSeq	MG00HS12	C3W1GACXX	5	SRR7138436	88089	2008826142	43.851
HiSeq	MG00HS12	C3W1GACXX	5	SRR7138443	99095	2187992804	45.29
HiSeq	MG00HS12	C3W1GACXX	5	SRR7138444	100936	2233318608	45.196
HiSeq	HWI-D00264	C6VRAANXX	4	SRR5989106	93	22277790	4.175
HiSeq	HWI-D00264	C6VRAANXX	4	SRR5989103	164	48995658	3.347
HiSeq	HWI-D00264	C6VRAANXX	4	SRR5989104	146	38325908	3.809
HiSeq	HWI-D00264	C6VRAANXX	3	SRR5989106	185	22593414	8.188
HiSeq	HWI-D00264	C6VRAANXX	3	SRR5989103	359	49675410	7.227
HiSeq	HWI-D00264	C6VRAANXX	3	SRR5989104	348	38856766	8.956
HiSeq	HWI-D00264	C5DT1ANXX	5	SRR5989109	2211	513066232	4.309
HiSeq	HWI-D00264	C5DT1ANXX	5	SRR5989119	1615	350885958	4.603
HiSeq	HWI-D00264	C5DT1ANXX	5	SRR5989113	1990	426907712	4.661
HiSeq	HWI-D00264	C5DT1ANXX	5	SRR5989132	947	163363428	5.797
HiSeq	HWI-D00264	C5DT1ANXX	5	SRR5989094	1475	316738424	4.657
HiSeq	HWI-D00264	C5DT1ANXX	5	SRR5989112	2018	488778188	4.129
HiSeq	HWI-D00264	C5DT1ANXX	5	SRR5989100	2132	443252854	4.81
HiSeq	HWI-D00264	C5DT1ANXX	4	SRR5989099	2002	563202326	3.555
HiSeq	HWI-D00264	C5DT1ANXX	4	SRR5989095	2502	678372346	3.688
HiSeq	HWI-D00264	C5DT1ANXX	4	SRR5989116	2435	690975264	3.524
HiSeq	HWI-D00264	C5DT1ANXX	4	SRR5989122	1516	455729714	3.327
HiSeq	HWI-D00264	C5DT1ANXX	4	SRR5989127	2785	807342518	3.45
HiSeq	HWI-D00264	C5DT1ANXX	4	SRR5989115	1435	456627836	3.143
HiSeq	HWI-D00264	C5DT1ANXX	4	SRR5989118	1203	360183328	3.34
HiSeq	HWI-D00264	C5DT1ANXX	3	SRR5989099	5124	563202614	9.098
HiSeq	HWI-D00264	C5DT1ANXX	3	SRR5989095	6499	677059856	9.599
HiSeq	HWI-D00264	C5DT1ANXX	3	SRR5989116	6092	692443936	8.798
HiSeq	HWI-D00264	C5DT1ANXX	3	SRR5989122	3787	455833428	8.308
HiSeq	HWI-D00264	C5DT1ANXX	3	SRR5989127	7222	806625602	8.953
HiSeq	HWI-D00264	C5DT1ANXX	3	SRR5989115	3683	457531122	8.05
HiSeq	HWI-D00264	C5DT1ANXX	3	SRR5989118	3110	361027704	8.614
HiSeq	HWI-D00264	C5DT1ANXX	2	SRR5989102	8270	1012169394	8.171
HiSeq	HWI-D00264	C5DT1ANXX	2	SRR5989107	3526	432794986	8.147
HiSeq	HWI-D00264	C5DT1ANXX	2	SRR5989098	5407	678966624	7.964
HiSeq	HWI-D00264	C5DT1ANXX	7	SRR5989105	1938	202203444	9.584
HiSeq	HWI-D00264	C5DT1ANXX	7	SRR5989128	15027	1905177210	7.887
HiSeq	HWI-D00264	C5DT1ANXX	7	SRR5989123	9090	1038302866	8.755
HiSeq	HWI-D00264	C5DT1ANXX	7	SRR5989108	15373	1806495794	8.51
HiSeq	HWI-D00264	C5DT1ANXX	6	SRR5989120	3145	603841640	5.208
HiSeq	HWI-D00264	C5DT1ANXX	6	SRR5989097	2600	516593062	5.033
HiSeq	HWI-D00264	C5DT1ANXX	6	SRR5989101	4134	770256258	5.367
HiSeq	HWI-D00264	C5DT1ANXX	6	SRR5989117	3171	680608340	4.659
HiSeq	HWI-D00264	C5DT1ANXX	6	SRR5989110	2527	477838462	5.288
HiSeq	HWI-D00264	C5DT1ANXX	1	SRR5989102	18467	1063126374	17.37
HiSeq	HWI-D00264	C5DT1ANXX	1	SRR5989107	7692	453081682	16.977
HiSeq	HWI-D00264	C5DT1ANXX	1	SRR5989098	12349	712920430	17.322
HiSeq	HWI-ST1246	D23UUACXX	4	SRR1734559	37497	1419719042	26.412
HiSeq	HWI-ST1246	D23UUACXX	4	SRR1734558	39602	1501194580	26.38
HiSeq	HWI-ST1246	D23UUACXX	4	SRR1734556	40617	1562692322	25.992
HiSeq	HWI-ST1246	D23UUACXX	4	SRR1734557	34037	1335339448	25.489
HiSeq	HWI-ST1246	D23UUACXX	4	SRR1734560	32075	1231671534	26.042
HiSeq	HWI-ST1246	D23UUACXX	2	SRR1734541	44587	1527538248	29.189
HiSeq	HWI-ST1246	D23UUACXX	2	SRR1734543	48569	1658389320	29.287
HiSeq	HWI-ST1246	D23UUACXX	2	SRR1734546	38153	1349307190	28.276
HiSeq	HWI-ST1246	D23UUACXX	2	SRR1734549	36229	1262871790	28.688
HiSeq	HWI-ST1246	D23UUACXX	2	SRR1734548	41395	1464406100	28.267
HiSeq	HWI-ST1246	D23UUACXX	3	SRR1734554	34848	1233722886	28.246
HiSeq	HWI-ST1246	D23UUACXX	3	SRR1734553	34458	1222741788	28.181
HiSeq	HWI-ST1246	D23UUACXX	3	SRR1734552	35733	1273257516	28.064
HiSeq	HWI-ST1246	D23UUACXX	3	SRR1732737	48424	1717887574	28.188
HiSeq	HWI-ST1246	D23UUACXX	3	SRR1734555	51787	1787569020	28.971
HiSeq	HWI-ST1246	D23UUACXX	3	SRR1734551	48424	1717887574	28.188
HiSeq	HWI-ST1246	D23UUACXX	1	SRR1734534	40127	1415199446	28.354
HiSeq	HWI-ST1246	D23UUACXX	1	SRR1734456	40915	1411322132	28.991
HiSeq	HWI-ST1246	D23UUACXX	1	SRR1734538	37976	1306102620	29.076
HiSeq	HWI-ST1246	D23UUACXX	1	SRR1734458	50176	1690178110	29.687
HiSeq	HW-ST994	C0R72ACXX	4	SRR1267061	789	71800960	10.989
HiSeq	HW-ST994	C0R72ACXX	4	SRR1258883	919	87262484	10.531
HiSeq	HW-ST994	C0R72ACXX	3	SRR1267069	1110	93932786	11.817
HiSeq	E00316	HNJKWCCXX	8	SJCNS001215_G1	512292	9873195434	51.887
HiSeq	E00316	HNJKWCCXX	3	SJALL042503_G1	187169	6652844834	28.134
HiSeq	E00316	HNJKWCCXX	2	SJWLM042502_G1	206106	7221431482	28.541
HiSeq	E00316	HJLHVCCXX	5	SJNPC041587_G1	305988	4907325668	62.353
HiSeq	E00316	HJLHVCCXX	4	SJOS041638_G1	193149	4939133386	39.106
HiSeq	E00316	HJLHVCCXX	3	SJAML041466_G1	341907	6177957668	55.343
HiSeq	E00316	HJLHVCCXX	2	SJEWS041508_G1	87743	4584624390	19.139
HiSeq	E00316	HJLHVCCXX	7	SJALL041205_G1	142000	6309727516	22.505
HiSeq	E00316	HJLHVCCXX	6	SJHL041539_G1	185368	6701397896	27.661
HiSeq	E00316	HJLHVCCXX	1	SJALL041322_G1	358069	7080222268	50.573
HiSeq	E00316	HJ32FCCXX	7	SJALL019098_G1	525472	11435992442	45.949
HiSeq	E00316	HJ32FCCXX	8	SJHL019338_G1	658311	11728006530	56.132
HiSeq	E00316	HJ32FCCXX	6	SJRHB019587_G1	914018	9132318396	100.086
HiSeq	E00316	HJ32FCCXX	3	SJNHL019452_G1	290217	5797256094	50.061
HiSeq	E00316	HJ32FCCXX	2	SJHL019359_G1	226864	6495214076	34.928
HiSeq	E00316	HNKY2CCXX	8	SJOS042616_G1	366102	10923026268	33.517
HiSeq	E00316	HNKY2CCXX	5	SJMLL042512_G1	363574	8403930160	43.262
HiSeq	E00316	HNKY2CCXX	2	SJNBL042509_G1	72130	6619385672	10.897
HiSeq	E00316	HNKY2CCXX	7	SJOS042514_G1	515868	9234224818	55.865
HiSeq	E00316	HNKY2CCXX	6	SJSTS042513_G1	402480	9390227626	42.862
HiSeq	E00316	HNKY2CCXX	1	SJALL042508_G1	188490	6321238906	29.819
HiSeq	E00316	HFYF2CCXX	8	SJALL018939_G1	370708	5783678730	64.096
HiSeq	E00316	HFYF2CCXX	5	SJWLM019701_G1	496349	4701145902	105.58
HiSeq	E00316	HFYF2CCXX	4	SJALL018963_G1	266909	5757862464	46.356
HiSeq	E00316	HFYF2CCXX	3	SJRB019573_G1	328367	6304664940	52.083
HiSeq	E00316	HFYF2CCXX	2	SJWLM019649_G1	73488	6881694122	10.679
HiSeq	E00316	HFYF2CCXX	7	SJHL019299_G1	88957	3024260028	29.414
HiSeq	E00316	HFYF2CCXX	6	SJHL019251_G1	141743	4645433266	30.512
HiSeq	E00316	HFYF2CCXX	1	SJCNS019171_G1	438381	6837232636	64.117
HiSeq	E00316	HCGHCCCXX	7	SJWLM018887_G1	97314	4272379690	22.777
HiSeq	E00316	HCGHCCCXX	8	SJHL018665_G1	165222	5152848858	32.064
HiSeq	E00316	HCGHCCCXX	2	SJNBL006049_G2	135956	3347189328	40.618
HiSeq	E00316	HCGHCCCXX	3	SJALL018533_G1	358748	3660504534	98.005
HiSeq	E00316	HCGHCCCXX	1	SJWLM018915_G1	142173	2999623094	47.397
HiSeq	E00316	HJYN5CCXX	7	SJNBL042851_G1	129996	4432794410	29.326
HiSeq	E00316	HJYN5CCXX	2	SJGCT042847_G1	141127	4051570902	34.833
HiSeq	E00316	HJYN5CCXX	1	SJEWS042845_G1	408542	6673903194	61.215
HiSeq	E00316	HK3NNCCXX	5	SJAML041900_G1	227245	3510547160	64.732
HiSeq	E00316	HK3NNCCXX	6	SJALL041863_G1	340765	5201333774	65.515
HiSeq	E00316	HK3NNCCXX	1	SJHL042011_G1	78364	2918756182	26.848
HiSeq	E00316	HK225CCXX	8	SJHL042034_G1	663192	10205112272	64.986
HiSeq	E00316	HK225CCXX	4	SJEWS001301_G2	234293	8413238960	27.848
HiSeq	E00316	HK225CCXX	3	SJHIST011274_G1	494866	7394328760	66.925
HiSeq	E00316	HK225CCXX	2	SJALL004060_G1	129539	7632320126	16.972
HiSeq	E00316	HK225CCXX	7	SJHL042023_G1	220430	8466462072	26.036
HiSeq	E00316	HK225CCXX	1	SJNPC042057_G1	622425	7925466266	78.535
HiSeq	E00316	HCGNFCCXX	7	SJHL019786_G1	943924	7249067024	130.213
HiSeq	E00316	HCGNFCCXX	8	SJCNS019758_G1	807134	7512653544	107.437
HiSeq	E00316	HCGNFCCXX	6	SJGCT019773_G1	570331	6191158414	92.12
HiSeq	E00316	HCGNFCCXX	3	SJRHB019831_G1	319011	3270415864	97.544
HiSeq	E00316	HCGNFCCXX	1	SJNBL019802_G1	267499	5190246344	51.539
HiSeq	E00316	HCGV7CCXX	7	SJHL019791_G1	422715	9595146076	44.055
HiSeq	E00316	HCGV7CCXX	5	SJNHL019810_G1	159678	4465929086	35.755
HiSeq	E00316	HCGV7CCXX	4	SJCNS019759_G1	298246	5478025068	54.444
HiSeq	E00316	HCGV7CCXX	8	SJALL019711_G1	354798	4725650704	75.079
HiSeq	E00316	HGN33CCXX	7	SJRHB041690_G1	245708	5176713528	47.464
HiSeq	E00316	HGN33CCXX	5	SJGCT041997_G1	384993	5995954456	64.209
HiSeq	E00316	HGN33CCXX	6	SJALL041423_G1	81416	2675760166	30.427
HiSeq	E00316	HGN33CCXX	6	SJALL041347_G1	87868	2649281904	33.167
HiSeq	E00316	HGN33CCXX	8	SJAML041469_G1	184524	3619991600	50.974
HiSeq	E00316	HGN33CCXX	8	SJALL041316_G1	208825	4162938078	50.163
HiSeq	E00316	HJN3TCCXX	8	SJALL041178_G1	442136	5255404386	84.13
HiSeq	E00316	HJN3TCCXX	5	SJALL041199_G1	301265	4820970882	62.491
HiSeq	E00316	HJN3TCCXX	4	SJHL041548_G1	363366	4934361748	73.64
HiSeq	E00316	HJN3TCCXX	3	SJHL041553_G1	168754	3566145768	47.321
HiSeq	E00316	HJN3TCCXX	2	SJHL041552_G1	108263	4458107422	24.285
HiSeq	E00316	HJN3TCCXX	7	SJALL041192_G1	167514	3930210146	42.622
HiSeq	E00316	HJN3TCCXX	6	SJALL041180_G1	151712	6582570088	23.048
HiSeq	E00316	HJN3TCCXX	1	SJALL041188_G1	188953	5584508990	33.835
HiSeq	E00316	HGC2WCCXX	7	SJALL018924_G1	383647	6004365848	63.895
HiSeq	E00316	HGC2WCCXX	8	SJCNS019128_G1	575347	8801295440	65.371
HiSeq	E00316	HGC2WCCXX	6	SJOS019512_G1	221352	5282761236	41.901
HiSeq	E00316	HK2KLCCXX	2	SJOS042102_G1	137385	6397539222	21.475
HiSeq	E00316	HK2KLCCXX	6	SJHL042041_G1	267295	5990106176	44.623
HiSeq	E00316	HK2KLCCXX	4	SJHL042010_G1	281141	7233350746	38.867
HiSeq	E00316	HK2KLCCXX	1	SJNBL006063_G2	359330	5322724266	67.509
HiSeq	E00316	HJLKJCCXX	7	SJALL040982_G1	177286	7414668246	23.91
HiSeq	E00316	HJLKJCCXX	5	SJALL040983_G1	102608	4716084670	21.757
HiSeq	E00316	HJLKJCCXX	6	SJNHL040986_G1	188498	6498268044	29.007
HiSeq	E00316	HJLKJCCXX	3	SJBCC040981_G1	217713	4375939084	49.752
HiSeq	E00316	HJLKJCCXX	8	SJALL040985_G1	402620	5972563990	67.412
HiSeq	E00316	HMTWKCCXX	7	SJRB043947_G1	236584	5157324018	45.873
HiSeq	E00316	HMTWKCCXX	5	SJNBL043965_G1	179268	5112865894	35.062
HiSeq	E00316	HMTWKCCXX	8	SJLM043956_G1	354977	7379030304	48.106
HiSeq	E00316	HHFNNCCXX	4	SJWLM019634_G1	131063	5338650928	24.55
HiSeq	E00316	HHFNNCCXX	3	SJWLM019698_G1	247282	5476234318	45.155
HiSeq	E00316	HHFNNCCXX	2	SJEWS019202_G1	143612	5023546912	28.588
HiSeq	E00316	HHFNNCCXX	7	SJOS019513_G1	118399	6076197584	19.486
HiSeq	E00316	HHFNNCCXX	6	SJRB019561_G1	269324	6739018138	39.965
HiSeq	E00316	HHFNNCCXX	1	SJALL019078_G1	303091	5734143206	52.857
HiSeq	E00316	HJKV5CCXX	7	SJALL041453_G1	65069	6547078966	9.939
HiSeq	E00316	HJKV5CCXX	5	SJNHL041621_G1	516056	6154488988	83.85
HiSeq	E00316	HJKV5CCXX	2	SJALL041187_G1	274242	4431858398	61.88
HiSeq	E00316	HJKV5CCXX	4	SJALL041282_G1	271025	5487715026	49.388
HiSeq	E00316	HJKV5CCXX	1	SJWLM041702_G1	141220	4898972294	28.826
HiSeq	E00316	HJMVLCCXX	8	SJALL041195_G1	333684	6857986906	48.656
HiSeq	E00316	HJMVLCCXX	5	SJALL041363_G1	488144	6201195406	78.718
HiSeq	E00316	HJMVLCCXX	4	SJWLM041697_G1	43622	6243029396	6.987
HiSeq	E00316	HJMVLCCXX	3	SJWLM041717_G1	255694	6337032506	40.349
HiSeq	E00316	HJMVLCCXX	7	SJALL041349_G1	356846	7428993200	48.034
HiSeq	E00316	HJMVLCCXX	6	SJCNS041480_G1	364601	6375543720	57.187
HiSeq	E00316	HJMCVCCXX	8	SJALL041408_G1	359343	7004309712	51.303
HiSeq	E00316	HJMCVCCXX	4	SJALL041452_G1	531737	9140035036	58.177
HiSeq	E00316	HJMCVCCXX	3	SJALL041304_G1	404951	7853993960	51.56
HiSeq	E00316	HJMCVCCXX	2	SJALL041318_G1	261566	6768191936	38.646
HiSeq	E00316	HJMCVCCXX	7	SJALL041182_G1	240881	10100035022	23.85
HiSeq	E00316	HJMCVCCXX	6	SJALL041290_G1	461706	9358412464	49.336
HiSeq	E00316	HJHV3CCXX	4	SJWLM019648_G1	169784	4370438828	38.848
HiSeq	E00316	HJHV3CCXX	2	SJALL018946_G1	159725	5633198692	28.354
HiSeq	E00316	HJHV3CCXX	3	SJWLM019666_G1	108006	5356465898	20.164
HiSeq	E00316	HJHV3CCXX	1	SJHL019353_G1	58463	3737660724	15.642
HiSeq	E00316	HJ2WMCCXX	8	SJEWS019213_G1	445898	8170463166	54.574
HiSeq	E00316	HJ2WMCCXX	5	SJHL019317_G1	266963	7505819034	35.567
HiSeq	E00316	HJ2WMCCXX	2	SJAML007047_G1	296715	6110888374	48.555
HiSeq	E00316	HK2F5CCXX	7	SJALL042857_G1	298539	8030715952	37.175
HiSeq	E00316	HK2F5CCXX	8	SJNHL042858_G1	598343	9321747302	64.188
HiSeq	E00316	HK2F5CCXX	6	SJCNS042856_G1	392890	5088973176	77.204
HiSeq	E00316	HMWKKCCXX	5	SJCNS044977_G1	80881	1512163132	53.487
HiSeq	E00316	HMWKKCCXX	5	SJCNS044975_G1	88691	1928674072	45.985
HiSeq	E00316	HMWKKCCXX	5	SJALL044974_G1	80366	1808872202	44.429
HiSeq	E00316	HMWKKCCXX	4	SJHL044976_G1	103211	2083360256	49.541
HiSeq	E00316	HJKMHCCXX	7	SJGCT040984_G1	242277	7483794288	32.374
HiSeq	E00316	HJKMHCCXX	8	SJHL040995_G1	256858	7372809016	34.839
HiSeq	E00316	HJKMHCCXX	6	SJNHL041023_G1	568362	7504755220	75.734
HiSeq	E00316	HJKMHCCXX	3	SJALL040941_G1	141301	3512596428	40.227
HiSeq	E00316	HJKMHCCXX	2	SJCNS041000_G1	64016	3843311260	16.656
HiSeq	E00316	HK7WKCCXX	7	SJALL042681_G1	83491	3407926238	24.499
HiSeq	E00316	HK7WKCCXX	5	SJALL042667_G1	50075	1838907098	27.231
HiSeq	E00316	HK7WKCCXX	2	SJHL042723_G1	206331	5403839472	38.182
HiSeq	E00316	HK7WKCCXX	4	SJRHB042762_G1	131285	3038912960	43.201
HiSeq	E00316	HK7WKCCXX	1	SJALL042697_G1	135922	5028911012	27.028
HiSeq	E00316	HG2MCCCXX	8	SJRB019555_G1	293831	8409030744	34.942
HiSeq	E00316	HG2MCCCXX	5	SJWLM019635_G1	182789	8284782760	22.063
HiSeq	E00316	HG2MCCCXX	4	SJOS019537_G1	392662	6562726638	59.832
HiSeq	E00316	HG2MCCCXX	3	SJALL019072_G1	190805	6595739134	28.929
HiSeq	E00316	HG2MCCCXX	2	SJALL018966_G1	174201	4085644918	42.637
HiSeq	E00316	HG2MCCCXX	7	SJALL018965_G1	152725	7201647674	21.207
HiSeq	E00316	HG2MCCCXX	6	SJRHB019590_G1	159522	9254141434	17.238
HiSeq	E00316	HG2MCCCXX	1	SJALL018983_G1	170943	5284588872	32.347
HiSeq	E00316	HJLLGCCXX	7	SJALL041367_G1	282192	6701374710	42.11
HiSeq	E00316	HJLLGCCXX	8	SJALL003449_G1	416392	7711884414	53.994
HiSeq	E00316	HJLLGCCXX	3	SJHL041537_G1	195543	4088312014	47.83
HiSeq	E00316	HK5HCCCXX	8	SJALL042685_G1	117386	5664075584	20.725
HiSeq	E00316	HK5HCCCXX	5	SJOS042759_G1	77980	6227571020	12.522
HiSeq	E00316	HK5HCCCXX	3	SJGCT042716_G1	219546	6256922382	35.088
HiSeq	E00316	HK5HCCCXX	2	SJAML007029_G1	174599	5734873558	30.445
HiSeq	E00316	HK5HCCCXX	7	SJALL042664_G1	17581	2356778038	7.46
HiSeq	E00316	HK5HCCCXX	1	SJALL042674_G1	134712	4335008740	31.075
HiSeq	E00316	HF7LVCCXX	7	SJCNS001206_G1	134919	9335059482	14.453
HiSeq	E00316	HF7LVCCXX	8	SJALL018447_G1	354321	9528276892	37.186
HiSeq	E00316	HF7LVCCXX	6	SJSTS018859_G1	185851	7464250212	24.899
HiSeq	K00335	H33GYBBXY	3	ERR3157991	79	470645922	0.168
HiSeq	K00335	H33GYBBXY	3	ERR3157992	93	384304814	0.242
HiSeq	K00335	H33GYBBXY	3	ERR3157986	134	594171572	0.226
HiSeq	K00335	H33GYBBXY	3	ERR3157988	141	362398540	0.389
HiSeq	K00335	H33GYBBXY	3	ERR3157987	104	441911000	0.235
HiSeq	K00335	H33GYBBXY	3	ERR3157985	118	415785058	0.284
HiSeq	K00335	H33GYBBXY	3	ERR3157990	135	526206690	0.257
HiSeq	K00335	H33GYBBXY	3	ERR3157989	111	442303018	0.251
HiSeq	K00335	H33GYBBXY	1	ERR3163239	18071	895752796	20.174
HiSeq	K00335	H33GYBBXY	1	ERR3163243	23858	1176331428	20.282
HiSeq	K00335	H33GYBBXY	1	ERR3163237	13095	860383270	15.22
HiSeq	K00335	H33GYBBXY	1	ERR3163248	10946	743434292	14.724
HiSeq	K00335	H33GYBBXY	1	ERR3163247	24564	1180954700	20.8
HiSeq	K00335	H33GYBBXY	1	ERR3163242	8054	665538948	12.101
HiSeq	K00335	H33GYBBXY	1	ERR3163241	9445	760824864	12.414
HiSeq	K00335	H33GYBBXY	1	ERR3163250	9909	746647116	13.271
HiSeq	K00335	H33GYBBXY	1	ERR3163238	31612	1128487846	28.013
HiSeq	K00335	H33GYBBXY	1	ERR3163246	1856	354287060	5.239
HiSeq	K00335	H33GYBBXY	1	ERR3163245	24192	1191033018	20.312
HiSeq	K00335	H33GYBBXY	1	ERR3163244	42236	1685466954	25.059
HiSeq	K00335	H33GYBBXY	1	ERR3163240	22235	1051801128	21.14
HiSeq	K00335	H33GYBBXY	1	ERR3163249	920	295779814	3.11
HiSeq	D8LSZMS1	C7K35ACXX	7	ERR2039556	2711	256932686	10.551
HiSeq	D8LSZMS1	C7K35ACXX	7	ERR2039558	12067	1129731408	10.681
HiSeq	D8LSZMS1	C7K35ACXX	7	ERR2039557	2413	213842464	11.284
HiSeq	D8LSZMS1	C7K35ACXX	7	ERR2039560	8945	805654666	11.103
HiSeq	D8LSZMS1	C7K35ACXX	7	ERR2039559	2552	230872482	11.054
HiSeq	D8LSZMS1	C7K35ACXX	5	ERR2039548	3766	377633916	9.973
HiSeq	D8LSZMS1	C7K35ACXX	5	ERR2039549	7558	774763090	9.755
HiSeq	D8LSZMS1	C7K35ACXX	5	ERR2039544	35824	3249436814	11.025
HiSeq	D8LSZMS1	C7K35ACXX	5	ERR2039547	563	60697280	9.276
HiSeq	D8LSZMS1	C7K35ACXX	5	ERR2039546	5201	580668958	8.957
HiSeq	D8LSZMS1	C7K35ACXX	5	ERR2039545	6424	655300200	9.803
HiSeq	D8LSZMS1	C7K35ACXX	6	ERR2039555	4490	366059956	12.266
HiSeq	D8LSZMS1	C7K35ACXX	6	ERR2039551	10570	816880524	12.939
HiSeq	D8LSZMS1	C7K35ACXX	6	ERR2039553	10978	875176234	12.544
HiSeq	D8LSZMS1	C7K35ACXX	6	ERR2039552	1996	155343032	12.849
HiSeq	D8LSZMS1	C7K35ACXX	6	ERR2039550	10294	834613152	12.334
HiSeq	D8LSZMS1	C7K35ACXX	6	ERR2039554	5638	446607548	12.624
HiSeq	D8LSZMS1	C7K35ACXX	8	ERR2039566	3644	460818066	7.908
HiSeq	D8LSZMS1	C7K35ACXX	8	ERR2039564	13946	1746335780	7.986
HiSeq	D8LSZMS1	C7K35ACXX	8	ERR2039565	23831	2569364050	9.275
HiSeq	D8LSZMS1	C7K35ACXX	8	ERR2039563	11813	1405491868	8.405
HiSeq	D8LSZMS1	C7K35ACXX	8	ERR2039562	2123	270911064	7.837
HiSeq	D8LSZMS1	C7K35ACXX	8	ERR2039567	2661	342882150	7.761
HiSeq	HWI-ST865	C06JUACXX	2	SRR8433164	1941	105447036	18.407
HiSeq	HWI-ST865	C06JUACXX	2	SRR8433151	3190	184307560	17.308
HiSeq	HWI-ST865	C06JUACXX	2	SRR8433146	1865	98453194	18.943
HiSeq	HWI-ST865	C06JUACXX	1	SRR8433164	2446	121675360	20.103
HiSeq	HWI-ST865	C06JUACXX	1	SRR8433151	4198	215154398	19.512
HiSeq	HWI-ST865	C06JUACXX	1	SRR8433146	2499	114925902	21.744
HiSeq	K00133	H353GBBXX	4	ERR3358292	10398	386891660	26.876
HiSeq	K00133	H353GBBXX	4	ERR3358291	8074	387028636	20.862
HiSeq	K00133	H353GBBXX	3	ERR3358294	11998	352057054	34.08
HiSeq	K00133	H353GBBXX	3	ERR3358295	18651	351946366	52.994
HiSeq	K00133	H353GBBXX	3	ERR3358300	18571	359229962	51.697
HiSeq	K00133	H353GBBXX	3	ERR3358301	23858	359435544	66.376
HiSeq	K00133	H353GBBXX	3	ERR3358297	127102	1195921444	106.28
HiSeq	K00133	H353GBBXX	3	ERR3358298	39857	497050650	80.187
HiSeq	K00133	H353GBBXX	3	ERR3358303	40300	518912310	77.662
HiSeq	K00133	H33Y7BBXX	7	ERR3358299	2371	676616308	3.504
HiSeq	K00133	H33Y7BBXX	7	ERR3358290	3019	901415024	3.349
HiSeq	K00133	H33Y7BBXX	7	ERR3358289	419	255855670	1.638
HiSeq	K00133	H33Y7BBXX	7	ERR3358304	1553	518527758	2.995
HiSeq	MG00HS09	C59FVACXX	2	ERR1172427	1754	867871556	2.021
HiSeq	MG00HS09	C59FVACXX	2	ERR1172459	1698	780156398	2.176
HiSeq	MG00HS09	C59FVACXX	1	ERR1172450	4276	990961614	4.315
HiSeq	MG00HS09	C59FVACXX	1	ERR1172423	3518	962085462	3.657
HiSeq	MG00HS09	C59FVACXX	1	ERR1172451	3550	856998544	4.142
HiSeq	MG00HS09	C59FVACXX	1	ERR1172453	3920	924528396	4.24
HiSeq	MG00HS09	C59FVACXX	1	ERR1172452	3187	810244392	3.933
HiSeq	MG00HS09	C59FVACXX	1	ERR1172455	3311	792377300	4.179
HiSeq	MG00HS09	C59FVACXX	1	ERR1172422	3447	866268866	3.979
HiSeq	MG00HS09	C59FVACXX	1	ERR1172454	3341	786587524	4.247
HiSeq	E00292	HMNCFCCXX	7	ERR1629991	23864	1856242678	12.856
HiSeq	E00292	HMNCFCCXX	7	ERR1629995	17670	1430378038	12.353
HiSeq	E00292	HMNCFCCXX	7	ERR1630011	26107	1918259348	13.61
HiSeq	E00292	HMNCFCCXX	7	ERR1630003	20672	1618691242	12.771
HiSeq	E00292	HMNCFCCXX	7	ERR1629999	26929	2091932682	12.873
HiSeq	E00292	HMNCFCCXX	5	ERR1629993	16071	1478917676	10.867
HiSeq	E00292	HMNCFCCXX	5	ERR1630009	23672	1980677420	11.951
HiSeq	E00292	HMNCFCCXX	5	ERR1630001	18904	1671615330	11.309
HiSeq	E00292	HMNCFCCXX	5	ERR1629989	21367	1916139720	11.151
HiSeq	E00292	HMNCFCCXX	5	ERR1629997	24627	2162638784	11.387
HiSeq	E00292	HMNCFCCXX	6	ERR1629994	19101	1422631296	13.427
HiSeq	E00292	HMNCFCCXX	6	ERR1629998	28790	2073196700	13.887
HiSeq	E00292	HMNCFCCXX	6	ERR1629990	25449	1841283498	13.821
HiSeq	E00292	HMNCFCCXX	6	ERR1630002	22449	1607020622	13.969
HiSeq	E00292	HMNCFCCXX	6	ERR1630010	28016	1905363996	14.704
HiSeq	E00292	HMNCFCCXX	8	ERR1630000	63328	2026215590	31.254
HiSeq	E00292	HMNCFCCXX	8	ERR1629996	42544	1393947752	30.521
HiSeq	E00292	HMNCFCCXX	8	ERR1630012	62235	1867740874	33.321
HiSeq	E00292	HMNCFCCXX	8	ERR1630004	47308	1580686744	29.929
HiSeq	E00292	HMNCFCCXX	8	ERR1629992	53503	1800703300	29.712
HiSeq	E00364	HHGLGCCXX	8	SJALL040950_G1	702251	9771187254	71.87
HiSeq	E00364	HHGLGCCXX	5	SJALL041038_G1	183445	5220869792	35.137
HiSeq	E00364	HHGLGCCXX	4	SJALL040959_G1	192603	5431662528	35.459
HiSeq	E00364	HHGLGCCXX	3	SJCNS040989_G1	232355	5058211608	45.936
HiSeq	E00364	HHGLGCCXX	2	SJALL040940_G1	121647	5201796184	23.386
HiSeq	E00364	HHGLGCCXX	7	SJALL010138_G1	239696	11849221282	20.229
HiSeq	E00364	HHGLGCCXX	6	SJALL040960_G1	451960	6437700150	70.205
HiSeq	E00364	HJ37NCCXX	8	SJEWS019207_G1	715078	10830597968	66.024
HiSeq	E00364	HJ37NCCXX	5	SJCNS019130_G1	272592	7555644448	36.078
HiSeq	E00364	HJ37NCCXX	4	SJALL018974_G1	418287	9474810714	44.147
HiSeq	E00364	HJ37NCCXX	3	SJALL019067_G1	299007	7477810312	39.986
HiSeq	E00364	HJ37NCCXX	7	SJRHB019584_G1	555964	11574909318	48.032
HiSeq	E00364	HJ37NCCXX	6	SJALL019044_G1	224904	7098311258	31.684
HiSeq	E00364	HF5LWCCXX	8	SJNHL042090_G1	128061	3358697582	38.128
HiSeq	E00364	HF5LWCCXX	5	SJALL004706_G1	192024	4343556148	44.209
HiSeq	E00364	HF5LWCCXX	4	SJSTS042133_G1	20238	1697046848	11.925
HiSeq	E00364	HF5LWCCXX	3	SJAML007013_G1	31358	2050101594	15.296
HiSeq	E00364	HF5LWCCXX	2	SJMEL042055_G1	42121	3227307070	13.051
HiSeq	E00364	HF5LWCCXX	7	SJCNS041968_G1	61181	3817966158	16.025
HiSeq	E00364	HF5LWCCXX	6	SJGCT042001_G1	79919	4471583602	17.873
HiSeq	E00364	HF5LWCCXX	1	SJEWS041993_G1	159809	3127435582	51.099
HiSeq	E00364	HHHMNCCXX	8	SJHL019355_G1	195307	7376059452	26.479
HiSeq	E00364	HHHMNCCXX	5	SJALL019036_G1	394865	8280362964	47.687
HiSeq	E00364	HHHMNCCXX	4	SJHL019334_G1	140176	7407334924	18.924
HiSeq	E00364	HHHMNCCXX	3	SJHL019341_G1	224184	6859815730	32.681
HiSeq	E00364	HHHMNCCXX	7	SJNBL019421_G1	384672	7502303056	51.274
HiSeq	E00364	HHHMNCCXX	6	SJOS019511_G1	395959	7454835438	53.114
HiSeq	E00364	HHHMNCCXX	1	SJNHL019472_G1	194882	10989091902	17.734
HiSeq	E00364	HK2FJCCXX	5	SJNHL042745_G1	196588	4068545896	48.319
HiSeq	E00364	HK2FJCCXX	4	SJCNS042710_G1	183623	4713835364	38.954
HiSeq	E00364	HK2FJCCXX	3	SJSTS042766_G1	269550	3225955328	83.557
HiSeq	E00364	HK2FJCCXX	7	SJALL042689_G1	223486	6456434054	34.614
HiSeq	E00364	HK2FJCCXX	6	SJNHL042742_G1	317685	6073852830	52.304
HiSeq	E00364	HK2FJCCXX	1	SJWLM042768_G1	275277	7073119642	38.919
HiSeq	E00364	HJM3TCCXX	8	SJWLM041716_G1	170303	6053230082	28.134
HiSeq	E00364	HJM3TCCXX	5	SJRB041663_G1	220434	6726261268	32.772
HiSeq	E00364	HJM3TCCXX	4	SJALL041269_G1	191602	5744084654	33.356
HiSeq	E00364	HJM3TCCXX	3	SJALL041340_G1	295370	5269403212	56.054
HiSeq	E00364	HJM3TCCXX	2	SJALL041327_G1	186313	6470400308	28.795
HiSeq	E00364	HJM3TCCXX	7	SJALL041324_G1	297013	8506746646	34.915
HiSeq	E00364	HJM3TCCXX	6	SJWLM041715_G1	536077	8293626688	64.637
HiSeq	E00364	H7NFJCCXX	8	SJWLM019674_G1	97201	2895490154	33.57
HiSeq	E00364	H7NFJCCXX	5	SJEWS019204_G1	116785	2635684580	44.309
HiSeq	E00364	H7NFJCCXX	4	SJNPC019503_G1	221952	2680670230	82.797
HiSeq	E00364	H7NFJCCXX	2	SJGCT019223_G1	56303	2213434270	25.437
HiSeq	E00364	H7NFJCCXX	7	SJHL019332_G1	75423	3847532632	19.603
HiSeq	E00364	H7NFJCCXX	6	SJNBL019382_G1	196176	3338335692	58.765
HiSeq	E00364	HF5LNCCXX	7	SJWLM018891_G1	349874	6912737266	50.613
HiSeq	E00364	HF5LNCCXX	8	SJALL018426_G1	369712	7970435166	46.385
HiSeq	E00364	HF5LNCCXX	6	SJALL018446_G2	462109	6002657886	76.984
HiSeq	E00364	HF5KVCCXX	8	SJALL018487_G1	306048	7593431894	40.304
HiSeq	E00364	HF5KVCCXX	5	SJHL018682_G1	242655	5201875676	46.648
HiSeq	E00364	HF5KVCCXX	3	SJHL018714_G1	85950	1930070086	44.532
HiSeq	E00364	HF5KVCCXX	2	SJHL018715_G1	115418	3527296890	32.721
HiSeq	E00364	HF5KVCCXX	7	SJNBL018738_G1	197496	7710868476	25.613
HiSeq	E00364	HF5KVCCXX	1	SJALL018417_G1	219883	4213176388	52.189
HiSeq	E00364	HJW2WCCXX	8	SJHL042050_G1	340997	6143448784	55.506
HiSeq	E00364	HJW2WCCXX	4	SJHIST042003_G1	86688	3316103684	26.142
HiSeq	E00364	HJW2WCCXX	3	SJRHB042124_G1	123158	3747137578	32.867
HiSeq	E00364	HJW2WCCXX	2	SJCNS041977_G1	45364	3908531848	11.606
HiSeq	E00364	HJW2WCCXX	7	SJALL005068_G1	226886	7112941468	31.898
HiSeq	E00364	HJW2WCCXX	6	SJALL041888_G1	88391	7846043576	11.266
HiSeq	E00364	HJW2WCCXX	1	SJAML007006_G1	120091	3828047520	31.371
HiSeq	E00364	HJLKFCCXX	8	SJNHL042086_G1	621494	6938491010	89.572
HiSeq	E00364	HJLKFCCXX	5	SJCNS041946_G1	45850	3473499922	13.2
HiSeq	E00364	HJLKFCCXX	4	SJNBL042062_G1	132438	4383879790	30.21
HiSeq	E00364	HJLKFCCXX	3	SJSTS042136_G1	299990	3890557058	77.107
HiSeq	E00364	HJLKFCCXX	7	SJCNS041957_G1	123231	4081496690	30.193
HiSeq	E00364	HJLKFCCXX	6	SJOS004903_G2	143928	3883952324	37.057
HiSeq	E00364	HJLKFCCXX	1	SJHL042022_G1	295739	5250752152	56.323
HiSeq	E00364	HK27NCCXX	8	SJTALL005069_G3	203241	6711941052	30.281
HiSeq	E00364	HK27NCCXX	5	SJALL041846_G1	92619	6344451208	14.598
HiSeq	E00364	HK27NCCXX	4	SJALL041859_G1	101100	4544527134	22.247
HiSeq	E00364	HK27NCCXX	3	SJAML007003_G1	197458	4245857186	46.506
HiSeq	E00364	HK27NCCXX	2	SJCNS041917_G1	66088	4637599188	14.25
HiSeq	E00364	HK27NCCXX	7	SJALL003802_G1	53092	6847007722	7.754
HiSeq	E00364	HK27NCCXX	6	SJHL042046_G1	42725	3542342468	12.061
HiSeq	E00364	HK27NCCXX	1	SJHL042016_G1	76941	4516688422	17.035
HiSeq	E00364	HJN3LCCXX	8	SJALL041428_G1	410907	8745949882	46.983
HiSeq	E00364	HJN3LCCXX	5	SJRHB041680_G1	291244	6854328776	42.491
HiSeq	E00364	HJN3LCCXX	4	SJALL041260_G1	205393	8617086060	23.836
HiSeq	E00364	HJN3LCCXX	3	SJRHB041678_G1	464663	6690959264	69.446
HiSeq	E00364	HJN3LCCXX	2	SJALL041455_G1	289872	6344655372	45.688
HiSeq	E00364	HJN3LCCXX	7	SJRHB041682_G1	81362	8737534054	9.312
HiSeq	E00364	HJN3LCCXX	6	SJRHB041687_G1	964977	10324704876	93.463
HiSeq	E00364	HJN3LCCXX	1	SJALL041305_G1	125076	6084654474	20.556
HiSeq	E00364	HJLNLCCXX	8	SJALL041212_G1	246979	2035383294	121.343
HiSeq	E00364	HJLNLCCXX	4	SJALL041264_G1	179091	2335647300	76.677
HiSeq	E00364	HJLNLCCXX	6	SJALL041241_G1	391874	2711768788	144.509
HiSeq	E00364	HJLNLCCXX	3	SJHL041538_G1	207079	2486497142	83.281
HiSeq	E00364	HJLNLCCXX	1	SJALL041174_G1	189343	2396076510	79.022
HiSeq	E00364	H7NHNCCXX	8	SJWLM019702_G1	167508	4314003952	38.829
HiSeq	E00364	H7NHNCCXX	5	SJNBL019399_G1	214831	3370306980	63.742
HiSeq	E00364	H7NHNCCXX	4	SJGCT019226_G1	196583	2122069958	92.637
HiSeq	E00364	H7NHNCCXX	2	SJST019550_G1	67894	2242959542	30.27
HiSeq	E00364	H7NHNCCXX	7	SJWLM019632_G1	132622	3440350292	38.549
HiSeq	E00364	H7NHNCCXX	1	SJHIST019241_G1	187331	3583121194	52.282
HiSeq	E00364	HFYLYCCXX	5	SJEWS019217_G1	159179	9178052048	17.343
HiSeq	E00364	HFYLYCCXX	4	SJHL019275_G1	179015	6196091750	28.892
HiSeq	E00364	HFYLYCCXX	2	SJCNS019151_G1	355644	8621700906	41.25
HiSeq	E00364	HFYLYCCXX	8	SJHL019314_G1	241211	6464688690	37.312
HiSeq	E00364	HFYLYCCXX	6	SJALL018961_G1	317107	7106563186	44.622
HiSeq	E00364	HFYLYCCXX	1	SJALL019080_G1	679957	6913778356	98.348
HiSeq	E00364	HK5HKCCXX	8	SJNHL042740_G1	197099	4848561644	40.651
HiSeq	E00364	HK5HKCCXX	5	SJALL042665_G1	312911	4345786926	72.003
HiSeq	E00364	HK5HKCCXX	4	SJNHL042751_G1	173559	4244814336	40.887
HiSeq	E00364	HK5HKCCXX	3	SJAML042700_G1	18434	1642160436	11.225
HiSeq	E00364	HK5HKCCXX	2	SJGCT042718_G1	186624	4522786498	41.263
HiSeq	E00364	HK5HKCCXX	7	SJNHL042746_G1	119097	4764822298	24.995
HiSeq	E00364	HK5HKCCXX	6	SJAML042702_G1	269254	5265409098	51.136
HiSeq	E00364	HK5HKCCXX	1	SJCNS042709_G1	212529	3922908368	54.176
HiSeq	E00364	HFGW3CCXX	8	SJCA019119_G1	157363	5677897674	27.715
HiSeq	E00364	HFGW3CCXX	2	SJNBL019430_G1	169079	4521416660	37.395
HiSeq	E00364	HFGW3CCXX	1	SJNHL019493_G1	206855	4433667626	46.656
HiSeq	E00364	HHFFCCCXX	7	SJCA019193_G1	150158	9779673368	15.354
HiSeq	E00364	HHFFCCCXX	5	SJCNS019184_G1	182746	8460481190	21.6
HiSeq	E00364	HHFFCCCXX	6	SJNHL019447_G1	484773	8026248846	60.398
HiSeq	E00364	HHFFCCCXX	8	SJNBL019408_G1	299704	6482330174	46.234
HiSeq	E00364	HHFFCCCXX	2	SJALL019035_G1	181133	6520405618	27.779
HiSeq	E00364	HFG57CCXX	7	SJNBL018748_G1	448916	5719433232	78.49
HiSeq	E00364	HFG57CCXX	8	SJLM018725_G1	459157	5146204450	89.222
HiSeq	E00364	HFG57CCXX	2	SJNHL018764_G1	26136	1798927594	14.529
HiSeq	E00364	HFG57CCXX	1	SJALL018524_G1	306794	3636993388	84.354
HiSeq	E00364	HGFNKCCXX	7	SJNHL019444_G1	212369	14239689588	14.914
HiSeq	E00364	HGFNKCCXX	5	SJNHL019442_G1	189638	6418020136	29.548
HiSeq	E00364	HGFNKCCXX	6	SJHL019352_G1	252950	5738441066	44.08
HiSeq	E00364	HGFNKCCXX	8	SJWLM019640_G1	514870	14026216200	36.708
HiSeq	E00364	HGFNKCCXX	2	SJALL018941_G1	161326	8027202868	20.097
HiSeq	E00364	HK227CCXX	8	SJHL042726_G1	309607	7462296836	41.49
HiSeq	E00364	HK227CCXX	5	SJCNS042706_G1	96426	3424933128	28.154
HiSeq	E00364	HK227CCXX	3	SJALL042672_G1	152950	5464840140	27.988
HiSeq	E00364	HK227CCXX	2	SJHL042720_G1	108382	4713018318	22.996
HiSeq	E00364	HK227CCXX	7	SJALL042688_G1	337642	8663411132	38.973
HiSeq	E00364	HK227CCXX	1	SJALL042654_G1	249224	4355479278	57.221
HiSeq	E00364	HHGMWCCXX	8	SJALL040945_G1	597785	7877945708	75.881
HiSeq	E00364	HHGMWCCXX	5	SJALL041041_G1	178100	5115364914	34.817
HiSeq	E00364	HHGMWCCXX	3	SJALL041030_G1	421505	5113668482	82.427
HiSeq	E00364	HHGMWCCXX	2	SJALL040947_G1	101328	4998503022	20.272
HiSeq	E00364	HHGMWCCXX	7	SJALL041031_G1	181904	6933193644	26.237
HiSeq	E00364	HHGMWCCXX	6	SJWLM041025_G1	491455	6179521176	79.53
HiSeq	E00364	HHGMWCCXX	1	SJALL041026_G1	155885	5994835086	26.003
HiSeq	E00364	HJKKKCCXX	8	SJALL041231_G1	347110	4127495546	84.097
HiSeq	E00364	HJKKKCCXX	5	SJALL041201_G1	236847	4659646968	50.829
HiSeq	E00364	HJKKKCCXX	4	SJALL041391_G1	88928	4246920802	20.939
HiSeq	E00364	HJKKKCCXX	2	SJNBL041598_G1	124074	4883293836	25.408
HiSeq	E00364	HJKKKCCXX	7	SJCNS041488_G1	323558	5859672798	55.218
HiSeq	E00364	HJKKKCCXX	6	SJHL041540_G1	217091	4231950924	51.298
HiSeq	E00364	HF777CCXX	8	SJHL018672_G1	209120	7230977532	28.92
HiSeq	E00364	HF777CCXX	3	SJOS018813_G1	139690	2544928742	54.89
HiSeq	E00364	HF777CCXX	2	SJALL018526_G1	97806	3614252220	27.061
HiSeq	E00364	HF777CCXX	7	SJNHL018781_G1	164585	7801322532	21.097
HiSeq	E00364	HF777CCXX	6	SJSTS018867_G1	522817	7169488568	72.922
HiSeq	E00364	HF777CCXX	1	SJSTS018872_G1	202779	3010828872	67.35
HiSeq	E00364	HKHNKCCXX	8	SJNHL042733_G1	156144	6205665846	25.162
HiSeq	E00364	HKHNKCCXX	5	SJALL042679_G1	99384	4159540598	23.893
HiSeq	E00364	HKHNKCCXX	2	SJNHL042747_G1	91894	4648806846	19.767
HiSeq	E00364	HKHNKCCXX	6	SJNHL042739_G1	142495	4749096506	30.005
HiSeq	E00364	HKHNKCCXX	1	SJALL042662_G1	216526	3723915964	58.145
HiSeq	E00364	HJNL5CCXX	8	SJALL041364_G1	278391	7675019650	36.272
HiSeq	E00364	HJNL5CCXX	5	SJCNS041486_G1	326442	6387303556	51.108
HiSeq	E00364	HJNL5CCXX	4	SJNHL041627_G1	239909	6558193786	36.582
HiSeq	E00364	HJNL5CCXX	3	SJCNS041492_G1	625561	8889636166	70.37
HiSeq	E00364	HJNL5CCXX	7	SJALL041443_G1	299345	8610476436	34.765
HiSeq	E00364	HJNL5CCXX	6	SJNHL041622_G1	437460	8154688532	53.645
HiSeq	E00364	HJLWGCCXX	8	SJALL041347_G1	147299	4960807902	29.693
HiSeq	E00364	HJLWGCCXX	5	SJNBL041593_G1	92814	5090615080	18.232
HiSeq	E00364	HJLWGCCXX	4	SJHL041529_G1	172300	5631387352	30.596
HiSeq	E00364	HJLWGCCXX	2	SJCNS041497_G1	140338	7171697448	19.568
HiSeq	E00364	HJLWGCCXX	7	SJALL041423_G1	122539	4529248468	27.055
HiSeq	E00364	HJLWGCCXX	6	SJNHL041618_G1	185385	4958336442	37.389
HiSeq	E00364	HJNL7CCXX	8	SJRHB042500_G1	343708	4729830686	72.668
HiSeq	E00364	HJNL7CCXX	5	SJALL042498_G1	151323	6406867736	23.619
HiSeq	E00364	HJNL7CCXX	4	SJRHB042497_G1	182370	6042702910	30.18
HiSeq	E00364	HJNL7CCXX	3	SJRHB003948_G2	383725	4608470058	83.265
HiSeq	E00364	HJNL7CCXX	2	SJHL042615_G1	106780	4835855712	22.081
HiSeq	E00364	HJNL7CCXX	7	SJALL042545_G1	256288	8128403376	31.53
HiSeq	E00364	HJNL7CCXX	6	SJRHB042499_G1	328627	6369539544	51.594
HiSeq	E00364	HJNL7CCXX	1	SJEWS042614_G1	139927	4983602244	28.077
HiSeq	E00364	HJMFCCCXX	8	SJALL041331_G1	391795	8910709218	43.969
HiSeq	E00364	HJMFCCCXX	5	SJALL041413_G1	155308	4788920800	32.431
HiSeq	E00364	HJMFCCCXX	3	SJALL041392_G1	272293	5745323872	47.394
HiSeq	E00364	HJMFCCCXX	7	SJRHB046_G	480284	8250064540	58.216
HiSeq	E00364	HJMFCCCXX	6	SJALL041436_G1	307869	7685193344	40.06
HiSeq	E00364	HJMFCCCXX	1	SJALL041439_G1	301105	7014084588	42.929
HiSeq	E00364	HCGG3CCXX	8	SJALL019720_G1	706158	4775866134	147.86
HiSeq	E00364	HCGG3CCXX	4	SJALL019751_G1	483632	5118726482	94.483
HiSeq	E00364	HCGG3CCXX	3	SJHL019787_G1	421396	3850436028	109.441
HiSeq	E00364	HCGG3CCXX	2	SJACT019754_G1	321360	5628416356	57.096
HiSeq	E00364	HCGG3CCXX	7	SJHL019794_G1	430687	6579703118	65.457
HiSeq	E00364	HCGG3CCXX	6	SJCNS019766_G1	632380	6468227362	97.767
HiSeq	E00364	HCGG3CCXX	1	SJSTS019837_G1	460465	6787323244	67.842
HiSeq	E00364	HF7TMCCXX	7	SJNHL019491_G1	254615	5116738778	49.761
HiSeq	E00364	HF7TMCCXX	6	SJALL019038_G1	316091	5740369398	55.065
HiSeq	E00364	HF7TMCCXX	3	SJSTS019608_G1	328134	5175492490	63.402
HiSeq	E00364	HJMF2CCXX	8	SJHL042544_G1	136666	5308833588	25.743
HiSeq	E00364	HJMF2CCXX	5	SJCNS042496_G1	174040	7608992244	22.873
HiSeq	E00364	HJMF2CCXX	4	SJPGL042495_G1	230295	4757246206	48.409
HiSeq	E00364	HJMF2CCXX	3	SJCA042494_G1	119135	4207155122	28.317
HiSeq	E00364	HJMF2CCXX	2	SJCNS042493_G1	92510	5664169368	16.332
HiSeq	E00364	HJMF2CCXX	7	SJCNS042549_G1	110960	7392569392	15.01
HiSeq	E00364	HJMF2CCXX	6	SJCNS042548_G1	135108	6618832634	20.413
HiSeq	E00364	HJMF2CCXX	1	SJCNS042492_G1	130733	4193987324	31.172
HiSeq	E00364	HG3YTCCXX	8	SJHL019253_G1	593203	12694865802	46.728
HiSeq	E00364	HG3YTCCXX	5	SJOS019529_G1	619218	8605228414	71.958
HiSeq	E00364	HG3YTCCXX	4	SJCNS019157_G1	711232	7875972608	90.304
HiSeq	E00364	HG3YTCCXX	3	SJOS019507_G1	899748	6849316044	131.363
HiSeq	E00364	HG3YTCCXX	2	SJAML019109_G1	335481	5841943652	57.426
HiSeq	E00364	HG3YTCCXX	7	SJRB019560_G1	214593	6657443100	32.234
HiSeq	E00364	HG3YTCCXX	6	SJAML019110_G1	608306	10118169858	60.12
HiSeq	E00364	HG3YTCCXX	1	SJHIST019244_G1	426193	6351843700	67.098
HiSeq	E00364	HJLKHCCXX	8	SJALL041311_G1	397328	4532058030	87.671
HiSeq	E00364	HJLKHCCXX	5	SJALL041325_G1	277855	4084891698	68.02
HiSeq	E00364	HJLKHCCXX	4	SJAML041469_G1	71385	3344602544	21.343
HiSeq	E00364	HJLKHCCXX	3	SJALL041316_G1	397351	2851731560	139.337
HiSeq	E00364	HJLKHCCXX	2	SJRHB041690_G1	99117	3056498642	32.428
HiSeq	E00364	HJLKHCCXX	7	SJALL041456_G1	126303	4140500822	30.504
HiSeq	E00364	HJLKHCCXX	6	SJHL041545_G1	228593	3428688634	66.671
HiSeq	E00364	HG377CCXX	8	SJALL018972_G1	525121	8359490774	62.817
HiSeq	E00364	HG377CCXX	5	SJHL019336_G1	199319	7397710696	26.943
HiSeq	E00364	HG377CCXX	4	SJWLM019639_G1	560980	8211607140	68.315
HiSeq	E00364	HG377CCXX	3	SJOS019516_G1	799620	9130956078	87.572
HiSeq	E00364	HG377CCXX	2	SJLM019372_G1	103432	8005727054	12.92
HiSeq	E00364	HG377CCXX	7	SJALL018954_G1	717824	12358762222	58.082
HiSeq	E00364	HG377CCXX	6	SJHL019249_G1	321698	8770279524	36.68
HiSeq	E00364	HHGV2CCXX	8	SJRB019557_G1	400847	6411625726	62.519
HiSeq	E00364	HHGV2CCXX	5	SJWLM019690_G1	367369	8564176340	42.896
HiSeq	E00364	HHGV2CCXX	4	SJCNS019167_G1	210655	7973281346	26.42
HiSeq	E00364	HHGV2CCXX	3	SJALL018923_G1	289436	6972961892	41.508
HiSeq	E00364	HHGV2CCXX	2	SJWLM019680_G1	87159	6276054782	13.888
HiSeq	E00364	HHGV2CCXX	7	SJOS019543_G1	190764	7507448116	25.41
HiSeq	E00364	HHGV2CCXX	6	SJHL019309_G1	495122	7680723678	64.463
HiSeq	E00364	HHGV2CCXX	1	SJALL019015_G1	320284	6755594078	47.41
HiSeq	E00364	HMJFCCCXX	8	SJHL043941_G1	399404	7780401056	51.335
HiSeq	E00364	HMJFCCCXX	4	SJHL043966_G1	440923	6769379138	65.135
HiSeq	E00364	HMJFCCCXX	3	SJHL043904_G1	327065	5221682574	62.636
HiSeq	E00364	HMJFCCCXX	2	SJALL003422_G3	308524	5244802874	58.825
HiSeq	E00364	HMJFCCCXX	7	SJAML043970_G1	259056	8762120538	29.565
HiSeq	E00364	HMJFCCCXX	6	SJHL043933_G1	704547	8285930054	85.029
HiSeq	E00364	HMJFCCCXX	1	SJALL005426_G2	244134	4177340224	58.442
HiSeq	E00364	HJLLWCCXX	8	SJALL000003_G1	296934	4581007908	64.818
HiSeq	E00364	HJLLWCCXX	5	SJALL041036_G1	263126	3381466660	77.814
HiSeq	E00364	HJLLWCCXX	3	SJALL040954_G1	253402	3238869788	78.238
HiSeq	E00364	HJLLWCCXX	2	SJWLM017953_G2	163544	3536023492	46.251
HiSeq	E00364	HJLLWCCXX	7	SJALL040944_G1	349576	5975762438	58.499
HiSeq	E00364	HJLLWCCXX	6	SJALL041034_G1	325350	3944216364	82.488
HiSeq	E00364	HJLLWCCXX	1	SJCNS041002_G1	301389	3753838694	80.288
HiSeq	E00364	HJLWYCCXX	8	SJNBL041599_G1	112171	5353708996	20.952
HiSeq	E00364	HJLWYCCXX	5	SJHL041541_G1	103801	4429116824	23.436
HiSeq	E00364	HJLWYCCXX	4	SJALL041343_G1	80212	4486626032	17.878
HiSeq	E00364	HJLWYCCXX	3	SJALL041242_G1	100671	4217331024	23.871
HiSeq	E00364	HJLWYCCXX	2	SJHL041556_G1	63006	4574380610	13.774
HiSeq	E00364	HJLWYCCXX	7	SJALL041386_G1	105367	4671890768	22.553
HiSeq	E00364	HJLWYCCXX	6	SJHL041546_G1	114095	4142833754	27.54
HiSeq	E00364	HJLWYCCXX	1	SJALL041309_G1	112422	4476532322	25.114
HiSeq	E00364	HHFNGCCXX	7	SJWLM019662_G1	90115	7652654718	11.776
HiSeq	E00364	HHFNGCCXX	8	SJHL019349_G1	253067	5658106464	44.726
HiSeq	E00364	HHFNGCCXX	4	SJALL018973_G1	255345	8827617724	28.926
HiSeq	E00364	HHFNGCCXX	3	SJHL019342_G1	117952	7841525982	15.042
HiSeq	E00364	HHFNGCCXX	1	SJHL019305_G1	610686	8968879708	68.089
HiSeq	E00364	HF33HCCXX	7	SJALL018537_G1	368048	9362020870	39.313
HiSeq	E00364	HF33HCCXX	8	SJALL018410_G1	647067	9136680352	70.821
HiSeq	E00364	HF33HCCXX	2	SJCNS003708_G1	122875	6581510780	18.67
HiSeq	E00364	HF33HCCXX	6	SJALL018467_G1	585924	9660758304	60.65
HiSeq	E00364	HF33HCCXX	1	SJCNS001216_G1	333201	6530417982	51.023
HiSeq	E00364	HJCVJCCXX	8	SJHL019258_G1	296153	6397367284	46.293
HiSeq	E00364	HJCVJCCXX	5	SJALL019020_G1	106870	6124717242	17.449
HiSeq	E00364	HJCVJCCXX	4	SJCNS019133_G1	230822	9313642514	24.783
HiSeq	E00364	HJCVJCCXX	3	SJEWS019212_G1	62204	6679450106	9.313
HiSeq	E00364	HJCVJCCXX	2	SJALL018967_G1	63653	8907995224	7.146
HiSeq	E00364	HJCVJCCXX	7	SJHL019273_G1	168688	5383390118	31.335
HiSeq	E00364	HJCVJCCXX	6	SJNHL019455_G1	200709	5920943462	33.898
HiSeq	E00364	HJCVJCCXX	1	SJALL019054_G1	87847	7692380232	11.42
HiSeq	E00364	HJMC3CCXX	7	SJALL041033_G1	219851	4649353100	47.286
HiSeq	E00364	HJMC3CCXX	5	SJNHL040952_G1	144459	4570819010	31.605
HiSeq	E00364	HJMC3CCXX	6	SJWLM040965_G1	136442	4819885512	28.308
HiSeq	E00364	HJMC3CCXX	8	SJALL041027_G1	242147	4424874600	54.724
HiSeq	E00364	HJMC3CCXX	1	SJNBL017915_G2	138583	2853189206	48.571
HiSeq	HISEQ01	H73VFADXX	2	SRR2887156	9988	797425928	12.525
HiSeq	HISEQ01	H73VFADXX	2	SRR2887155	9983	773453350	12.907
HiSeq	HISEQ01	H73VFADXX	2	SRR2887158	13565	1090935950	12.434
HiSeq	HISEQ01	H73VFADXX	2	SRR2887157	10337	824510486	12.537
HiSeq	HISEQ01	H73VFADXX	1	SRR2887156	10513	797561502	13.181
HiSeq	HISEQ01	H73VFADXX	1	SRR2887155	10277	772250396	13.308
HiSeq	HISEQ01	H73VFADXX	1	SRR2887158	14674	1088163154	13.485
HiSeq	HISEQ01	H73VFADXX	1	SRR2887157	11093	824005728	13.462
HiSeq	HISEQ01	C345RACXX	8	SRR2887174	1804	268919408	6.708
HiSeq	HISEQ01	C345RACXX	8	SRR2887189	760	139984250	5.429
HiSeq	HISEQ01	C345RACXX	8	SRR2887173	628	119961866	5.235
HiSeq	HISEQ01	C345RACXX	8	SRR2887191	529	97001772	5.454
HiSeq	HISEQ01	C345RACXX	8	SRR2887172	1248	204461998	6.104
HiSeq	HISEQ01	C345RACXX	8	SRR2887164	1555	228879024	6.794
HiSeq	HISEQ01	C345RACXX	8	SRR2887165	770	136611800	5.636
HiSeq	HISEQ01	C345RACXX	8	SRR2887170	1225	208774166	5.868
HiSeq	HISEQ01	C345RACXX	8	SRR2887190	1622	261446684	6.204
HiSeq	HISEQ01	C345RACXX	8	SRR2887171	480	94683522	5.07
HiSeq	HISEQ01	C345RACXX	8	SRR2887175	1065	177972822	5.984
HiSeq	HISEQ01	C345RACXX	8	SRR2887169	653	117880078	5.54
HiSeq	HISEQ01	C345RACXX	8	SRR2887168	1600	253231612	6.318
HiSeq	HISEQ01	C345RACXX	8	SRR2887166	1254	206533440	6.072
HiSeq	HISEQ01	C345RACXX	8	SRR2887167	523	98971434	5.284
HiSeq	HISEQ01	C345RACXX	5	SRR2887174	1708	264505116	6.457
HiSeq	HISEQ01	C345RACXX	5	SRR2887189	840	137771984	6.097
HiSeq	HISEQ01	C345RACXX	5	SRR2887173	684	117854120	5.804
HiSeq	HISEQ01	C345RACXX	5	SRR2887191	538	95532630	5.632
HiSeq	HISEQ01	C345RACXX	5	SRR2887172	1221	201775314	6.051
HiSeq	HISEQ01	C345RACXX	5	SRR2887164	1494	225087346	6.637
HiSeq	HISEQ01	C345RACXX	5	SRR2887165	842	134426974	6.264
HiSeq	HISEQ01	C345RACXX	5	SRR2887170	1278	204640436	6.245
HiSeq	HISEQ01	C345RACXX	5	SRR2887190	1633	257493470	6.342
HiSeq	HISEQ01	C345RACXX	5	SRR2887171	491	92926624	5.284
HiSeq	HISEQ01	C345RACXX	5	SRR2887175	1004	174811494	5.743
HiSeq	HISEQ01	C345RACXX	5	SRR2887169	603	115819136	5.206
HiSeq	HISEQ01	C345RACXX	5	SRR2887168	1522	249251856	6.106
HiSeq	HISEQ01	C345RACXX	5	SRR2887166	1247	203211092	6.136
HiSeq	HISEQ01	C345RACXX	5	SRR2887167	510	97557692	5.228
HiSeq	HISEQ01	C345RACXX	4	SRR2887187	2768	163542424	16.925
HiSeq	HISEQ01	C345RACXX	4	SRR2887194	7304	394496336	18.515
HiSeq	HISEQ01	C345RACXX	4	SRR2887197	2339	139374046	16.782
HiSeq	HISEQ01	C345RACXX	4	SRR2887192	6129	344081794	17.813
HiSeq	HISEQ01	C345RACXX	4	SRR2887184	4887	278510634	17.547
HiSeq	HISEQ01	C345RACXX	4	SRR2887183	2520	149768100	16.826
HiSeq	HISEQ01	C345RACXX	4	SRR2887196	4820	265412006	18.16
HiSeq	HISEQ01	C345RACXX	4	SRR2887188	6511	356395674	18.269
HiSeq	HISEQ01	C345RACXX	4	SRR2887182	5102	286109434	17.832
HiSeq	HISEQ01	C345RACXX	4	SRR2887193	2497	152260824	16.399
HiSeq	HISEQ01	C345RACXX	4	SRR2887195	2113	122299402	17.277
HiSeq	HISEQ01	C345RACXX	4	SRR2887185	2021	123339304	16.386
HiSeq	HISEQ01	C345RACXX	4	SRR2887186	6713	365030198	18.39
HiSeq	HISEQ01	C345RACXX	3	SRR2887187	3584	163778044	21.883
HiSeq	HISEQ01	C345RACXX	3	SRR2887194	9157	395107372	23.176
HiSeq	HISEQ01	C345RACXX	3	SRR2887197	2910	139460484	20.866
HiSeq	HISEQ01	C345RACXX	3	SRR2887192	7819	343937672	22.734
HiSeq	HISEQ01	C345RACXX	3	SRR2887184	6301	279085848	22.577
HiSeq	HISEQ01	C345RACXX	3	SRR2887183	3238	149978064	21.59
HiSeq	HISEQ01	C345RACXX	3	SRR2887196	6127	265803174	23.051
HiSeq	HISEQ01	C345RACXX	3	SRR2887188	8208	356691376	23.011
HiSeq	HISEQ01	C345RACXX	3	SRR2887182	6340	286407136	22.136
HiSeq	HISEQ01	C345RACXX	3	SRR2887193	3185	151982678	20.956
HiSeq	HISEQ01	C345RACXX	3	SRR2887195	2795	122585164	22.8
HiSeq	HISEQ01	C345RACXX	3	SRR2887185	2525	123599576	20.429
HiSeq	HISEQ01	C345RACXX	3	SRR2887186	8738	365205416	23.926
HiSeq	HISEQ01	C345RACXX	2	SRR2887187	2783	163013794	17.072
HiSeq	HISEQ01	C345RACXX	2	SRR2887194	6754	394212894	17.133
HiSeq	HISEQ01	C345RACXX	2	SRR2887197	2270	139273174	16.299
HiSeq	HISEQ01	C345RACXX	2	SRR2887192	6008	345001832	17.414
HiSeq	HISEQ01	C345RACXX	2	SRR2887184	4806	278213216	17.275
HiSeq	HISEQ01	C345RACXX	2	SRR2887183	2481	149781758	16.564
HiSeq	HISEQ01	C345RACXX	2	SRR2887196	4534	266396960	17.02
HiSeq	HISEQ01	C345RACXX	2	SRR2887188	6108	356556930	17.131
HiSeq	HISEQ01	C345RACXX	2	SRR2887182	5042	285481284	17.661
HiSeq	HISEQ01	C345RACXX	2	SRR2887193	2436	152212242	16.004
HiSeq	HISEQ01	C345RACXX	2	SRR2887195	2073	122102092	16.978
HiSeq	HISEQ01	C345RACXX	2	SRR2887185	1991	123720234	16.093
HiSeq	HISEQ01	C345RACXX	2	SRR2887186	6242	363816822	17.157
HiSeq	HISEQ01	C345RACXX	7	SRR2887174	2162	269574492	8.02
HiSeq	HISEQ01	C345RACXX	7	SRR2887189	1032	140331404	7.354
HiSeq	HISEQ01	C345RACXX	7	SRR2887173	936	120237254	7.785
HiSeq	HISEQ01	C345RACXX	7	SRR2887191	655	97396512	6.725
HiSeq	HISEQ01	C345RACXX	7	SRR2887172	1540	204647948	7.525
HiSeq	HISEQ01	C345RACXX	7	SRR2887164	1797	229774340	7.821
HiSeq	HISEQ01	C345RACXX	7	SRR2887165	1005	137077954	7.332
HiSeq	HISEQ01	C345RACXX	7	SRR2887170	1546	208812138	7.404
HiSeq	HISEQ01	C345RACXX	7	SRR2887190	1993	262213580	7.601
HiSeq	HISEQ01	C345RACXX	7	SRR2887171	609	94743056	6.428
HiSeq	HISEQ01	C345RACXX	7	SRR2887175	1330	178679254	7.444
HiSeq	HISEQ01	C345RACXX	7	SRR2887169	790	118154528	6.686
HiSeq	HISEQ01	C345RACXX	7	SRR2887168	2008	254104646	7.902
HiSeq	HISEQ01	C345RACXX	7	SRR2887166	1544	207171222	7.453
HiSeq	HISEQ01	C345RACXX	7	SRR2887167	622	99147054	6.274
HiSeq	HISEQ01	C345RACXX	6	SRR2887174	1782	270474334	6.588
HiSeq	HISEQ01	C345RACXX	6	SRR2887189	840	140463208	5.98
HiSeq	HISEQ01	C345RACXX	6	SRR2887173	753	120642428	6.242
HiSeq	HISEQ01	C345RACXX	6	SRR2887191	512	97656006	5.243
HiSeq	HISEQ01	C345RACXX	6	SRR2887172	1285	205586572	6.25
HiSeq	HISEQ01	C345RACXX	6	SRR2887164	1641	229802690	7.141
HiSeq	HISEQ01	C345RACXX	6	SRR2887165	828	137416350	6.025
HiSeq	HISEQ01	C345RACXX	6	SRR2887170	1324	209646968	6.315
HiSeq	HISEQ01	C345RACXX	6	SRR2887190	1780	263009208	6.768
HiSeq	HISEQ01	C345RACXX	6	SRR2887171	519	95237640	5.45
HiSeq	HISEQ01	C345RACXX	6	SRR2887175	1098	178753588	6.143
HiSeq	HISEQ01	C345RACXX	6	SRR2887169	672	118685066	5.662
HiSeq	HISEQ01	C345RACXX	6	SRR2887168	1665	254264022	6.548
HiSeq	HISEQ01	C345RACXX	6	SRR2887166	1315	207649552	6.333
HiSeq	HISEQ01	C345RACXX	6	SRR2887167	535	99624672	5.37
HiSeq	HISEQ01	C345RACXX	1	SRR2887187	2156	163498766	13.187
HiSeq	HISEQ01	C345RACXX	1	SRR2887194	5460	394204896	13.851
HiSeq	HISEQ01	C345RACXX	1	SRR2887197	1630	139014380	11.725
HiSeq	HISEQ01	C345RACXX	1	SRR2887192	4502	344432270	13.071
HiSeq	HISEQ01	C345RACXX	1	SRR2887184	3732	278580972	13.396
HiSeq	HISEQ01	C345RACXX	1	SRR2887183	1957	149886820	13.057
HiSeq	HISEQ01	C345RACXX	1	SRR2887196	3632	265601640	13.675
HiSeq	HISEQ01	C345RACXX	1	SRR2887188	4814	356156606	13.517
HiSeq	HISEQ01	C345RACXX	1	SRR2887182	3853	285915190	13.476
HiSeq	HISEQ01	C345RACXX	1	SRR2887193	1910	152064024	12.56
HiSeq	HISEQ01	C345RACXX	1	SRR2887195	1661	122525304	13.556
HiSeq	HISEQ01	C345RACXX	1	SRR2887185	1581	123488106	12.803
HiSeq	HISEQ01	C345RACXX	1	SRR2887186	4869	363848604	13.382
HiSeq	HISEQ01	H7B5MADXX	2	SRR2887162	2499	1260892064	1.982
HiSeq	HISEQ01	H7B5MADXX	2	SRR2887160	2197	1082042784	2.03
HiSeq	HISEQ01	H7B5MADXX	2	SRR2887159	2256	1220321954	1.849
HiSeq	HISEQ01	H7B5MADXX	2	SRR2887163	1036	585902666	1.768
HiSeq	HISEQ01	H7B5MADXX	2	SRR2887161	893	562104566	1.589
HiSeq	HISEQ01	H7B5MADXX	1	SRR2887162	7874	1229269996	6.405
HiSeq	HISEQ01	H7B5MADXX	1	SRR2887160	7069	1053190770	6.712
HiSeq	HISEQ01	H7B5MADXX	1	SRR2887159	7445	1191568944	6.248
HiSeq	HISEQ01	H7B5MADXX	1	SRR2887163	3648	573656514	6.359
HiSeq	HISEQ01	H7B5MADXX	1	SRR2887161	3165	546869046	5.787
HiSeq	HISEQ01	H7J8CADXX	1	SRR2887156	788	381497756	2.066
HiSeq	HISEQ01	H7J8CADXX	1	SRR2887155	792	371730812	2.131
HiSeq	HISEQ01	H7J8CADXX	1	SRR2887158	1033	518909194	1.991
HiSeq	HWI-D00104	C2F76ACXX	5	SRR2061910	427	496771842	0.86
HiSeq	HWI-D00104	C2F76ACXX	5	SRR2061911	306	511303162	0.598
HiSeq	HWI-D00104	C2F76ACXX	5	SRR2061909	621	642614754	0.966
HiSeq	HWI-D00104	C2F76ACXX	4	SRR2061893	402	487145240	0.825
HiSeq	HWI-D00104	C2F76ACXX	4	SRR2061892	257	424276020	0.606
HiSeq	HWI-D00104	C2F76ACXX	4	SRR2061891	229	454514030	0.504
HiSeq	E00247	HK27JCCXX	7	SJHL042024_G1	255421	4332732848	58.951
HiSeq	E00247	HK27JCCXX	5	SJALL041847_G1	256943	4138382646	62.088
HiSeq	E00247	HK27JCCXX	6	SJCNS041926_G1	275318	6029232082	45.664
HiSeq	E00247	HK27JCCXX	3	SJHL042043_G1	377189	4161173070	90.645
HiSeq	E00247	HK27JCCXX	8	SJCNS041955_G1	279997	4448783568	62.938
HiSeq	E00247	HKHLLCCXX	7	SJALL042652_G1	122321	5535947940	22.096
HiSeq	E00247	HKHLLCCXX	5	SJALL042669_G1	146788	4805357542	30.547
HiSeq	E00247	HKHLLCCXX	6	SJNHL042749_G1	148449	7019620414	21.148
HiSeq	E00247	HKHLLCCXX	8	SJALL042658_G1	562958	12407680192	45.372
HiSeq	E00247	HKHLLCCXX	1	SJALL042668_G1	170540	3648250336	46.746
HiSeq	E00247	HJNKMCCXX	2	SJRB041665_G1	145246	9124467572	15.918
HiSeq	E00247	HJNKMCCXX	6	SJALL041296_G1	384644	7435651272	51.73
HiSeq	E00247	HJNKMCCXX	3	SJALL041288_G1	707966	7943171456	89.129
[truncated: 3,269 more rows]
