# Supplementary material for: SequencErr: measuring and suppressing sequencer errors in next-generation sequencing data
Source: Genome Biol. 2021 Jan 25;22:37. doi: 10.1186/s13059-020-02254-2 (PMC7829059; doi:10.1186/s13059-020-02254-2)
Supplement: Supplementary file 7 — Additional file 7: Supplementary Table S6. Flow cell-level sequencer error rate. [file 13059_2020_2254_MOESM7_ESM.xlsx]

## Sheet: Table S6
Table S6. Flow cell-level sequencer error rate. Listed are flow cell identifier (column C), sequencer (column B), platform (column A), number of mismatches (column D), total overlapped base pairs (column E), and sequencer error rate (column F, per million). Related to Fig. 2a.
Platform	Sequencer	Flow cell	# mismatch	# total	Seqeuncer error rate (per million)	Outlier
HiSeq	9VCT8Q1	C3UHKACXX	144364	13607239496	10.6094
HiSeq	D00264	C588GANXX	57043	2190404626	26.0422
HiSeq	D00264	C5E39ANXX	15741052	1033833238	15225.9	outlier flow cell
HiSeq	D00307	C8TTFANXX	98727	33028144684	2.9892
HiSeq	D2SV54V1	HH3JCBCXX	309	109081890	2.8327
HiSeq	D3B4KKQ1	C3YEMACXX	44635	2124681808	21.0079
HiSeq	D3B4KKQ1	C6172ACXX	27994	2251884890	12.4314
HiSeq	D3B4KKQ1	H73LWADXX	2944	229548612	12.8252
HiSeq	D8LSZMS1	C7K35ACXX	190008	18626020756	10.2012
HiSeq	D8QQ46V1	C3YRAACXX	31755	4192243336	7.5747
HiSeq	D9437NS1	C7R8PACXX	57079	24976969862	2.2853
HiSeq	DB9GZKS1	C49BCACXX	332661	49075285832	6.7786
HiSeq	DCNW5DQ1	h8vckadxx	6876	2226571626	3.0882
HiSeq	DGL8WZQ1	C6WBCACXX	388481	23470501950	16.5519
HiSeq	E00224	H7F22CCXX	1220447	15864637070	76.9288
HiSeq	E00224	H7F35CCXX	721430	17078091932	42.243
HiSeq	E00224	H7G2VCCXX	2070549	19429242056	106.569	marginally outlier flow cell
HiSeq	E00224	H7G33CCXX	1764330	27898557738	63.2409
HiSeq	E00224	HCGGCCCXX	693058	15681159664	44.1969
HiSeq	E00224	HCGGKCCXX	112516	3208877920	35.064
HiSeq	E00224	HCGGMCCXX	912825	17216664150	53.0199
HiSeq	E00224	HCGJCCCXX	1036936	14361970762	72.2001
HiSeq	E00224	HCGNHCCXX	555747	18233211856	30.4799
HiSeq	E00224	HCGNVCCXX	122972	7035211450	17.4795
HiSeq	E00224	HCGTTCCXX	593292	17482718764	33.9359
HiSeq	E00224	HCGVCCCXX	1090128	18458854980	59.0572
HiSeq	E00224	HCYHCCCXX	170385	5235401154	32.5448
HiSeq	E00224	HF5LLCCXX	2181771	23824525758	91.5767
HiSeq	E00224	HF5W7CCXX	2584173	35965537950	71.8514
HiSeq	E00224	HF5YVCCXX	1657175	18410316690	90.0134
HiSeq	E00224	HF7MFCCXX	453921	29976793176	15.1424
HiSeq	E00224	HFCVVCCXX	1045507	16922678864	61.7814
HiSeq	E00224	HFGM2CCXX	1572927	38390318666	40.972
HiSeq	E00224	HFGNJCCXX	4265091	35259710254	120.962	marginally outlier flow cell
HiSeq	E00224	HFYCCCCXX	2749536	32128553130	85.5792
HiSeq	E00224	HFYCFCCXX	1954312	30869218292	63.3094
HiSeq	E00224	HFYHYCCXX	1579701	18485323718	85.457
HiSeq	E00224	HGCCGCCXX	2163124	28950031926	74.7192
HiSeq	E00224	HGGCMCCXX	66964	7639205890	8.7658
HiSeq	E00224	HHGNHCCXX	4189411	51063407090	82.0433
HiSeq	E00224	HJ327CCXX	1843473	33172779638	55.5719
HiSeq	E00224	HJG37CCXX	3523724	39966138990	88.1677
HiSeq	E00224	HJHH5CCXX	675306	13142766996	51.3823
HiSeq	E00224	HJJ5FCCXX	1399858	35039973058	39.9503
HiSeq	E00224	HJJ5GCCXX	1341894	27509675326	48.779
HiSeq	E00224	HJKKWCCXX	2403902	40103702282	59.9421
HiSeq	E00224	HJKMJCCXX	1042604	30739092116	33.9179
HiSeq	E00224	HJLLNCCXX	574392	14797190914	38.8176
HiSeq	E00224	HJLW3CCXX	3239396	46655124152	69.4328
HiSeq	E00224	HJLWHCCXX	3648895	33280766040	109.64	marginally outlier flow cell
HiSeq	E00224	HJM32CCXX	240229	1992080026	120.592	marginally outlier flow cell
HiSeq	E00224	HJMKLCCXX	419215	10576767996	39.6355
HiSeq	E00224	HJML7CCXX	1311910	25656322910	51.134
HiSeq	E00224	HJNGHCCXX	491673	18472099988	26.6171
HiSeq	E00224	HJNJYCCXX	117378	5216497126	22.5013
HiSeq	E00224	HJT7TCCXX	249292	7308155406	34.1115
HiSeq	E00224	HJTCYCCXX	1757736	30367639008	57.8819
HiSeq	E00224	HJVMLCCXX	406194	4779497212	84.9868
HiSeq	E00224	HJWN7CCXX	1695162	38980471462	43.4875
HiSeq	E00224	HK7W2CCXX	161820	9293368198	17.4124
HiSeq	E00224	HLJKJCCXX	1436513	11566949496	124.191	marginally outlier flow cell
HiSeq	E00224	HLKK5CCXX	89467	3687535778	24.262
HiSeq	E00224	HNJTWCCXX	1732373	14901268424	116.257	marginally outlier flow cell
HiSeq	E00224	HNKGJCCXX	2523323	49155175932	51.3338
HiSeq	E00224	HNM27CCXX	1363343	31125465872	43.8015
HiSeq	E00247	H35KWCCXX	4279337	33494069802	127.764	marginally outlier flow cell
HiSeq	E00247	H37CGCCXX	3508289	33967210058	103.285	marginally outlier flow cell
HiSeq	E00247	H7C5VCCXX	1623598	13979670026	116.14	marginally outlier flow cell
HiSeq	E00247	H7G3FCCXX	1946372	16959161558	114.768	marginally outlier flow cell
HiSeq	E00247	H7NFNCCXX	1763758	39312765516	44.8648
HiSeq	E00247	HCGTKCCXX	2312626	28090205634	82.3286
HiSeq	E00247	HCGTVCCXX	525579	16341333144	32.1626
HiSeq	E00247	HCGTYCCXX	1944791	17769063676	109.448	marginally outlier flow cell
HiSeq	E00247	HCY33CCXX	508633	15871014552	32.0479
HiSeq	E00247	HF5LJCCXX	1870091	30510109180	61.2941
HiSeq	E00247	HF5NTCCXX	705292	7896479498	89.3173
HiSeq	E00247	HFCTLCCXX	3452079	53262769912	64.8122
HiSeq	E00247	HFH2MCCXX	781983	21395391590	36.5491
HiSeq	E00247	HFYLLCCXX	172071	2993270716	57.4859
HiSeq	E00247	HGC5LCCXX	460934	10310232026	44.7065
HiSeq	E00247	HGFWJCCXX	338388	11773474960	28.7416
HiSeq	E00247	HGN5CCCXX	1007791	25209623410	39.9764
HiSeq	E00247	HHHJLCCXX	752050	19129523352	39.3136
HiSeq	E00247	HJHH2CCXX	203899	4554155052	44.7721
HiSeq	E00247	HJLLMCCXX	224164	8709656116	25.7374
HiSeq	E00247	HJLLTCCXX	626115	18327737394	34.1622
HiSeq	E00247	HJLV7CCXX	1479916	39304865738	37.6522
HiSeq	E00247	HJLYHCCXX	874438	11894938678	73.5135
HiSeq	E00247	HJM5JCCXX	2382423	40402143046	58.9677
HiSeq	E00247	HJM5TCCXX	1818746	55158887834	32.9729
HiSeq	E00247	HJMFMCCXX	81246	7227227992	11.2417
HiSeq	E00247	HJMYHCCXX	1140934	14885569924	76.647
HiSeq	E00247	HJNGJCCXX	455798	14603318986	31.2119
HiSeq	E00247	HJNKMCCXX	1586949	32171622898	49.3276
HiSeq	E00247	HJTF3CCXX	1337690	37285021862	35.8774
HiSeq	E00247	HJWK7CCXX	2581860	37642358538	68.5892
HiSeq	E00247	HJWKKCCXX	537623	21623533212	24.8629
HiSeq	E00247	HJWLWCCXX	448323	10219487244	43.8694
HiSeq	E00247	HJYLYCCXX	165049	10095855420	16.3482
HiSeq	E00247	HK223CCXX	405214	10841605526	37.3758
HiSeq	E00247	HK25FCCXX	491175	25157010006	19.5244
HiSeq	E00247	HK27JCCXX	1444868	23110304214	62.5205
HiSeq	E00247	HK2MHCCXX	957876	31215097016	30.6863
HiSeq	E00247	HK3YHCCXX	241850	6441120632	37.5478
HiSeq	E00247	HK5CYCCXX	1207112	16504217586	73.1396
HiSeq	E00247	HKHLLCCXX	1151056	33416856424	34.4454
HiSeq	E00247	HMNT2CCXX	92112	1313060180	70.1506
HiSeq	E00247	HMVW3CCXX	561609	8029472182	69.9435
HiSeq	E00247	HMWFWCCXX	1586937	21948208182	72.3037
HiSeq	E00247	HMWKFCCXX	946814	16016177280	59.1161
HiSeq	E00247	HNL2TCCXX	222482	2752103430	80.8407
HiSeq	E00292	HMNCFCCXX	612606	35644283290	17.1867
HiSeq	E00316	HCGCGCCXX	381729	8032672496	47.522
HiSeq	E00316	HCGH7CCXX	107745	3692882308	29.1764
HiSeq	E00316	HCGHCCCXX	899413	19432545504	46.2838
HiSeq	E00316	HCGNFCCXX	2907899	29413541190	98.8626
HiSeq	E00316	HCGV7CCXX	1235437	24264750934	50.9149
HiSeq	E00316	HF5LGCCXX	395231	12696631354	31.1288
HiSeq	E00316	HF5LMCCXX	318938	5372038892	59.37
HiSeq	E00316	HF5MJCCXX	551324	13839239332	39.8377
HiSeq	E00316	HF5YGCCXX	842416	19865869652	42.4052
HiSeq	E00316	HF7LVCCXX	675091	26327586586	25.642
HiSeq	E00316	HFGN3CCXX	741126	16396891140	45.1992
HiSeq	E00316	HFYF2CCXX	2204902	43935972088	50.1844
HiSeq	E00316	HG2MCCCXX	1717478	55678302174	30.8465
HiSeq	E00316	HGC2WCCXX	1180346	20088422524	58.7575
HiSeq	E00316	HGN33CCXX	1193334	24280639732	49.1476
HiSeq	E00316	HHFNNCCXX	1212771	34387791086	35.2675
HiSeq	E00316	HHHCLCCXX	568102	18603214242	30.5378
HiSeq	E00316	HHJJCCCXX	486141	14021550368	34.671
HiSeq	E00316	HJ2WMCCXX	1009576	21787170574	46.3381
HiSeq	E00316	HJ32FCCXX	2614882	44588787538	58.6444
HiSeq	E00316	HJHV3CCXX	495978	19097764142	25.9705
HiSeq	E00316	HJJG2CCXX	407648	12198335456	33.4183
HiSeq	E00316	HJJTGCCXX	398829	9150747790	43.5843
HiSeq	E00316	HJKMHCCXX	1272814	29717266212	42.8308
HiSeq	E00316	HJKV5CCXX	1267612	27520113672	46.0613
HiSeq	E00316	HJLHVCCXX	1614224	40700388792	39.6611
HiSeq	E00316	HJLKGCCXX	436816	18909032174	23.1009
HiSeq	E00316	HJLKJCCXX	1088725	28977524034	37.5714
HiSeq	E00316	HJLLGCCXX	894127	18501571138	48.3271
HiSeq	E00316	HJLVKCCXX	345848	10444262522	33.1137
HiSeq	E00316	HJMCVCCXX	2260184	50224978130	45.0012
HiSeq	E00316	HJMVLCCXX	1842591	39443781134	46.7144
HiSeq	E00316	HJMVTCCXX	96070	6472595810	14.8426
HiSeq	E00316	HJN3TCCXX	1891963	39132279430	48.3479
HiSeq	E00316	HJW5MCCXX	415710	5454426236	76.2152
HiSeq	E00316	HJYN5CCXX	679665	15158268506	44.8379
HiSeq	E00316	HJYVVCCXX	222883	8573140944	25.9978
HiSeq	E00316	HK225CCXX	2364745	50036928456	47.26
HiSeq	E00316	HK2F5CCXX	1289772	22441436430	57.4728
HiSeq	E00316	HK2FMCCXX	725195	20782153636	34.8951
HiSeq	E00316	HK2KLCCXX	1045151	24943720410	41.9004
HiSeq	E00316	HK3NNCCXX	646374	11630637116	55.5751
HiSeq	E00316	HK5HCCCXX	741804	30575229322	24.2616
HiSeq	E00316	HK7WKCCXX	607104	18718496780	32.4334
HiSeq	E00316	HKWL3CCXX	405848	11650290432	34.8359
HiSeq	E00316	HMTVLCCXX	853752	14904559952	57.2813
HiSeq	E00316	HMTWKCCXX	770829	17649220216	43.675
HiSeq	E00316	HMWKKCCXX	353149	7333069662	48.1584
HiSeq	E00316	HNJKWCCXX	905567	23747471750	38.1332
HiSeq	E00316	HNKY2CCXX	1908644	50892033450	37.5038
HiSeq	E00332	H7N7WCCXX	21440279	19161774172	1118.91	outlier sequencer
HiSeq	E00332	H7NCJCCXX	18960149	15368967674	1233.66	outlier sequencer
HiSeq	E00332	HCGHTCCXX	6800392	9850943932	690.329	outlier sequencer
HiSeq	E00332	HCGMKCCXX	1303344	3386952738	384.813	outlier sequencer
HiSeq	E00332	HCGMVCCXX	10831033	17359456486	623.927	outlier sequencer
HiSeq	E00332	HCGMWCCXX	10984583	14735858656	745.432	outlier sequencer
HiSeq	E00332	HF5MMCCXX	39797690	32003015666	1243.56	outlier sequencer
HiSeq	E00332	HF5MTCCXX	25326837	21252929432	1191.69	outlier sequencer
HiSeq	E00332	HF5MYCCXX	25319242	15280851472	1656.93	outlier sequencer
HiSeq	E00332	HF73LCCXX	38347903	30827370918	1243.96	outlier sequencer
HiSeq	E00332	HF73TCCXX	77287438	60467983782	1278.15	outlier sequencer
HiSeq	E00332	HFCWCCCXX	49767078	37837573196	1315.28	outlier sequencer
HiSeq	E00332	HFG32CCXX	9490058	9229606474	1028.22	outlier sequencer
HiSeq	E00332	HFGTFCCXX	31475418	28364263164	1109.69	outlier sequencer
HiSeq	E00332	HFGVJCCXX	33066911	32382729202	1021.13	outlier sequencer
HiSeq	E00332	HFH5JCCXX	20704147	24708920430	837.922	outlier sequencer
HiSeq	E00332	HFYMHCCXX	71238587	55224851390	1289.97	outlier sequencer
HiSeq	E00332	HG2GVCCXX	37422814	39912269236	937.627	outlier sequencer
HiSeq	E00332	HGFM5CCXX	10456901	11861444532	881.587	outlier sequencer
HiSeq	E00332	HGGHFCCXX	15511798	24274323024	639.021	outlier sequencer
HiSeq	E00332	HGGLGCCXX	20032805	23768056080	842.846	outlier sequencer
HiSeq	E00332	HGGTWCCXX	15986653	47729787530	334.941	outlier sequencer
HiSeq	E00332	HGH73CCXX	61097044	72257137600	845.55	outlier sequencer
HiSeq	E00332	HGMWFCCXX	24825397	33525483642	740.493	outlier sequencer
HiSeq	E00332	HHFW7CCXX	14616206	30709587160	475.949	outlier sequencer
HiSeq	E00332	HHGK7CCXX	26714098	40438862316	660.605	outlier sequencer
HiSeq	E00332	HHHLKCCXX	17764611	55038677980	322.766	outlier sequencer
HiSeq	E00332	HHJYYCCXX	40333914	54071830034	745.932	outlier sequencer
HiSeq	E00332	HJ7Y5CCXX	11684641	27662209330	422.404	outlier sequencer
HiSeq	E00332	HJHH7CCXX	16883466	43775245656	385.685	outlier sequencer
HiSeq	E00332	HJHM5CCXX	24564762	42525281102	577.651	outlier sequencer
HiSeq	E00332	HJLGMCCXX	5850934	18747402062	312.093	outlier sequencer
HiSeq	E00332	HJLT2CCXX	1204367	2087504004	576.941	outlier sequencer
HiSeq	E00332	HJLVMCCXX	19037178	34829858398	546.576	outlier sequencer
HiSeq	E00332	HJLW2CCXX	60963869	48147272668	1266.2	outlier sequencer
HiSeq	E00332	HJM53CCXX	12328495	26812947500	459.796	outlier sequencer
HiSeq	E00332	HJMCKCCXX	22188996	41115055206	539.681	outlier sequencer
HiSeq	E00332	HJMF5CCXX	14417674	46884924288	307.512	outlier sequencer
HiSeq	E00332	HJMFWCCXX	6554169	8481178864	772.79	outlier sequencer
HiSeq	E00332	HJMG2CCXX	20739485	21915510952	946.338	outlier sequencer
HiSeq	E00332	HJN5GCCXX	3817280	12592307874	303.144	outlier sequencer
HiSeq	E00332	HJNN7CCXX	14507458	15272651874	949.898	outlier sequencer
HiSeq	E00332	HJVYCCCXX	14564803	20005262742	728.049	outlier sequencer
HiSeq	E00332	HJYNFCCXX	29697747	58784203950	505.199	outlier sequencer
HiSeq	E00332	HK22NCCXX	9727323	8894676614	1093.61	outlier sequencer
HiSeq	E00332	HK2K3CCXX	44587910	44941223102	992.138	outlier sequencer
HiSeq	E00332	HNJWNCCXX	1713821	2396694246	715.077	outlier sequencer
HiSeq	E00364	H7NFJCCXX	763840	17611147558	43.3725
HiSeq	E00364	H7NHNCCXX	966769	19072811918	50.6883
HiSeq	E00364	HCGG3CCXX	3456078	39208698724	88.1457
HiSeq	E00364	HCGGGCCXX	476630	9349531390	50.979
HiSeq	E00364	HCY5TCCXX	571248	7851400274	72.7575
HiSeq	E00364	HF33HCCXX	2057115	41271388288	49.8436
HiSeq	E00364	HF5KVCCXX	1167450	30176719410	38.6871
HiSeq	E00364	HF5LNCCXX	1181695	20885830318	56.5788
HiSeq	E00364	HF5LWCCXX	714711	26093694584	27.3902
HiSeq	E00364	HF777CCXX	1336797	31371798466	42.6114
HiSeq	E00364	HF7TMCCXX	898840	16032600666	56.0633
HiSeq	E00364	HFFW2CCXX	487564	6476417784	75.283
HiSeq	E00364	HFG57CCXX	1241003	16301558664	76.1279
HiSeq	E00364	HFGVFCCXX	522603	7758585662	67.358
HiSeq	E00364	HFGW3CCXX	533297	14632981960	36.4449
HiSeq	E00364	HFGWNCCXX	408229	6572732180	62.1095
HiSeq	E00364	HFYLYCCXX	1932113	44480874936	43.4369
HiSeq	E00364	HG377CCXX	3227994	62234533488	51.8682
HiSeq	E00364	HG3YTCCXX	4407974	64994783178	67.8204
HiSeq	E00364	HGFNKCCXX	1331153	48449569858	27.475
HiSeq	E00364	HHFFCCCXX	1298514	39269139196	33.067
HiSeq	E00364	HHFNGCCXX	1327165	38948784596	34.0746
HiSeq	E00364	HHGLGCCXX	2123957	48970648798	43.372
HiSeq	E00364	HHGMWCCXX	2127962	42213032032	50.4101
HiSeq	E00364	HHGV2CCXX	2361636	58141865958	40.6185
HiSeq	E00364	HHHMNCCXX	1930045	55869803466	34.5454
HiSeq	E00364	HJ37NCCXX	2485832	54012084018	46.0236
HiSeq	E00364	HJCVJCCXX	1216946	56419886182	21.5695
HiSeq	E00364	HJKKKCCXX	1337608	28008980874	47.7564
HiSeq	E00364	HJLKFCCXX	1662670	31902628946	52.117
HiSeq	E00364	HJLKHCCXX	1597932	25438971930	62.8143
HiSeq	E00364	HJLLWCCXX	1953321	28411185344	68.7518
HiSeq	E00364	HJLNLCCXX	1214366	11965373034	101.49	marginally outlier flow cell
HiSeq	E00364	HJLWGCCXX	860675	32342092692	26.6116
HiSeq	E00364	HJLWYCCXX	791745	36352420330	21.7797
HiSeq	E00364	HJM3TCCXX	1897112	47063752858	40.3094
HiSeq	E00364	HJMC3CCXX	881482	21318121428	41.349
HiSeq	E00364	HJMF2CCXX	1129447	45751785878	24.6864
HiSeq	E00364	HJMFCCCXX	1908654	42394296362	45.0215
HiSeq	E00364	HJN3LCCXX	2833494	62399872758	45.4087
HiSeq	E00364	HJNL5CCXX	2207108	46275318126	47.6951
HiSeq	E00364	HJNL7CCXX	1892748	46105272266	41.0527
HiSeq	E00364	HJW2WCCXX	1031575	35902254458	28.7329
HiSeq	E00364	HK227CCXX	1254231	34083978832	36.7983
HiSeq	E00364	HK27NCCXX	833264	41390414380	20.1318
HiSeq	E00364	HK2FJCCXX	1466209	31611743114	46.3818
HiSeq	E00364	HK5HKCCXX	1489507	33557249604	44.387
HiSeq	E00364	HKHNKCCXX	706443	23487025760	30.078
HiSeq	E00364	HLKT7CCXX	408995	7100353018	57.6021
HiSeq	E00364	HMGNLCCXX	1246222	15751449346	79.1179
HiSeq	E00364	HMJFCCCXX	2683653	46241656458	58.0354
HiSeq	E00364	HMVCKCCXX	171272	8360511822	20.4858
HiSeq	E00431	HMT37CCXX	1687245	34218965880	49.3073
HiSeq	E00438	HKHLJCCXX	112837	3434788536	32.8512
HiSeq	E00438	HMJGCCCXX	1987947	18143812464	109.566	marginally outlier flow cell
HiSeq	E00438	HMKMMCCXX	570795	7979303254	71.5344
HiSeq	E00438	HMMMKCCXX	1035822	14193692166	72.9776
HiSeq	E00438	HMMN2CCXX	1442615	17940187396	80.4125
HiSeq	E00438	HMNHGCCXX	2670934	26298277102	101.563	marginally outlier flow cell
HiSeq	E00438	HMNNGCCXX	1452254	18748942934	77.4579
HiSeq	E00438	HMVKYCCXX	1089126	17205718072	63.3002
HiSeq	E00438	HNK35CCXX	2070622	32662095838	63.3953
HiSeq	E00438	HNK5JCCXX	175845	1996323110	88.0844
HiSeq	E00438	HNKCCCCXX	3730586	55190388794	67.5948
HiSeq	E00438	HNLJ7CCXX	1603255	22802809682	70.3095
HiSeq	E00438	HWJL5CCXX	313341	3805611454	82.3366
HiSeq	GWZHISEQ02	C5YVPACXX	96570	7935802142	12.1689
HiSeq	GWZHISEQ02	H337JBCXX	10325	2488449308	4.1492
HiSeq	HISEQ-MFG	HYLCKADXX	17820	2966354192	6.0074
HiSeq	HISEQ01	C345RACXX	289385	23002199836	12.5808
HiSeq	HISEQ01	H73VFADXX	90430	6968306494	12.9773
HiSeq	HISEQ01	H7B5MADXX	38082	9305819304	4.0923
HiSeq	HISEQ01	H7J8CADXX	2613	1272137762	2.054
HiSeq	HISEQ294	CCFEUANXX	663286	46433026342	14.2848
HiSeq	HISEQ	D230MACXX	673362	7240272766	93.0023
HiSeq	HS001	H9EV1ADXX	85923	10047222174	8.5519
HiSeq	HS001	H9EVCADXX	127033	5180865462	24.5196
HiSeq	HSQ-700848	C3MPLACXX	12291	468321666	26.2448
HiSeq	HTKZQN1	C0TFRACXX	10038	810795396	12.3804
HiSeq	HW-ST994	C0R72ACXX	2818	252996230	11.1385
HiSeq	HW-ST994	D07DJACXX	4959	134454818	36.8823
HiSeq	HWI-1KL117	C20LMACXX	82121	4519873266	18.1689
HiSeq	HWI-1KL117	C4KTLACXX	6832	1978391860	3.4533
HiSeq	HWI-1KL117	D239DACXX	15898	2559984324	6.2102
HiSeq	HWI-1KL175	C34DLACXX	193534	6633101170	29.177
HiSeq	HWI-1KL175	D1J4WACXX	13280	407419350	32.5954
HiSeq	HWI-7001312	C3VDYACXX	89503	4169609780	21.4656
HiSeq	HWI-7001352	H5MNCADXX	112877	9853578550	11.4554
HiSeq	HWI-7001352	hh2ggbcxx	4431	781003146	5.6735
HiSeq	HWI-7001352	hh3jlbcxx	221515	19765220280	11.2073
HiSeq	HWI-C00135	C4JWVACXX	4572	247941626	18.4398
HiSeq	HWI-C00135	C4L98ACXX	1262	166355240	7.5862
HiSeq	HWI-C00135	C5EWHACXX	6543	328350168	19.9269
HiSeq	HWI-C00135	C5GGAACXX	2902	454922984	6.3791
HiSeq	HWI-D00104	C2F76ACXX	2242	3016625048	0.7432
HiSeq	HWI-D00105	C3HM9ACXX	6760	760900604	8.8842
HiSeq	HWI-D00264	C5DT1ANXX	174499	23083526956	7.5595
HiSeq	HWI-D00264	C6VRAANXX	1295	220724946	5.867
HiSeq	HWI-D00271	C3T5LACXX	319907	3604522404	88.7516
HiSeq	HWI-D00273	C313JACXX	15395	1380012494	11.1557
HiSeq	HWI-D00294	CAJ3TANXX	1598840	52677616442	30.3514
HiSeq	HWI-D00479	C5MG9ANXX	227098	26145616622	8.6859
HiSeq	HWI-D00479	C5MRAANXX	39044	5025299894	7.7695
HiSeq	HWI-D00479	C6ENKANXX	175231	50883994482	3.4437
HiSeq	HWI-D00479	C6EP3ANXX	131122	11307193190	11.5963
HiSeq	HWI-D00550	C5U6CANXX	419994	30440317050	13.7973
HiSeq	HWI-D00550	C626GANXX	1487846	71134677580	20.9159
HiSeq	HWI-D00550	C8ER0ANXX	288890	5971767048	48.376
HiSeq	HWI-D00550	C8G7VANXX	716777	39740900142	18.0363
HiSeq	HWI-D00550	C8GN1ANXX	1407232	46684367680	30.1435
HiSeq	HWI-D00550	C9C4TANXX	1481049	75332631880	19.6601
HiSeq	HWI-D00574	C4PDWANXX	25501	5194896760	4.9089
HiSeq	HWI-D00574	C4R13ANXX	49660	7895182464	6.2899
HiSeq	HWI-D00574	C6KMUANXX	364225	29871782454	12.1929
HiSeq	HWI-D00574	C9F1UANXX	113613	6615680900	17.1733
HiSeq	HWI-D00574	CAKYPANXX	87106	9650212292	9.0263
HiSeq	HWI-D00595	C5LW2ANXX	14226	6871195328	2.0704
HiSeq	HWI-D00599	c5n1danxx	2949	528788994	5.5769
HiSeq	HWI-D00673	CA5T6ANXX	52300	15276347134	3.4236
HiSeq	HWI-D00709	C6UHRANXX	16	55277088	0.2895
HiSeq	HWI-D00779	CA2U3ANXX	67885	16092880608	4.2183
HiSeq	HWI-ST1023	C0J93ACXX	112430	3575140176	31.4477
HiSeq	HWI-ST1023	C0TB6ACXX	9877	2017604120	4.8954
HiSeq	HWI-ST1023	C1DCAACXX	10190	1558504624	6.5383
HiSeq	HWI-ST1023	C1V8LACXX	78623	2388070124	32.9232
HiSeq	HWI-ST1023	D0GCHACXX	3821	1324172824	2.8856
HiSeq	HWI-ST1023	H0E2CADXX	163	89694946	1.8173
HiSeq	HWI-ST1023	H13MJADXX	308	88145340	3.4942
HiSeq	HWI-ST1148	C1M1TACXX	17477	2619621488	6.6716
HiSeq	HWI-ST1148	C2JANACXX	45769	3234969182	14.1482
HiSeq	HWI-ST1148	C4B6FACXX	10577	694479206	15.2301
HiSeq	HWI-ST1148	C5BRWACXX	2185	586116538	3.7279
HiSeq	HWI-ST1148	D1UFTACXX	173233	6447569110	26.868
HiSeq	HWI-ST1148	D27A7ACXX	554530	7605468606	72.912
HiSeq	HWI-ST1148	H0YEEADXX	40003	3618311902	11.0557
HiSeq	HWI-ST1148	H0YEFADXX	170915	3878494320	44.0674
HiSeq	HWI-ST1148	H7RFFADXX	24691	711558700	34.6999
HiSeq	HWI-ST1148	H8E8JADXX	31196	1153273774	27.05
HiSeq	HWI-ST1148	H8E8VADXX	35602	1483045658	24.006
HiSeq	HWI-ST1148	HA6AEADXX	16317	484464104	33.6805
HiSeq	HWI-ST1148	d1d2dacxx	137418	7899858004	17.395
HiSeq	HWI-ST1178	C0EKJACXX	3563	259421438	13.7344
HiSeq	HWI-ST1178	D0C3VACXX	4520	249017784	18.1513
HiSeq	HWI-ST1178	D0NK5ACXX	230626	5902150700	39.0749
HiSeq	HWI-ST1201	C1L4WACXX	26960	1456505264	18.5101
HiSeq	HWI-ST1201	C1MWFACXX	8045	2979694846	2.6999
HiSeq	HWI-ST1201	D13MMACXX	16221	315987332	51.3343
HiSeq	HWI-ST1201	D14JWACXX	103112	4796142978	21.4989
HiSeq	HWI-ST1202	C0RCUACXX	22473	678910246	33.1016
HiSeq	HWI-ST1202	D13UCACXX	126	16197840	7.7788
HiSeq	HWI-ST1207	D0YGJACXX	2893	320157756	9.0362
HiSeq	HWI-ST1215	C0R7FACXX	4174	426353516	9.79
HiSeq	HWI-ST1215	C1C4DACXX	3126	122191336	25.5828
HiSeq	HWI-ST1215	C2A1HACXX	42624	3006148636	14.1789
HiSeq	HWI-ST1215	C3HMBACXX	21373	1541049772	13.8691
HiSeq	HWI-ST1215	D0VJEACXX	1164	141340446	8.2354
HiSeq	HWI-ST1217	C3V0MACXX	90579	7897587076	11.4692
HiSeq	HWI-ST1217	C3VDGACXX	55314	3603879618	15.3485
HiSeq	HWI-ST1217	D1B84ACXX	885	25979248	34.0657
HiSeq	HWI-ST1217	D23EFACXX	8687	530744492	16.3676
HiSeq	HWI-ST1218	C0R9WACXX	1421	35817390	39.6735
HiSeq	HWI-ST1218	D1BK0ACXX	319	17190230	18.5571
HiSeq	HWI-ST1221	C0TUDACXX	1866	78181066	23.8677
HiSeq	HWI-ST1221	D275RACXX	2471	778290132	3.1749
HiSeq	HWI-ST1246	D23UUACXX	815629	29088998240	28.0391
HiSeq	HWI-ST1246	H0C83ADXX	29306	4891573342	5.9911
HiSeq	HWI-ST1299	C3VDRACXX	99669	14000131928	7.1191
HiSeq	HWI-ST1299	C6CRDACXX	17140	1989242066	8.6163
HiSeq	HWI-ST1339	C3NGJACXX	519566	74753024930	6.9504
HiSeq	HWI-ST1378	D2HBHACXX	118376	17722300034	6.6795
HiSeq	HWI-ST1390	C1DG1ACXX	13558	490878542	27.6199
HiSeq	HWI-ST1390	C1JPEACXX	1347	188173454	7.1583
HiSeq	HWI-ST1398	C26EMACXX	209768	17765456428	11.8076
HiSeq	HWI-ST1398	C2MC2ACXX	307610	4213278734	73.0096
HiSeq	HWI-ST337R	C0J0YACXX	80985	2516189866	32.1856
HiSeq	HWI-ST337R	D1AMWACXX	13280	1257651526	10.5594
HiSeq	HWI-ST337R	D1D2HACXX	72072	3511636332	20.5238
HiSeq	HWI-ST337R	D1TV6ACXX	227289	2465620930	92.1833
HiSeq	HWI-ST365	D28C8ACXX	4186	4012608106	1.0432
HiSeq	HWI-ST478	C22HFACXX	94368	5990949170	15.7518
HiSeq	HWI-ST478	C22L6ACXX	19608	3356474586	5.8418
HiSeq	HWI-ST552	C7BEEACXX	11837	246801670	47.9616
HiSeq	HWI-ST552	C8NEWACXX	92588	5426017726	17.0637
HiSeq	HWI-ST552	HK2L5BCXX	10562	2818383876	3.7475
HiSeq	HWI-ST561R	C3TRMACXX	7257	529754038	13.6988
HiSeq	HWI-ST561R	C3UNDACXX	26854	1377873190	19.4895
HiSeq	HWI-ST561R	D0TJKACXX	101310	820139630	123.528	marginally outlier flow cell
HiSeq	HWI-ST561R	d1ma9acxx	156141	5272660130	29.6133
HiSeq	HWI-ST661	C0A4NACXX	108753	2452992294	44.3348
HiSeq	HWI-ST661	C0A63ACXX	100297	2852355266	35.1629
HiSeq	HWI-ST661	D08WHACXX	31466	1894196118	16.6118
HiSeq	HWI-ST699	C8D87ACXX	323	197693124	1.6338
HiSeq	HWI-ST7001002R	C5W42ACXX	548111	34126803982	16.061
HiSeq	HWI-ST7001002R	H8G1DADXX	686	481811140	1.4238
HiSeq	HWI-ST700660	C88TTACXX	1157	375190378	3.0838
HiSeq	HWI-ST700660	C8D1WACXX	1848	558547518	3.3086
HiSeq	HWI-ST731	C7T2CACXX	2889	3310819508	0.8726
HiSeq	HWI-ST740	C5F00ACXX	11037	9446700118	1.1683
HiSeq	HWI-ST754	d2cg2acxx	6533	163745544	39.8973
HiSeq	HWI-ST797	C2627ACXX	12409	1411116286	8.7937
HiSeq	HWI-ST835	C0H2WACXX	17322	2541421036	6.8159
HiSeq	HWI-ST835	C243WACXX	14518	1973700842	7.3557
HiSeq	HWI-ST835	D24AFACXX	13553	1192880038	11.3616
HiSeq	HWI-ST865	C04P3ACXX	13889	166440514	83.4472
HiSeq	HWI-ST865	C06JUACXX	16139	839963450	19.2139
HiSeq	HWI-ST892	C06P7ACXX	8713	115529528	75.4179
HiSeq	HWI-ST892	C0D20ACXX	547	45411318	12.0455
HiSeq	HWI-ST908R	C33UDACXX	330193	3067800986	107.632	marginally outlier flow cell
HiSeq	HWI-ST908R	C34Y4ACXX	688789	26997073652	25.5135
HiSeq	HWI-ST908R	D27H5ACXX	150309	13624794952	11.032
HiSeq	HWI-ST958	D061KACXX	5951	142174582	41.857
HiSeq	HWI-ST972	C190HACXX	21994	1923713064	11.4331
HiSeq	HWI-ST977	C0T75ACXX	10948	1275734912	8.5817
HiSeq	HWI-ST977	C21M7ACXX	17777	752477038	23.6246
HiSeq	HWI-ST977	C239YACXX	7971	943482510	8.4485
HiSeq	HWI-ST977	C27C5ACXX	4126	755544238	5.461
HiSeq	HWI-ST996	D10MWACXX	326	40743150	8.0013
HiSeq	K00114	H37WVBBXX	19865	820515134	24.2104
HiSeq	K00133	H33Y7BBXX	7362	2352414760	3.1296
HiSeq	K00133	H353GBBXX	298809	4408473626	67.7806
HiSeq	K00141	HCFKJBBXX	264273	50723690474	5.2101
HiSeq	K00261	h75ncbbxx	26406	2995729998	8.8145
HiSeq	K00268	H7YYVBBXX	81899	8692955516	9.4213
HiSeq	K00335	H33GYBBXY	241908	16374449848	14.7735
HiSeq	MG00HS05	C35D4ACXX	91700	5477051728	16.7426
HiSeq	MG00HS05	C5YPMACXX	208985	8310305904	25.1477
HiSeq	MG00HS08	C69CFACXX	751211	10613291612	70.7802
HiSeq	MG00HS09	C59FVACXX	32002	8638080052	3.7048
HiSeq	MG00HS09	C5JG4ACXX	14458	2158224638	6.699
HiSeq	MG00HS10	C69AVACXX	264919	30777983212	8.6074
HiSeq	MG00HS11	C6561ACXX	320147	7649318836	41.853
HiSeq	MG00HS11	C69GAACXX	139615	8692960526	16.0607
HiSeq	MG00HS12	C33U8ACXX	69332	6168426364	11.2398
HiSeq	MG00HS12	C3W1GACXX	288120	6430137554	44.8078
HiSeq	MG00HS12	H7YWCBCXY	62815	890555304	70.5346
HiSeq	MG00HS12	HCHKHBCXY	76986	914935084	84.1437
HiSeq	MG00HS12	HHCVJBCXY	101726	1902591038	53.4671
HiSeq	MG00HS12	HHF27BCXY	79299	1900838018	41.7179
HiSeq	MG00HS12	HTCM7BCXY	45875	1425493002	32.1818
HiSeq	MG00HS12	HTCTGBCXY	53858	1471768592	36.5941
HiSeq	MG00HS12	HTGWFBCXY	44366	1035645708	42.839
HiSeq	MG00HS12	HTH2TBCXY	43342	1015532664	42.6791
HiSeq	MG00HS13	C3WCRACXX	107165	6214243084	17.2451
HiSeq	MG00HS13	HMKYNBCXY	31319	1431841042	21.8732
HiSeq	MG00HS13	HMMGWBCXY	61189	1402488638	43.6289
HiSeq	MG00HS13	HYTC3ADXX	13508	673801220	20.0475
HiSeq	MG00HS14	C69EUACXX	73152	4336630246	16.8684
HiSeq	MG00HS15	HCCJ3BCXY	516313	8295926294	62.2369
HiSeq	MG00HS15	HCFL2BCXY	40366	829292198	48.6752
HiSeq	MG00HS15	HFTTVBCXY	6935	730100694	9.4987
HiSeq	MG00HS15	HG5VFBCXY	3688	702012700	5.2535
HiSeq	MG00HS15	HLKGFBCXY	267814	3841418640	69.7175
HiSeq	MG00HS15	HMLVLBCXY	4126	120378822	34.2751
HiSeq	MG00HS15	HMMTHBCXY	6363	121677410	52.294
HiSeq	MG00HS15	HWMM7BCXX	75517	4923888386	15.3369
HiSeq	MG00HS15	HWMMJBCXX	66772	4921496758	13.5674
HiSeq	MG00HS16	HCCTVBCXY	66687	2508504692	26.5844
HiSeq	MG00HS16	HFVYNBCXY	8253	1216810030	6.7825
HiSeq	MG00HS17	C59GLACXX	22375	15363824430	1.4563
HiSeq	MG00HS17	HH5KTBCXY	94586	1856904814	50.9375
HiSeq	MG00HS17	HHGLCBCXY	133108	1884301618	70.6405
HiSeq	MG00HS17	HYTGTADXX	28051	4176793552	6.7159
HiSeq	MG00HS19	C7G7PANXX	47784	8199022850	5.828
HiSeq	MG00HS19	C7G84ANXX	27861	10179618760	2.7369
HiSeq	MG00HS19	CBC8GANXX	14274	3798219986	3.7581
HiSeq	MG00HS19	HWMMTBCXX	171417	4810128444	35.6367
HiSeq	MG00HS19	HWMT5BCXX	162668	9832883694	16.5433
HiSeq	MG00HS19	HWMTMBCXX	44146	5071825950	8.7042
HiSeq	MG00HS20	C6KPEANXX	9011	2155761882	4.18
HiSeq	MG00HS20	C71J7ANXX	17560	9315060308	1.8851
HiSeq	MG00HS20	C71P0ANXX	31448	13633614838	2.3067
HiSeq	MG00HS20	C735FANXX	124263	40571333504	3.0628
HiSeq	MG00HS20	CA97FANXX	83227	27597301046	3.0158
HiSeq	MG00HS20	HYLG5ADXX	7729	2125045084	3.6371
HiSeq	MG00HS20	HYMJ3ADXX	6580	1693622946	3.8852
HiSeq	SN1055	C8DD3ACXX	56108	3479707134	16.1243
HiSeq	SN1055	C9VCPACXX	769864	49908128604	15.4256
HiSeq	ST-E00272	H7C53CCXX	1824177	33012457978	55.2572
HiSeq	ST-E00272	HC5HHCCXX	67545	3564312062	18.9504
HiSeq	ST-E00272	HCFYWCCXX	800382	32127667242	24.9125
HiSeq	ST-E00272	HCGCVCCXX	144311	11686820804	12.3482
HiSeq	ST-E00272	HCGHHCCXX	1445186	31333274404	46.123
HiSeq	ST-E00272	HCGKTCCXX	165012	7923010014	20.8269
HiSeq	ST-E00272	HCGN3CCXX	1247991	38056696536	32.7929
HiSeq	ST-E00272	HCYH7CCXX	510598	7508438992	68.0032
HiSeq	ST-E00272	HCYHHCCXX	542681	24467059142	22.1801
HiSeq	ST-E00272	HF5LFCCXX	868596	9795051410	88.677
HiSeq	ST-E00272	HF5LKCCXX	328103	8614029274	38.0894
HiSeq	ST-E00272	HF5LTCCXX	2351394	59325605120	39.6354
HiSeq	ST-E00272	HF773CCXX	1557321	70646222122	22.0439
HiSeq	ST-E00272	HF77FCCXX	418348	35950967254	11.6366
HiSeq	ST-E00272	HFCTTCCXX	777158	32492415568	23.9181
HiSeq	ST-E00272	HFFJWCCXX	410960	16612933006	24.7374
HiSeq	ST-E00272	HFG5CCCXX	246132	14303257666	17.2081
HiSeq	ST-E00272	HFGTHCCXX	119320	7599033660	15.702
HiSeq	ST-E00272	HFGVVCCXX	837479	13853646778	60.4519
HiSeq	ST-E00272	HFYHTCCXX	1085314	34937975490	31.064
HiSeq	ST-E00272	HG2JNCCXX	905773	28118445060	32.2128
HiSeq	ST-E00272	HG2LVCCXX	1622437	64865495734	25.0123
HiSeq	ST-E00272	HG2MFCCXX	561110	9875120326	56.8206
HiSeq	ST-E00272	HG72CCCXX	1258770	29608999038	42.5131
HiSeq	ST-E00272	HHKMVCCXX	1585176	28195726342	56.2204
HiSeq	ST-E00272	HJH3NCCXX	1239904	19177732240	64.6533
HiSeq	ST-E00272	HJHFLCCXX	713854	20416877982	34.9639
HiSeq	ST-E00272	HJJYCCCXX	149957	7835584246	19.1379
HiSeq	ST-E00272	HJK57CCXX	1960645	36974313184	53.0272
HiSeq	ST-E00272	HJKH7CCXX	1834654	34761210066	52.7788
HiSeq	ST-E00272	HJLK5CCXX	1237691	29531942120	41.9102
HiSeq	ST-E00272	HJLYKCCXX	294603	7315342018	40.2719
HiSeq	ST-E00272	HJM3VCCXX	1425811	38348554548	37.1803
HiSeq	ST-E00272	HJML3CCXX	1526773	26611560074	57.3725
HiSeq	ST-E00272	HJMN2CCXX	1660339	34037340124	48.7799
HiSeq	ST-E00272	HJT7YCCXX	2182390	37389078510	58.3697
HiSeq	ST-E00272	HJVWFCCXX	186992	5163015976	36.2176
HiSeq	ST-E00272	HJYMWCCXX	41386	2068323970	20.0094
HiSeq	ST-E00272	HK22VCCXX	619422	26484243442	23.3883
HiSeq	ST-E00272	HK2G7CCXX	269725	14532056798	18.5607
HiSeq	ST-E00272	HMJF7CCXX	737724	23247798556	31.7331
HiSeq	ST-E00272	HNJKNCCXX	555170	16890560636	32.8687
HiSeq	ST-E00272	HNK7WCCXX	757758	20860676058	36.3247
HiSeq	ST-E00272	HVFHGCCXX	18701	1019171256	18.3492
HiSeq	ST-E00273	H7NCGCCXX	627011	21223351330	29.5434
HiSeq	ST-E00273	H7NCMCCXX	857200	22823576118	37.5577
HiSeq	ST-E00273	H7NCYCCXX	456329	18965964570	24.0604
HiSeq	ST-E00273	H7NJ5CCXX	443854	17519411640	25.335
HiSeq	ST-E00273	HCG7GCCXX	1519991	48721198968	31.1977
HiSeq	ST-E00273	HCGCFCCXX	781392	21487660612	36.3647
HiSeq	ST-E00273	HCGFTCCXX	236521	5536134262	42.7231
HiSeq	ST-E00273	HCGGFCCXX	182845	19759485570	9.2535
HiSeq	ST-E00273	HCGGWCCXX	809891	26921896128	30.083
HiSeq	ST-E00273	HCGJFCCXX	528907	20411060608	25.9128
HiSeq	ST-E00273	HCY5WCCXX	706118	22073965478	31.9887
HiSeq	ST-E00273	HCYFYCCXX	1442370	39718113292	36.3152
HiSeq	ST-E00273	HFF5NCCXX	510971	11771629414	43.407
HiSeq	ST-E00273	HFYGYCCXX	4001076	74704899114	53.5584
HiSeq	ST-E00273	HFYLMCCXX	1347023	37332271124	36.082
HiSeq	ST-E00273	HG2MHCCXX	3101350	103370960000	30.0021
HiSeq	ST-E00273	HG2V5CCXX	679839	13536822150	50.2215
HiSeq	ST-E00273	HGCH7CCXX	1357644	45446998590	29.8731
HiSeq	ST-E00273	HGGJNCCXX	2122653	62599496134	33.9085
HiSeq	ST-E00273	HGH7GCCXX	1705435	53437547010	31.9145
HiSeq	ST-E00273	HHFCFCCXX	995572	28939183204	34.4022
HiSeq	ST-E00273	HHJJFCCXX	1989302	41651778100	47.7603
HiSeq	ST-E00273	HHKHFCCXX	675178	22331619088	30.2342
HiSeq	ST-E00273	HJ2NNCCXX	1039920	37777780380	27.5273
HiSeq	ST-E00273	HJC5HCCXX	719042	23055618426	31.1873
HiSeq	ST-E00273	HJJ3NCCXX	848364	27568252362	30.7732
HiSeq	ST-E00273	HJJVLCCXX	851699	32420848898	26.2701
HiSeq	ST-E00273	HJKM3CCXX	943468	26623482542	35.4374
HiSeq	ST-E00273	HJLK2CCXX	1461241	41236149832	35.4359
HiSeq	ST-E00273	HJLNKCCXX	1429550	44104180482	32.413
HiSeq	ST-E00273	HJLVTCCXX	56514	4242804864	13.32
HiSeq	ST-E00273	HJM3JCCXX	786700	29611295462	26.5676
HiSeq	ST-E00273	HJM5HCCXX	186965	4637617326	40.3149
HiSeq	ST-E00273	HJMC2CCXX	973206	27262544242	35.6975
HiSeq	ST-E00273	HJMCFCCXX	1789802	39476870892	45.338
HiSeq	ST-E00273	HJMCHCCXX	1464002	41724914830	35.087
HiSeq	ST-E00273	HJMCWCCXX	1207963	38575943856	31.3139
HiSeq	ST-E00273	HJMF7CCXX	1226567	39356891108	31.1652
HiSeq	ST-E00273	HJMVWCCXX	1347912	40890462886	32.964
HiSeq	ST-E00273	HJNG7CCXX	1345336	52437471022	25.656
HiSeq	ST-E00273	HJNMCCCXX	1265273	54509683246	23.2119
HiSeq	ST-E00273	HJTCCCCXX	902723	23434864748	38.5205
HiSeq	ST-E00273	HJW5CCCXX	1527435	37645787872	40.5739
HiSeq	ST-E00273	HJYVLCCXX	2349152	51112700472	45.9602
HiSeq	ST-E00273	HK23CCCXX	1396020	34186952316	40.8349
HiSeq	ST-E00273	HK2FNCCXX	1242495	27325797542	45.4697
HiSeq	ST-E00273	HK2KTCCXX	1043157	30305493180	34.4214
HiSeq	ST-E00273	HK2LJCCXX	596660	24549037772	24.3048
HiSeq	ST-E00273	HNJJKCCXX	179856	3251381056	55.3168
HiSeq	ST-E00314	H77WTCCXX	2300145	28551227146	80.562
HiSeq	ST-E00314	H7C3HCCXX	1550546	17516845160	88.5174
HiSeq	ST-E00314	H7C57CCXX	739005	23208185920	31.8424
HiSeq	ST-E00314	H7FY7CCXX	3137823	36585288384	85.7673
HiSeq	ST-E00314	H7G3GCCXX	1743764	13051826130	133.603	marginally outlier flow cell
HiSeq	ST-E00314	HCG7LCCXX	888142	13613342642	65.2406
HiSeq	ST-E00314	HCGLKCCXX	169519	6493170074	26.1073
HiSeq	ST-E00314	HCGMGCCXX	1866388	26600308380	70.1641
HiSeq	ST-E00314	HCGV5CCXX	1337069	25200036746	53.0582
HiSeq	ST-E00314	HCYCHCCXX	556809	16969562192	32.8122
HiSeq	ST-E00314	HF5WHCCXX	260767	7262170992	35.9076
HiSeq	ST-E00314	HF7LMCCXX	525389	12874516898	40.8084
HiSeq	ST-E00314	HFH57CCXX	920386	35036135044	26.2696
HiSeq	ST-E00314	HFH5HCCXX	167042	13020166722	12.8295
HiSeq	ST-E00314	HFY7TCCXX	681517	26491071954	25.7263
HiSeq	ST-E00314	HFYC2CCXX	282156	10947524718	25.7735
HiSeq	ST-E00314	HG2H5CCXX	185005	16285465136	11.3601
HiSeq	ST-E00314	HG2LMCCXX	789844	28433976286	27.7782
HiSeq	ST-E00314	HGC2NCCXX	530057	16984865280	31.2076
HiSeq	ST-E00314	HGC7JCCXX	1202273	34285278658	35.0667
HiSeq	ST-E00314	HGCK7CCXX	631585	21216566184	29.7685
HiSeq	ST-E00314	HGFLVCCXX	2056683	41892721798	49.094
HiSeq	ST-E00314	HHG3CCCXX	1146860	33895464050	33.8352
HiSeq	ST-E00314	HHGJ5CCXX	1088850	44123707636	24.6772
HiSeq	ST-E00314	HHVGMCCXX	415580	12802721014	32.4603
HiSeq	ST-E00314	HJCVMCCXX	484612	23459206440	20.6576
HiSeq	ST-E00314	HJJWCCCXX	2121168	44045985232	48.158
HiSeq	ST-E00314	HJKMCCCXX	1851661	45605380908	40.6018
HiSeq	ST-E00314	HJLKLCCXX	2136479	62176135738	34.3617
HiSeq	ST-E00314	HJLNCCCXX	737435	28126446748	26.2186
HiSeq	ST-E00314	HJLV3CCXX	351991	7347997148	47.903
HiSeq	ST-E00314	HJLY2CCXX	160096	4334015788	36.9394
HiSeq	ST-E00314	HJM5GCCXX	605899	7978821460	75.9384
HiSeq	ST-E00314	HJM7WCCXX	545052	13055529980	41.7487
HiSeq	ST-E00314	HJMVJCCXX	228043	16596033936	13.7408
HiSeq	ST-E00314	HJMW5CCXX	1163822	37769514116	30.8138
HiSeq	ST-E00314	HJNHMCCXX	215741	9921465962	21.7449
HiSeq	ST-E00314	HJNL2CCXX	775201	35280833508	21.9723
HiSeq	ST-E00314	HJNM3CCXX	888968	27010184238	32.9123
HiSeq	ST-E00314	HJNNTCCXX	1600338	63468549520	25.2147
HiSeq	ST-E00314	HJVW5CCXX	701630	17310748498	40.5315
HiSeq	ST-E00314	HJW2TCCXX	369164	15553173154	23.7356
HiSeq	ST-E00314	HK22YCCXX	1653312	53178685486	31.0897
HiSeq	ST-E00314	HK23MCCXX	595807	22785140994	26.1489
HiSeq	ST-E00314	HK2MKCCXX	725573	13563821618	53.4933
HiSeq	ST-E00314	HK5WHCCXX	623832	19289066164	32.3412
HiSeq	ST-E00314	HKLMHCCXX	625213	12523643178	49.9226
HiSeq	ST-E00314	HLCJTCCXX	465469	9357502072	49.7429
HiSeq	ST-E00314	HMJGGCCXX	317554	6949078812	45.6973
HiSeq	ST-E00314	HMNTFCCXX	1298948	31002702616	41.8979
HiSeq	ST-E00314	HMNVGCCXX	389207	12701542172	30.6425
HiSeq	ST-E00314	HNKC3CCXX	473460	12037255564	39.3329
HiSeq	ST-K00112	HFWLWBBXX	468809	35623449338	13.1601
NextSeq	NB500968	HGFHNAFXX	1818	739198282	2.4594
NextSeq	NB501042	HHHYVBGXX	2113	18583343700	0.1137
NextSeq	NB501229	HC27LAFXY	3092	7890032256	0.3919
NextSeq	NB501229	HMFWWAFXX	11484	7960832132	1.4426
NextSeq	NB501229	HMJC2BGX3	929	235494470	3.9449
NextSeq	NB501840	H5KWTBGX2	74	2533422078	0.0292
NextSeq	NB501840	HCTGNBGX2	1440	2737651856	0.526
NextSeq	NB501840	HJYGGBGX2	677	2689757234	0.2517
NextSeq	NB501962	HF2VVBGX2	30	243859968	0.123
NextSeq	NB501962	HW23LBGX2	63	217131136	0.2901
NextSeq	NS500140	H0LC5AGXX	44155	4797733088	9.2033
NextSeq	NS500153	H73JVBGXX	438009	10211969704	42.8917
NextSeq	NS500153	H7YTKBGXX	277323	7212026448	38.4529
NextSeq	NS500153	HCGMKBGXX	107517	2452163072	43.8458
NextSeq	NS500153	HFC3WBGXX	186236	11970798048	15.5575
NextSeq	NS500153	HFF32BGXX	125652	11610821148	10.822
NextSeq	NS500153	HFFLMBGXX	226157	11524856826	19.6234
NextSeq	NS500153	HFGK5BGXX	178778	11502522282	15.5425
NextSeq	NS500153	HFHTMBGXX	69639	10303921318	6.7585
NextSeq	NS500153	HFKH3BGXX	33075	12627295610	2.6193
NextSeq	NS500153	HFL35BGXX	79957	12102696900	6.6065
NextSeq	NS500183	H19CRBGXX	96577	544679448	177.31	outlier sequencer
NextSeq	NS500183	H32W3BGXX	5915	43520030	135.914	outlier sequencer
NextSeq	NS500222	HMJJHBGX5	1461	3367053356	0.4339
NextSeq	NS500222	HMV3JBGX5	549	3260433194	0.1684
NextSeq	NS500222	HMVKKBGX5	2677	2199701154	1.217
NextSeq	NS500222	HTCGYBGX5	5094	3401569470	1.4975
NextSeq	NS500222	HTCJ3BGX5	435	2290660210	0.1899
NextSeq	NS500222	HTGKFBGX5	2472	2807571116	0.8805
NextSeq	NS500222	HTGM5BGX5	502	1792818870	0.28
NextSeq	NS500222	HTGMFBGX5	827	2362381538	0.3501
NextSeq	NS500223	H3MGTBGXX	28565	1398615280	20.4238
NextSeq	NS500223	H3MYYBGXX	17021	710155256	23.968
NextSeq	NS500223	H3N55BGXX	31642	979450826	32.3059
NextSeq	NS500223	H3NJFBGXX	16899	447818418	37.7363
NextSeq	NS500223	H3V5KBGXX	4389	157168454	27.9255
NextSeq	NS500273	HJFVLBGXX	97	2061475668	0.0471
NextSeq	NS500339	H3H52AFXX	3187	2597220160	1.2271
NextSeq	NS500418	H02PUAFXX	2	8060986	0.2481
NextSeq	NS500418	H03H5AFXX	1	4858912	0.2058
NextSeq	NS500441	HHM77AFXX	1	33036432	0.0303
NextSeq	NS500459	H03W5AFXX	104	109402032	0.9506
NextSeq	NS500489	H15VABGXX	1057	1904526970	0.555
NextSeq	NS500489	H15Y5BGXX	1464	1878962218	0.7792
NextSeq	NS500489	H3V3MBGXY	121	1210035712	0.1
NextSeq	NS500489	H7HTVBGXX	1085	497564852	2.1806
NextSeq	NS500489	H7HVLBGXX	110	1041743340	0.1056
NextSeq	NS500589	HHM2HBGXX	141	15583258	9.0482
NextSeq	NS500595	HGMW7AFXX	1717	6217361566	0.2762
NextSeq	NS500615	HG3GHBGXY	98889	2134823628	46.3219
NextSeq	NS500735	H5YGTBGXY	129959	6797825366	19.1177
NextSeq	NS500735	HFCVGBGXY	14931	3437588824	4.3435
NextSeq	NS500735	HG3YMBGXY	15333	3053626034	5.0212
NextSeq	NS500735	HGHYGBGXY	1001	660722508	1.515
NovaSeq	A00103	HMWVDMCVY	21857	764901992	28.5749
NovaSeq	A00156	HF7GMDSXX	4024	1027349744	3.9169
NovaSeq	A00214	H37LCDRXX	642747	27713644676	23.1924
NovaSeq	A00255	H5NNNDMXX	5	7346864	0.6806
NovaSeq	A00260	HGTGJDSXX	144008	4287983096	33.5841
NovaSeq	A00260	HGV53DSXX	13065	681040612	19.1839
NovaSeq	A00260	HGWTFDSXX	6428	3434929098	1.8714
NovaSeq	A00260	HGWWNDSXX	17500	672110388	26.0374
NovaSeq	A00260	HHTC3DSXX	48236	4619994442	10.4407
NovaSeq	A00260	HHVJTDSXX	45242	3837882426	11.7883
NovaSeq	A00260	HJGCWDSXX	7554	919756736	8.213
NovaSeq	A00269	HHMNJDSXX	390185	55036602718	7.0896
NovaSeq	A00303	H5NM5DMXX	14937	3573030140	4.1805
NovaSeq	A00303	H5NMFDMXX	12872	952451318	13.5146
NovaSeq	A00303	H5NVYDMXX	5622	1040550846	5.4029
NovaSeq	A00351	H5MG2DSXX	1914751	57597029450	33.2439
NovaSeq	A00363	H3CMMDRXX	50285	26872451936	1.8712
NovaSeq	A00471	HCKH7DMXX	8407	2183171358	3.8508
NovaSeq	A00551	H75FKDSXX	98605	12712871076	7.7563
NovaSeq	A00551	HFC5FDSXX	23764	6035383804	3.9374
NovaSeq	A00624	HHKYHDSXX	143553	3998208220	35.9043
NovaSeq	A00624	HJFN2DSXX	11300	695715608	16.2423
NovaSeq	A00725	HHKWVDSXX	27342	626271156	43.6584
NovaSeq	A00725	HHL7FDSXX	19773	616761246	32.0594
