# Supplementary material for: SequencErr: measuring and suppressing sequencer errors in next-generation sequencing data
Source: Genome Biol. 2021 Jan 25;22:37. doi: 10.1186/s13059-020-02254-2 (PMC7829059; doi:10.1186/s13059-020-02254-2)
Supplement: Supplementary file 8 — Additional file 8: Supplementary Table S7. All flow cells affected in an outlier sequencer. [file 13059_2020_2254_MOESM8_ESM.xlsx]

## Sheet: Table S7
Table S7. All flow cells are affected in an outlier sequencer. Listed are error rate (column G, per million), and corresponding flow cell (column B), lane (column C), surface (column D), swath (column E), and tile (column F), sequencer (column A).
Sequencer	Flow cell	Lane	Surface	Swath	Tile	Seqeuncer error rate (per million)	Full Tile ID
E00332	H7N7WCCXX	1	1	1	1	1285.42	1101
E00332	H7N7WCCXX	1	1	2	1	1033.41	1201
E00332	H7N7WCCXX	2	1	1	1	588.709	1101
E00332	H7N7WCCXX	2	1	2	1	481.711	1201
E00332	H7N7WCCXX	3	1	1	1	335.099	1101
E00332	H7N7WCCXX	3	1	2	1	435.853	1201
E00332	H7N7WCCXX	4	1	1	1	232.586	1101
E00332	H7N7WCCXX	4	1	2	1	268.456	1201
E00332	H7N7WCCXX	5	1	1	1	604.917	1101
E00332	H7N7WCCXX	5	1	2	1	636.824	1201
E00332	H7N7WCCXX	6	1	1	1	394.141	1101
E00332	H7N7WCCXX	6	1	2	1	633.195	1201
E00332	H7N7WCCXX	8	1	1	1	444.426	1101
E00332	H7N7WCCXX	8	1	2	1	383.035	1201
E00332	H7NCJCCXX	1	1	1	1	613.947	1101
E00332	H7NCJCCXX	1	1	2	1	621.537	1201
E00332	H7NCJCCXX	3	1	1	1	423.223	1101
E00332	H7NCJCCXX	3	1	2	1	642.757	1201
E00332	H7NCJCCXX	4	1	1	1	515.214	1101
E00332	H7NCJCCXX	4	1	2	1	556.602	1201
E00332	H7NCJCCXX	5	1	1	1	459.429	1101
E00332	H7NCJCCXX	5	1	2	1	470.707	1201
E00332	H7NCJCCXX	7	1	1	1	586.255	1101
E00332	H7NCJCCXX	7	1	2	1	594.258	1201
E00332	H7NCJCCXX	8	1	1	1	645.844	1101
E00332	H7NCJCCXX	8	1	2	1	710.958	1201
E00332	HCGHTCCXX	1	1	1	1	1036.32	1101
E00332	HCGHTCCXX	1	1	2	1	1247.74	1201
E00332	HCGHTCCXX	8	1	1	1	434.855	1101
E00332	HCGHTCCXX	8	1	2	1	895.103	1201
E00332	HCGMKCCXX	2	1	1	1	254.113	1101
E00332	HCGMKCCXX	2	1	2	1	429.755	1201
E00332	HCGMKCCXX	3	1	1	1	362.92	1101
E00332	HCGMKCCXX	3	1	2	1	358.815	1201
E00332	HCGMVCCXX	1	1	1	1	1079.92	1101
E00332	HCGMVCCXX	1	1	2	1	614.665	1201
E00332	HCGMVCCXX	3	1	1	1	622.816	1101
E00332	HCGMVCCXX	3	1	2	1	448.225	1201
E00332	HCGMWCCXX	2	1	1	1	726.06	1101
E00332	HCGMWCCXX	2	1	2	1	499.83	1201
E00332	HCGMWCCXX	3	1	1	1	423.562	1101
E00332	HCGMWCCXX	3	1	2	1	570.03	1201
E00332	HCGMWCCXX	7	1	1	1	1000.13	1101
E00332	HCGMWCCXX	7	1	2	1	963.991	1201
E00332	HF5MMCCXX	1	1	1	1	1803.6	1101
E00332	HF5MMCCXX	1	1	2	1	1231.22	1201
E00332	HF5MMCCXX	2	1	1	1	639.104	1101
E00332	HF5MMCCXX	2	1	2	1	1236.65	1201
E00332	HF5MMCCXX	5	1	1	1	1229.3	1101
E00332	HF5MMCCXX	5	1	2	1	1560.27	1201
E00332	HF5MMCCXX	6	1	1	1	935.526	1101
E00332	HF5MMCCXX	6	1	2	1	1952.27	1201
E00332	HF5MMCCXX	7	1	1	1	1153.71	1101
E00332	HF5MMCCXX	7	1	2	1	886.553	1201
E00332	HF5MTCCXX	1	1	2	1	528.656	1201
E00332	HF5MTCCXX	2	1	1	1	1040.37	1101
E00332	HF5MTCCXX	2	1	2	1	653.619	1201
E00332	HF5MTCCXX	6	1	1	1	864.765	1101
E00332	HF5MTCCXX	6	1	2	1	520.112	1201
E00332	HF5MTCCXX	8	1	1	1	452.736	1101
E00332	HF5MTCCXX	8	1	2	1	639.132	1201
E00332	HF5MYCCXX	4	1	1	1	850.716	1101
E00332	HF5MYCCXX	4	1	2	1	430.635	1201
E00332	HF5MYCCXX	7	1	1	1	563.436	1101
E00332	HF5MYCCXX	7	1	2	1	333.383	1201
E00332	HF5MYCCXX	8	1	1	1	778.567	1101
E00332	HF5MYCCXX	8	1	2	1	1194.59	1201
E00332	HF73LCCXX	1	1	1	1	925.956	1101
E00332	HF73LCCXX	1	1	2	1	1315.86	1201
E00332	HF73LCCXX	2	1	1	1	1302.72	1101
E00332	HF73LCCXX	2	1	2	1	1392.58	1201
E00332	HF73LCCXX	3	1	1	1	1487.7	1101
E00332	HF73LCCXX	3	1	2	1	1157.93	1201
E00332	HF73LCCXX	5	1	1	1	1309.15	1101
E00332	HF73LCCXX	5	1	2	1	1004.23	1201
E00332	HF73LCCXX	6	1	1	1	833.829	1101
E00332	HF73LCCXX	6	1	2	1	1401.11	1201
E00332	HF73LCCXX	7	1	1	1	1294.22	1101
E00332	HF73LCCXX	7	1	2	1	1042.8	1201
E00332	HF73TCCXX	1	1	1	1	858.769	1101
E00332	HF73TCCXX	1	1	2	1	233.235	1201
E00332	HF73TCCXX	3	1	1	1	422.19	1101
E00332	HF73TCCXX	3	1	2	1	591.738	1201
E00332	HF73TCCXX	4	1	1	1	305.624	1101
E00332	HF73TCCXX	4	1	2	1	442.413	1201
E00332	HF73TCCXX	5	1	1	1	255.458	1101
E00332	HF73TCCXX	5	1	2	1	293.943	1201
E00332	HF73TCCXX	6	1	1	1	419.932	1101
E00332	HF73TCCXX	6	1	2	1	640.253	1201
E00332	HF73TCCXX	7	1	1	1	516.931	1101
E00332	HF73TCCXX	7	1	2	1	387.753	1201
E00332	HF73TCCXX	8	1	1	1	153.99	1101
E00332	HF73TCCXX	8	1	2	1	268.86	1201
E00332	HFCWCCCXX	1	1	1	1	698.06	1101
E00332	HFCWCCCXX	1	1	2	1	1077.79	1201
E00332	HFCWCCCXX	3	1	1	1	1144.72	1101
E00332	HFCWCCCXX	3	1	2	1	338.838	1201
E00332	HFCWCCCXX	6	1	1	1	1030.3	1101
E00332	HFCWCCCXX	6	1	2	1	1060.39	1201
E00332	HFCWCCCXX	7	1	1	1	954.224	1101
E00332	HFCWCCCXX	7	1	2	1	845.433	1201
E00332	HFG32CCXX	5	1	1	1	862.107	1101
E00332	HFG32CCXX	5	1	2	1	1203.26	1201
E00332	HFG32CCXX	6	1	1	1	1033.69	1101
E00332	HFG32CCXX	6	1	2	1	1153.56	1201
E00332	HFGTFCCXX	1	1	1	1	771.87	1101
E00332	HFGTFCCXX	1	1	2	1	962.66	1201
E00332	HFGTFCCXX	2	1	1	1	105.036	1101
E00332	HFGTFCCXX	2	1	2	1	233.244	1201
E00332	HFGTFCCXX	3	1	1	1	266.122	1101
E00332	HFGTFCCXX	3	1	2	1	236.595	1201
E00332	HFGTFCCXX	4	1	1	1	144.011	1101
E00332	HFGTFCCXX	4	1	2	1	146.467	1201
E00332	HFGTFCCXX	5	1	1	1	75.4223	1101
E00332	HFGTFCCXX	5	1	2	1	49.3418	1201
E00332	HFGTFCCXX	6	1	1	1	136.715	1101
E00332	HFGTFCCXX	6	1	2	1	113.896	1201
E00332	HFGTFCCXX	7	1	1	1	274.229	1101
E00332	HFGTFCCXX	7	1	2	1	74.7116	1201
E00332	HFGVJCCXX	1	1	1	1	336.349	1101
E00332	HFGVJCCXX	1	1	2	1	1012.19	1201
E00332	HFGVJCCXX	3	1	1	1	767.455	1101
E00332	HFGVJCCXX	3	1	2	1	851.892	1201
E00332	HFGVJCCXX	4	1	1	1	1117.7	1101
E00332	HFGVJCCXX	4	1	2	1	847.621	1201
E00332	HFGVJCCXX	6	1	1	1	1422.67	1101
E00332	HFGVJCCXX	6	1	2	1	1548.98	1201
E00332	HFGVJCCXX	7	1	1	1	767.141	1101
E00332	HFGVJCCXX	7	1	2	1	565.654	1201
E00332	HFGVJCCXX	8	1	1	1	846.294	1101
E00332	HFGVJCCXX	8	1	2	1	661.898	1201
E00332	HFH5JCCXX	1	1	1	1	895.256	1101
E00332	HFH5JCCXX	1	1	2	1	610.593	1201
E00332	HFH5JCCXX	2	1	1	1	267.894	1101
E00332	HFH5JCCXX	2	1	2	1	438.057	1201
E00332	HFH5JCCXX	3	1	1	1	129.49	1101
E00332	HFH5JCCXX	3	1	2	1	79.8742	1201
E00332	HFH5JCCXX	4	1	1	1	169.751	1101
E00332	HFH5JCCXX	4	1	2	1	276.529	1201
E00332	HFH5JCCXX	6	1	1	1	293.631	1101
E00332	HFH5JCCXX	6	1	2	1	262.757	1201
E00332	HFH5JCCXX	7	1	1	1	129.864	1101
E00332	HFH5JCCXX	7	1	2	1	232.222	1201
E00332	HFH5JCCXX	8	1	1	1	197.752	1101
E00332	HFH5JCCXX	8	1	2	1	235.969	1201
E00332	HFYMHCCXX	1	1	1	1	602.737	1101
E00332	HFYMHCCXX	1	1	2	1	339.676	1201
E00332	HFYMHCCXX	3	1	1	1	515.283	1101
E00332	HFYMHCCXX	3	1	2	1	344.385	1201
E00332	HFYMHCCXX	4	1	1	1	358.67	1101
E00332	HFYMHCCXX	4	1	2	1	404.962	1201
E00332	HFYMHCCXX	5	1	1	1	504.977	1101
E00332	HFYMHCCXX	5	1	2	1	390.447	1201
E00332	HFYMHCCXX	6	1	1	1	657.782	1101
E00332	HFYMHCCXX	6	1	2	1	625.424	1201
E00332	HFYMHCCXX	7	1	1	1	350.741	1101
E00332	HFYMHCCXX	7	1	2	1	503.763	1201
E00332	HFYMHCCXX	8	1	1	1	138.712	1101
E00332	HFYMHCCXX	8	1	2	1	131.236	1201
E00332	HG2GVCCXX	1	1	1	1	384.699	1101
E00332	HG2GVCCXX	1	1	2	1	215.104	1201
E00332	HG2GVCCXX	2	1	1	1	238.457	1101
E00332	HG2GVCCXX	2	1	2	1	496.079	1201
E00332	HG2GVCCXX	3	1	1	1	328.447	1101
E00332	HG2GVCCXX	3	1	2	1	217.81	1201
E00332	HG2GVCCXX	4	1	1	1	274.111	1101
E00332	HG2GVCCXX	4	1	2	1	438.534	1201
E00332	HG2GVCCXX	5	1	1	1	370.211	1101
E00332	HG2GVCCXX	5	1	2	1	155.671	1201
E00332	HG2GVCCXX	6	1	1	1	427.356	1101
E00332	HG2GVCCXX	6	1	2	1	356.172	1201
E00332	HG2GVCCXX	7	1	1	1	198.544	1101
E00332	HG2GVCCXX	7	1	2	1	362.169	1201
E00332	HG2GVCCXX	8	1	1	1	450.602	1101
E00332	HG2GVCCXX	8	1	2	1	474.423	1201
E00332	HGFM5CCXX	8	1	1	1	845.055	1101
E00332	HGFM5CCXX	8	1	2	1	1337.14	1201
E00332	HGGHFCCXX	5	1	1	1	668.706	1101
E00332	HGGHFCCXX	5	1	2	1	268.553	1201
E00332	HGGHFCCXX	6	1	1	1	457.751	1101
E00332	HGGHFCCXX	6	1	2	1	739.868	1201
E00332	HGGHFCCXX	7	1	1	1	343.936	1101
E00332	HGGHFCCXX	7	1	2	1	525.26	1201
E00332	HGGLGCCXX	1	1	1	1	822.51	1101
E00332	HGGLGCCXX	1	1	2	1	275.559	1201
E00332	HGGLGCCXX	3	1	1	1	185.193	1101
E00332	HGGLGCCXX	3	1	2	1	441.61	1201
E00332	HGGLGCCXX	4	1	1	1	68.1888	1101
E00332	HGGLGCCXX	4	1	2	1	332.998	1201
E00332	HGGTWCCXX	1	1	1	1	800.737	1101
E00332	HGGTWCCXX	1	1	2	1	606.549	1201
E00332	HGGTWCCXX	2	1	1	1	950.533	1101
E00332	HGGTWCCXX	2	1	2	1	218.792	1201
E00332	HGGTWCCXX	3	1	1	1	437.646	1101
E00332	HGGTWCCXX	3	1	2	1	572.325	1201
E00332	HGGTWCCXX	4	1	1	1	673.417	1101
E00332	HGGTWCCXX	4	1	2	1	321.887	1201
E00332	HGGTWCCXX	5	1	1	1	360.632	1101
E00332	HGGTWCCXX	5	1	2	1	313.44	1201
E00332	HGGTWCCXX	7	1	1	1	330.43	1101
E00332	HGGTWCCXX	7	1	2	1	171.879	1201
E00332	HGGTWCCXX	8	1	1	1	104.755	1101
E00332	HGGTWCCXX	8	1	2	1	276.563	1201
E00332	HGH73CCXX	1	1	1	1	849.13	1101
E00332	HGH73CCXX	1	1	2	1	868.898	1201
E00332	HGH73CCXX	2	1	1	1	698.686	1101
E00332	HGH73CCXX	2	1	2	1	372.909	1201
E00332	HGH73CCXX	3	1	1	1	872.363	1101
E00332	HGH73CCXX	3	1	2	1	914.485	1201
E00332	HGH73CCXX	4	1	1	1	644.098	1101
E00332	HGH73CCXX	4	1	2	1	492.424	1201
E00332	HGH73CCXX	5	1	1	1	1580.33	1101
E00332	HGH73CCXX	5	1	2	1	1078.76	1201
E00332	HGH73CCXX	6	1	1	1	1292.05	1101
E00332	HGH73CCXX	6	1	2	1	891.87	1201
E00332	HGH73CCXX	7	1	1	1	917.423	1101
E00332	HGH73CCXX	7	1	2	1	937.306	1201
E00332	HGH73CCXX	8	1	1	1	766.983	1101
E00332	HGH73CCXX	8	1	2	1	379.819	1201
E00332	HGMWFCCXX	1	1	1	1	285.072	1101
E00332	HGMWFCCXX	1	1	2	1	743.674	1201
E00332	HGMWFCCXX	2	1	1	1	512.7	1101
E00332	HGMWFCCXX	2	1	2	1	169.423	1201
E00332	HGMWFCCXX	3	1	1	1	662.078	1101
E00332	HGMWFCCXX	3	1	2	1	202.083	1201
E00332	HGMWFCCXX	5	1	1	1	398.569	1101
E00332	HGMWFCCXX	5	1	2	1	473.175	1201
E00332	HGMWFCCXX	6	1	1	1	318.302	1101
E00332	HGMWFCCXX	6	1	2	1	311.743	1201
E00332	HGMWFCCXX	7	1	1	1	410.747	1101
E00332	HGMWFCCXX	7	1	2	1	234.93	1201
E00332	HGMWFCCXX	8	1	1	1	342.893	1101
E00332	HGMWFCCXX	8	1	2	1	380.709	1201
E00332	HHFW7CCXX	3	1	1	1	310.167	1101
E00332	HHFW7CCXX	3	1	2	1	122.897	1201
E00332	HHFW7CCXX	5	1	1	1	51.3434	1101
E00332	HHFW7CCXX	5	1	2	1	50.571	1201
E00332	HHFW7CCXX	7	1	1	1	332.748	1101
E00332	HHFW7CCXX	7	1	2	1	21.3424	1201
E00332	HHFW7CCXX	8	1	1	1	226.772	1101
E00332	HHFW7CCXX	8	1	2	1	8.8026	1201
E00332	HHGK7CCXX	1	1	1	1	446.597	1101
E00332	HHGK7CCXX	1	1	2	1	325.508	1201
E00332	HHGK7CCXX	3	1	1	1	160.743	1101
E00332	HHGK7CCXX	3	1	2	1	121.824	1201
E00332	HHGK7CCXX	4	1	1	1	75.2627	1101
E00332	HHGK7CCXX	4	1	2	1	74.4085	1201
E00332	HHGK7CCXX	6	1	1	1	344.512	1101
E00332	HHGK7CCXX	6	1	2	1	216.092	1201
E00332	HHGK7CCXX	7	1	1	1	181.237	1101
E00332	HHGK7CCXX	7	1	2	1	469.253	1201
E00332	HHGK7CCXX	8	1	1	1	505.575	1101
E00332	HHGK7CCXX	8	1	2	1	968.269	1201
E00332	HHHLKCCXX	2	1	1	1	57.6295	1101
E00332	HHHLKCCXX	2	1	2	1	34.8196	1201
E00332	HHHLKCCXX	3	1	1	1	105.217	1101
E00332	HHHLKCCXX	3	1	2	1	137.72	1201
E00332	HHHLKCCXX	4	1	1	1	144.326	1101
E00332	HHHLKCCXX	4	1	2	1	313.289	1201
E00332	HHHLKCCXX	6	1	1	1	227.059	1101
E00332	HHHLKCCXX	6	1	2	1	238.564	1201
E00332	HHHLKCCXX	7	1	1	1	242.853	1101
E00332	HHHLKCCXX	7	1	2	1	425.886	1201
E00332	HHHLKCCXX	8	1	1	1	141.886	1101
E00332	HHHLKCCXX	8	1	2	1	140.046	1201
E00332	HHJYYCCXX	1	1	1	1	1862.54	1101
E00332	HHJYYCCXX	1	1	2	1	803.369	1201
E00332	HHJYYCCXX	2	1	1	1	279.581	1101
E00332	HHJYYCCXX	2	1	2	1	473.616	1201
E00332	HHJYYCCXX	3	1	1	1	201.179	1101
E00332	HHJYYCCXX	3	1	2	1	608.579	1201
E00332	HHJYYCCXX	4	1	1	1	809.48	1101
E00332	HHJYYCCXX	4	1	2	1	533.863	1201
E00332	HHJYYCCXX	6	1	1	1	323.106	1101
E00332	HHJYYCCXX	6	1	2	1	206.278	1201
E00332	HHJYYCCXX	7	1	1	1	377.094	1101
E00332	HHJYYCCXX	7	1	2	1	852.907	1201
E00332	HHJYYCCXX	8	1	1	1	588.92	1101
E00332	HHJYYCCXX	8	1	2	1	455.676	1201
E00332	HJ7Y5CCXX	2	1	1	1	472.472	1101
E00332	HJ7Y5CCXX	2	1	2	1	339.411	1201
E00332	HJ7Y5CCXX	4	1	1	1	495.585	1101
E00332	HJ7Y5CCXX	4	1	2	1	289.019	1201
E00332	HJ7Y5CCXX	5	1	1	1	620.824	1101
E00332	HJ7Y5CCXX	5	1	2	1	483.253	1201
E00332	HJ7Y5CCXX	6	1	1	1	442.664	1101
E00332	HJ7Y5CCXX	6	1	2	1	404.252	1201
E00332	HJ7Y5CCXX	7	1	1	1	902.737	1101
E00332	HJ7Y5CCXX	7	1	2	1	471.257	1201
E00332	HJ7Y5CCXX	8	1	1	1	320.777	1101
E00332	HJ7Y5CCXX	8	1	2	1	647.659	1201
E00332	HJHH7CCXX	1	1	1	1	25.9655	1101
E00332	HJHH7CCXX	1	1	2	1	53.3846	1201
E00332	HJHH7CCXX	2	1	1	1	32.4556	1101
E00332	HJHH7CCXX	2	1	2	1	107.711	1201
E00332	HJHH7CCXX	3	1	1	1	71.8663	1101
E00332	HJHH7CCXX	3	1	2	1	70.2963	1201
E00332	HJHH7CCXX	4	1	1	1	59.9357	1101
E00332	HJHH7CCXX	4	1	2	1	55.551	1201
E00332	HJHH7CCXX	5	1	1	1	50.8802	1101
E00332	HJHH7CCXX	5	1	2	1	36.9018	1201
E00332	HJHH7CCXX	6	1	1	1	65.1204	1101
E00332	HJHH7CCXX	6	1	2	1	73.8629	1201
E00332	HJHH7CCXX	7	1	1	1	40.3133	1101
E00332	HJHH7CCXX	7	1	2	1	60.6196	1201
E00332	HJHH7CCXX	8	1	1	1	40.7256	1101
E00332	HJHH7CCXX	8	1	2	1	55.7599	1201
E00332	HJHM5CCXX	1	1	1	1	175.112	1101
E00332	HJHM5CCXX	1	1	2	1	147.492	1201
E00332	HJHM5CCXX	2	1	1	1	65.5591	1101
E00332	HJHM5CCXX	2	1	2	1	66.2385	1201
E00332	HJHM5CCXX	3	1	1	1	98.912	1101
E00332	HJHM5CCXX	3	1	2	1	68.7476	1201
E00332	HJHM5CCXX	4	1	1	1	140.791	1101
E00332	HJHM5CCXX	4	1	2	1	134.203	1201
E00332	HJHM5CCXX	5	1	1	1	229.551	1101
E00332	HJHM5CCXX	5	1	2	1	333.13	1201
E00332	HJHM5CCXX	6	1	1	1	113.809	1101
E00332	HJHM5CCXX	6	1	2	1	125.562	1201
E00332	HJHM5CCXX	7	1	1	1	162.015	1101
E00332	HJHM5CCXX	7	1	2	1	343.553	1201
E00332	HJHM5CCXX	8	1	1	1	824.871	1101
E00332	HJHM5CCXX	8	1	2	1	891.356	1201
E00332	HJLGMCCXX	1	1	1	1	425.733	1101
E00332	HJLGMCCXX	1	1	2	1	384.478	1201
E00332	HJLGMCCXX	2	1	1	1	306.092	1101
E00332	HJLGMCCXX	2	1	2	1	293.874	1201
E00332	HJLGMCCXX	4	1	1	1	227.868	1101
E00332	HJLGMCCXX	4	1	2	1	144.152	1201
E00332	HJLGMCCXX	5	1	1	1	291.761	1101
E00332	HJLGMCCXX	5	1	2	1	320.759	1201
E00332	HJLGMCCXX	7	1	1	1	100.364	1101
E00332	HJLGMCCXX	7	1	2	1	197.681	1201
E00332	HJLGMCCXX	8	1	1	1	85.0134	1101
E00332	HJLGMCCXX	8	1	2	1	146.013	1201
E00332	HJLVMCCXX	1	1	1	1	754.525	1101
E00332	HJLVMCCXX	1	1	2	1	1221.57	1201
E00332	HJLVMCCXX	2	1	1	1	954.378	1101
E00332	HJLVMCCXX	2	1	2	1	435.926	1201
E00332	HJLVMCCXX	4	1	1	1	371.365	1101
E00332	HJLVMCCXX	4	1	2	1	163.803	1201
E00332	HJLVMCCXX	5	1	1	1	542.049	1101
E00332	HJLVMCCXX	5	1	2	1	230.005	1201
E00332	HJLVMCCXX	6	1	1	1	343.854	1101
E00332	HJLVMCCXX	6	1	2	1	895.881	1201
E00332	HJLVMCCXX	7	1	1	1	1367.84	1101
E00332	HJLVMCCXX	7	1	2	1	851.829	1201
E00332	HJLVMCCXX	8	1	1	1	641.382	1101
E00332	HJLVMCCXX	8	1	2	1	1372.32	1201
E00332	HJLW2CCXX	1	1	1	1	2599	1101
E00332	HJLW2CCXX	1	1	2	1	917.123	1201
E00332	HJLW2CCXX	2	1	1	1	1652.69	1101
E00332	HJLW2CCXX	2	1	2	1	1226.13	1201
E00332	HJLW2CCXX	3	1	1	1	1945.35	1101
E00332	HJLW2CCXX	3	1	2	1	1790.35	1201
E00332	HJLW2CCXX	4	1	1	1	1059.64	1101
E00332	HJLW2CCXX	5	1	1	1	850.175	1101
E00332	HJLW2CCXX	5	1	2	1	329.812	1201
E00332	HJLW2CCXX	6	1	1	1	578.948	1101
E00332	HJLW2CCXX	6	1	2	1	1116.21	1201
E00332	HJLW2CCXX	7	1	1	1	872.943	1101
E00332	HJLW2CCXX	7	1	2	1	442.336	1201
E00332	HJLW2CCXX	8	1	1	1	707.816	1101
E00332	HJLW2CCXX	8	1	2	1	675.156	1201
E00332	HJM53CCXX	1	1	1	1	439.558	1101
E00332	HJM53CCXX	1	1	2	1	1009.79	1201
E00332	HJM53CCXX	2	1	1	1	825.751	1101
E00332	HJM53CCXX	2	1	2	1	416.674	1201
E00332	HJM53CCXX	3	1	1	1	695.497	1101
E00332	HJM53CCXX	3	1	2	1	598.759	1201
E00332	HJM53CCXX	4	1	1	1	438.007	1101
E00332	HJM53CCXX	4	1	2	1	496.478	1201
E00332	HJM53CCXX	5	1	1	1	186.37	1101
E00332	HJM53CCXX	5	1	2	1	821.362	1201
E00332	HJM53CCXX	6	1	1	1	314.011	1101
E00332	HJM53CCXX	6	1	2	1	413.165	1201
E00332	HJM53CCXX	7	1	1	1	490.438	1101
E00332	HJM53CCXX	7	1	2	1	191.265	1201
E00332	HJM53CCXX	8	1	1	1	180.845	1101
E00332	HJM53CCXX	8	1	2	1	152.176	1201
E00332	HJMCKCCXX	1	1	1	1	125.827	1101
E00332	HJMCKCCXX	1	1	2	1	35.3447	1201
E00332	HJMCKCCXX	2	1	1	1	99.1267	1101
E00332	HJMCKCCXX	2	1	2	1	111.741	1201
E00332	HJMCKCCXX	3	1	1	1	44.105	1101
E00332	HJMCKCCXX	3	1	2	1	80.05	1201
E00332	HJMCKCCXX	4	1	1	1	28.1412	1101
E00332	HJMCKCCXX	4	1	2	1	79.2171	1201
E00332	HJMCKCCXX	5	1	1	1	33.6575	1101
E00332	HJMCKCCXX	5	1	2	1	78.3493	1201
E00332	HJMCKCCXX	6	1	1	1	22.7346	1101
E00332	HJMCKCCXX	6	1	2	1	83.1488	1201
E00332	HJMCKCCXX	7	1	1	1	132.07	1101
E00332	HJMCKCCXX	7	1	2	1	85.8635	1201
E00332	HJMF5CCXX	1	1	1	1	94.0842	1101
E00332	HJMF5CCXX	1	1	2	1	119.4	1201
E00332	HJMF5CCXX	2	1	1	1	178.495	1101
E00332	HJMF5CCXX	2	1	2	1	134.557	1201
E00332	HJMF5CCXX	3	1	1	1	280.808	1101
E00332	HJMF5CCXX	3	1	2	1	209.678	1201
E00332	HJMF5CCXX	4	1	1	1	373.624	1101
E00332	HJMF5CCXX	4	1	2	1	210.167	1201
E00332	HJMF5CCXX	5	1	1	1	343.54	1101
E00332	HJMF5CCXX	5	1	2	1	251.442	1201
E00332	HJMF5CCXX	6	1	1	1	471.064	1101
E00332	HJMF5CCXX	6	1	2	1	188.443	1201
E00332	HJMF5CCXX	7	1	1	1	253.101	1101
E00332	HJMF5CCXX	7	1	2	1	108.777	1201
E00332	HJMF5CCXX	8	1	1	1	72.4553	1101
E00332	HJMF5CCXX	8	1	2	1	244.164	1201
E00332	HJMFWCCXX	1	1	1	1	251.148	1101
E00332	HJMFWCCXX	1	1	2	1	203.642	1201
E00332	HJMG2CCXX	2	1	1	1	294.416	1101
E00332	HJMG2CCXX	2	1	2	1	169.202	1201
E00332	HJMG2CCXX	6	1	1	1	1091.34	1101
E00332	HJMG2CCXX	6	1	2	1	328.764	1201
E00332	HJMG2CCXX	7	1	1	1	610.427	1101
E00332	HJMG2CCXX	7	1	2	1	818.438	1201
E00332	HJMG2CCXX	8	1	1	1	243.215	1101
E00332	HJMG2CCXX	8	1	2	1	200.261	1201
E00332	HJN5GCCXX	6	1	1	1	241.006	1101
E00332	HJN5GCCXX	6	1	2	1	95.0112	1201
E00332	HJN5GCCXX	7	1	1	1	48.1608	1101
E00332	HJN5GCCXX	7	1	2	1	128.404	1201
E00332	HJN5GCCXX	8	1	1	1	354.919	1101
E00332	HJN5GCCXX	8	1	2	1	206.732	1201
E00332	HJNN7CCXX	1	1	1	1	952.25	1101
E00332	HJNN7CCXX	1	1	2	1	651.625	1201
E00332	HJNN7CCXX	3	1	1	1	489.357	1101
E00332	HJNN7CCXX	3	1	2	1	714.969	1201
E00332	HJVYCCCXX	4	1	1	1	317.19	1101
E00332	HJVYCCCXX	4	1	2	1	261.13	1201
E00332	HJVYCCCXX	5	1	1	1	225.63	1101
E00332	HJVYCCCXX	5	1	2	1	253.292	1201
E00332	HJVYCCCXX	6	1	1	1	464.118	1101
E00332	HJVYCCCXX	6	1	2	1	391.242	1201
E00332	HJVYCCCXX	7	1	1	1	573.937	1101
E00332	HJVYCCCXX	7	1	2	1	96.4169	1201
E00332	HJVYCCCXX	8	1	1	1	474.038	1101
E00332	HJVYCCCXX	8	1	2	1	775.947	1201
E00332	HJYNFCCXX	1	1	1	1	285.943	1101
E00332	HJYNFCCXX	1	1	2	1	154.81	1201
E00332	HJYNFCCXX	2	1	1	1	320.158	1101
E00332	HJYNFCCXX	2	1	2	1	62.5355	1201
E00332	HJYNFCCXX	3	1	1	1	209.196	1101
E00332	HJYNFCCXX	3	1	2	1	230.098	1201
E00332	HJYNFCCXX	4	1	1	1	328.373	1101
E00332	HJYNFCCXX	4	1	2	1	173.047	1201
E00332	HJYNFCCXX	5	1	1	1	94.2723	1101
E00332	HJYNFCCXX	5	1	2	1	107.286	1201
E00332	HJYNFCCXX	6	1	1	1	236.644	1101
E00332	HJYNFCCXX	6	1	2	1	137.796	1201
E00332	HJYNFCCXX	7	1	1	1	256.651	1101
E00332	HJYNFCCXX	7	1	2	1	164.668	1201
E00332	HJYNFCCXX	8	1	1	1	120.722	1101
E00332	HJYNFCCXX	8	1	2	1	145.428	1201
E00332	HK22NCCXX	7	1	1	1	716.985	1101
E00332	HK22NCCXX	7	1	2	1	859.196	1201
E00332	HK2K3CCXX	1	1	1	1	657.993	1101
E00332	HK2K3CCXX	1	1	2	1	317.892	1201
E00332	HK2K3CCXX	3	1	1	1	325.125	1101
E00332	HK2K3CCXX	3	1	2	1	300.72	1201
E00332	HK2K3CCXX	4	1	1	1	401.04	1101
E00332	HK2K3CCXX	4	1	2	1	419.952	1201
E00332	HK2K3CCXX	5	1	1	1	312.461	1101
E00332	HK2K3CCXX	5	1	2	1	212.939	1201
E00332	HK2K3CCXX	6	1	1	1	445.327	1101
E00332	HK2K3CCXX	6	1	2	1	195.534	1201
E00332	HK2K3CCXX	7	1	1	1	248.276	1101
E00332	HK2K3CCXX	7	1	2	1	239.58	1201
E00332	HK2K3CCXX	8	1	1	1	864.028	1101
E00332	HK2K3CCXX	8	1	2	1	625.995	1201
E00332	HNJWNCCXX	8	1	1	1	6.0829	1101
E00332	HNJWNCCXX	8	1	2	1	11.4937	1201
E00332	H7N7WCCXX	1	2	1	1	893.756	2101
E00332	H7N7WCCXX	1	2	2	1	650.615	2201
E00332	H7N7WCCXX	2	2	1	1	403.037	2101
E00332	H7N7WCCXX	2	2	2	1	442.855	2201
E00332	H7N7WCCXX	3	2	1	1	424.955	2101
E00332	H7N7WCCXX	3	2	2	1	280.915	2201
E00332	H7N7WCCXX	4	2	1	1	240.854	2101
E00332	H7N7WCCXX	4	2	2	1	284.258	2201
E00332	H7N7WCCXX	5	2	1	1	326.369	2101
E00332	H7N7WCCXX	5	2	2	1	414.505	2201
E00332	H7N7WCCXX	6	2	1	1	378.829	2101
E00332	H7N7WCCXX	6	2	2	1	429.195	2201
E00332	H7N7WCCXX	8	2	1	1	377.339	2101
E00332	H7N7WCCXX	8	2	2	1	521.008	2201
E00332	H7NCJCCXX	1	2	1	1	1388.91	2101
E00332	H7NCJCCXX	1	2	2	1	410.898	2201
E00332	H7NCJCCXX	3	2	1	1	473.697	2101
E00332	H7NCJCCXX	3	2	2	1	708.917	2201
E00332	H7NCJCCXX	4	2	1	1	522.438	2101
E00332	H7NCJCCXX	4	2	2	1	463.995	2201
E00332	H7NCJCCXX	5	2	1	1	565.873	2101
E00332	H7NCJCCXX	5	2	2	1	386.207	2201
E00332	H7NCJCCXX	7	2	1	1	462.541	2101
E00332	H7NCJCCXX	7	2	2	1	416.357	2201
E00332	H7NCJCCXX	8	2	1	1	393.474	2101
E00332	H7NCJCCXX	8	2	2	1	521.067	2201
E00332	HCGHTCCXX	1	2	1	1	728.799	2101
E00332	HCGHTCCXX	1	2	2	1	864.042	2201
E00332	HCGHTCCXX	8	2	1	1	559.185	2101
E00332	HCGHTCCXX	8	2	2	1	695.432	2201
E00332	HCGMKCCXX	2	2	1	1	265.679	2101
E00332	HCGMKCCXX	2	2	2	1	264.236	2201
E00332	HCGMKCCXX	3	2	1	1	319.572	2101
E00332	HCGMKCCXX	3	2	2	1	254.192	2201
E00332	HCGMVCCXX	1	2	1	1	707.842	2101
E00332	HCGMVCCXX	1	2	2	1	710.758	2201
E00332	HCGMVCCXX	3	2	1	1	652.081	2101
E00332	HCGMVCCXX	3	2	2	1	384.782	2201
E00332	HCGMWCCXX	2	2	1	1	591.845	2101
E00332	HCGMWCCXX	2	2	2	1	793.306	2201
E00332	HCGMWCCXX	3	2	1	1	541.384	2101
E00332	HCGMWCCXX	3	2	2	1	679.014	2201
E00332	HCGMWCCXX	7	2	1	1	1134.11	2101
E00332	HCGMWCCXX	7	2	2	1	1096.49	2201
E00332	HF5MMCCXX	1	2	1	1	1323.69	2101
E00332	HF5MMCCXX	1	2	2	1	997.971	2201
E00332	HF5MMCCXX	2	2	1	1	653.091	2101
E00332	HF5MMCCXX	2	2	2	1	523.834	2201
E00332	HF5MMCCXX	5	2	1	1	568.615	2101
E00332	HF5MMCCXX	5	2	2	1	724.75	2201
E00332	HF5MMCCXX	6	2	1	1	785.428	2101
E00332	HF5MMCCXX	6	2	2	1	945.427	2201
E00332	HF5MMCCXX	7	2	1	1	611.712	2101
E00332	HF5MMCCXX	7	2	2	1	627.63	2201
E00332	HF5MTCCXX	1	2	1	1	502.09	2101
E00332	HF5MTCCXX	1	2	2	1	347.862	2201
E00332	HF5MTCCXX	2	2	1	1	289.925	2101
E00332	HF5MTCCXX	2	2	2	1	340.099	2201
E00332	HF5MTCCXX	6	2	1	1	522.045	2101
E00332	HF5MTCCXX	6	2	2	1	256.643	2201
E00332	HF5MTCCXX	8	2	1	1	317.351	2101
E00332	HF5MTCCXX	8	2	2	1	228.912	2201
E00332	HF5MYCCXX	4	2	1	1	655.526	2101
E00332	HF5MYCCXX	4	2	2	1	574.934	2201
E00332	HF5MYCCXX	7	2	1	1	733.034	2101
E00332	HF5MYCCXX	7	2	2	1	1313.52	2201
E00332	HF5MYCCXX	8	2	1	1	489.416	2101
E00332	HF5MYCCXX	8	2	2	1	544.666	2201
E00332	HF73LCCXX	1	2	1	1	643.434	2101
E00332	HF73LCCXX	1	2	2	1	1449.18	2201
E00332	HF73LCCXX	2	2	1	1	481.904	2101
E00332	HF73LCCXX	2	2	2	1	438.67	2201
E00332	HF73LCCXX	3	2	1	1	585.052	2101
E00332	HF73LCCXX	3	2	2	1	681.218	2201
E00332	HF73LCCXX	5	2	1	1	615.387	2101
E00332	HF73LCCXX	5	2	2	1	648.189	2201
E00332	HF73LCCXX	6	2	1	1	224.784	2101
E00332	HF73LCCXX	6	2	2	1	796.847	2201
E00332	HF73LCCXX	7	2	1	1	986.197	2101
E00332	HF73LCCXX	7	2	2	1	661.762	2201
E00332	HF73TCCXX	1	2	1	1	781.204	2101
E00332	HF73TCCXX	1	2	2	1	796.055	2201
E00332	HF73TCCXX	3	2	1	1	602.489	2101
E00332	HF73TCCXX	3	2	2	1	358.448	2201
E00332	HF73TCCXX	4	2	1	1	361.415	2101
E00332	HF73TCCXX	4	2	2	1	319.099	2201
E00332	HF73TCCXX	5	2	1	1	386.209	2101
E00332	HF73TCCXX	5	2	2	1	422.085	2201
E00332	HF73TCCXX	6	2	1	1	418.613	2101
E00332	HF73TCCXX	6	2	2	1	652.256	2201
E00332	HF73TCCXX	7	2	1	1	377.236	2101
E00332	HF73TCCXX	7	2	2	1	235.894	2201
E00332	HF73TCCXX	8	2	1	1	252.732	2101
E00332	HF73TCCXX	8	2	2	1	361.595	2201
E00332	HFCWCCCXX	1	2	1	1	1449.8	2101
E00332	HFCWCCCXX	1	2	2	1	877.522	2201
E00332	HFCWCCCXX	3	2	1	1	585.575	2101
E00332	HFCWCCCXX	3	2	2	1	1102.07	2201
E00332	HFCWCCCXX	6	2	1	1	1026.26	2101
E00332	HFCWCCCXX	6	2	2	1	854.519	2201
E00332	HFCWCCCXX	7	2	1	1	1042.19	2101
E00332	HFCWCCCXX	7	2	2	1	971.715	2201
E00332	HFG32CCXX	5	2	1	1	300.201	2101
E00332	HFG32CCXX	5	2	2	1	511.222	2201
E00332	HFG32CCXX	6	2	1	1	551.464	2101
E00332	HFG32CCXX	6	2	2	1	926.576	2201
E00332	HFGTFCCXX	1	2	1	1	492.931	2101
E00332	HFGTFCCXX	1	2	2	1	301.671	2201
E00332	HFGTFCCXX	2	2	1	1	412.691	2101
E00332	HFGTFCCXX	2	2	2	1	117.755	2201
E00332	HFGTFCCXX	3	2	1	1	48.8303	2101
E00332	HFGTFCCXX	3	2	2	1	387.735	2201
E00332	HFGTFCCXX	4	2	1	1	25.0674	2101
E00332	HFGTFCCXX	4	2	2	1	65.3941	2201
E00332	HFGTFCCXX	5	2	1	1	84.6631	2101
E00332	HFGTFCCXX	5	2	2	1	419.061	2201
E00332	HFGTFCCXX	6	2	1	1	424.382	2101
E00332	HFGTFCCXX	6	2	2	1	160.901	2201
E00332	HFGTFCCXX	7	2	1	1	116.884	2101
E00332	HFGTFCCXX	7	2	2	1	91.2132	2201
E00332	HFGVJCCXX	1	2	1	1	877.777	2101
E00332	HFGVJCCXX	1	2	2	1	351.117	2201
E00332	HFGVJCCXX	3	2	1	1	512.492	2101
E00332	HFGVJCCXX	3	2	2	1	573.17	2201
E00332	HFGVJCCXX	4	2	1	1	661.462	2101
E00332	HFGVJCCXX	4	2	2	1	568.657	2201
E00332	HFGVJCCXX	6	2	1	1	522.366	2101
E00332	HFGVJCCXX	6	2	2	1	679.864	2201
E00332	HFGVJCCXX	7	2	1	1	379.271	2101
E00332	HFGVJCCXX	7	2	2	1	402.283	2201
E00332	HFGVJCCXX	8	2	1	1	392.521	2101
E00332	HFGVJCCXX	8	2	2	1	359.366	2201
E00332	HFH5JCCXX	1	2	1	1	599.221	2101
E00332	HFH5JCCXX	1	2	2	1	278.128	2201
E00332	HFH5JCCXX	2	2	1	1	253.35	2101
E00332	HFH5JCCXX	2	2	2	1	153.432	2201
E00332	HFH5JCCXX	3	2	1	1	143.034	2101
E00332	HFH5JCCXX	3	2	2	1	146.897	2201
E00332	HFH5JCCXX	4	2	1	1	115.043	2101
E00332	HFH5JCCXX	4	2	2	1	119.726	2201
E00332	HFH5JCCXX	6	2	1	1	170.25	2101
E00332	HFH5JCCXX	6	2	2	1	210.335	2201
E00332	HFH5JCCXX	7	2	1	1	31.1092	2101
E00332	HFH5JCCXX	7	2	2	1	49.2776	2201
E00332	HFH5JCCXX	8	2	1	1	42.561	2101
E00332	HFH5JCCXX	8	2	2	1	155.448	2201
E00332	HFYMHCCXX	1	2	1	1	622.861	2101
E00332	HFYMHCCXX	1	2	2	1	598.153	2201
E00332	HFYMHCCXX	3	2	1	1	274.111	2101
E00332	HFYMHCCXX	3	2	2	1	640.437	2201
E00332	HFYMHCCXX	4	2	1	1	176.591	2101
E00332	HFYMHCCXX	4	2	2	1	279.562	2201
E00332	HFYMHCCXX	5	2	1	1	392.822	2101
E00332	HFYMHCCXX	5	2	2	1	476.198	2201
E00332	HFYMHCCXX	6	2	1	1	176.901	2101
E00332	HFYMHCCXX	6	2	2	1	469.715	2201
E00332	HFYMHCCXX	7	2	1	1	141.441	2101
E00332	HFYMHCCXX	7	2	2	1	262.126	2201
E00332	HFYMHCCXX	8	2	1	1	232.427	2101
E00332	HFYMHCCXX	8	2	2	1	110.946	2201
E00332	HG2GVCCXX	1	2	1	1	223.753	2101
E00332	HG2GVCCXX	1	2	2	1	504.535	2201
E00332	HG2GVCCXX	2	2	1	1	775.315	2101
E00332	HG2GVCCXX	2	2	2	1	610.13	2201
E00332	HG2GVCCXX	3	2	1	1	257.58	2101
E00332	HG2GVCCXX	3	2	2	1	203.423	2201
E00332	HG2GVCCXX	4	2	1	1	248.596	2101
E00332	HG2GVCCXX	4	2	2	1	438.356	2201
E00332	HG2GVCCXX	5	2	1	1	85.5513	2101
E00332	HG2GVCCXX	5	2	2	1	526.249	2201
E00332	HG2GVCCXX	6	2	1	1	224.824	2101
E00332	HG2GVCCXX	6	2	2	1	277.892	2201
E00332	HG2GVCCXX	7	2	1	1	384.615	2101
E00332	HG2GVCCXX	7	2	2	1	421.101	2201
E00332	HG2GVCCXX	8	2	1	1	246.329	2101
E00332	HG2GVCCXX	8	2	2	1	439.27	2201
E00332	HGFM5CCXX	8	2	1	1	1167.63	2101
E00332	HGFM5CCXX	8	2	2	1	1099.94	2201
E00332	HGGHFCCXX	5	2	1	1	299.849	2101
E00332	HGGHFCCXX	5	2	2	1	859.146	2201
E00332	HGGHFCCXX	6	2	1	1	644.53	2101
E00332	HGGHFCCXX	6	2	2	1	681.845	2201
E00332	HGGHFCCXX	7	2	1	1	600.853	2101
E00332	HGGHFCCXX	7	2	2	1	374.854	2201
E00332	HGGLGCCXX	1	2	1	1	202.868	2101
E00332	HGGLGCCXX	1	2	2	1	204.557	2201
E00332	HGGLGCCXX	3	2	1	1	380.124	2101
E00332	HGGLGCCXX	3	2	2	1	79.4387	2201
E00332	HGGLGCCXX	4	2	1	1	123.308	2101
E00332	HGGLGCCXX	4	2	2	1	108.206	2201
E00332	HGGTWCCXX	1	2	1	1	351.952	2101
E00332	HGGTWCCXX	1	2	2	1	225.132	2201
E00332	HGGTWCCXX	2	2	1	1	318.98	2101
E00332	HGGTWCCXX	2	2	2	1	162.67	2201
E00332	HGGTWCCXX	3	2	1	1	241.46	2101
E00332	HGGTWCCXX	3	2	2	1	596.626	2201
E00332	HGGTWCCXX	4	2	1	1	190.103	2101
E00332	HGGTWCCXX	4	2	2	1	364.645	2201
E00332	HGGTWCCXX	5	2	1	1	407.133	2101
E00332	HGGTWCCXX	5	2	2	1	175.006	2201
E00332	HGGTWCCXX	7	2	1	1	352.146	2101
E00332	HGGTWCCXX	7	2	2	1	331.107	2201
E00332	HGGTWCCXX	8	2	1	1	489	2101
E00332	HGGTWCCXX	8	2	2	1	407.27	2201
E00332	HGH73CCXX	1	2	1	1	499.715	2101
E00332	HGH73CCXX	1	2	2	1	207.355	2201
E00332	HGH73CCXX	2	2	1	1	656.844	2101
E00332	HGH73CCXX	2	2	2	1	504.678	2201
E00332	HGH73CCXX	3	2	1	1	656.427	2101
E00332	HGH73CCXX	3	2	2	1	314.07	2201
E00332	HGH73CCXX	4	2	1	1	539.866	2101
E00332	HGH73CCXX	4	2	2	1	499.205	2201
E00332	HGH73CCXX	5	2	1	1	760.347	2101
E00332	HGH73CCXX	5	2	2	1	477.982	2201
E00332	HGH73CCXX	6	2	1	1	465.514	2101
E00332	HGH73CCXX	6	2	2	1	500.38	2201
E00332	HGH73CCXX	7	2	1	1	545.875	2101
E00332	HGH73CCXX	7	2	2	1	1180.73	2201
E00332	HGH73CCXX	8	2	1	1	524.29	2101
E00332	HGH73CCXX	8	2	2	1	355.199	2201
E00332	HGMWFCCXX	1	2	1	1	591.982	2101
E00332	HGMWFCCXX	1	2	2	1	463.865	2201
E00332	HGMWFCCXX	2	2	1	1	586.032	2101
E00332	HGMWFCCXX	2	2	2	1	818.818	2201
E00332	HGMWFCCXX	3	2	1	1	188.241	2101
E00332	HGMWFCCXX	3	2	2	1	341.844	2201
E00332	HGMWFCCXX	5	2	1	1	281.995	2101
E00332	HGMWFCCXX	5	2	2	1	264.158	2201
E00332	HGMWFCCXX	6	2	1	1	91.5772	2101
E00332	HGMWFCCXX	6	2	2	1	277.257	2201
E00332	HGMWFCCXX	7	2	1	1	299.036	2101
E00332	HGMWFCCXX	7	2	2	1	639.635	2201
E00332	HGMWFCCXX	8	2	1	1	219.769	2101
E00332	HGMWFCCXX	8	2	2	1	877.467	2201
E00332	HHFW7CCXX	3	2	1	1	107.987	2101
E00332	HHFW7CCXX	3	2	2	1	34.3858	2201
E00332	HHFW7CCXX	5	2	1	1	26.9536	2101
E00332	HHFW7CCXX	5	2	2	1	24.2781	2201
E00332	HHFW7CCXX	7	2	1	1	37.7084	2101
E00332	HHFW7CCXX	7	2	2	1	27.5074	2201
E00332	HHFW7CCXX	8	2	1	1	11.3496	2101
E00332	HHFW7CCXX	8	2	2	1	162.645	2201
E00332	HHGK7CCXX	1	2	1	1	426.639	2101
E00332	HHGK7CCXX	1	2	2	1	309.775	2201
E00332	HHGK7CCXX	3	2	1	1	136.37	2101
E00332	HHGK7CCXX	3	2	2	1	155.651	2201
E00332	HHGK7CCXX	4	2	1	1	282.469	2101
E00332	HHGK7CCXX	4	2	2	1	131.179	2201
E00332	HHGK7CCXX	6	2	1	1	226.914	2101
E00332	HHGK7CCXX	6	2	2	1	331.029	2201
E00332	HHGK7CCXX	7	2	1	1	601.055	2101
E00332	HHGK7CCXX	7	2	2	1	216.5	2201
E00332	HHGK7CCXX	8	2	1	1	420.343	2101
E00332	HHGK7CCXX	8	2	2	1	760.769	2201
E00332	HHHLKCCXX	2	2	1	1	528.28	2101
E00332	HHHLKCCXX	2	2	2	1	547.511	2201
E00332	HHHLKCCXX	3	2	1	1	105.223	2101
E00332	HHHLKCCXX	3	2	2	1	257.202	2201
E00332	HHHLKCCXX	4	2	1	1	272.28	2101
E00332	HHHLKCCXX	4	2	2	1	220.161	2201
E00332	HHHLKCCXX	6	2	1	1	92.8035	2101
E00332	HHHLKCCXX	6	2	2	1	95.8359	2201
E00332	HHHLKCCXX	7	2	1	1	220.447	2101
E00332	HHHLKCCXX	7	2	2	1	194.593	2201
E00332	HHHLKCCXX	8	2	1	1	54.2697	2101
E00332	HHHLKCCXX	8	2	2	1	150.604	2201
E00332	HHJYYCCXX	1	2	1	1	680.528	2101
E00332	HHJYYCCXX	1	2	2	1	325.505	2201
E00332	HHJYYCCXX	2	2	1	1	380.106	2101
E00332	HHJYYCCXX	2	2	2	1	570.039	2201
E00332	HHJYYCCXX	3	2	1	1	332.82	2101
E00332	HHJYYCCXX	3	2	2	1	606.663	2201
E00332	HHJYYCCXX	4	2	1	1	624.891	2101
E00332	HHJYYCCXX	4	2	2	1	685.789	2201
E00332	HHJYYCCXX	6	2	1	1	569.798	2101
E00332	HHJYYCCXX	6	2	2	1	857.457	2201
E00332	HHJYYCCXX	7	2	1	1	808.321	2101
E00332	HHJYYCCXX	7	2	2	1	310.132	2201
E00332	HHJYYCCXX	8	2	1	1	700.039	2101
E00332	HHJYYCCXX	8	2	2	1	130.838	2201
E00332	HJ7Y5CCXX	2	2	1	1	778.11	2101
E00332	HJ7Y5CCXX	2	2	2	1	1440.7	2201
E00332	HJ7Y5CCXX	4	2	1	1	515.869	2101
E00332	HJ7Y5CCXX	4	2	2	1	467.612	2201
E00332	HJ7Y5CCXX	5	2	1	1	337.941	2101
E00332	HJ7Y5CCXX	5	2	2	1	686.85	2201
E00332	HJ7Y5CCXX	6	2	1	1	258.5	2101
E00332	HJ7Y5CCXX	6	2	2	1	559.228	2201
E00332	HJ7Y5CCXX	7	2	1	1	192.936	2101
E00332	HJ7Y5CCXX	7	2	2	1	535.786	2201
E00332	HJ7Y5CCXX	8	2	1	1	569.385	2101
E00332	HJ7Y5CCXX	8	2	2	1	195.371	2201
E00332	HJHH7CCXX	1	2	1	1	176.244	2101
E00332	HJHH7CCXX	1	2	2	1	61.0536	2201
E00332	HJHH7CCXX	2	2	1	1	49.7706	2101
E00332	HJHH7CCXX	2	2	2	1	63.3579	2201
E00332	HJHH7CCXX	3	2	1	1	78.8692	2101
E00332	HJHH7CCXX	3	2	2	1	66.8057	2201
E00332	HJHH7CCXX	4	2	1	1	95.4597	2101
E00332	HJHH7CCXX	4	2	2	1	43.9335	2201
E00332	HJHH7CCXX	5	2	1	1	92.4261	2101
E00332	HJHH7CCXX	5	2	2	1	66.5293	2201
E00332	HJHH7CCXX	6	2	1	1	158.206	2101
E00332	HJHH7CCXX	6	2	2	1	49.0622	2201
E00332	HJHH7CCXX	7	2	1	1	55.1293	2101
E00332	HJHH7CCXX	7	2	2	1	32.315	2201
E00332	HJHH7CCXX	8	2	1	1	50.3254	2101
E00332	HJHH7CCXX	8	2	2	1	35.1228	2201
E00332	HJHM5CCXX	1	2	1	1	162.142	2101
E00332	HJHM5CCXX	1	2	2	1	54.7137	2201
E00332	HJHM5CCXX	2	2	2	1	51.8309	2201
E00332	HJHM5CCXX	3	2	1	1	87.1563	2101
E00332	HJHM5CCXX	3	2	2	1	95.0549	2201
E00332	HJHM5CCXX	4	2	1	1	144.389	2101
E00332	HJHM5CCXX	4	2	2	1	212.731	2201
E00332	HJHM5CCXX	5	2	1	1	103.747	2101
E00332	HJHM5CCXX	5	2	2	1	557.98	2201
E00332	HJHM5CCXX	6	2	1	1	138.298	2101
E00332	HJHM5CCXX	6	2	2	1	70.9943	2201
E00332	HJHM5CCXX	7	2	1	1	351.656	2101
E00332	HJHM5CCXX	7	2	2	1	205.598	2201
E00332	HJHM5CCXX	8	2	1	1	318.063	2101
E00332	HJHM5CCXX	8	2	2	1	814.661	2201
E00332	HJLGMCCXX	1	2	1	1	254.098	2101
E00332	HJLGMCCXX	1	2	2	1	414.177	2201
E00332	HJLGMCCXX	2	2	1	1	264.509	2101
E00332	HJLGMCCXX	2	2	2	1	92.5364	2201
E00332	HJLGMCCXX	4	2	1	1	416.492	2101
E00332	HJLGMCCXX	4	2	2	1	47.1312	2201
E00332	HJLGMCCXX	5	2	1	1	58.3433	2101
E00332	HJLGMCCXX	5	2	2	1	178.207	2201
E00332	HJLGMCCXX	7	2	1	1	194.468	2101
E00332	HJLGMCCXX	7	2	2	1	137.38	2201
E00332	HJLGMCCXX	8	2	1	1	45.4689	2101
E00332	HJLGMCCXX	8	2	2	1	107.547	2201
E00332	HJLT2CCXX	2	2	1	1	396.413	2101
E00332	HJLT2CCXX	2	2	2	1	536.279	2201
E00332	HJLVMCCXX	1	2	1	1	312.572	2101
E00332	HJLVMCCXX	1	2	2	1	240.024	2201
E00332	HJLVMCCXX	2	2	1	1	373.974	2101
E00332	HJLVMCCXX	2	2	2	1	360.418	2201
E00332	HJLVMCCXX	4	2	1	1	800.432	2101
E00332	HJLVMCCXX	4	2	2	1	377.819	2201
E00332	HJLVMCCXX	5	2	1	1	634.193	2101
E00332	HJLVMCCXX	5	2	2	1	290.516	2201
E00332	HJLVMCCXX	6	2	1	1	251.44	2101
E00332	HJLVMCCXX	6	2	2	1	490.441	2201
E00332	HJLVMCCXX	7	2	1	1	586.376	2101
E00332	HJLVMCCXX	7	2	2	1	947.178	2201
E00332	HJLVMCCXX	8	2	1	1	666.315	2101
E00332	HJLVMCCXX	8	2	2	1	1526.12	2201
E00332	HJLW2CCXX	1	2	1	1	697.455	2101
E00332	HJLW2CCXX	1	2	2	1	285.184	2201
E00332	HJLW2CCXX	2	2	1	1	363.732	2101
E00332	HJLW2CCXX	2	2	2	1	362.256	2201
E00332	HJLW2CCXX	3	2	1	1	1005.55	2101
E00332	HJLW2CCXX	3	2	2	1	428.602	2201
E00332	HJLW2CCXX	4	2	1	1	431.443	2101
E00332	HJLW2CCXX	4	2	2	1	154.937	2201
E00332	HJLW2CCXX	5	2	1	1	445.246	2101
E00332	HJLW2CCXX	5	2	2	1	535.573	2201
E00332	HJLW2CCXX	6	2	1	1	338.567	2101
E00332	HJLW2CCXX	6	2	2	1	886.855	2201
E00332	HJLW2CCXX	7	2	1	1	544.285	2101
E00332	HJLW2CCXX	7	2	2	1	1037.96	2201
E00332	HJLW2CCXX	8	2	1	1	382.946	2101
E00332	HJLW2CCXX	8	2	2	1	394.894	2201
E00332	HJM53CCXX	1	2	1	1	495.047	2101
E00332	HJM53CCXX	1	2	2	1	755.061	2201
E00332	HJM53CCXX	2	2	1	1	365.531	2101
E00332	HJM53CCXX	2	2	2	1	457.372	2201
E00332	HJM53CCXX	3	2	1	1	339.267	2101
E00332	HJM53CCXX	3	2	2	1	221.411	2201
E00332	HJM53CCXX	4	2	1	1	74.4771	2101
E00332	HJM53CCXX	4	2	2	1	89.0246	2201
E00332	HJM53CCXX	5	2	1	1	32.3296	2101
E00332	HJM53CCXX	5	2	2	1	489.646	2201
E00332	HJM53CCXX	6	2	1	1	210.825	2101
E00332	HJM53CCXX	6	2	2	1	662.928	2201
E00332	HJM53CCXX	7	2	1	1	101.861	2101
E00332	HJM53CCXX	7	2	2	1	133.283	2201
E00332	HJM53CCXX	8	2	1	1	348.192	2101
E00332	HJM53CCXX	8	2	2	1	415.083	2201
E00332	HJMCKCCXX	1	2	1	1	171.092	2101
E00332	HJMCKCCXX	1	2	2	1	70.9302	2201
E00332	HJMCKCCXX	2	2	1	1	85.7464	2101
E00332	HJMCKCCXX	2	2	2	1	56.1616	2201
E00332	HJMCKCCXX	3	2	1	1	52.7708	2101
E00332	HJMCKCCXX	3	2	2	1	47.2554	2201
E00332	HJMCKCCXX	4	2	1	1	41.9371	2101
E00332	HJMCKCCXX	4	2	2	1	64.7909	2201
E00332	HJMCKCCXX	5	2	1	1	77.7918	2101
E00332	HJMCKCCXX	5	2	2	1	50.9418	2201
E00332	HJMCKCCXX	6	2	1	1	50.5143	2101
E00332	HJMCKCCXX	6	2	2	1	92.4844	2201
E00332	HJMCKCCXX	7	2	1	1	93.3193	2101
E00332	HJMCKCCXX	7	2	2	1	128.803	2201
E00332	HJMF5CCXX	1	2	1	1	643.379	2101
E00332	HJMF5CCXX	1	2	2	1	276.127	2201
E00332	HJMF5CCXX	2	2	1	1	249.284	2101
E00332	HJMF5CCXX	2	2	2	1	92.5366	2201
E00332	HJMF5CCXX	3	2	1	1	293.517	2101
E00332	HJMF5CCXX	3	2	2	1	173.873	2201
E00332	HJMF5CCXX	4	2	1	1	270.964	2101
E00332	HJMF5CCXX	4	2	2	1	251.572	2201
E00332	HJMF5CCXX	5	2	1	1	175.35	2101
E00332	HJMF5CCXX	5	2	2	1	85.1356	2201
E00332	HJMF5CCXX	6	2	1	1	83.4277	2101
E00332	HJMF5CCXX	6	2	2	1	183.773	2201
E00332	HJMF5CCXX	7	2	1	1	201.255	2101
E00332	HJMF5CCXX	7	2	2	1	307.871	2201
E00332	HJMF5CCXX	8	2	1	1	194.431	2101
E00332	HJMF5CCXX	8	2	2	1	315.121	2201
E00332	HJMFWCCXX	1	2	1	1	183.665	2101
E00332	HJMFWCCXX	1	2	2	1	107.846	2201
E00332	HJMG2CCXX	2	2	1	1	104.923	2101
E00332	HJMG2CCXX	2	2	2	1	123.981	2201
E00332	HJMG2CCXX	6	2	1	1	175.105	2101
E00332	HJMG2CCXX	6	2	2	1	321.674	2201
E00332	HJMG2CCXX	7	2	1	1	439.466	2101
E00332	HJMG2CCXX	7	2	2	1	366.405	2201
E00332	HJMG2CCXX	8	2	1	1	306.403	2101
E00332	HJMG2CCXX	8	2	2	1	515.355	2201
E00332	HJN5GCCXX	6	2	1	1	108.809	2101
E00332	HJN5GCCXX	6	2	2	1	83.8281	2201
E00332	HJN5GCCXX	7	2	1	1	287.886	2101
E00332	HJN5GCCXX	7	2	2	1	81.5719	2201
E00332	HJN5GCCXX	8	2	1	1	398.193	2101
E00332	HJN5GCCXX	8	2	2	1	61.5331	2201
E00332	HJNN7CCXX	1	2	1	1	330.972	2101
E00332	HJNN7CCXX	1	2	2	1	687.343	2201
E00332	HJNN7CCXX	3	2	1	1	257.975	2101
E00332	HJNN7CCXX	3	2	2	1	401.56	2201
E00332	HJVYCCCXX	4	2	1	1	310.468	2101
E00332	HJVYCCCXX	4	2	2	1	107.046	2201
E00332	HJVYCCCXX	5	2	1	1	170.595	2101
E00332	HJVYCCCXX	5	2	2	1	141.979	2201
E00332	HJVYCCCXX	6	2	1	1	1098.3	2101
E00332	HJVYCCCXX	6	2	2	1	121.67	2201
E00332	HJVYCCCXX	7	2	1	1	356.413	2101
E00332	HJVYCCCXX	7	2	2	1	304.519	2201
E00332	HJVYCCCXX	8	2	1	1	320.392	2101
E00332	HJVYCCCXX	8	2	2	1	319.988	2201
E00332	HJYNFCCXX	1	2	1	1	468.418	2101
E00332	HJYNFCCXX	1	2	2	1	167.892	2201
E00332	HJYNFCCXX	2	2	1	1	175.694	2101
E00332	HJYNFCCXX	2	2	2	1	85.7154	2201
E00332	HJYNFCCXX	3	2	1	1	45.3309	2101
E00332	HJYNFCCXX	3	2	2	1	208.664	2201
E00332	HJYNFCCXX	4	2	1	1	352.982	2101
E00332	HJYNFCCXX	4	2	2	1	57.0931	2201
E00332	HJYNFCCXX	5	2	1	1	103.248	2101
E00332	HJYNFCCXX	5	2	2	1	26.3418	2201
E00332	HJYNFCCXX	6	2	1	1	48.6644	2101
E00332	HJYNFCCXX	6	2	2	1	100.066	2201
E00332	HJYNFCCXX	7	2	1	1	67.6312	2101
E00332	HJYNFCCXX	7	2	2	1	66.99	2201
E00332	HJYNFCCXX	8	2	1	1	84.957	2101
E00332	HJYNFCCXX	8	2	2	1	220.848	2201
E00332	HK22NCCXX	7	2	1	1	1329.8	2101
E00332	HK22NCCXX	7	2	2	1	1722.3	2201
E00332	HK2K3CCXX	1	2	1	1	764.802	2101
E00332	HK2K3CCXX	1	2	2	1	324.44	2201
E00332	HK2K3CCXX	3	2	1	1	434.873	2101
E00332	HK2K3CCXX	3	2	2	1	766.069	2201
E00332	HK2K3CCXX	4	2	1	1	366.786	2101
E00332	HK2K3CCXX	4	2	2	1	619.594	2201
E00332	HK2K3CCXX	5	2	1	1	696.817	2101
E00332	HK2K3CCXX	5	2	2	1	737.335	2201
E00332	HK2K3CCXX	6	2	1	1	488.486	2101
E00332	HK2K3CCXX	6	2	2	1	807.033	2201
E00332	HK2K3CCXX	7	2	1	1	643.46	2101
E00332	HK2K3CCXX	7	2	2	1	431.081	2201
E00332	HK2K3CCXX	8	2	1	1	440.38	2101
E00332	HK2K3CCXX	8	2	2	1	495.648	2201
E00332	HNJWNCCXX	8	2	1	1	6.1265	2101
E00332	HNJWNCCXX	8	2	2	1	184.921	2201
E00332	H7N7WCCXX	1	1	1	2	645.717	1102
E00332	H7N7WCCXX	1	1	2	2	496.778	1202
E00332	H7N7WCCXX	2	1	1	2	496.492	1102
E00332	H7N7WCCXX	2	1	2	2	567.703	1202
E00332	H7N7WCCXX	3	1	1	2	161.579	1102
E00332	H7N7WCCXX	3	1	2	2	245.935	1202
E00332	H7N7WCCXX	4	1	1	2	210.823	1102
E00332	H7N7WCCXX	4	1	2	2	218.606	1202
E00332	H7N7WCCXX	5	1	1	2	203.882	1102
E00332	H7N7WCCXX	5	1	2	2	284.697	1202
E00332	H7N7WCCXX	6	1	1	2	499.001	1102
E00332	H7N7WCCXX	6	1	2	2	168.644	1202
E00332	H7N7WCCXX	8	1	1	2	397.693	1102
E00332	H7N7WCCXX	8	1	2	2	474.673	1202
E00332	H7NCJCCXX	1	1	1	2	569.532	1102
E00332	H7NCJCCXX	1	1	2	2	1008.66	1202
E00332	H7NCJCCXX	3	1	1	2	2089.47	1102
E00332	H7NCJCCXX	3	1	2	2	2340.81	1202
E00332	H7NCJCCXX	4	1	1	2	1718.29	1102
E00332	H7NCJCCXX	4	1	2	2	1871.11	1202
E00332	H7NCJCCXX	5	1	1	2	1496.27	1102
E00332	H7NCJCCXX	5	1	2	2	1649.87	1202
E00332	H7NCJCCXX	7	1	1	2	3811.11	1102
E00332	H7NCJCCXX	7	1	2	2	4193.27	1202
E00332	H7NCJCCXX	8	1	1	2	4120.87	1102
E00332	H7NCJCCXX	8	1	2	2	3535.43	1202
E00332	HCGHTCCXX	1	1	1	2	586.374	1102
E00332	HCGHTCCXX	1	1	2	2	495.906	1202
E00332	HCGHTCCXX	8	1	1	2	1013.71	1102
E00332	HCGHTCCXX	8	1	2	2	969.09	1202
E00332	HCGMKCCXX	2	1	1	2	1280.69	1102
E00332	HCGMKCCXX	2	1	2	2	1269.11	1202
E00332	HCGMKCCXX	3	1	1	2	1242.57	1102
E00332	HCGMKCCXX	3	1	2	2	1326.08	1202
E00332	HCGMVCCXX	1	1	1	2	1770.97	1102
E00332	HCGMVCCXX	1	1	2	2	1660.68	1202
E00332	HCGMVCCXX	3	1	1	2	4171.35	1102
E00332	HCGMVCCXX	3	1	2	2	3356.47	1202
E00332	HCGMWCCXX	2	1	1	2	906.606	1102
E00332	HCGMWCCXX	2	1	2	2	861.706	1202
E00332	HCGMWCCXX	3	1	1	2	689.116	1102
E00332	HCGMWCCXX	3	1	2	2	1127.2	1202
E00332	HCGMWCCXX	7	1	1	2	2504.88	1102
E00332	HCGMWCCXX	7	1	2	2	1906.85	1202
E00332	HF5MMCCXX	1	1	1	2	3219.89	1102
E00332	HF5MMCCXX	1	1	2	2	2328.27	1202
E00332	HF5MMCCXX	2	1	1	2	2892.81	1102
E00332	HF5MMCCXX	2	1	2	2	1999.63	1202
E00332	HF5MMCCXX	5	1	1	2	1775.66	1102
E00332	HF5MMCCXX	5	1	2	2	1387.7	1202
E00332	HF5MMCCXX	6	1	1	2	2792.93	1102
E00332	HF5MMCCXX	6	1	2	2	2496.2	1202
E00332	HF5MMCCXX	7	1	1	2	2241.6	1102
E00332	HF5MMCCXX	7	1	2	2	2086.67	1202
E00332	HF5MTCCXX	1	1	1	2	628.143	1102
E00332	HF5MTCCXX	1	1	2	2	640.311	1202
E00332	HF5MTCCXX	2	1	1	2	836.165	1102
E00332	HF5MTCCXX	2	1	2	2	1277.36	1202
E00332	HF5MTCCXX	6	1	1	2	800.943	1102
E00332	HF5MTCCXX	6	1	2	2	1450.48	1202
E00332	HF5MTCCXX	8	1	1	2	1383.86	1102
E00332	HF5MTCCXX	8	1	2	2	1379.56	1202
E00332	HF5MYCCXX	4	1	1	2	3513.18	1102
E00332	HF5MYCCXX	4	1	2	2	3649.83	1202
E00332	HF5MYCCXX	7	1	1	2	2764.21	1102
E00332	HF5MYCCXX	7	1	2	2	2597	1202
E00332	HF5MYCCXX	8	1	1	2	2206.43	1102
E00332	HF5MYCCXX	8	1	2	2	2958.22	1202
E00332	HF73LCCXX	1	1	1	2	1026.8	1102
E00332	HF73LCCXX	1	1	2	2	836.756	1202
E00332	HF73LCCXX	2	1	1	2	1223.73	1102
E00332	HF73LCCXX	2	1	2	2	951.163	1202
E00332	HF73LCCXX	3	1	1	2	930.055	1102
E00332	HF73LCCXX	3	1	2	2	783.273	1202
E00332	HF73LCCXX	5	1	1	2	1029.97	1102
E00332	HF73LCCXX	5	1	2	2	682.739	1202
E00332	HF73LCCXX	6	1	1	2	693.574	1102
E00332	HF73LCCXX	6	1	2	2	1325.31	1202
E00332	HF73LCCXX	7	1	1	2	1678.89	1102
E00332	HF73LCCXX	7	1	2	2	703.666	1202
E00332	HF73TCCXX	1	1	1	2	1420.32	1102
E00332	HF73TCCXX	1	1	2	2	1043.45	1202
E00332	HF73TCCXX	3	1	1	2	943.77	1102
E00332	HF73TCCXX	3	1	2	2	892.173	1202
E00332	HF73TCCXX	4	1	1	2	1106.03	1102
E00332	HF73TCCXX	4	1	2	2	476.88	1202
E00332	HF73TCCXX	5	1	1	2	733.188	1102
E00332	HF73TCCXX	5	1	2	2	1366.09	1202
E00332	HF73TCCXX	6	1	1	2	1470.6	1102
E00332	HF73TCCXX	6	1	2	2	683.989	1202
E00332	HF73TCCXX	7	1	1	2	830.09	1102
E00332	HF73TCCXX	7	1	2	2	962.078	1202
E00332	HF73TCCXX	8	1	1	2	870.319	1102
E00332	HF73TCCXX	8	1	2	2	1179.14	1202
E00332	HFCWCCCXX	1	1	1	2	1466.18	1102
E00332	HFCWCCCXX	1	1	2	2	981.265	1202
E00332	HFCWCCCXX	3	1	1	2	1336.22	1102
E00332	HFCWCCCXX	3	1	2	2	1507.35	1202
E00332	HFCWCCCXX	6	1	1	2	1985.95	1102
E00332	HFCWCCCXX	6	1	2	2	2142.71	1202
E00332	HFCWCCCXX	7	1	1	2	1257.53	1102
E00332	HFCWCCCXX	7	1	2	2	1475.55	1202
E00332	HFG32CCXX	5	1	1	2	688.443	1102
E00332	HFG32CCXX	5	1	2	2	605.968	1202
E00332	HFG32CCXX	6	1	1	2	1264.85	1102
E00332	HFG32CCXX	6	1	2	2	1033.95	1202
E00332	HFGTFCCXX	1	1	1	2	2277.79	1102
E00332	HFGTFCCXX	1	1	2	2	1641.56	1202
E00332	HFGTFCCXX	2	1	1	2	1092.74	1102
E00332	HFGTFCCXX	2	1	2	2	1390.41	1202
E00332	HFGTFCCXX	3	1	1	2	2811.5	1102
E00332	HFGTFCCXX	3	1	2	2	1578.21	1202
E00332	HFGTFCCXX	4	1	1	2	1568.05	1102
E00332	HFGTFCCXX	4	1	2	2	3704.34	1202
E00332	HFGTFCCXX	5	1	1	2	1653.09	1102
E00332	HFGTFCCXX	5	1	2	2	2085.89	1202
E00332	HFGTFCCXX	6	1	1	2	3404.93	1102
E00332	HFGTFCCXX	6	1	2	2	2435.28	1202
E00332	HFGTFCCXX	7	1	1	2	1423.3	1102
E00332	HFGTFCCXX	7	1	2	2	835.979	1202
E00332	HFGVJCCXX	1	1	1	2	887.874	1102
E00332	HFGVJCCXX	1	1	2	2	1382.53	1202
E00332	HFGVJCCXX	3	1	1	2	1259.84	1102
E00332	HFGVJCCXX	3	1	2	2	1245.01	1202
E00332	HFGVJCCXX	4	1	1	2	888.992	1102
E00332	HFGVJCCXX	4	1	2	2	631.774	1202
E00332	HFGVJCCXX	6	1	1	2	1411.32	1102
E00332	HFGVJCCXX	6	1	2	2	641.379	1202
E00332	HFGVJCCXX	7	1	1	2	236.543	1102
E00332	HFGVJCCXX	7	1	2	2	500.445	1202
E00332	HFGVJCCXX	8	1	1	2	997.949	1102
E00332	HFGVJCCXX	8	1	2	2	1082.61	1202
E00332	HFH5JCCXX	1	1	1	2	952.265	1102
E00332	HFH5JCCXX	1	1	2	2	1559.27	1202
E00332	HFH5JCCXX	2	1	1	2	769.071	1102
E00332	HFH5JCCXX	2	1	2	2	1678.78	1202
E00332	HFH5JCCXX	3	1	1	2	610.116	1102
E00332	HFH5JCCXX	3	1	2	2	287.112	1202
E00332	HFH5JCCXX	4	1	1	2	968.561	1102
E00332	HFH5JCCXX	4	1	2	2	1165	1202
E00332	HFH5JCCXX	6	1	1	2	1532.29	1102
E00332	HFH5JCCXX	6	1	2	2	1310.95	1202
E00332	HFH5JCCXX	7	1	1	2	896.556	1102
E00332	HFH5JCCXX	7	1	2	2	557.046	1202
E00332	HFH5JCCXX	8	1	1	2	1041.37	1102
E00332	HFH5JCCXX	8	1	2	2	1583.35	1202
E00332	HFYMHCCXX	1	1	1	2	1236.06	1102
E00332	HFYMHCCXX	1	1	2	2	1242.45	1202
E00332	HFYMHCCXX	3	1	1	2	1191.67	1102
E00332	HFYMHCCXX	3	1	2	2	2272.71	1202
E00332	HFYMHCCXX	4	1	1	2	1368.48	1102
E00332	HFYMHCCXX	4	1	2	2	930.96	1202
E00332	HFYMHCCXX	5	1	1	2	972.387	1102
E00332	HFYMHCCXX	5	1	2	2	1400.95	1202
E00332	HFYMHCCXX	6	1	1	2	609.04	1102
E00332	HFYMHCCXX	6	1	2	2	1794.63	1202
E00332	HFYMHCCXX	7	1	1	2	851.508	1102
E00332	HFYMHCCXX	7	1	2	2	1834.2	1202
E00332	HFYMHCCXX	8	1	1	2	1445.5	1102
E00332	HFYMHCCXX	8	1	2	2	1534.35	1202
E00332	HG2GVCCXX	1	1	1	2	384.808	1102
E00332	HG2GVCCXX	1	1	2	2	405.897	1202
E00332	HG2GVCCXX	2	1	1	2	764.553	1102
E00332	HG2GVCCXX	2	1	2	2	782.465	1202
E00332	HG2GVCCXX	3	1	1	2	588.647	1102
E00332	HG2GVCCXX	3	1	2	2	307.983	1202
E00332	HG2GVCCXX	4	1	1	2	808.252	1102
E00332	HG2GVCCXX	4	1	2	2	448.543	1202
E00332	HG2GVCCXX	5	1	1	2	895.815	1102
E00332	HG2GVCCXX	5	1	2	2	664.716	1202
E00332	HG2GVCCXX	6	1	1	2	1149.49	1102
E00332	HG2GVCCXX	6	1	2	2	1043.11	1202
E00332	HG2GVCCXX	7	1	1	2	989.04	1102
E00332	HG2GVCCXX	7	1	2	2	324.254	1202
E00332	HG2GVCCXX	8	1	1	2	856.049	1102
E00332	HG2GVCCXX	8	1	2	2	625.619	1202
E00332	HGFM5CCXX	8	1	1	2	1544.12	1102
E00332	HGFM5CCXX	8	1	2	2	1597.15	1202
E00332	HGGHFCCXX	5	1	1	2	262.513	1102
E00332	HGGHFCCXX	5	1	2	2	343.829	1202
E00332	HGGHFCCXX	6	1	1	2	339.024	1102
E00332	HGGHFCCXX	6	1	2	2	475.654	1202
E00332	HGGHFCCXX	7	1	1	2	512.438	1102
E00332	HGGHFCCXX	7	1	2	2	279.594	1202
E00332	HGGLGCCXX	1	1	1	2	2213.52	1102
E00332	HGGLGCCXX	1	1	2	2	996.962	1202
E00332	HGGLGCCXX	3	1	1	2	1809.49	1102
E00332	HGGLGCCXX	3	1	2	2	908.696	1202
E00332	HGGLGCCXX	4	1	1	2	2803.8	1102
E00332	HGGLGCCXX	4	1	2	2	1797.97	1202
E00332	HGGTWCCXX	1	1	1	2	432.046	1102
E00332	HGGTWCCXX	1	1	2	2	119.148	1202
E00332	HGGTWCCXX	2	1	1	2	18.1411	1102
E00332	HGGTWCCXX	2	1	2	2	51.8399	1202
E00332	HGGTWCCXX	3	1	1	2	118.444	1102
E00332	HGGTWCCXX	3	1	2	2	61.0079	1202
E00332	HGGTWCCXX	4	1	1	2	181.061	1102
E00332	HGGTWCCXX	4	1	2	2	9.1573	1202
E00332	HGGTWCCXX	5	1	1	2	152.057	1102
E00332	HGGTWCCXX	5	1	2	2	194.78	1202
E00332	HGGTWCCXX	7	1	1	2	114.411	1102
E00332	HGGTWCCXX	7	1	2	2	63.9042	1202
E00332	HGGTWCCXX	8	1	1	2	356.939	1102
E00332	HGGTWCCXX	8	1	2	2	165.344	1202
E00332	HGH73CCXX	1	1	1	2	1267.48	1102
E00332	HGH73CCXX	1	1	2	2	449.195	1202
E00332	HGH73CCXX	2	1	1	2	243.982	1102
E00332	HGH73CCXX	2	1	2	2	819.225	1202
E00332	HGH73CCXX	3	1	1	2	802.365	1102
E00332	HGH73CCXX	3	1	2	2	507.012	1202
E00332	HGH73CCXX	4	1	1	2	108.187	1102
E00332	HGH73CCXX	4	1	2	2	509.851	1202
E00332	HGH73CCXX	5	1	1	2	1099.4	1102
E00332	HGH73CCXX	5	1	2	2	1151.83	1202
E00332	HGH73CCXX	6	1	1	2	480.767	1102
E00332	HGH73CCXX	6	1	2	2	892.747	1202
E00332	HGH73CCXX	7	1	1	2	1762.61	1102
E00332	HGH73CCXX	7	1	2	2	390.857	1202
E00332	HGH73CCXX	8	1	1	2	579.102	1102
E00332	HGH73CCXX	8	1	2	2	453.736	1202
E00332	HGMWFCCXX	1	1	1	2	1175.29	1102
E00332	HGMWFCCXX	1	1	2	2	1623.14	1202
E00332	HGMWFCCXX	2	1	1	2	748.661	1102
E00332	HGMWFCCXX	2	1	2	2	1167.54	1202
E00332	HGMWFCCXX	3	1	1	2	764.652	1102
E00332	HGMWFCCXX	3	1	2	2	544.05	1202
E00332	HGMWFCCXX	5	1	1	2	1523.86	1102
E00332	HGMWFCCXX	5	1	2	2	1108.34	1202
E00332	HGMWFCCXX	6	1	1	2	1442.02	1102
E00332	HGMWFCCXX	6	1	2	2	1427.29	1202
E00332	HGMWFCCXX	7	1	1	2	529.684	1102
E00332	HGMWFCCXX	7	1	2	2	716.823	1202
E00332	HGMWFCCXX	8	1	1	2	833.814	1102
E00332	HGMWFCCXX	8	1	2	2	1508.8	1202
E00332	HHFW7CCXX	3	1	1	2	876.901	1102
E00332	HHFW7CCXX	3	1	2	2	826.868	1202
E00332	HHFW7CCXX	5	1	1	2	2309.91	1102
E00332	HHFW7CCXX	5	1	2	2	926.845	1202
E00332	HHFW7CCXX	7	1	1	2	1163.13	1102
E00332	HHFW7CCXX	7	1	2	2	1027.57	1202
E00332	HHFW7CCXX	8	1	1	2	1589.46	1102
E00332	HHFW7CCXX	8	1	2	2	2702.48	1202
E00332	HHGK7CCXX	1	1	1	2	130.138	1102
E00332	HHGK7CCXX	1	1	2	2	72.3705	1202
E00332	HHGK7CCXX	3	1	1	2	95.7976	1102
E00332	HHGK7CCXX	3	1	2	2	77.5295	1202
E00332	HHGK7CCXX	4	1	1	2	54.5564	1102
E00332	HHGK7CCXX	4	1	2	2	71.4745	1202
E00332	HHGK7CCXX	6	1	1	2	45.4782	1102
E00332	HHGK7CCXX	6	1	2	2	36.2567	1202
E00332	HHGK7CCXX	7	1	1	2	26.8008	1102
E00332	HHGK7CCXX	7	1	2	2	27.9635	1202
E00332	HHGK7CCXX	8	1	1	2	38.1086	1102
E00332	HHGK7CCXX	8	1	2	2	31.2264	1202
E00332	HHHLKCCXX	2	1	1	2	446.133	1102
E00332	HHHLKCCXX	2	1	2	2	681.754	1202
E00332	HHHLKCCXX	3	1	1	2	453.502	1102
E00332	HHHLKCCXX	3	1	2	2	677.269	1202
E00332	HHHLKCCXX	4	1	1	2	138.867	1102
E00332	HHHLKCCXX	4	1	2	2	240.787	1202
E00332	HHHLKCCXX	6	1	1	2	121.98	1102
E00332	HHHLKCCXX	6	1	2	2	101.947	1202
E00332	HHHLKCCXX	7	1	1	2	170.178	1102
E00332	HHHLKCCXX	7	1	2	2	405.211	1202
E00332	HHHLKCCXX	8	1	1	2	352.973	1102
E00332	HHHLKCCXX	8	1	2	2	247.045	1202
E00332	HHJYYCCXX	1	1	1	2	45.1851	1102
E00332	HHJYYCCXX	1	1	2	2	89.3775	1202
E00332	HHJYYCCXX	2	1	1	2	141.297	1102
E00332	HHJYYCCXX	2	1	2	2	77.6511	1202
E00332	HHJYYCCXX	3	1	1	2	127.641	1102
E00332	HHJYYCCXX	3	1	2	2	403.06	1202
E00332	HHJYYCCXX	4	1	1	2	286.885	1102
E00332	HHJYYCCXX	4	1	2	2	332.892	1202
E00332	HHJYYCCXX	6	1	1	2	399.939	1102
E00332	HHJYYCCXX	6	1	2	2	256.171	1202
E00332	HHJYYCCXX	7	1	1	2	610.677	1102
E00332	HHJYYCCXX	7	1	2	2	632.917	1202
E00332	HHJYYCCXX	8	1	1	2	596.932	1102
E00332	HHJYYCCXX	8	1	2	2	856.216	1202
E00332	HJ7Y5CCXX	2	1	1	2	117.346	1102
E00332	HJ7Y5CCXX	2	1	2	2	221.715	1202
E00332	HJ7Y5CCXX	4	1	1	2	146.29	1102
E00332	HJ7Y5CCXX	4	1	2	2	357.083	1202
E00332	HJ7Y5CCXX	5	1	1	2	217.68	1102
E00332	HJ7Y5CCXX	5	1	2	2	174.871	1202
E00332	HJ7Y5CCXX	6	1	1	2	136.943	1102
E00332	HJ7Y5CCXX	6	1	2	2	272.778	1202
E00332	HJ7Y5CCXX	7	1	1	2	339.583	1102
E00332	HJ7Y5CCXX	7	1	2	2	605.02	1202
E00332	HJ7Y5CCXX	8	1	1	2	283.723	1102
E00332	HJ7Y5CCXX	8	1	2	2	488.735	1202
E00332	HJHH7CCXX	1	1	1	2	743.628	1102
E00332	HJHH7CCXX	1	1	2	2	233.068	1202
E00332	HJHH7CCXX	2	1	1	2	140.38	1102
E00332	HJHH7CCXX	2	1	2	2	115.368	1202
E00332	HJHH7CCXX	3	1	1	2	98.0623	1102
E00332	HJHH7CCXX	3	1	2	2	120.569	1202
E00332	HJHH7CCXX	4	1	1	2	59.8764	1102
E00332	HJHH7CCXX	4	1	2	2	306.887	1202
E00332	HJHH7CCXX	5	1	1	2	224.181	1102
E00332	HJHH7CCXX	5	1	2	2	230.027	1202
E00332	HJHH7CCXX	6	1	1	2	171.641	1102
E00332	HJHH7CCXX	6	1	2	2	43.0329	1202
E00332	HJHH7CCXX	7	1	1	2	94.8509	1102
E00332	HJHH7CCXX	7	1	2	2	97.9388	1202
E00332	HJHH7CCXX	8	1	1	2	214.418	1102
E00332	HJHH7CCXX	8	1	2	2	56.6028	1202
E00332	HJHM5CCXX	1	1	1	2	313.998	1102
E00332	HJHM5CCXX	1	1	2	2	109.666	1202
E00332	HJHM5CCXX	2	1	1	2	18.6003	1102
E00332	HJHM5CCXX	2	1	2	2	6.0532	1202
E00332	HJHM5CCXX	3	1	1	2	30.4177	1102
E00332	HJHM5CCXX	3	1	2	2	15.945	1202
E00332	HJHM5CCXX	4	1	1	2	6.6932	1102
E00332	HJHM5CCXX	4	1	2	2	16.566	1202
E00332	HJHM5CCXX	5	1	1	2	11.4382	1102
E00332	HJHM5CCXX	5	1	2	2	20.5764	1202
E00332	HJHM5CCXX	6	1	1	2	23.3652	1102
E00332	HJHM5CCXX	6	1	2	2	57.4005	1202
E00332	HJHM5CCXX	7	1	1	2	13.9667	1102
E00332	HJHM5CCXX	7	1	2	2	9.3504	1202
E00332	HJHM5CCXX	8	1	1	2	5.0665	1102
E00332	HJHM5CCXX	8	1	2	2	13.6166	1202
E00332	HJLGMCCXX	1	1	1	2	212.81	1102
E00332	HJLGMCCXX	1	1	2	2	1519.51	1202
E00332	HJLGMCCXX	2	1	1	2	466.922	1102
E00332	HJLGMCCXX	2	1	2	2	672.592	1202
E00332	HJLGMCCXX	4	1	1	2	773.203	1102
E00332	HJLGMCCXX	4	1	2	2	933.108	1202
E00332	HJLGMCCXX	5	1	1	2	990.401	1102
E00332	HJLGMCCXX	5	1	2	2	880.192	1202
E00332	HJLGMCCXX	7	1	1	2	405.83	1102
E00332	HJLGMCCXX	7	1	2	2	567.018	1202
E00332	HJLGMCCXX	8	1	1	2	362.182	1102
E00332	HJLGMCCXX	8	1	2	2	226.83	1202
E00332	HJLVMCCXX	1	1	1	2	2270.23	1102
E00332	HJLVMCCXX	1	1	2	2	443.04	1202
E00332	HJLVMCCXX	2	1	1	2	281.988	1102
E00332	HJLVMCCXX	2	1	2	2	145.173	1202
E00332	HJLVMCCXX	4	1	1	2	525.799	1102
E00332	HJLVMCCXX	4	1	2	2	1030.66	1202
E00332	HJLVMCCXX	5	1	1	2	487.841	1102
E00332	HJLVMCCXX	5	1	2	2	185.702	1202
E00332	HJLVMCCXX	6	1	1	2	1200.65	1102
E00332	HJLVMCCXX	6	1	2	2	361.473	1202
E00332	HJLVMCCXX	7	1	1	2	425.985	1102
E00332	HJLVMCCXX	7	1	2	2	776.954	1202
E00332	HJLVMCCXX	8	1	1	2	499.353	1102
E00332	HJLVMCCXX	8	1	2	2	208.657	1202
E00332	HJLW2CCXX	1	1	1	2	1130.08	1102
E00332	HJLW2CCXX	1	1	2	2	1620.54	1202
E00332	HJLW2CCXX	2	1	1	2	1705.49	1102
E00332	HJLW2CCXX	2	1	2	2	1715.21	1202
E00332	HJLW2CCXX	3	1	1	2	1926.95	1102
E00332	HJLW2CCXX	3	1	2	2	1866.5	1202
E00332	HJLW2CCXX	4	1	1	2	2963.81	1102
E00332	HJLW2CCXX	5	1	1	2	1996.55	1102
E00332	HJLW2CCXX	5	1	2	2	1847.76	1202
E00332	HJLW2CCXX	6	1	1	2	1999.53	1102
E00332	HJLW2CCXX	6	1	2	2	3600.18	1202
E00332	HJLW2CCXX	7	1	1	2	2381.19	1102
E00332	HJLW2CCXX	7	1	2	2	1496.33	1202
E00332	HJLW2CCXX	8	1	1	2	1797.5	1102
E00332	HJLW2CCXX	8	1	2	2	730.534	1202
E00332	HJM53CCXX	1	1	1	2	947.165	1102
E00332	HJM53CCXX	1	1	2	2	93.4395	1202
E00332	HJM53CCXX	2	1	1	2	291.698	1102
E00332	HJM53CCXX	2	1	2	2	316.664	1202
E00332	HJM53CCXX	3	1	1	2	515.488	1102
E00332	HJM53CCXX	3	1	2	2	652.667	1202
E00332	HJM53CCXX	4	1	1	2	300.494	1102
E00332	HJM53CCXX	4	1	2	2	2082.55	1202
E00332	HJM53CCXX	5	1	1	2	1765.88	1102
E00332	HJM53CCXX	5	1	2	2	1339.84	1202
E00332	HJM53CCXX	6	1	1	2	545.819	1102
E00332	HJM53CCXX	6	1	2	2	371.459	1202
E00332	HJM53CCXX	7	1	1	2	1104.63	1102
E00332	HJM53CCXX	7	1	2	2	1707.61	1202
E00332	HJM53CCXX	8	1	1	2	1006.26	1102
E00332	HJM53CCXX	8	1	2	2	820.972	1202
E00332	HJMCKCCXX	1	1	1	2	928.589	1102
E00332	HJMCKCCXX	1	1	2	2	774.337	1202
E00332	HJMCKCCXX	2	1	1	2	1191.7	1102
E00332	HJMCKCCXX	2	1	2	2	2017.48	1202
E00332	HJMCKCCXX	3	1	1	2	1132.17	1102
E00332	HJMCKCCXX	3	1	2	2	1131.08	1202
E00332	HJMCKCCXX	4	1	1	2	1292.04	1102
E00332	HJMCKCCXX	4	1	2	2	1646.36	1202
E00332	HJMCKCCXX	5	1	1	2	1436.23	1102
E00332	HJMCKCCXX	5	1	2	2	1373.45	1202
E00332	HJMCKCCXX	6	1	1	2	1060.17	1102
E00332	HJMCKCCXX	6	1	2	2	1132.24	1202
E00332	HJMCKCCXX	7	1	1	2	1218.09	1102
E00332	HJMCKCCXX	7	1	2	2	1249.68	1202
E00332	HJMF5CCXX	1	1	1	2	789.306	1102
E00332	HJMF5CCXX	1	1	2	2	175.198	1202
E00332	HJMF5CCXX	2	1	1	2	341.796	1102
E00332	HJMF5CCXX	2	1	2	2	536.217	1202
E00332	HJMF5CCXX	3	1	1	2	453.647	1102
E00332	HJMF5CCXX	3	1	2	2	827.797	1202
E00332	HJMF5CCXX	4	1	1	2	752.623	1102
E00332	HJMF5CCXX	4	1	2	2	749.702	1202
E00332	HJMF5CCXX	5	1	1	2	1282.36	1102
E00332	HJMF5CCXX	5	1	2	2	1641.34	1202
E00332	HJMF5CCXX	6	1	1	2	1203.53	1102
E00332	HJMF5CCXX	6	1	2	2	734.221	1202
E00332	HJMF5CCXX	7	1	1	2	625.045	1102
E00332	HJMF5CCXX	7	1	2	2	767.248	1202
E00332	HJMF5CCXX	8	1	1	2	580.775	1102
E00332	HJMF5CCXX	8	1	2	2	465.405	1202
E00332	HJMFWCCXX	1	1	1	2	2046.59	1102
E00332	HJMFWCCXX	1	1	2	2	1664.22	1202
E00332	HJMG2CCXX	2	1	1	2	880.706	1102
E00332	HJMG2CCXX	2	1	2	2	1255.1	1202
E00332	HJMG2CCXX	6	1	1	2	580.321	1102
E00332	HJMG2CCXX	6	1	2	2	1141.77	1202
E00332	HJMG2CCXX	7	1	1	2	1032.42	1102
E00332	HJMG2CCXX	7	1	2	2	977.254	1202
E00332	HJMG2CCXX	8	1	1	2	760.772	1102
E00332	HJMG2CCXX	8	1	2	2	1314.07	1202
E00332	HJN5GCCXX	6	1	1	2	443.09	1102
E00332	HJN5GCCXX	6	1	2	2	197.298	1202
E00332	HJN5GCCXX	7	1	1	2	275.441	1102
E00332	HJN5GCCXX	7	1	2	2	261.692	1202
E00332	HJN5GCCXX	8	1	1	2	1233.19	1102
E00332	HJN5GCCXX	8	1	2	2	1487.8	1202
E00332	HJNN7CCXX	1	1	1	2	2030.26	1102
E00332	HJNN7CCXX	1	1	2	2	1408.72	1202
E00332	HJNN7CCXX	3	1	1	2	1390.6	1102
E00332	HJNN7CCXX	3	1	2	2	1498.26	1202
E00332	HJVYCCCXX	4	1	1	2	2727.44	1102
E00332	HJVYCCCXX	4	1	2	2	1565	1202
E00332	HJVYCCCXX	5	1	1	2	2323.36	1102
E00332	HJVYCCCXX	5	1	2	2	3990.35	1202
E00332	HJVYCCCXX	6	1	1	2	849.327	1102
E00332	HJVYCCCXX	6	1	2	2	1827.37	1202
E00332	HJVYCCCXX	7	1	1	2	2433.68	1102
E00332	HJVYCCCXX	7	1	2	2	2373.03	1202
E00332	HJVYCCCXX	8	1	1	2	1436.28	1102
E00332	HJVYCCCXX	8	1	2	2	1827.59	1202
E00332	HJYNFCCXX	1	1	1	2	1248.84	1102
E00332	HJYNFCCXX	1	1	2	2	2176.14	1202
E00332	HJYNFCCXX	2	1	1	2	1039.96	1102
E00332	HJYNFCCXX	2	1	2	2	1462.82	1202
E00332	HJYNFCCXX	3	1	1	2	399.851	1102
E00332	HJYNFCCXX	3	1	2	2	975.596	1202
E00332	HJYNFCCXX	4	1	1	2	1072.55	1102
E00332	HJYNFCCXX	4	1	2	2	1711.96	1202
E00332	HJYNFCCXX	5	1	1	2	1111.37	1102
E00332	HJYNFCCXX	5	1	2	2	1383.32	1202
E00332	HJYNFCCXX	6	1	1	2	1164.78	1102
E00332	HJYNFCCXX	6	1	2	2	1650.46	1202
E00332	HJYNFCCXX	7	1	1	2	1083.32	1102
E00332	HJYNFCCXX	7	1	2	2	1242.29	1202
E00332	HJYNFCCXX	8	1	1	2	870.887	1102
E00332	HJYNFCCXX	8	1	2	2	1400.36	1202
E00332	HK22NCCXX	7	1	1	2	1710.06	1102
E00332	HK22NCCXX	7	1	2	2	3031.76	1202
E00332	HK2K3CCXX	1	1	1	2	555.616	1102
E00332	HK2K3CCXX	1	1	2	2	110.6	1202
E00332	HK2K3CCXX	3	1	1	2	312.726	1102
E00332	HK2K3CCXX	3	1	2	2	25.7295	1202
E00332	HK2K3CCXX	4	1	1	2	98.9521	1102
E00332	HK2K3CCXX	4	1	2	2	390.451	1202
E00332	HK2K3CCXX	5	1	1	2	6.9291	1102
E00332	HK2K3CCXX	5	1	2	2	275.758	1202
E00332	HK2K3CCXX	6	1	1	2	272.173	1102
E00332	HK2K3CCXX	6	1	2	2	313.184	1202
E00332	HK2K3CCXX	7	1	1	2	37.7597	1102
E00332	HK2K3CCXX	7	1	2	2	237.42	1202
E00332	HK2K3CCXX	8	1	1	2	173.609	1102
E00332	HK2K3CCXX	8	1	2	2	151.06	1202
E00332	HNJWNCCXX	8	1	1	2	2.1285	1102
E00332	HNJWNCCXX	8	1	2	2	2.5549	1202
E00332	H7N7WCCXX	1	2	1	2	612.281	2102
E00332	H7N7WCCXX	1	2	2	2	757.941	2202
E00332	H7N7WCCXX	2	2	1	2	151.677	2102
E00332	H7N7WCCXX	2	2	2	2	160.156	2202
E00332	H7N7WCCXX	3	2	1	2	283.708	2102
E00332	H7N7WCCXX	3	2	2	2	136.885	2202
E00332	H7N7WCCXX	4	2	1	2	78.3051	2102
E00332	H7N7WCCXX	4	2	2	2	87.1624	2202
E00332	H7N7WCCXX	5	2	1	2	254.315	2102
E00332	H7N7WCCXX	5	2	2	2	152.016	2202
E00332	H7N7WCCXX	6	2	1	2	92.3238	2102
E00332	H7N7WCCXX	6	2	2	2	287.274	2202
E00332	H7N7WCCXX	8	2	1	2	359.739	2102
E00332	H7N7WCCXX	8	2	2	2	166.574	2202
E00332	H7NCJCCXX	1	2	1	2	420.907	2102
E00332	H7NCJCCXX	1	2	2	2	460.031	2202
E00332	H7NCJCCXX	3	2	1	2	1258.17	2102
E00332	H7NCJCCXX	3	2	2	2	3335.97	2202
E00332	H7NCJCCXX	4	2	1	2	2502.71	2102
E00332	H7NCJCCXX	4	2	2	2	2049.66	2202
E00332	H7NCJCCXX	5	2	1	2	1878.62	2102
E00332	H7NCJCCXX	5	2	2	2	2715.31	2202
E00332	H7NCJCCXX	7	2	1	2	2001.88	2102
E00332	H7NCJCCXX	7	2	2	2	4900.43	2202
E00332	H7NCJCCXX	8	2	1	2	2969.95	2102
E00332	H7NCJCCXX	8	2	2	2	2455.91	2202
E00332	HCGHTCCXX	1	2	1	2	1171.19	2102
E00332	HCGHTCCXX	1	2	2	2	479.503	2202
E00332	HCGHTCCXX	8	2	1	2	432.361	2102
E00332	HCGHTCCXX	8	2	2	2	431.452	2202
E00332	HCGMKCCXX	2	2	1	2	712.649	2102
E00332	HCGMKCCXX	2	2	2	2	813.052	2202
E00332	HCGMKCCXX	3	2	1	2	855.048	2102
E00332	HCGMKCCXX	3	2	2	2	906.818	2202
E00332	HCGMVCCXX	1	2	1	2	2382.6	2102
E00332	HCGMVCCXX	1	2	2	2	1402.3	2202
E00332	HCGMVCCXX	3	2	1	2	2315.7	2102
E00332	HCGMVCCXX	3	2	2	2	2255.83	2202
E00332	HCGMWCCXX	2	2	1	2	592.498	2102
E00332	HCGMWCCXX	2	2	2	2	893.612	2202
E00332	HCGMWCCXX	3	2	1	2	497.866	2102
E00332	HCGMWCCXX	3	2	2	2	986.534	2202
E00332	HCGMWCCXX	7	2	1	2	2298.8	2102
E00332	HCGMWCCXX	7	2	2	2	2420.75	2202
E00332	HF5MMCCXX	1	2	1	2	3838.17	2102
E00332	HF5MMCCXX	1	2	2	2	933.777	2202
E00332	HF5MMCCXX	2	2	1	2	1607.45	2102
E00332	HF5MMCCXX	2	2	2	2	1909.86	2202
E00332	HF5MMCCXX	5	2	1	2	1399.29	2102
E00332	HF5MMCCXX	5	2	2	2	1134.88	2202
E00332	HF5MMCCXX	6	2	1	2	1700.85	2102
E00332	HF5MMCCXX	6	2	2	2	2354.7	2202
E00332	HF5MMCCXX	7	2	1	2	1853.04	2102
E00332	HF5MMCCXX	7	2	2	2	1715.92	2202
E00332	HF5MTCCXX	1	2	1	2	499.433	2102
E00332	HF5MTCCXX	1	2	2	2	375.093	2202
E00332	HF5MTCCXX	2	2	1	2	485.293	2102
E00332	HF5MTCCXX	2	2	2	2	455.463	2202
E00332	HF5MTCCXX	6	2	1	2	1072.07	2102
E00332	HF5MTCCXX	6	2	2	2	1376.23	2202
E00332	HF5MTCCXX	8	2	1	2	824.374	2102
E00332	HF5MTCCXX	8	2	2	2	1427.49	2202
E00332	HF5MYCCXX	4	2	1	2	1842.5	2102
E00332	HF5MYCCXX	4	2	2	2	1150.57	2202
E00332	HF5MYCCXX	7	2	1	2	1694.06	2102
E00332	HF5MYCCXX	7	2	2	2	1757.99	2202
E00332	HF5MYCCXX	8	2	1	2	1382.33	2102
E00332	HF5MYCCXX	8	2	2	2	1807.03	2202
E00332	HF73LCCXX	1	2	1	2	1056.08	2102
E00332	HF73LCCXX	1	2	2	2	884.226	2202
E00332	HF73LCCXX	2	2	1	2	822.035	2102
E00332	HF73LCCXX	2	2	2	2	1237.16	2202
E00332	HF73LCCXX	3	2	1	2	1154.75	2102
E00332	HF73LCCXX	3	2	2	2	709.585	2202
E00332	HF73LCCXX	5	2	1	2	648.062	2102
E00332	HF73LCCXX	5	2	2	2	1761.91	2202
E00332	HF73LCCXX	6	2	1	2	1429.87	2102
E00332	HF73LCCXX	6	2	2	2	1234.61	2202
E00332	HF73LCCXX	7	2	1	2	469.781	2102
E00332	HF73LCCXX	7	2	2	2	1165.65	2202
E00332	HF73TCCXX	1	2	1	2	959.538	2102
E00332	HF73TCCXX	1	2	2	2	621.132	2202
E00332	HF73TCCXX	3	2	1	2	555.818	2102
E00332	HF73TCCXX	3	2	2	2	647.685	2202
E00332	HF73TCCXX	4	2	1	2	889.219	2102
E00332	HF73TCCXX	4	2	2	2	1111.8	2202
E00332	HF73TCCXX	5	2	1	2	960.338	2102
E00332	HF73TCCXX	5	2	2	2	1229.97	2202
E00332	HF73TCCXX	6	2	1	2	844.215	2102
E00332	HF73TCCXX	6	2	2	2	1024.81	2202
E00332	HF73TCCXX	7	2	1	2	625.142	2102
E00332	HF73TCCXX	7	2	2	2	983.544	2202
E00332	HF73TCCXX	8	2	1	2	732.425	2102
E00332	HF73TCCXX	8	2	2	2	1313.05	2202
E00332	HFCWCCCXX	1	2	1	2	1025.28	2102
E00332	HFCWCCCXX	1	2	2	2	1567.86	2202
E00332	HFCWCCCXX	3	2	1	2	1139.07	2102
E00332	HFCWCCCXX	3	2	2	2	1290.5	2202
E00332	HFCWCCCXX	6	2	1	2	1124.74	2102
E00332	HFCWCCCXX	6	2	2	2	893.156	2202
E00332	HFCWCCCXX	7	2	1	2	595.435	2102
E00332	HFCWCCCXX	7	2	2	2	1419.3	2202
E00332	HFG32CCXX	5	2	1	2	296.876	2102
E00332	HFG32CCXX	5	2	2	2	375.839	2202
E00332	HFG32CCXX	6	2	1	2	238.111	2102
E00332	HFG32CCXX	6	2	2	2	585.899	2202
E00332	HFGTFCCXX	1	2	1	2	1866.53	2102
E00332	HFGTFCCXX	1	2	2	2	2996.89	2202
E00332	HFGTFCCXX	2	2	1	2	1859.51	2102
E00332	HFGTFCCXX	2	2	2	2	1472.86	2202
E00332	HFGTFCCXX	3	2	1	2	1669	2102
E00332	HFGTFCCXX	3	2	2	2	1366.51	2202
E00332	HFGTFCCXX	4	2	1	2	2213.6	2102
E00332	HFGTFCCXX	4	2	2	2	1001.81	2202
E00332	HFGTFCCXX	5	2	1	2	2043.83	2102
E00332	HFGTFCCXX	5	2	2	2	2325.55	2202
E00332	HFGTFCCXX	6	2	1	2	2612.18	2102
E00332	HFGTFCCXX	6	2	2	2	1816.22	2202
E00332	HFGTFCCXX	7	2	1	2	1102.25	2102
E00332	HFGTFCCXX	7	2	2	2	741.022	2202
E00332	HFGVJCCXX	1	2	1	2	1325.47	2102
E00332	HFGVJCCXX	1	2	2	2	601.44	2202
E00332	HFGVJCCXX	3	2	1	2	628.097	2102
E00332	HFGVJCCXX	3	2	2	2	422.123	2202
E00332	HFGVJCCXX	4	2	1	2	587.508	2102
E00332	HFGVJCCXX	4	2	2	2	585.659	2202
E00332	HFGVJCCXX	6	2	1	2	634.217	2102
E00332	HFGVJCCXX	6	2	2	2	1012.43	2202
E00332	HFGVJCCXX	7	2	1	2	610.167	2102
E00332	HFGVJCCXX	7	2	2	2	883.385	2202
E00332	HFGVJCCXX	8	2	1	2	841.572	2102
E00332	HFGVJCCXX	8	2	2	2	969.63	2202
E00332	HFH5JCCXX	1	2	1	2	1852.19	2102
E00332	HFH5JCCXX	1	2	2	2	1039.37	2202
E00332	HFH5JCCXX	2	2	1	2	526.715	2102
E00332	HFH5JCCXX	2	2	2	2	522.963	2202
E00332	HFH5JCCXX	3	2	1	2	228.826	2102
E00332	HFH5JCCXX	3	2	2	2	329.956	2202
E00332	HFH5JCCXX	4	2	1	2	803.419	2102
E00332	HFH5JCCXX	4	2	2	2	1127.22	2202
E00332	HFH5JCCXX	6	2	1	2	1084.44	2102
E00332	HFH5JCCXX	6	2	2	2	1287.11	2202
E00332	HFH5JCCXX	7	2	1	2	592.279	2102
E00332	HFH5JCCXX	7	2	2	2	1009.84	2202
E00332	HFH5JCCXX	8	2	1	2	1136.85	2102
E00332	HFH5JCCXX	8	2	2	2	1218.75	2202
E00332	HFYMHCCXX	1	2	1	2	1004.29	2102
E00332	HFYMHCCXX	1	2	2	2	675.208	2202
E00332	HFYMHCCXX	3	2	1	2	1853.1	2102
E00332	HFYMHCCXX	3	2	2	2	1309.78	2202
E00332	HFYMHCCXX	4	2	1	2	550.359	2102
E00332	HFYMHCCXX	4	2	2	2	840.384	2202
E00332	HFYMHCCXX	5	2	1	2	885.504	2102
E00332	HFYMHCCXX	5	2	2	2	1189.45	2202
E00332	HFYMHCCXX	6	2	1	2	880.449	2102
E00332	HFYMHCCXX	6	2	2	2	1232.81	2202
E00332	HFYMHCCXX	7	2	1	2	423.283	2102
E00332	HFYMHCCXX	7	2	2	2	1031.42	2202
E00332	HFYMHCCXX	8	2	1	2	1009.8	2102
E00332	HFYMHCCXX	8	2	2	2	1410.23	2202
E00332	HG2GVCCXX	1	2	1	2	273.602	2102
E00332	HG2GVCCXX	1	2	2	2	139.794	2202
E00332	HG2GVCCXX	2	2	1	2	630.615	2102
E00332	HG2GVCCXX	2	2	2	2	426.806	2202
E00332	HG2GVCCXX	3	2	1	2	242.931	2102
E00332	HG2GVCCXX	3	2	2	2	228.741	2202
E00332	HG2GVCCXX	4	2	1	2	288.203	2102
E00332	HG2GVCCXX	4	2	2	2	317.01	2202
E00332	HG2GVCCXX	5	2	1	2	325.641	2102
E00332	HG2GVCCXX	5	2	2	2	541.242	2202
E00332	HG2GVCCXX	6	2	1	2	182.454	2102
E00332	HG2GVCCXX	6	2	2	2	290.236	2202
E00332	HG2GVCCXX	7	2	1	2	609.104	2102
E00332	HG2GVCCXX	7	2	2	2	452.749	2202
E00332	HG2GVCCXX	8	2	1	2	425.177	2102
E00332	HG2GVCCXX	8	2	2	2	826.575	2202
E00332	HGFM5CCXX	8	2	1	2	2680	2102
E00332	HGFM5CCXX	8	2	2	2	3021.75	2202
E00332	HGGHFCCXX	5	2	1	2	407.965	2102
E00332	HGGHFCCXX	5	2	2	2	154.787	2202
E00332	HGGHFCCXX	6	2	1	2	34.8898	2102
E00332	HGGHFCCXX	6	2	2	2	252.865	2202
E00332	HGGHFCCXX	7	2	1	2	268.165	2102
E00332	HGGHFCCXX	7	2	2	2	177.438	2202
E00332	HGGLGCCXX	1	2	1	2	2022.55	2102
E00332	HGGLGCCXX	1	2	2	2	880.558	2202
E00332	HGGLGCCXX	3	2	1	2	926.196	2102
E00332	HGGLGCCXX	3	2	2	2	1243.62	2202
E00332	HGGLGCCXX	4	2	1	2	906.395	2102
E00332	HGGLGCCXX	4	2	2	2	1508.94	2202
E00332	HGGTWCCXX	1	2	1	2	184.428	2102
E00332	HGGTWCCXX	1	2	2	2	105.329	2202
E00332	HGGTWCCXX	2	2	1	2	16.125	2102
E00332	HGGTWCCXX	2	2	2	2	46.8322	2202
E00332	HGGTWCCXX	3	2	1	2	221.312	2102
E00332	HGGTWCCXX	3	2	2	2	177.772	2202
E00332	HGGTWCCXX	4	2	1	2	198.446	2102
E00332	HGGTWCCXX	4	2	2	2	57.5759	2202
E00332	HGGTWCCXX	5	2	1	2	188.978	2102
E00332	HGGTWCCXX	5	2	2	2	114.996	2202
E00332	HGGTWCCXX	7	2	1	2	105.711	2102
E00332	HGGTWCCXX	7	2	2	2	96.1257	2202
E00332	HGGTWCCXX	8	2	1	2	74.4139	2102
E00332	HGGTWCCXX	8	2	2	2	157.235	2202
E00332	HGH73CCXX	1	2	1	2	990.421	2102
E00332	HGH73CCXX	1	2	2	2	811.825	2202
E00332	HGH73CCXX	2	2	1	2	752.816	2102
E00332	HGH73CCXX	2	2	2	2	401.882	2202
E00332	HGH73CCXX	3	2	1	2	222.829	2102
E00332	HGH73CCXX	3	2	2	2	221.839	2202
E00332	HGH73CCXX	4	2	1	2	641.719	2102
E00332	HGH73CCXX	4	2	2	2	1353.55	2202
E00332	HGH73CCXX	5	2	1	2	1058.58	2102
E00332	HGH73CCXX	5	2	2	2	816.002	2202
E00332	HGH73CCXX	6	2	1	2	210.304	2102
E00332	HGH73CCXX	6	2	2	2	563.008	2202
E00332	HGH73CCXX	7	2	1	2	799.73	2102
E00332	HGH73CCXX	7	2	2	2	1373.03	2202
E00332	HGH73CCXX	8	2	1	2	696.805	2102
E00332	HGH73CCXX	8	2	2	2	388.056	2202
E00332	HGMWFCCXX	1	2	1	2	1415.69	2102
E00332	HGMWFCCXX	1	2	2	2	1013.31	2202
E00332	HGMWFCCXX	2	2	1	2	843.133	2102
E00332	HGMWFCCXX	2	2	2	2	711.924	2202
E00332	HGMWFCCXX	3	2	1	2	324.942	2102
E00332	HGMWFCCXX	3	2	2	2	985.045	2202
E00332	HGMWFCCXX	5	2	1	2	858.413	2102
E00332	HGMWFCCXX	5	2	2	2	583.521	2202
E00332	HGMWFCCXX	6	2	1	2	700.938	2102
E00332	HGMWFCCXX	6	2	2	2	504.749	2202
E00332	HGMWFCCXX	7	2	1	2	450.525	2102
E00332	HGMWFCCXX	7	2	2	2	623.442	2202
E00332	HGMWFCCXX	8	2	1	2	1321.91	2102
E00332	HGMWFCCXX	8	2	2	2	1417.88	2202
E00332	HHFW7CCXX	3	2	1	2	187.198	2102
E00332	HHFW7CCXX	3	2	2	2	1234	2202
E00332	HHFW7CCXX	5	2	1	2	451.887	2102
E00332	HHFW7CCXX	5	2	2	2	363.514	2202
E00332	HHFW7CCXX	7	2	1	2	1442.1	2102
E00332	HHFW7CCXX	7	2	2	2	1650.54	2202
E00332	HHFW7CCXX	8	2	1	2	2495.49	2102
E00332	HHFW7CCXX	8	2	2	2	1905.65	2202
E00332	HHGK7CCXX	1	2	1	2	32.2505	2102
E00332	HHGK7CCXX	1	2	2	2	54.0647	2202
E00332	HHGK7CCXX	3	2	1	2	31.7017	2102
E00332	HHGK7CCXX	3	2	2	2	39.61	2202
E00332	HHGK7CCXX	4	2	1	2	66.1216	2102
E00332	HHGK7CCXX	4	2	2	2	43.3148	2202
E00332	HHGK7CCXX	6	2	1	2	26.9597	2102
E00332	HHGK7CCXX	6	2	2	2	48.5719	2202
E00332	HHGK7CCXX	7	2	1	2	32.7191	2102
E00332	HHGK7CCXX	7	2	2	2	78.7913	2202
E00332	HHGK7CCXX	8	2	1	2	41.2001	2102
E00332	HHGK7CCXX	8	2	2	2	63.2294	2202
E00332	HHHLKCCXX	2	2	1	2	335.701	2102
E00332	HHHLKCCXX	2	2	2	2	64.218	2202
E00332	HHHLKCCXX	3	2	1	2	53.8471	2102
E00332	HHHLKCCXX	3	2	2	2	41.5399	2202
E00332	HHHLKCCXX	4	2	1	2	42.9765	2102
E00332	HHHLKCCXX	4	2	2	2	95.5971	2202
E00332	HHHLKCCXX	6	2	1	2	111.023	2102
E00332	HHHLKCCXX	6	2	2	2	127.54	2202
E00332	HHHLKCCXX	7	2	1	2	368.172	2102
E00332	HHHLKCCXX	7	2	2	2	163.792	2202
E00332	HHHLKCCXX	8	2	1	2	238.594	2102
E00332	HHHLKCCXX	8	2	2	2	92.2307	2202
E00332	HHJYYCCXX	1	2	1	2	104.343	2102
E00332	HHJYYCCXX	1	2	2	2	176.752	2202
E00332	HHJYYCCXX	2	2	1	2	111.96	2102
E00332	HHJYYCCXX	2	2	2	2	50.0498	2202
E00332	HHJYYCCXX	3	2	1	2	53.357	2102
E00332	HHJYYCCXX	3	2	2	2	50.4607	2202
E00332	HHJYYCCXX	4	2	1	2	149.913	2102
E00332	HHJYYCCXX	4	2	2	2	59.7323	2202
E00332	HHJYYCCXX	6	2	1	2	162.184	2102
E00332	HHJYYCCXX	6	2	2	2	96.8331	2202
E00332	HHJYYCCXX	7	2	1	2	607.206	2102
E00332	HHJYYCCXX	7	2	2	2	701.241	2202
E00332	HHJYYCCXX	8	2	1	2	342.934	2102
E00332	HHJYYCCXX	8	2	2	2	1210.43	2202
E00332	HJ7Y5CCXX	2	2	1	2	109.833	2102
E00332	HJ7Y5CCXX	2	2	2	2	11.7223	2202
E00332	HJ7Y5CCXX	4	2	1	2	6.3185	2102
E00332	HJ7Y5CCXX	4	2	2	2	120.285	2202
E00332	HJ7Y5CCXX	5	2	1	2	333.331	2102
E00332	HJ7Y5CCXX	5	2	2	2	231.399	2202
E00332	HJ7Y5CCXX	6	2	1	2	490.366	2102
E00332	HJ7Y5CCXX	6	2	2	2	231.093	2202
E00332	HJ7Y5CCXX	7	2	1	2	80.6289	2102
E00332	HJ7Y5CCXX	7	2	2	2	138.069	2202
E00332	HJ7Y5CCXX	8	2	1	2	197.529	2102
E00332	HJ7Y5CCXX	8	2	2	2	729.669	2202
E00332	HJHH7CCXX	1	2	1	2	825.173	2102
E00332	HJHH7CCXX	1	2	2	2	121.953	2202
E00332	HJHH7CCXX	2	2	1	2	146.196	2102
E00332	HJHH7CCXX	2	2	2	2	102.524	2202
E00332	HJHH7CCXX	3	2	1	2	99.6107	2102
E00332	HJHH7CCXX	3	2	2	2	143.714	2202
E00332	HJHH7CCXX	4	2	1	2	135.342	2102
E00332	HJHH7CCXX	4	2	2	2	123.88	2202
E00332	HJHH7CCXX	5	2	1	2	95.3477	2102
E00332	HJHH7CCXX	5	2	2	2	105.752	2202
E00332	HJHH7CCXX	6	2	1	2	112.685	2102
E00332	HJHH7CCXX	6	2	2	2	105.151	2202
E00332	HJHH7CCXX	7	2	1	2	57.0083	2102
E00332	HJHH7CCXX	7	2	2	2	50.497	2202
E00332	HJHH7CCXX	8	2	1	2	143.948	2102
E00332	HJHH7CCXX	8	2	2	2	64.3744	2202
E00332	HJHM5CCXX	1	2	1	2	222.308	2102
E00332	HJHM5CCXX	1	2	2	2	34.0177	2202
E00332	HJHM5CCXX	2	2	2	2	15.4413	2202
E00332	HJHM5CCXX	3	2	1	2	19.6648	2102
E00332	HJHM5CCXX	3	2	2	2	74.8679	2202
E00332	HJHM5CCXX	4	2	1	2	27.3328	2102
E00332	HJHM5CCXX	4	2	2	2	24.4614	2202
E00332	HJHM5CCXX	5	2	1	2	33.1446	2102
E00332	HJHM5CCXX	5	2	2	2	57.3443	2202
E00332	HJHM5CCXX	6	2	1	2	12.4149	2102
E00332	HJHM5CCXX	6	2	2	2	8.0308	2202
E00332	HJHM5CCXX	7	2	1	2	9.2119	2102
E00332	HJHM5CCXX	7	2	2	2	10.529	2202
E00332	HJHM5CCXX	8	2	1	2	6.9982	2102
E00332	HJHM5CCXX	8	2	2	2	17.0059	2202
E00332	HJLGMCCXX	1	2	1	2	698.188	2102
E00332	HJLGMCCXX	1	2	2	2	604.658	2202
E00332	HJLGMCCXX	2	2	1	2	146.376	2102
E00332	HJLGMCCXX	2	2	2	2	108.288	2202
E00332	HJLGMCCXX	4	2	1	2	400.704	2102
E00332	HJLGMCCXX	4	2	2	2	329.064	2202
E00332	HJLGMCCXX	5	2	1	2	519.235	2102
E00332	HJLGMCCXX	5	2	2	2	215.427	2202
E00332	HJLGMCCXX	7	2	1	2	502.812	2102
E00332	HJLGMCCXX	7	2	2	2	477.265	2202
E00332	HJLGMCCXX	8	2	1	2	611.675	2102
E00332	HJLGMCCXX	8	2	2	2	401.675	2202
E00332	HJLT2CCXX	2	2	1	2	403.67	2102
E00332	HJLT2CCXX	2	2	2	2	944.412	2202
E00332	HJLVMCCXX	1	2	1	2	1340.62	2102
E00332	HJLVMCCXX	1	2	2	2	708.439	2202
E00332	HJLVMCCXX	2	2	1	2	207.936	2102
E00332	HJLVMCCXX	2	2	2	2	188.942	2202
E00332	HJLVMCCXX	4	2	1	2	765.622	2102
E00332	HJLVMCCXX	4	2	2	2	1205.69	2202
E00332	HJLVMCCXX	5	2	1	2	1596.69	2102
E00332	HJLVMCCXX	5	2	2	2	1180.38	2202
E00332	HJLVMCCXX	6	2	1	2	1364.78	2102
E00332	HJLVMCCXX	6	2	2	2	720.361	2202
E00332	HJLVMCCXX	7	2	1	2	540.546	2102
E00332	HJLVMCCXX	7	2	2	2	303.616	2202
E00332	HJLVMCCXX	8	2	1	2	153.371	2102
E00332	HJLVMCCXX	8	2	2	2	219.681	2202
E00332	HJLW2CCXX	1	2	1	2	1384	2102
E00332	HJLW2CCXX	1	2	2	2	2819.08	2202
E00332	HJLW2CCXX	2	2	1	2	2699.79	2102
E00332	HJLW2CCXX	2	2	2	2	1247.62	2202
E00332	HJLW2CCXX	3	2	1	2	1246.17	2102
E00332	HJLW2CCXX	3	2	2	2	1186.83	2202
E00332	HJLW2CCXX	4	2	1	2	1772.86	2102
E00332	HJLW2CCXX	4	2	2	2	1897.74	2202
E00332	HJLW2CCXX	5	2	2	2	1275.55	2202
E00332	HJLW2CCXX	6	2	1	2	2918.26	2102
E00332	HJLW2CCXX	6	2	2	2	1972.88	2202
E00332	HJLW2CCXX	7	2	1	2	2223.4	2102
E00332	HJLW2CCXX	7	2	2	2	2130.37	2202
E00332	HJLW2CCXX	8	2	1	2	1571.6	2102
E00332	HJLW2CCXX	8	2	2	2	721.687	2202
E00332	HJM53CCXX	1	2	1	2	910.173	2102
E00332	HJM53CCXX	1	2	2	2	76.4448	2202
E00332	HJM53CCXX	2	2	1	2	258.43	2102
E00332	HJM53CCXX	2	2	2	2	390.962	2202
E00332	HJM53CCXX	3	2	1	2	348.608	2102
E00332	HJM53CCXX	3	2	2	2	936.366	2202
E00332	HJM53CCXX	4	2	1	2	651.149	2102
E00332	HJM53CCXX	4	2	2	2	1238.83	2202
E00332	HJM53CCXX	5	2	1	2	544.025	2102
E00332	HJM53CCXX	5	2	2	2	842.827	2202
E00332	HJM53CCXX	6	2	1	2	1031.27	2102
E00332	HJM53CCXX	6	2	2	2	1972.65	2202
E00332	HJM53CCXX	7	2	1	2	1493.65	2102
E00332	HJM53CCXX	7	2	2	2	634.578	2202
E00332	HJM53CCXX	8	2	1	2	834.733	2102
E00332	HJM53CCXX	8	2	2	2	793.284	2202
E00332	HJMCKCCXX	1	2	1	2	1275.55	2102
E00332	HJMCKCCXX	1	2	2	2	390.852	2202
E00332	HJMCKCCXX	2	2	1	2	1354.25	2102
E00332	HJMCKCCXX	2	2	2	2	1077.59	2202
E00332	HJMCKCCXX	3	2	1	2	894.935	2102
E00332	HJMCKCCXX	3	2	2	2	1045.28	2202
E00332	HJMCKCCXX	4	2	1	2	1100.5	2102
E00332	HJMCKCCXX	4	2	2	2	505.305	2202
E00332	HJMCKCCXX	5	2	1	2	1569.66	2102
E00332	HJMCKCCXX	5	2	2	2	1143.32	2202
E00332	HJMCKCCXX	6	2	1	2	1543.19	2102
E00332	HJMCKCCXX	6	2	2	2	790.841	2202
E00332	HJMCKCCXX	7	2	1	2	1184.17	2102
E00332	HJMCKCCXX	7	2	2	2	720.616	2202
E00332	HJMF5CCXX	1	2	1	2	1473.4	2102
E00332	HJMF5CCXX	1	2	2	2	942.334	2202
E00332	HJMF5CCXX	2	2	1	2	278.772	2102
E00332	HJMF5CCXX	2	2	2	2	34.923	2202
E00332	HJMF5CCXX	3	2	1	2	362.86	2102
E00332	HJMF5CCXX	3	2	2	2	208.891	2202
E00332	HJMF5CCXX	4	2	1	2	88.8959	2102
E00332	HJMF5CCXX	4	2	2	2	281.483	2202
E00332	HJMF5CCXX	5	2	1	2	196.302	2102
E00332	HJMF5CCXX	5	2	2	2	254.048	2202
E00332	HJMF5CCXX	6	2	1	2	406.155	2102
E00332	HJMF5CCXX	6	2	2	2	346.461	2202
E00332	HJMF5CCXX	7	2	1	2	345.557	2102
E00332	HJMF5CCXX	7	2	2	2	154.165	2202
E00332	HJMF5CCXX	8	2	1	2	268.111	2102
E00332	HJMF5CCXX	8	2	2	2	89.2291	2202
E00332	HJMFWCCXX	1	2	1	2	1239.34	2102
E00332	HJMFWCCXX	1	2	2	2	1305.46	2202
E00332	HJMG2CCXX	2	2	1	2	481.636	2102
E00332	HJMG2CCXX	2	2	2	2	844.124	2202
E00332	HJMG2CCXX	6	2	1	2	458.786	2102
E00332	HJMG2CCXX	6	2	2	2	742.426	2202
E00332	HJMG2CCXX	7	2	1	2	876.089	2102
E00332	HJMG2CCXX	7	2	2	2	1366.37	2202
E00332	HJMG2CCXX	8	2	1	2	711.102	2102
E00332	HJMG2CCXX	8	2	2	2	1262.2	2202
E00332	HJN5GCCXX	6	2	1	2	145.51	2102
E00332	HJN5GCCXX	6	2	2	2	291.584	2202
E00332	HJN5GCCXX	7	2	1	2	442.485	2102
E00332	HJN5GCCXX	7	2	2	2	654.28	2202
E00332	HJN5GCCXX	8	2	1	2	533.311	2102
E00332	HJN5GCCXX	8	2	2	2	575.12	2202
E00332	HJNN7CCXX	1	2	1	2	1673.74	2102
E00332	HJNN7CCXX	1	2	2	2	870.899	2202
E00332	HJNN7CCXX	3	2	1	2	1220.88	2102
E00332	HJNN7CCXX	3	2	2	2	1365.59	2202
E00332	HJVYCCCXX	4	2	1	2	1817.85	2102
E00332	HJVYCCCXX	4	2	2	2	2162.38	2202
E00332	HJVYCCCXX	5	2	1	2	1976.87	2102
E00332	HJVYCCCXX	5	2	2	2	1607.59	2202
E00332	HJVYCCCXX	6	2	1	2	1354.52	2102
E00332	HJVYCCCXX	6	2	2	2	1064.35	2202
E00332	HJVYCCCXX	7	2	1	2	2582.04	2102
E00332	HJVYCCCXX	7	2	2	2	1495.73	2202
E00332	HJVYCCCXX	8	2	1	2	1890.61	2102
E00332	HJVYCCCXX	8	2	2	2	1197.59	2202
E00332	HJYNFCCXX	1	2	1	2	1033.21	2102
E00332	HJYNFCCXX	1	2	2	2	466.698	2202
E00332	HJYNFCCXX	2	2	1	2	1027.68	2102
E00332	HJYNFCCXX	2	2	2	2	715.049	2202
E00332	HJYNFCCXX	3	2	1	2	614.798	2102
E00332	HJYNFCCXX	3	2	2	2	1179.01	2202
E00332	HJYNFCCXX	4	2	1	2	873.223	2102
E00332	HJYNFCCXX	4	2	2	2	831.63	2202
E00332	HJYNFCCXX	5	2	1	2	1072.14	2102
E00332	HJYNFCCXX	5	2	2	2	765.714	2202
E00332	HJYNFCCXX	6	2	1	2	1163.63	2102
E00332	HJYNFCCXX	6	2	2	2	804.088	2202
E00332	HJYNFCCXX	7	2	1	2	889.923	2102
E00332	HJYNFCCXX	7	2	2	2	1014.38	2202
E00332	HJYNFCCXX	8	2	1	2	1196.06	2102
E00332	HJYNFCCXX	8	2	2	2	721.648	2202
E00332	HK22NCCXX	7	2	1	2	2287.72	2102
E00332	HK22NCCXX	7	2	2	2	1646.61	2202
E00332	HK2K3CCXX	1	2	1	2	690.715	2102
E00332	HK2K3CCXX	1	2	2	2	156.141	2202
E00332	HK2K3CCXX	3	2	1	2	241.801	2102
E00332	HK2K3CCXX	3	2	2	2	12.4435	2202
E00332	HK2K3CCXX	4	2	1	2	303.865	2102
E00332	HK2K3CCXX	4	2	2	2	327.548	2202
E00332	HK2K3CCXX	5	2	1	2	160.765	2102
E00332	HK2K3CCXX	5	2	2	2	238.744	2202
E00332	HK2K3CCXX	6	2	1	2	199.918	2102
E00332	HK2K3CCXX	6	2	2	2	441.059	2202
E00332	HK2K3CCXX	7	2	1	2	60.4228	2102
E00332	HK2K3CCXX	7	2	2	2	737.589	2202
E00332	HK2K3CCXX	8	2	1	2	276.497	2102
E00332	HK2K3CCXX	8	2	2	2	461.086	2202
E00332	HNJWNCCXX	8	2	1	2	7.1927	2102
E00332	HNJWNCCXX	8	2	2	2	37.9505	2202
E00332	H7N7WCCXX	1	1	1	3	572.087	1103
E00332	H7N7WCCXX	1	1	2	3	637.736	1203
E00332	H7N7WCCXX	2	1	1	3	750.543	1103
E00332	H7N7WCCXX	2	1	2	3	415.155	1203
E00332	H7N7WCCXX	3	1	1	3	697.071	1103
E00332	H7N7WCCXX	3	1	2	3	698.658	1203
E00332	H7N7WCCXX	4	1	1	3	366.123	1103
E00332	H7N7WCCXX	4	1	2	3	390.405	1203
E00332	H7N7WCCXX	5	1	1	3	723.88	1103
E00332	H7N7WCCXX	5	1	2	3	731.428	1203
E00332	H7N7WCCXX	6	1	1	3	788.255	1103
E00332	H7N7WCCXX	6	1	2	3	727.068	1203
E00332	H7N7WCCXX	8	1	1	3	814.614	1103
E00332	H7N7WCCXX	8	1	2	3	782.727	1203
E00332	H7NCJCCXX	1	1	1	3	736.164	1103
E00332	H7NCJCCXX	1	1	2	3	1142.64	1203
E00332	H7NCJCCXX	3	1	1	3	536.798	1103
E00332	H7NCJCCXX	3	1	2	3	924.542	1203
E00332	H7NCJCCXX	4	1	1	3	1217.83	1103
E00332	H7NCJCCXX	4	1	2	3	803.532	1203
E00332	H7NCJCCXX	5	1	1	3	948.044	1103
E00332	H7NCJCCXX	5	1	2	3	1079.24	1203
E00332	H7NCJCCXX	7	1	1	3	1561.66	1103
E00332	H7NCJCCXX	7	1	2	3	1855.62	1203
E00332	H7NCJCCXX	8	1	1	3	1956.35	1103
E00332	H7NCJCCXX	8	1	2	3	1960.03	1203
E00332	HCGHTCCXX	1	1	1	3	259.284	1103
E00332	HCGHTCCXX	1	1	2	3	201.26	1203
E00332	HCGHTCCXX	8	1	1	3	341.645	1103
E00332	HCGHTCCXX	8	1	2	3	599.544	1203
E00332	HCGMKCCXX	2	1	1	3	284.354	1103
E00332	HCGMKCCXX	2	1	2	3	397.86	1203
E00332	HCGMKCCXX	3	1	1	3	378.269	1103
E00332	HCGMKCCXX	3	1	2	3	447.181	1203
E00332	HCGMVCCXX	1	1	1	3	104.127	1103
E00332	HCGMVCCXX	1	1	2	3	431.084	1203
E00332	HCGMVCCXX	3	1	1	3	676.972	1103
E00332	HCGMVCCXX	3	1	2	3	650.401	1203
E00332	HCGMWCCXX	2	1	1	3	650.3	1103
E00332	HCGMWCCXX	2	1	2	3	591.748	1203
E00332	HCGMWCCXX	3	1	1	3	284.005	1103
E00332	HCGMWCCXX	3	1	2	3	617.796	1203
E00332	HCGMWCCXX	7	1	1	3	1111.02	1103
E00332	HCGMWCCXX	7	1	2	3	1138.53	1203
E00332	HF5MMCCXX	1	1	1	3	811.169	1103
E00332	HF5MMCCXX	1	1	2	3	1365.26	1203
E00332	HF5MMCCXX	2	1	1	3	865.777	1103
E00332	HF5MMCCXX	2	1	2	3	1515.22	1203
E00332	HF5MMCCXX	5	1	1	3	1660.83	1103
E00332	HF5MMCCXX	5	1	2	3	2493.23	1203
E00332	HF5MMCCXX	6	1	1	3	1157.24	1103
E00332	HF5MMCCXX	6	1	2	3	1566.68	1203
E00332	HF5MMCCXX	7	1	1	3	2357.09	1103
E00332	HF5MMCCXX	7	1	2	3	1732.7	1203
E00332	HF5MTCCXX	1	1	1	3	471.576	1103
E00332	HF5MTCCXX	1	1	2	3	561.461	1203
E00332	HF5MTCCXX	2	1	1	3	1024.88	1103
E00332	HF5MTCCXX	2	1	2	3	902.812	1203
E00332	HF5MTCCXX	6	1	1	3	584.434	1103
E00332	HF5MTCCXX	6	1	2	3	504.878	1203
E00332	HF5MTCCXX	8	1	1	3	888.621	1103
E00332	HF5MTCCXX	8	1	2	3	400.762	1203
E00332	HF5MYCCXX	4	1	1	3	1874.3	1103
E00332	HF5MYCCXX	4	1	2	3	1071.27	1203
E00332	HF5MYCCXX	7	1	1	3	2294.39	1103
E00332	HF5MYCCXX	7	1	2	3	1566.24	1203
E00332	HF5MYCCXX	8	1	1	3	2565.88	1103
E00332	HF5MYCCXX	8	1	2	3	2566.52	1203
E00332	HF73LCCXX	1	1	1	3	1803.47	1103
E00332	HF73LCCXX	1	1	2	3	1208.94	1203
E00332	HF73LCCXX	2	1	1	3	1445.66	1103
E00332	HF73LCCXX	2	1	2	3	1370.18	1203
E00332	HF73LCCXX	3	1	1	3	2215.84	1103
E00332	HF73LCCXX	3	1	2	3	1814.12	1203
E00332	HF73LCCXX	5	1	1	3	1225.15	1103
E00332	HF73LCCXX	5	1	2	3	1234.14	1203
E00332	HF73LCCXX	6	1	1	3	2457.03	1103
E00332	HF73LCCXX	6	1	2	3	2493.79	1203
E00332	HF73LCCXX	7	1	1	3	1573.86	1103
E00332	HF73LCCXX	7	1	2	3	1704.6	1203
E00332	HF73TCCXX	1	1	1	3	1008.59	1103
E00332	HF73TCCXX	1	1	2	3	1286.37	1203
E00332	HF73TCCXX	3	1	1	3	817.047	1103
E00332	HF73TCCXX	3	1	2	3	1190.59	1203
E00332	HF73TCCXX	4	1	1	3	982.654	1103
E00332	HF73TCCXX	4	1	2	3	1167.67	1203
E00332	HF73TCCXX	5	1	1	3	1728.15	1103
E00332	HF73TCCXX	5	1	2	3	1732.19	1203
E00332	HF73TCCXX	6	1	1	3	1645.17	1103
E00332	HF73TCCXX	6	1	2	3	1960.3	1203
E00332	HF73TCCXX	7	1	1	3	1357.93	1103
E00332	HF73TCCXX	7	1	2	3	1319.26	1203
E00332	HF73TCCXX	8	1	1	3	1144.41	1103
E00332	HF73TCCXX	8	1	2	3	2056.83	1203
E00332	HFCWCCCXX	1	1	1	3	1282.52	1103
E00332	HFCWCCCXX	1	1	2	3	1600.92	1203
[truncated: 20,557 more rows]
