# Supplementary material for: SequencErr: measuring and suppressing sequencer errors in next-generation sequencing data
Source: Genome Biol. 2021 Jan 25;22:37. doi: 10.1186/s13059-020-02254-2 (PMC7829059; doi:10.1186/s13059-020-02254-2)
Supplement: Supplementary file 9 — Additional file 9: Supplementary Table S8. Surface-level sequencer error rate. [file 13059_2020_2254_MOESM9_ESM.xlsx]

## Sheet: Table S8
Table S8. Surface-level sequencer error rate. Listed are flow cell identifier (column C), sequencer ID (column B), platform (column A), as well as number of mismatches (columns D, G), total overlapped base pairs (columns E, H), and error rate (columns F, I, per million) stratified by top and bottom surfaces. Related to Fig. 2b.
Platform	Sequencer	Flow cell	# mismatch (top surface)	# total (top surface)	Sequencer error rate (top surface, per million)	# mismatch (bottom surface)	# total (bottom surface)	Sequencer error rate (bottom surface, per million)
HiSeq	9VCT8Q1	C3UHKACXX	3506	7003782296	0.5006	140858	6603457200	21.3309
HiSeq	D00264	C588GANXX	1171	1098588708	1.0659	55872	1091815918	51.1735
HiSeq	D00264	C5E39ANXX	8902910	525386756	16945.4	6838142	508446482	13449.1
HiSeq	D00307	C8TTFANXX	5469	16505813988	0.3313	93258	16522330696	5.6444
HiSeq	D2SV54V1	HH3JCBCXX	8	54571590	0.1466	301	54510300	5.5219
HiSeq	D3B4KKQ1	C3YEMACXX	784	1079949396	0.726	43851	1044732412	41.9734
HiSeq	D3B4KKQ1	C6172ACXX	994	1124260674	0.8841	27000	1127624216	23.9441
HiSeq	D3B4KKQ1	H73LWADXX	405	118000526	3.4322	2539	111548086	22.7615
HiSeq	D8LSZMS1	C7K35ACXX	4614	9330422466	0.4945	185394	9295598290	19.9443
HiSeq	D8QQ46V1	C3YRAACXX	1129	1899765950	0.5943	30626	2292477386	13.3593
HiSeq	D9437NS1	C7R8PACXX	5044	12520466856	0.4029	52035	12456503006	4.1773
HiSeq	DB9GZKS1	C49BCACXX	8685	24556725794	0.3537	323976	24518560038	13.2135
HiSeq	DCNW5DQ1	h8vckadxx	791	1097157336	0.721	6085	1129414290	5.3877
HiSeq	DGL8WZQ1	C6WBCACXX	87519	11914405920	7.3456	300962	11556096030	26.0436
HiSeq	E00224	H7F22CCXX	76546	8007028818	9.5599	1143901	7857608252	145.579
HiSeq	E00224	H7F35CCXX	56243	9442526150	5.9564	665187	7635565782	87.1169
HiSeq	E00224	H7G2VCCXX	210805	11844356746	17.7979	1859744	7584885310	245.191
HiSeq	E00224	H7G33CCXX	176268	16080961452	10.9613	1588062	11817596286	134.381
HiSeq	E00224	HCGGCCCXX	98136	7417222202	13.2308	594922	8263937462	71.9901
HiSeq	E00224	HCGGKCCXX	24055	1657674756	14.5113	88461	1551203164	57.0273
HiSeq	E00224	HCGGMCCXX	72800	8461158012	8.604	840025	8755506138	95.9425
HiSeq	E00224	HCGJCCCXX	54618	7298055416	7.4839	982318	7063915346	139.061
HiSeq	E00224	HCGNHCCXX	112566	9070392050	12.4103	443181	9162819806	48.3673
HiSeq	E00224	HCGNVCCXX	27445	3277042230	8.3749	95527	3758169220	25.4185
HiSeq	E00224	HCGTTCCXX	48915	9774302338	5.0044	544377	7708416426	70.6211
HiSeq	E00224	HCGVCCCXX	58373	9337296610	6.2516	1031755	9121558370	113.112
HiSeq	E00224	HCYHCCCXX	16342	2550499816	6.4074	154043	2684901338	57.3738
HiSeq	E00224	HF5LLCCXX	210820	12142850002	17.3617	1970951	11681675756	168.722
HiSeq	E00224	HF5W7CCXX	149049	17433022062	8.5498	2435124	18532515888	131.397
HiSeq	E00224	HF5YVCCXX	52154	8823867588	5.9106	1605021	9586449102	167.426
HiSeq	E00224	HF7MFCCXX	93927	14106419686	6.6585	359994	15870373490	22.6834
HiSeq	E00224	HFCVVCCXX	55002	7963184128	6.907	990505	8959494736	110.554
HiSeq	E00224	HFGM2CCXX	146077	19041248502	7.6716	1426850	19349070164	73.7426
HiSeq	E00224	HFGNJCCXX	176447	18583918532	9.4946	4088644	16675791722	245.184
HiSeq	E00224	HFYCCCCXX	100089	16639018592	6.0153	2649447	15489534538	171.048
HiSeq	E00224	HFYCFCCXX	81713	16369689538	4.9917	1872599	14499528754	129.149
HiSeq	E00224	HFYHYCCXX	51142	8943756100	5.7182	1528559	9541567618	160.2
HiSeq	E00224	HGCCGCCXX	170430	15158860486	11.2429	1992694	13791171440	144.491
HiSeq	E00224	HGGCMCCXX	17519	3932455866	4.455	49445	3706750024	13.3392
HiSeq	E00224	HHGNHCCXX	127066	24378019556	5.2123	4062345	26685387534	152.231
HiSeq	E00224	HJ327CCXX	70466	15273553480	4.6136	1773007	17899226158	99.055
HiSeq	E00224	HJG37CCXX	131183	21113911628	6.2131	3392541	18852227362	179.954
HiSeq	E00224	HJHH5CCXX	41100	6487543762	6.3352	634206	6655223234	95.2945
HiSeq	E00224	HJJ5FCCXX	123043	17219390920	7.1456	1276815	17820582138	71.6483
HiSeq	E00224	HJJ5GCCXX	97406	14597820576	6.6726	1244488	12911854750	96.3834
HiSeq	E00224	HJKKWCCXX	156190	17591713944	8.8786	2247712	22511988338	99.8451
HiSeq	E00224	HJKMJCCXX	126464	15363449382	8.2315	916140	15375642734	59.5839
HiSeq	E00224	HJLLNCCXX	50885	7303477156	6.9672	523507	7493713758	69.8595
HiSeq	E00224	HJLW3CCXX	174265	25858800872	6.7391	3065131	20796323280	147.388
HiSeq	E00224	HJLWHCCXX	106552	16368636892	6.5095	3542343	16912129148	209.456
HiSeq	E00224	HJM32CCXX	9276	1068624108	8.6803	230953	923455918	250.096
HiSeq	E00224	HJMKLCCXX	27044	5593691560	4.8347	392171	4983076436	78.7006
HiSeq	E00224	HJML7CCXX	95515	14333745450	6.6636	1216395	11322577460	107.431
HiSeq	E00224	HJNGHCCXX	56774	8875655316	6.3966	434899	9596444672	45.3188
HiSeq	E00224	HJNJYCCXX	16545	2539567866	6.5149	100833	2676929260	37.6674
HiSeq	E00224	HJT7TCCXX	17983	4004880196	4.4903	231309	3303275210	70.0241
HiSeq	E00224	HJTCYCCXX	101597	16109623240	6.3066	1656139	14258015768	116.155
HiSeq	E00224	HJVMLCCXX	16117	2492800260	6.4654	390077	2286696952	170.585
HiSeq	E00224	HJWN7CCXX	93313	17655123558	5.2853	1601849	21325347904	75.1148
HiSeq	E00224	HK7W2CCXX	58539	5082133562	11.5186	103281	4211234636	24.5251
HiSeq	E00224	HLJKJCCXX	58731	5793329912	10.1377	1377782	5773619584	238.634
HiSeq	E00224	HLKK5CCXX	14103	1800336424	7.8335	75364	1887199354	39.9343
HiSeq	E00224	HNJTWCCXX	136446	6416049694	21.2664	1595927	8485218730	188.083
HiSeq	E00224	HNKGJCCXX	108845	23149834318	4.7018	2414478	26005341614	92.8455
HiSeq	E00224	HNM27CCXX	51655	15376284572	3.3594	1311688	15749181300	83.2861
HiSeq	E00247	H35KWCCXX	301041	17740822988	16.9688	3978296	15753246814	252.538
HiSeq	E00247	H37CGCCXX	112267	17010827504	6.5997	3396022	16956382554	200.28
HiSeq	E00247	H7C5VCCXX	120680	7345159512	16.4299	1502918	6634510514	226.53
HiSeq	E00247	H7G3FCCXX	106331	9886611220	10.7551	1840041	7072550338	260.166
HiSeq	E00247	H7NFNCCXX	89726	19558871448	4.5875	1674032	19753894068	84.7444
HiSeq	E00247	HCGTKCCXX	78904	14176722098	5.5657	2233722	13913483536	160.544
HiSeq	E00247	HCGTVCCXX	62532	9113376414	6.8616	463047	7227956730	64.0633
HiSeq	E00247	HCGTYCCXX	80035	8947283126	8.9452	1864756	8821780550	211.381
HiSeq	E00247	HCY33CCXX	65103	8267636086	7.8744	443530	7603378466	58.3333
HiSeq	E00247	HF5LJCCXX	69945	13264928830	5.2729	1800146	17245180350	104.385
HiSeq	E00247	HF5NTCCXX	29755	3569881720	8.335	675537	4326597778	156.136
HiSeq	E00247	HFCTLCCXX	148418	25098830710	5.9133	3303661	28163939202	117.301
HiSeq	E00247	HFH2MCCXX	62298	11269890280	5.5278	719685	10125501310	71.0765
HiSeq	E00247	HFYLLCCXX	10019	1521213390	6.5862	162052	1472057326	110.085
HiSeq	E00247	HGC5LCCXX	39381	5619244178	7.0082	421553	4690987848	89.8644
HiSeq	E00247	HGFWJCCXX	60451	6510445608	9.2852	277937	5263029352	52.8093
HiSeq	E00247	HGN5CCCXX	101255	13723313586	7.3783	906536	11486309824	78.9232
HiSeq	E00247	HHHJLCCXX	46248	9653186568	4.791	705802	9476336784	74.4805
HiSeq	E00247	HJHH2CCXX	11833	1979183874	5.9787	192066	2574971178	74.5896
HiSeq	E00247	HJLLMCCXX	23590	4248684786	5.5523	200574	4460971330	44.962
HiSeq	E00247	HJLLTCCXX	65479	9073045606	7.2169	560636	9254691788	60.5786
HiSeq	E00247	HJLV7CCXX	154447	17379676682	8.8866	1325469	21925189056	60.4542
HiSeq	E00247	HJLYHCCXX	48124	6388851408	7.5325	826314	5506087270	150.073
HiSeq	E00247	HJM5JCCXX	125568	20305987368	6.1838	2256855	20096155678	112.303
HiSeq	E00247	HJM5TCCXX	179736	29091328852	6.1783	1639010	26067558982	62.8755
HiSeq	E00247	HJMFMCCXX	16198	3772851332	4.2933	65048	3454376660	18.8306
HiSeq	E00247	HJMYHCCXX	39207	7429952628	5.2769	1101727	7455617296	147.771
HiSeq	E00247	HJNGJCCXX	40890	7540945782	5.4224	414908	7062373204	58.7491
HiSeq	E00247	HJNKMCCXX	80916	16720535432	4.8393	1506033	15451087466	97.471
HiSeq	E00247	HJTF3CCXX	114504	19388691450	5.9057	1223186	17896330412	68.3484
HiSeq	E00247	HJWK7CCXX	137944	18630822608	7.4041	2443916	19011535930	128.549
HiSeq	E00247	HJWKKCCXX	70445	10805033054	6.5196	467178	10818500158	43.1833
HiSeq	E00247	HJWLWCCXX	29685	5133633422	5.7825	418638	5085853822	82.3142
HiSeq	E00247	HJYLYCCXX	37617	4887072900	7.6972	127432	5208782520	24.4648
HiSeq	E00247	HK223CCXX	37682	5334574390	7.0637	367532	5507031136	66.7387
HiSeq	E00247	HK25FCCXX	90137	15828847292	5.6945	401038	9328162714	42.9922
HiSeq	E00247	HK27JCCXX	58856	11641190114	5.0558	1386012	11469114100	120.847
HiSeq	E00247	HK2MHCCXX	79021	15913497106	4.9657	878855	15301599910	57.4355
HiSeq	E00247	HK3YHCCXX	25399	3067042872	8.2813	216451	3374077760	64.1512
HiSeq	E00247	HK5CYCCXX	70116	8572254682	8.1794	1136996	7931962904	143.344
HiSeq	E00247	HKHLLCCXX	122430	17287952048	7.0818	1028626	16128904376	63.7753
HiSeq	E00247	HMNT2CCXX	4930	676987564	7.2823	87182	636072616	137.063
HiSeq	E00247	HMVW3CCXX	24525	4217342978	5.8153	537084	3812129204	140.888
HiSeq	E00247	HMWFWCCXX	138307	11243026994	12.3016	1448630	10705181188	135.321
HiSeq	E00247	HMWKFCCXX	57927	7121813762	8.1337	888887	8894363518	99.9382
HiSeq	E00247	HNL2TCCXX	8641	1440350432	5.9992	213841	1311752998	163.019
HiSeq	E00292	HMNCFCCXX	40588	18522944974	2.1912	572018	17121338316	33.4097
HiSeq	E00316	HCGCGCCXX	23375	4196906830	5.5696	358354	3835765666	93.4244
HiSeq	E00316	HCGH7CCXX	23604	1924445060	12.2654	84141	1768437248	47.5793
HiSeq	E00316	HCGHCCCXX	67116	10750512942	6.2431	832297	8682032562	95.8643
HiSeq	E00316	HCGNFCCXX	88770	13544086828	6.5542	2819129	15869454362	177.645
HiSeq	E00316	HCGV7CCXX	84572	12161154866	6.9543	1150865	12103596068	95.0846
HiSeq	E00316	HF5LGCCXX	31823	6169718244	5.1579	363408	6526913110	55.6784
HiSeq	E00316	HF5LMCCXX	18934	2804087114	6.7523	300004	2567951778	116.826
HiSeq	E00316	HF5MJCCXX	60642	7068238978	8.5795	490682	6771000354	72.4682
HiSeq	E00316	HF5YGCCXX	63887	9840674020	6.4921	778529	10025195632	77.6572
HiSeq	E00316	HF7LVCCXX	81751	13423090098	6.0903	593340	12904496488	45.9793
HiSeq	E00316	HFGN3CCXX	64499	8785193082	7.3418	676627	7611698058	88.893
HiSeq	E00316	HFYF2CCXX	144410	23098732482	6.2519	2060492	20837239606	98.8851
HiSeq	E00316	HG2MCCCXX	198376	27157644390	7.3046	1519102	28520657784	53.2632
HiSeq	E00316	HGC2WCCXX	76449	11135935666	6.8651	1103897	8952486858	123.306
HiSeq	E00316	HGN33CCXX	64708	11461148956	5.6459	1128626	12819490776	88.0398
HiSeq	E00316	HHFNNCCXX	245028	12763966566	19.1969	967743	21623824520	44.7536
HiSeq	E00316	HHHCLCCXX	55418	9126249634	6.0724	512684	9476964608	54.0979
HiSeq	E00316	HHJJCCCXX	41949	6976651678	6.0128	444192	7044898690	63.0516
HiSeq	E00316	HJ2WMCCXX	68899	10749040392	6.4098	940677	11038130182	85.2207
HiSeq	E00316	HJ32FCCXX	126242	21493566658	5.8735	2488640	23095220880	107.756
HiSeq	E00316	HJHV3CCXX	57691	9274298466	6.2205	438287	9823465676	44.6163
HiSeq	E00316	HJJG2CCXX	28495	6007335170	4.7434	379153	6191000286	61.2426
HiSeq	E00316	HJJTGCCXX	39491	5206104958	7.5855	359338	3944642832	91.0952
HiSeq	E00316	HJKMHCCXX	132713	14479177444	9.1658	1140101	15238088768	74.8192
HiSeq	E00316	HJKV5CCXX	80383	13530992996	5.9407	1187229	13989120676	84.868
HiSeq	E00316	HJLHVCCXX	111938	20060498830	5.58	1502286	20639889962	72.7856
HiSeq	E00316	HJLKGCCXX	47364	9714095394	4.8758	389452	9194936780	42.355
HiSeq	E00316	HJLKJCCXX	82155	13636492672	6.0246	1006570	15341031362	65.6129
HiSeq	E00316	HJLLGCCXX	64143	9104964476	7.0448	829984	9396606662	88.3281
HiSeq	E00316	HJLVKCCXX	26459	5418469828	4.8831	319389	5025792694	63.55
HiSeq	E00316	HJMCVCCXX	126634	25023245458	5.0607	2133550	25201732672	84.6589
HiSeq	E00316	HJMVLCCXX	94223	19779542940	4.7637	1748368	19664238194	88.911
HiSeq	E00316	HJMVTCCXX	12781	3439892494	3.7155	83289	3032703316	27.4636
HiSeq	E00316	HJN3TCCXX	90670	18590283088	4.8773	1801293	20541996342	87.6883
HiSeq	E00316	HJW5MCCXX	28987	2669018752	10.8605	386723	2785407484	138.839
HiSeq	E00316	HJYN5CCXX	51202	7155964264	7.1552	628463	8002304242	78.5353
HiSeq	E00316	HJYVVCCXX	28118	4083353946	6.886	194765	4489786998	43.3796
HiSeq	E00316	HK225CCXX	174971	24925432792	7.0198	2189774	25111495664	87.2021
HiSeq	E00316	HK2F5CCXX	82654	10863181266	7.6086	1207118	11578255164	104.257
HiSeq	E00316	HK2FMCCXX	55348	9643968984	5.7391	669847	11138184652	60.1397
HiSeq	E00316	HK2KLCCXX	66372	12605531180	5.2653	978779	12338189230	79.3292
HiSeq	E00316	HK3NNCCXX	38381	5715237538	6.7156	607993	5915399578	102.781
HiSeq	E00316	HK5HCCCXX	80709	16454323666	4.905	661095	14120905656	46.8168
HiSeq	E00316	HK7WKCCXX	128067	9021006672	14.1965	479037	9697490108	49.398
HiSeq	E00316	HKWL3CCXX	28116	5728952820	4.9077	377732	5921337612	63.7917
HiSeq	E00316	HMTVLCCXX	39453	7450263398	5.2955	814299	7454296554	109.239
HiSeq	E00316	HMTWKCCXX	53278	8661753290	6.1509	717551	8987466926	79.8391
HiSeq	E00316	HMWKKCCXX	6846	3682907018	1.8589	346303	3650162644	94.8733
HiSeq	E00316	HNJKWCCXX	55179	11492871128	4.8012	850388	12254600622	69.3934
HiSeq	E00316	HNKY2CCXX	135761	26127577334	5.1961	1772883	24764456116	71.5898
HiSeq	E00364	H7NFJCCXX	95091	9689049648	9.8143	668749	7922097910	84.4156
HiSeq	E00364	H7NHNCCXX	99883	10042078218	9.9464	866886	9030733700	95.9929
HiSeq	E00364	HCGG3CCXX	418279	19480377922	21.4718	3037799	19728320802	153.982
HiSeq	E00364	HCGGGCCXX	39943	4730536910	8.4437	436687	4618994480	94.5416
HiSeq	E00364	HCY5TCCXX	26107	3841388304	6.7962	545141	4010011970	135.945
HiSeq	E00364	HF33HCCXX	181094	20178983734	8.9744	1876021	21092404554	88.943
HiSeq	E00364	HF5KVCCXX	171119	15748970016	10.8654	996331	14427749394	69.0566
HiSeq	E00364	HF5LNCCXX	57948	9291295026	6.2368	1123747	11594535292	96.9204
HiSeq	E00364	HF5LWCCXX	129369	12662985258	10.2163	585342	13430709326	43.5824
HiSeq	E00364	HF777CCXX	121485	16233523410	7.4836	1215312	15138275056	80.2807
HiSeq	E00364	HF7TMCCXX	77341	7235181558	10.6896	821499	8797419108	93.3795
HiSeq	E00364	HFFW2CCXX	31239	3737037536	8.3593	456325	2739380248	166.58
HiSeq	E00364	HFG57CCXX	72864	7971254340	9.1408	1168139	8330304324	140.228
HiSeq	E00364	HFGVFCCXX	25240	3750337026	6.7301	497363	4008248636	124.085
HiSeq	E00364	HFGW3CCXX	69706	7233621666	9.6364	463591	7399360294	62.6528
HiSeq	E00364	HFGWNCCXX	38619	3199254330	12.0713	369610	3373477850	109.564
HiSeq	E00364	HFYLYCCXX	177577	25640719898	6.9256	1754536	18840155038	93.1275
HiSeq	E00364	HG377CCXX	230852	30141003574	7.6591	2997142	32093529914	93.3877
HiSeq	E00364	HG3YTCCXX	205890	31703919282	6.4941	4202084	33290863896	126.223
HiSeq	E00364	HGFNKCCXX	141794	23562965016	6.0177	1189359	24886604842	47.7911
HiSeq	E00364	HHFFCCCXX	170852	19645672590	8.6967	1127662	19623466606	57.465
HiSeq	E00364	HHFNGCCXX	195932	19504677658	10.0454	1131233	19444106938	58.1787
HiSeq	E00364	HHGLGCCXX	179781	23777699100	7.5609	1944176	25192949698	77.1714
HiSeq	E00364	HHGMWCCXX	191778	19770564102	9.7002	1936184	22442467930	86.2732
HiSeq	E00364	HHGV2CCXX	307578	27432249040	11.2123	2054058	30709616918	66.8865
HiSeq	E00364	HHHMNCCXX	215119	28472371730	7.5554	1714926	27397431736	62.5944
HiSeq	E00364	HJ37NCCXX	172228	27210344710	6.3295	2313604	26801739308	86.3229
HiSeq	E00364	HJCVJCCXX	215297	26681458744	8.0692	1001649	29738427438	33.682
HiSeq	E00364	HJKKKCCXX	101495	13751985138	7.3804	1236113	14256995736	86.7022
HiSeq	E00364	HJLKFCCXX	140488	16034225790	8.7618	1522182	15868403156	95.9253
HiSeq	E00364	HJLLWCCXX	115589	13509157464	8.5563	1837732	14902027880	123.321
HiSeq	E00364	HJLWGCCXX	158154	16904540364	9.3557	702521	15437552328	45.5073
HiSeq	E00364	HJLWYCCXX	139308	20303642366	6.8612	652437	16048777964	40.6534
HiSeq	E00364	HJM3TCCXX	162009	23341413864	6.9408	1735103	23722338994	73.1422
HiSeq	E00364	HJMC3CCXX	94262	10165308716	9.2729	787220	11152812712	70.5849
HiSeq	E00364	HJMF2CCXX	171345	22518120816	7.6092	958102	23233665062	41.2377
HiSeq	E00364	HJMFCCCXX	136408	19963627828	6.8328	1772246	22430668534	79.01
HiSeq	E00364	HJN3LCCXX	276316	31191628434	8.8587	2557178	31208244324	81.9392
HiSeq	E00364	HJNL5CCXX	159783	23772841814	6.7212	2047325	22502476312	90.9822
HiSeq	E00364	HJNL7CCXX	202327	22921903242	8.8268	1690421	23183369024	72.9152
HiSeq	E00364	HJW2WCCXX	163720	16936227352	9.6669	867855	18966027106	45.7584
HiSeq	E00364	HK227CCXX	195633	16604452326	11.782	1058598	17479526506	60.5622
HiSeq	E00364	HK27NCCXX	164479	21355597626	7.7019	668785	20034816754	33.3811
HiSeq	E00364	HK2FJCCXX	183506	15688467532	11.6969	1282703	15923275582	80.5552
HiSeq	E00364	HK5HKCCXX	160905	17183430478	9.364	1328602	16373819126	81.1419
HiSeq	E00364	HKHNKCCXX	132560	12061292844	10.9905	573883	11425732916	50.2272
HiSeq	E00364	HLKT7CCXX	57404	3485089684	16.4713	351591	3615263334	97.2518
HiSeq	E00364	HMGNLCCXX	84249	7859012392	10.72	1161973	7892436954	147.226
HiSeq	E00364	HMJFCCCXX	285214	22012603218	12.9569	2398439	24229053240	98.9902
HiSeq	E00364	HMVCKCCXX	30436	3971358932	7.6639	140836	4389152890	32.0873
HiSeq	E00431	HMT37CCXX	225006	15528016488	14.4903	1462239	18690949392	78.2325
HiSeq	E00438	HKHLJCCXX	13653	1781766250	7.6626	99184	1653022286	60.0016
HiSeq	E00438	HMJGCCCXX	425739	9271066086	45.9213	1562208	8872746378	176.068
HiSeq	E00438	HMKMMCCXX	43196	3628425418	11.9049	527599	4350877836	121.263
HiSeq	E00438	HMMMKCCXX	159427	6842315092	23.3002	876395	7351377074	119.215
HiSeq	E00438	HMMN2CCXX	85696	8010507566	10.6979	1356919	9929679830	136.653
HiSeq	E00438	HMNHGCCXX	343586	13015140372	26.3989	2327348	13283136730	175.211
HiSeq	E00438	HMNNGCCXX	120128	8541219958	14.0645	1332126	10207722976	130.502
HiSeq	E00438	HMVKYCCXX	66493	8636791106	7.6988	1022633	8568926966	119.342
HiSeq	E00438	HNK35CCXX	147069	16269568228	9.0395	1923553	16392527610	117.343
HiSeq	E00438	HNK5JCCXX	22424	983591864	22.7981	153421	1012731246	151.492
HiSeq	E00438	HNKCCCCXX	381371	26778507860	14.2417	3349215	28411880934	117.881
HiSeq	E00438	HNLJ7CCXX	91983	11069817212	8.3094	1511272	11732992470	128.805
HiSeq	E00438	HWJL5CCXX	13861	1816737284	7.6296	299480	1988874170	150.578
HiSeq	GWZHISEQ02	C5YVPACXX	2589	3931961954	0.6584	93981	4003840188	23.4727
HiSeq	GWZHISEQ02	H337JBCXX	605	1243574708	0.4865	9720	1244874600	7.808
HiSeq	HISEQ-MFG	HYLCKADXX	992	1435939970	0.6908	16828	1530414222	10.9957
HiSeq	HISEQ01	C345RACXX	12173	11484117440	1.06	277212	11518082396	24.0675
HiSeq	HISEQ01	H73VFADXX	13043	3430614668	3.8019	77387	3537691826	21.875
HiSeq	HISEQ01	H7B5MADXX	11881	4543017222	2.6152	26201	4762802082	5.5012
HiSeq	HISEQ294	CCFEUANXX	22527	23501373514	0.9585	640759	22931652828	27.9421
HiSeq	HISEQ	D230MACXX	26992	4344680970	6.2127	646370	2895591796	223.226
HiSeq	HS001	H9EV1ADXX	4750	4841839906	0.981	81173	5205382268	15.5941
HiSeq	HS001	H9EVCADXX	756	2540529582	0.2976	126277	2640335880	47.8261
HiSeq	HSQ-700848	C3MPLACXX	500	238646872	2.0951	11791	229674794	51.3378
HiSeq	HTKZQN1	C0TFRACXX	1573	466757088	3.3701	8465	344038308	24.6048
HiSeq	HW-ST994	C0R72ACXX	393	124353054	3.1604	2425	128643176	18.8506
HiSeq	HW-ST994	D07DJACXX	178	67108902	2.6524	4781	67345916	70.9917
HiSeq	HWI-1KL117	C20LMACXX	2248	2264211914	0.9928	79873	2255661352	35.41
HiSeq	HWI-1KL117	C4KTLACXX	660	987113418	0.6686	6172	991278442	6.2263
HiSeq	HWI-1KL117	D239DACXX	1092	1290116094	0.8464	14806	1269868230	11.6595
HiSeq	HWI-1KL175	C34DLACXX	5679	3516066650	1.6152	187855	3117034520	60.2672
HiSeq	HWI-1KL175	D1J4WACXX	1141	173892282	6.5615	12139	233527068	51.9811
HiSeq	HWI-7001312	C3VDYACXX	1014	2118833334	0.4786	88489	2050776446	43.149
HiSeq	HWI-7001352	H5MNCADXX	2128	4834695466	0.4402	110749	5018883084	22.0665
HiSeq	HWI-7001352	hh2ggbcxx	103	393019324	0.2621	4328	387983822	11.1551
HiSeq	HWI-7001352	hh3jlbcxx	8357	9725671534	0.8593	213158	10039548746	21.2318
HiSeq	HWI-C00135	C4JWVACXX	246	127120218	1.9352	4326	120821408	35.8049
HiSeq	HWI-C00135	C4L98ACXX	205	85015706	2.4113	1057	81339534	12.9949
HiSeq	HWI-C00135	C5EWHACXX	270	167983078	1.6073	6273	160367090	39.1165
HiSeq	HWI-C00135	C5GGAACXX	404	231815488	1.7428	2498	223107496	11.1964
HiSeq	HWI-D00105	C3HM9ACXX	617	389098622	1.5857	6143	371801982	16.5222
HiSeq	HWI-D00264	C5DT1ANXX	10357	11725881520	0.8833	164142	11357645436	14.4521
HiSeq	HWI-D00264	C6VRAANXX	227	108616272	2.0899	1068	112108674	9.5265
HiSeq	HWI-D00271	C3T5LACXX	939	2006590960	0.468	318968	1597931444	199.613
HiSeq	HWI-D00273	C313JACXX	496	686782208	0.7222	14899	693230286	21.4921
HiSeq	HWI-D00294	CAJ3TANXX	104657	27215253928	3.8455	1494183	25462362514	58.682
HiSeq	HWI-D00479	C5MG9ANXX	10607	13472481400	0.7873	216491	12673135222	17.0827
HiSeq	HWI-D00479	C5MRAANXX	2235	2584098882	0.8649	36809	2441201012	15.0782
HiSeq	HWI-D00479	C6ENKANXX	18673	25164616328	0.742	156558	25719378154	6.0872
HiSeq	HWI-D00479	C6EP3ANXX	7447	5820038008	1.2795	123675	5487155182	22.539
HiSeq	HWI-D00550	C5U6CANXX	12850	15393334722	0.8348	407144	15046982328	27.0582
HiSeq	HWI-D00550	C626GANXX	21812	36178532974	0.6029	1466034	34956144606	41.9392
HiSeq	HWI-D00550	C8ER0ANXX	2159	3140370068	0.6875	286731	2831396980	101.268
HiSeq	HWI-D00550	C8G7VANXX	26381	20181543210	1.3072	690396	19559356932	35.2975
HiSeq	HWI-D00550	C8GN1ANXX	10906	24751228552	0.4406	1396326	21933139128	63.6628
HiSeq	HWI-D00550	C9C4TANXX	50025	38796463792	1.2894	1431024	36536168088	39.1673
HiSeq	HWI-D00574	C4PDWANXX	725	2522521428	0.2874	24776	2672375332	9.2712
HiSeq	HWI-D00574	C4R13ANXX	1012	3769483400	0.2685	48648	4125699064	11.7915
HiSeq	HWI-D00574	C6KMUANXX	6484	15248580860	0.4252	357741	14623201594	24.4639
HiSeq	HWI-D00574	C9F1UANXX	1797	3398130318	0.5288	111816	3217550582	34.7519
HiSeq	HWI-D00574	CAKYPANXX	10153	4881786246	2.0798	76953	4768426046	16.138
HiSeq	HWI-D00595	C5LW2ANXX	3675	3509534814	1.0471	10551	3361660514	3.1386
HiSeq	HWI-D00599	c5n1danxx	357	268690732	1.3287	2592	260098262	9.9655
HiSeq	HWI-D00673	CA5T6ANXX	8063	7645018420	1.0547	44237	7631328714	5.7968
HiSeq	HWI-D00779	CA2U3ANXX	3937	8150321314	0.483	63948	7942559294	8.0513
HiSeq	HWI-ST1023	C0J93ACXX	5863	1984061146	2.9551	106567	1591079030	66.9778
HiSeq	HWI-ST1023	C0TB6ACXX	1941	1005781870	1.9298	7936	1011822250	7.8433
HiSeq	HWI-ST1023	C1DCAACXX	1001	784776052	1.2755	9189	773728572	11.8763
HiSeq	HWI-ST1023	C1V8LACXX	2803	1218061164	2.3012	75820	1170008960	64.8029
HiSeq	HWI-ST1023	D0GCHACXX	1373	635294626	2.1612	2448	688878198	3.5536
HiSeq	HWI-ST1023	H0E2CADXX	46	45246398	1.0167	117	44448548	2.6323
HiSeq	HWI-ST1023	H13MJADXX	53	44298220	1.1964	255	43847120	5.8157
HiSeq	HWI-ST1148	C1M1TACXX	2101	1225516676	1.7144	15376	1394104812	11.0293
HiSeq	HWI-ST1148	C2JANACXX	3369	1741594912	1.9344	42400	1493374270	28.3921
HiSeq	HWI-ST1148	C4B6FACXX	637	352121984	1.809	9940	342357222	29.034
HiSeq	HWI-ST1148	C5BRWACXX	698	303488056	2.2999	1487	282628482	5.2613
HiSeq	HWI-ST1148	D1UFTACXX	4796	3289834342	1.4578	168437	3157734768	53.3411
HiSeq	HWI-ST1148	D27A7ACXX	11462	4232150698	2.7083	543068	3373317908	160.989
HiSeq	HWI-ST1148	H0YEEADXX	4193	1835368242	2.2846	35810	1782943660	20.0848
HiSeq	HWI-ST1148	H0YEFADXX	90315	1961782522	46.0372	80600	1916711798	42.0512
HiSeq	HWI-ST1148	H7RFFADXX	591	357220472	1.6544	24100	354338228	68.0141
HiSeq	HWI-ST1148	H8E8JADXX	18444	599034018	30.7896	12752	554239756	23.0081
HiSeq	HWI-ST1148	H8E8VADXX	18193	758334364	23.9907	17409	724711294	24.022
HiSeq	HWI-ST1148	HA6AEADXX	9255	254313656	36.3921	7062	230150448	30.6843
HiSeq	HWI-ST1148	d1d2dacxx	5881	4040107586	1.4557	131537	3859750418	34.0791
HiSeq	HWI-ST1178	C0EKJACXX	267	130429374	2.0471	3296	128992064	25.552
HiSeq	HWI-ST1178	D0C3VACXX	278	126639318	2.1952	4242	122378466	34.663
HiSeq	HWI-ST1178	D0NK5ACXX	7923	3305429980	2.397	222703	2596720720	85.7632
HiSeq	HWI-ST1201	C1L4WACXX	664	823677268	0.8061	26296	632827996	41.5532
HiSeq	HWI-ST1201	C1MWFACXX	794	1514340376	0.5243	7251	1465354470	4.9483
HiSeq	HWI-ST1201	D13MMACXX	1100	157494776	6.9844	15121	158492556	95.4051
HiSeq	HWI-ST1201	D14JWACXX	2701	2414097558	1.1188	100411	2382045420	42.1533
HiSeq	HWI-ST1202	C0RCUACXX	1297	355458596	3.6488	21176	323451650	65.4688
HiSeq	HWI-ST1202	D13UCACXX	23	8298102	2.7717	103	7899738	13.0384
HiSeq	HWI-ST1207	D0YGJACXX	635	162907082	3.8979	2258	157250674	14.3592
HiSeq	HWI-ST1215	C0R7FACXX	830	220215462	3.769	3344	206138054	16.2221
HiSeq	HWI-ST1215	C1C4DACXX	539	62865420	8.5739	2587	59325916	43.6066
HiSeq	HWI-ST1215	C2A1HACXX	3424	1510625260	2.2666	39200	1495523376	26.2116
HiSeq	HWI-ST1215	C3HMBACXX	1061	774432246	1.37	20312	766617526	26.4956
HiSeq	HWI-ST1215	D0VJEACXX	288	71807636	4.0107	876	69532810	12.5984
HiSeq	HWI-ST1217	C3V0MACXX	1923	3964907180	0.485	88656	3932679896	22.5434
HiSeq	HWI-ST1217	C3VDGACXX	896	1833630764	0.4886	54418	1770248854	30.7403
HiSeq	HWI-ST1217	D1B84ACXX	37	6597340	5.6083	848	19381908	43.7521
HiSeq	HWI-ST1217	D23EFACXX	429	269212324	1.5935	8258	261532168	31.5755
HiSeq	HWI-ST1218	C0R9WACXX	128	19228454	6.6568	1293	16588936	77.9435
HiSeq	HWI-ST1218	D1BK0ACXX	80	8747778	9.1452	239	8442452	28.3093
HiSeq	HWI-ST1221	C0TUDACXX	153	40463392	3.7812	1713	37717674	45.4164
HiSeq	HWI-ST1221	D275RACXX	557	391714794	1.422	1914	386575338	4.9512
HiSeq	HWI-ST1246	D23UUACXX	70848	14746324668	4.8045	744781	14342673572	51.9276
HiSeq	HWI-ST1246	H0C83ADXX	3818	2718706646	1.4043	25488	2172866696	11.7301
HiSeq	HWI-ST1299	C3VDRACXX	1374	7099495304	0.1935	98295	6900636624	14.2443
HiSeq	HWI-ST1299	C6CRDACXX	345	1008990322	0.3419	16795	980251744	17.1334
HiSeq	HWI-ST1339	C3NGJACXX	14049	37594400032	0.3737	505517	37158624898	13.6043
HiSeq	HWI-ST1378	D2HBHACXX	3360	9624373656	0.3491	115016	8097926378	14.2031
HiSeq	HWI-ST1390	C1DG1ACXX	1495	274324684	5.4497	12063	216553858	55.7044
HiSeq	HWI-ST1390	C1JPEACXX	317	92884444	3.4128	1030	95289010	10.8092
HiSeq	HWI-ST1398	C26EMACXX	16569	9063579422	1.8281	193199	8701877006	22.202
HiSeq	HWI-ST1398	C2MC2ACXX	1169	2137777100	0.5468	306441	2075501634	147.647
HiSeq	HWI-ST337R	C0J0YACXX	1340	1332518668	1.0056	79645	1183671198	67.2864
HiSeq	HWI-ST337R	D1AMWACXX	3681	817593244	4.5022	9599	440058282	21.813
HiSeq	HWI-ST337R	D1D2HACXX	3654	1660250502	2.2009	68418	1851385830	36.955
HiSeq	HWI-ST337R	D1TV6ACXX	25000	1305384822	19.1514	202289	1160236108	174.352
HiSeq	HWI-ST365	D28C8ACXX	650	1930990980	0.3366	3536	2081617126	1.6987
HiSeq	HWI-ST478	C22HFACXX	2704	2897026110	0.9334	91664	3093923060	29.6271
HiSeq	HWI-ST478	C22L6ACXX	1164	1649973776	0.7055	18444	1706500810	10.8081
HiSeq	HWI-ST552	C7BEEACXX	1243	129919894	9.5674	10594	116881776	90.6386
HiSeq	HWI-ST552	C8NEWACXX	2086	2676078482	0.7795	90502	2749939244	32.9105
HiSeq	HWI-ST552	HK2L5BCXX	2675	1374543788	1.9461	7887	1443840088	5.4625
HiSeq	HWI-ST561R	C3TRMACXX	593	263960800	2.2465	6664	265793238	25.0721
HiSeq	HWI-ST561R	C3UNDACXX	1226	709731056	1.7274	25628	668142134	38.3571
HiSeq	HWI-ST561R	D0TJKACXX	769	531404866	1.4471	100541	288734764	348.212
HiSeq	HWI-ST561R	d1ma9acxx	9367	2760926976	3.3927	146774	2511733154	58.4353
HiSeq	HWI-ST661	C0A4NACXX	7337	1370714568	5.3527	101416	1082277726	93.7061
HiSeq	HWI-ST661	C0A63ACXX	2809	1507540014	1.8633	97488	1344815252	72.4917
HiSeq	HWI-ST661	D08WHACXX	1603	979170896	1.6371	29863	915025222	32.6363
HiSeq	HWI-ST699	C8D87ACXX	39	97545852	0.3998	284	100147272	2.8358
HiSeq	HWI-ST7001002R	C5W42ACXX	13245	17308566210	0.7652	534866	16818237772	31.8027
HiSeq	HWI-ST7001002R	H8G1DADXX	288	239313488	1.2034	398	242497652	1.6413
HiSeq	HWI-ST700660	C88TTACXX	85	181023494	0.4696	1072	194166884	5.521
HiSeq	HWI-ST700660	C8D1WACXX	61	269527830	0.2263	1787	289019688	6.183
HiSeq	HWI-ST731	C7T2CACXX	1081	1682939096	0.6423	1808	1627880412	1.1106
HiSeq	HWI-ST740	C5F00ACXX	2445	4599363840	0.5316	8592	4847336278	1.7725
HiSeq	HWI-ST754	d2cg2acxx	422	94338606	4.4732	6111	69406938	88.046
HiSeq	HWI-ST797	C2627ACXX	791	695230442	1.1378	11618	715885844	16.2288
HiSeq	HWI-ST835	C0H2WACXX	3612	1202730612	3.0032	13710	1338690424	10.2414
HiSeq	HWI-ST835	C243WACXX	1101	957963372	1.1493	13417	1015737470	13.2091
HiSeq	HWI-ST835	D24AFACXX	891	566174924	1.5737	12662	626705114	20.2041
HiSeq	HWI-ST865	C04P3ACXX	310	103618852	2.9917	13579	62821662	216.152
HiSeq	HWI-ST865	C06JUACXX	1361	463709296	2.935	14778	376254154	39.2766
HiSeq	HWI-ST892	C06P7ACXX	1887	84044318	22.4524	6826	31485210	216.8
HiSeq	HWI-ST892	C0D20ACXX	89	22633306	3.9323	458	22778012	20.1071
HiSeq	HWI-ST908R	C33UDACXX	3857	1437046140	2.684	326336	1630754846	200.113
HiSeq	HWI-ST908R	C34Y4ACXX	18379	15206300392	1.2086	670410	11790773260	56.8589
HiSeq	HWI-ST908R	D27H5ACXX	7524	6804716294	1.1057	142785	6820078658	20.936
HiSeq	HWI-ST958	D061KACXX	1149	101039020	11.3718	4802	41135562	116.736
HiSeq	HWI-ST972	C190HACXX	1032	991460540	1.0409	20962	932252524	22.4853
HiSeq	HWI-ST977	C0T75ACXX	2358	645189060	3.6547	8590	630545852	13.6231
HiSeq	HWI-ST977	C21M7ACXX	476	387529364	1.2283	17301	364947674	47.4068
HiSeq	HWI-ST977	C239YACXX	709	472737606	1.4998	7262	470744904	15.4266
HiSeq	HWI-ST977	C27C5ACXX	532	381129108	1.3959	3594	374415130	9.599
HiSeq	HWI-ST996	D10MWACXX	74	20699448	3.575	252	20043702	12.5725
HiSeq	K00114	H37WVBBXX	386	422738642	0.9131	19479	397776492	48.9697
HiSeq	K00133	H33Y7BBXX	973	1230271420	0.7909	6389	1122143340	5.6936
HiSeq	K00133	H353GBBXX	3019	2180151616	1.3848	295790	2228322010	132.741
HiSeq	K00141	HCFKJBBXX	28862	28193512528	1.0237	235411	22530177946	10.4487
HiSeq	K00261	h75ncbbxx	436	1524491530	0.286	25970	1471238468	17.6518
HiSeq	K00268	H7YYVBBXX	7416	4451180810	1.6661	74483	4241774706	17.5594
HiSeq	K00335	H33GYBBXY	2188	8609237380	0.2541	239720	7765212468	30.871
HiSeq	MG00HS05	C35D4ACXX	2525	2763751104	0.9136	89175	2713300624	32.8659
HiSeq	MG00HS05	C5YPMACXX	4050	4318204602	0.9379	204935	3992101302	51.3351
HiSeq	MG00HS08	C69CFACXX	7569	5286165682	1.4319	743642	5327125930	139.595
HiSeq	MG00HS09	C59FVACXX	8802	4303065978	2.0455	23200	4335014074	5.3518
HiSeq	MG00HS09	C5JG4ACXX	1239	1079046678	1.1482	13219	1079177960	12.2491
HiSeq	MG00HS10	C69AVACXX	12785	15433553950	0.8284	252134	15344429262	16.4316
HiSeq	MG00HS11	C6561ACXX	10801	4227265090	2.5551	309346	3422053746	90.3978
HiSeq	MG00HS11	C69GAACXX	2608	4358879078	0.5983	137007	4334081448	31.6115
HiSeq	MG00HS12	C33U8ACXX	2161	3088855772	0.6996	67171	3079570592	21.8118
HiSeq	MG00HS12	C3W1GACXX	2461	3309206240	0.7437	285659	3120931314	91.5301
HiSeq	MG00HS12	H7YWCBCXY	212	450517454	0.4706	62603	440037850	142.267
HiSeq	MG00HS12	HCHKHBCXY	226	463135528	0.488	76760	451799556	169.898
HiSeq	MG00HS12	HHCVJBCXY	335	961232170	0.3485	101391	941358868	107.707
HiSeq	MG00HS12	HHF27BCXY	323	951169200	0.3396	78976	949668818	83.1616
HiSeq	MG00HS12	HTCM7BCXY	757	709542200	1.0669	45118	715950802	63.0183
HiSeq	MG00HS12	HTCTGBCXY	475	729974798	0.6507	53383	741793794	71.9647
HiSeq	MG00HS12	HTGWFBCXY	308	521468384	0.5906	44058	514177324	85.6864
HiSeq	MG00HS12	HTH2TBCXY	250	509364636	0.4908	43092	506168028	85.1338
HiSeq	MG00HS13	C3WCRACXX	1918	3082552918	0.6222	105247	3131690166	33.6071
HiSeq	MG00HS13	HMKYNBCXY	760	697526274	1.0896	30559	734314768	41.6157
HiSeq	MG00HS13	HMMGWBCXY	702	691244294	1.0156	60487	711244344	85.0439
HiSeq	MG00HS13	HYTC3ADXX	95	330861328	0.2871	13413	342939892	39.1118
HiSeq	MG00HS14	C69EUACXX	2718	2217065858	1.2259	70434	2119564388	33.2304
HiSeq	MG00HS15	HCCJ3BCXY	2943	4061558360	0.7246	513370	4234367934	121.239
HiSeq	MG00HS15	HCFL2BCXY	295	403315406	0.7314	40071	425976792	94.0685
HiSeq	MG00HS15	HFTTVBCXY	249	354634902	0.7021	6686	375465792	17.8072
HiSeq	MG00HS15	HG5VFBCXY	415	330007554	1.2575	3273	372005146	8.7983
HiSeq	MG00HS15	HLKGFBCXY	1042	1892690246	0.5505	266772	1948728394	136.895
HiSeq	MG00HS15	HMLVLBCXY	51	58849028	0.8666	4075	61529794	66.2281
HiSeq	MG00HS15	HMMTHBCXY	50	59670890	0.8379	6313	62006520	101.812
HiSeq	MG00HS15	HWMM7BCXX	1086	2419353630	0.4489	74431	2504534756	29.7185
HiSeq	MG00HS15	HWMMJBCXX	912	2435190124	0.3745	65860	2486306634	26.4891
HiSeq	MG00HS16	HCCTVBCXY	817	1236451364	0.6608	65870	1272053328	51.7824
HiSeq	MG00HS16	HFVYNBCXY	1205	525524780	2.2929	7048	691285250	10.1955
HiSeq	MG00HS17	C59GLACXX	3589	7751725788	0.463	18786	7612098642	2.4679
HiSeq	MG00HS17	HH5KTBCXY	379	939007916	0.4036	94207	917896898	102.633
HiSeq	MG00HS17	HHGLCBCXY	338	951648708	0.3552	132770	932652910	142.357
HiSeq	MG00HS17	HYTGTADXX	728	2091737438	0.348	27323	2085056114	13.1042
HiSeq	MG00HS19	C7G7PANXX	17779	4004137730	4.4402	30005	4194885120	7.1528
HiSeq	MG00HS19	C7G84ANXX	9350	4902805688	1.9071	18511	5276813072	3.508
HiSeq	MG00HS19	CBC8GANXX	3926	1899631140	2.0667	10348	1898588846	5.4504
HiSeq	MG00HS19	HWMMTBCXX	3132	2445928796	1.2805	168285	2364199648	71.1805
HiSeq	MG00HS19	HWMT5BCXX	8619	4980617436	1.7305	154049	4852266258	31.7478
HiSeq	MG00HS19	HWMTMBCXX	5460	2576256186	2.1194	38686	2495569764	15.5019
HiSeq	MG00HS20	C6KPEANXX	3318	1072245700	3.0944	5693	1083516182	5.2542
HiSeq	MG00HS20	C71J7ANXX	5778	4637711182	1.2459	11782	4677349126	2.5189
HiSeq	MG00HS20	C71P0ANXX	4606	6793131374	0.678	26842	6840483464	3.924
HiSeq	MG00HS20	C735FANXX	35592	20269226936	1.756	88671	20302106568	4.3676
HiSeq	MG00HS20	CA97FANXX	13595	13649991222	0.996	69632	13947309824	4.9925
HiSeq	MG00HS20	HYLG5ADXX	287	1062339548	0.2702	7442	1062705536	7.0029
HiSeq	MG00HS20	HYMJ3ADXX	373	849756176	0.4389	6207	843866770	7.3554
HiSeq	SN1055	C8DD3ACXX	1015	1682274146	0.6033	55093	1797432988	30.6509
HiSeq	SN1055	C9VCPACXX	13406	24673252362	0.5433	756458	25234876242	29.9767
HiSeq	ST-E00272	H7C53CCXX	126477	18041324056	7.0104	1697700	14971133922	113.398
HiSeq	ST-E00272	HC5HHCCXX	10013	1756168182	5.7016	57532	1808143880	31.8183
HiSeq	ST-E00272	HCFYWCCXX	91180	17310059446	5.2675	709202	14817607796	47.8621
HiSeq	ST-E00272	HCGCVCCXX	35721	5634932024	6.3392	108590	6051888780	17.9432
HiSeq	ST-E00272	HCGHHCCXX	86968	15723237090	5.5312	1358218	15610037314	87.0093
HiSeq	ST-E00272	HCGKTCCXX	23072	3963639332	5.8209	141940	3959370682	35.8491
HiSeq	ST-E00272	HCGN3CCXX	148149	18165451640	8.1555	1099842	19891244896	55.2928
HiSeq	ST-E00272	HCYH7CCXX	28278	3606762762	7.8403	482320	3901676230	123.619
HiSeq	ST-E00272	HCYHHCCXX	94352	11854399954	7.9592	448329	12612659188	35.546
HiSeq	ST-E00272	HF5LFCCXX	19099	4513199250	4.2318	849497	5281852160	160.833
HiSeq	ST-E00272	HF5LKCCXX	38384	4496595844	8.5362	289719	4117433430	70.364
HiSeq	ST-E00272	HF5LTCCXX	197095	29683226642	6.6399	2154299	29642378478	72.6763
HiSeq	ST-E00272	HF773CCXX	146538	38617453770	3.7946	1410783	32028768352	44.0474
HiSeq	ST-E00272	HF77FCCXX	131014	17545830030	7.467	287334	18405137224	15.6116
HiSeq	ST-E00272	HFCTTCCXX	80149	15998979008	5.0096	697009	16493436560	42.2598
HiSeq	ST-E00272	HFFJWCCXX	47541	8414892792	5.6496	363419	8198040214	44.33
HiSeq	ST-E00272	HFG5CCCXX	22673	6832580098	3.3184	223459	7470677568	29.9115
HiSeq	ST-E00272	HFGTHCCXX	19839	3655853246	5.4266	99481	3943180414	25.2286
HiSeq	ST-E00272	HFGVVCCXX	45249	7096418058	6.3763	792230	6757228720	117.242
HiSeq	ST-E00272	HFYHTCCXX	91375	16856802988	5.4207	993939	18081172502	54.9709
HiSeq	ST-E00272	HG2JNCCXX	66560	14692705194	4.5301	839213	13425739866	62.5078
HiSeq	ST-E00272	HG2LVCCXX	184727	32987556636	5.5999	1437710	31877939098	45.1005
HiSeq	ST-E00272	HG2MFCCXX	29227	4952479182	5.9015	531883	4922641144	108.048
HiSeq	ST-E00272	HG72CCCXX	73026	15086084010	4.8406	1185744	14522915028	81.6464
HiSeq	ST-E00272	HHKMVCCXX	102166	13458571710	7.5911	1483010	14737154632	100.631
HiSeq	ST-E00272	HJH3NCCXX	67973	6611355986	10.2812	1171931	12566376254	93.2593
HiSeq	ST-E00272	HJHFLCCXX	49731	10225986982	4.8632	664123	10190891000	65.1683
HiSeq	ST-E00272	HJJYCCCXX	23859	4086003830	5.8392	126098	3749580416	33.6299
HiSeq	ST-E00272	HJK57CCXX	111388	18532544786	6.0104	1849257	18441768398	100.275
HiSeq	ST-E00272	HJKH7CCXX	98481	16814353528	5.857	1736173	17946856538	96.7397
HiSeq	ST-E00272	HJLK5CCXX	78979	14647170618	5.3921	1158712	14884771502	77.8455
HiSeq	ST-E00272	HJLYKCCXX	14400	3308421880	4.3525	280203	4006920138	69.9298
HiSeq	ST-E00272	HJM3VCCXX	100293	18862638580	5.317	1325518	19485915968	68.0244
HiSeq	ST-E00272	HJML3CCXX	86195	13815382720	6.2391	1440578	12796177354	112.579
HiSeq	ST-E00272	HJMN2CCXX	63168	16347927228	3.864	1597171	17689412896	90.2897
HiSeq	ST-E00272	HJT7YCCXX	130688	18568270520	7.0382	2051702	18820807990	109.012
HiSeq	ST-E00272	HJVWFCCXX	12695	2619387290	4.8466	174297	2543628686	68.523
HiSeq	ST-E00272	HJYMWCCXX	13109	1093867900	11.9841	28277	974456070	29.0182
HiSeq	ST-E00272	HK22VCCXX	82012	13641590188	6.0119	537410	12842653254	41.8457
HiSeq	ST-E00272	HK2G7CCXX	67588	7586706754	8.9087	202137	6945350044	29.1039
HiSeq	ST-E00272	HMJF7CCXX	69790	11573250734	6.0303	667934	11674547822	57.2128
HiSeq	ST-E00272	HNJKNCCXX	50178	8208610334	6.1128	504992	8681950302	58.1657
HiSeq	ST-E00272	HNK7WCCXX	40237	10190479296	3.9485	717521	10670196762	67.2453
HiSeq	ST-E00272	HVFHGCCXX	1120	537239782	2.0847	17581	481931474	36.4803
HiSeq	ST-E00273	H7NCGCCXX	185858	10794471928	17.2179	441153	10428879402	42.3011
HiSeq	ST-E00273	H7NCMCCXX	174215	9774653160	17.8231	682985	13048922958	52.3403
HiSeq	ST-E00273	H7NCYCCXX	144132	9490222130	15.1874	312197	9475742440	32.947
HiSeq	ST-E00273	H7NJ5CCXX	83068	10484508526	7.9229	360786	7034903114	51.2851
HiSeq	ST-E00273	HCG7GCCXX	604368	28972690328	20.8599	915623	19748508640	46.3642
HiSeq	ST-E00273	HCGCFCCXX	106192	11131885240	9.5394	675200	10355775372	65.2003
HiSeq	ST-E00273	HCGFTCCXX	16070	2717383506	5.9138	220451	2818750756	78.2088
HiSeq	ST-E00273	HCGGFCCXX	68817	9743382368	7.0629	114028	10016103202	11.3845
HiSeq	ST-E00273	HCGGWCCXX	102003	13590456252	7.5055	707888	13331439876	53.0991
HiSeq	ST-E00273	HCGJFCCXX	94110	10578306076	8.8965	434797	9832754532	44.2192
HiSeq	ST-E00273	HCY5WCCXX	65978	12071649044	5.4655	640140	10002316434	63.9992
HiSeq	ST-E00273	HCYFYCCXX	180854	19694175506	9.1831	1261516	20023937786	63.0004
HiSeq	ST-E00273	HFF5NCCXX	46214	5752243040	8.0341	464757	6019386374	77.21
HiSeq	ST-E00273	HFYGYCCXX	325634	36265884834	8.9791	3675442	38439014280	95.6175
HiSeq	ST-E00273	HFYLMCCXX	143760	20131944824	7.1409	1203263	17200326300	69.9558
HiSeq	ST-E00273	HG2MHCCXX	409913	51204252416	8.0054	2691437	52166707584	51.593
HiSeq	ST-E00273	HG2V5CCXX	77497	6347532044	12.209	602342	7189290106	83.7832
HiSeq	ST-E00273	HGCH7CCXX	145675	23859762010	6.1055	1211969	21587236580	56.1429
HiSeq	ST-E00273	HGGJNCCXX	237485	30449420192	7.7993	1885168	32150075942	58.6365
HiSeq	ST-E00273	HGH7GCCXX	208897	31407634710	6.6512	1496538	22029912300	67.9321
HiSeq	ST-E00273	HHFCFCCXX	133597	14737459218	9.0651	861975	14201723986	60.6951
HiSeq	ST-E00273	HHJJFCCXX	132329	20272158062	6.5276	1856973	21379620038	86.8572
HiSeq	ST-E00273	HHKHFCCXX	99987	11756642828	8.5047	575191	10574976260	54.3917
HiSeq	ST-E00273	HJ2NNCCXX	171146	18895391042	9.0576	868774	18882389338	46.0097
HiSeq	ST-E00273	HJC5HCCXX	77397	11754576380	6.5844	641645	11301042046	56.7775
HiSeq	ST-E00273	HJJ3NCCXX	90019	13657556464	6.5911	758345	13910695898	54.5152
HiSeq	ST-E00273	HJJVLCCXX	133495	17458580168	7.6464	718204	14962268730	48.001
HiSeq	ST-E00273	HJKM3CCXX	103305	12856891208	8.035	840163	13766591334	61.0291
HiSeq	ST-E00273	HJLK2CCXX	156705	20373766966	7.6915	1304536	20862382866	62.5305
HiSeq	ST-E00273	HJLNKCCXX	184016	21237278352	8.6648	1245534	22866902130	54.4689
HiSeq	ST-E00273	HJLVTCCXX	32822	2723178864	12.0528	23692	1519626000	15.5907
HiSeq	ST-E00273	HJM3JCCXX	109138	15127691336	7.2145	677562	14483604126	46.7813
HiSeq	ST-E00273	HJM5HCCXX	17471	2636294796	6.6271	169494	2001322530	84.691
HiSeq	ST-E00273	HJMC2CCXX	106478	14297674308	7.4472	866728	12964869934	66.852
HiSeq	ST-E00273	HJMCFCCXX	153120	19657093328	7.7896	1636682	19819777564	82.5782
HiSeq	ST-E00273	HJMCHCCXX	140712	20519843550	6.8574	1323290	21205071280	62.4044
HiSeq	ST-E00273	HJMCWCCXX	188086	20152686732	9.333	1019877	18423257124	55.3581
HiSeq	ST-E00273	HJMF7CCXX	150054	20159925496	7.4432	1076513	19196965612	56.0772
HiSeq	ST-E00273	HJMVWCCXX	143280	20863207606	6.8676	1204632	20027255280	60.1496
HiSeq	ST-E00273	HJNG7CCXX	185486	24336855542	7.6216	1159850	28100615480	41.2749
HiSeq	ST-E00273	HJNMCCCXX	260916	27883567536	9.3573	1004357	26626115710	37.7207
HiSeq	ST-E00273	HJTCCCCXX	69337	10861897080	6.3835	833386	12572967668	66.284
HiSeq	ST-E00273	HJW5CCCXX	118741	19027415598	6.2405	1408694	18618372274	75.6615
HiSeq	ST-E00273	HJYVLCCXX	183278	24611851268	7.4467	2165874	26500849204	81.7285
HiSeq	ST-E00273	HK23CCCXX	117115	17510337304	6.6883	1278905	16676615012	76.6885
HiSeq	ST-E00273	HK2FNCCXX	100288	13381092638	7.4948	1142207	13944704904	81.9097
HiSeq	ST-E00273	HK2KTCCXX	113362	16100748644	7.0408	929795	14204744536	65.4567
HiSeq	ST-E00273	HK2LJCCXX	86540	15062782308	5.7453	510120	9486255464	53.7746
HiSeq	ST-E00273	HNJJKCCXX	9210	1656284658	5.5606	170646	1595096398	106.982
HiSeq	ST-E00314	H77WTCCXX	114886	16695690160	6.8812	2185259	11855536986	184.324
HiSeq	ST-E00314	H7C3HCCXX	125004	9488892956	13.1737	1425542	8027952204	177.572
HiSeq	ST-E00314	H7C57CCXX	114518	13180812516	8.6882	624487	10027373404	62.2782
HiSeq	ST-E00314	H7FY7CCXX	323442	21006208478	15.3974	2814381	15579079906	180.651
HiSeq	ST-E00314	H7G3GCCXX	66486	7336328812	9.0626	1677278	5715497318	293.461
HiSeq	ST-E00314	HCG7LCCXX	49772	7688089230	6.4739	838370	5925253412	141.491
HiSeq	ST-E00314	HCGLKCCXX	20532	3231789526	6.3531	148987	3261380548	45.6822
HiSeq	ST-E00314	HCGMGCCXX	61446	12529118528	4.9043	1804942	14071189852	128.272
HiSeq	ST-E00314	HCGV5CCXX	51723	12910197656	4.0064	1285346	12289839090	104.586
HiSeq	ST-E00314	HCYCHCCXX	42711	8938787832	4.7782	514098	8030774360	64.016
HiSeq	ST-E00314	HF5WHCCXX	24717	4030330126	6.1327	236050	3231840866	73.0389
HiSeq	ST-E00314	HF7LMCCXX	58727	6895312458	8.5169	466662	5979204440	78.0475
HiSeq	ST-E00314	HFH57CCXX	50199	16668128940	3.0117	870187	18368006104	47.3751
HiSeq	ST-E00314	HFH5HCCXX	30637	6216021226	4.9287	136405	6804145496	20.0473
HiSeq	ST-E00314	HFY7TCCXX	82313	13344861268	6.1681	599204	13146210686	45.58
HiSeq	ST-E00314	HFYC2CCXX	31931	5502257410	5.8033	250225	5445267308	45.9527
HiSeq	ST-E00314	HG2H5CCXX	35847	8406353052	4.2643	149158	7879112084	18.9308
HiSeq	ST-E00314	HG2LMCCXX	93505	14158117454	6.6043	696339	14275858832	48.7774
HiSeq	ST-E00314	HGC2NCCXX	83167	9317404218	8.926	446890	7667461062	58.284
HiSeq	ST-E00314	HGC7JCCXX	144015	17507426260	8.2259	1058258	16777852398	63.0747
HiSeq	ST-E00314	HGCK7CCXX	58858	10307225936	5.7104	572727	10909340248	52.4988
HiSeq	ST-E00314	HGFLVCCXX	185440	21973866536	8.4391	1871243	19918855262	93.9433
HiSeq	ST-E00314	HHG3CCCXX	103102	17172743070	6.0038	1043758	16722720980	62.4156
HiSeq	ST-E00314	HHGJ5CCXX	131506	22874710334	5.749	957344	21248997302	45.0536
HiSeq	ST-E00314	HHVGMCCXX	42782	6184050200	6.9181	372798	6618670814	56.3252
HiSeq	ST-E00314	HJCVMCCXX	78930	12558096006	6.2852	405682	10901110434	37.2147
HiSeq	ST-E00314	HJJWCCCXX	181385	19521753960	9.2914	1939783	24524231272	79.0966
HiSeq	ST-E00314	HJKMCCCXX	115842	21906672994	5.288	1735819	23698707914	73.2453
HiSeq	ST-E00314	HJLKLCCXX	159857	30998664814	5.1569	1976622	31177470924	63.399
HiSeq	ST-E00314	HJLNCCCXX	164977	14964563892	11.0245	572458	13161882856	43.4936
HiSeq	ST-E00314	HJLV3CCXX	31018	3519456098	8.8133	320973	3828541050	83.8369
HiSeq	ST-E00314	HJLY2CCXX	19676	2364404398	8.3218	140420	1969611390	71.2933
HiSeq	ST-E00314	HJM5GCCXX	29703	3981889354	7.4595	576196	3996932106	144.16
HiSeq	ST-E00314	HJM7WCCXX	48143	6656259120	7.2327	496909	6399270860	77.6509
HiSeq	ST-E00314	HJMVJCCXX	49511	10535480644	4.6995	178532	6060553292	29.458
HiSeq	ST-E00314	HJMW5CCXX	153423	19717913084	7.7809	1010399	18051601032	55.9728
HiSeq	ST-E00314	HJNHMCCXX	26031	4707627706	5.5295	189710	5213838256	36.3859
HiSeq	ST-E00314	HJNL2CCXX	133313	18101130142	7.3649	641888	17179703366	37.3632
HiSeq	ST-E00314	HJNM3CCXX	117228	13402339104	8.7468	771740	13607845134	56.7129
HiSeq	ST-E00314	HJNNTCCXX	155944	33796785540	4.6142	1444394	29671763980	48.6791
HiSeq	ST-E00314	HJVW5CCXX	76861	10112034762	7.6009	624769	7198713736	86.789
HiSeq	ST-E00314	HJW2TCCXX	28996	7699980630	3.7657	340168	7853192524	43.3159
HiSeq	ST-E00314	HK22YCCXX	149379	28099946948	5.316	1503933	25078738538	59.9684
HiSeq	ST-E00314	HK23MCCXX	61085	13388439222	4.5625	534722	9396701772	56.9053
HiSeq	ST-E00314	HK2MKCCXX	35978	7254327932	4.9595	689595	6309493686	109.295
HiSeq	ST-E00314	HK5WHCCXX	54664	9625188778	5.6793	569168	9663877386	58.8964
HiSeq	ST-E00314	HKLMHCCXX	56328	5928486766	9.5012	568885	6595156412	86.258
HiSeq	ST-E00314	HLCJTCCXX	24415	4763364766	5.1256	441054	4594137306	96.0037
HiSeq	ST-E00314	HMJGGCCXX	26316	3458790400	7.6084	291238	3490288412	83.4424
HiSeq	ST-E00314	HMNTFCCXX	124853	16090320720	7.7595	1174095	14912381896	78.7329
HiSeq	ST-E00314	HMNVGCCXX	60417	6624140536	9.1207	328790	6077401636	54.1004
HiSeq	ST-E00314	HNKC3CCXX	58951	6208053034	9.4959	414509	5829202530	71.109
HiSeq	ST-K00112	HFWLWBBXX	7070	18990085216	0.3723	461739	16633364122	27.7598
NextSeq	NB500968	HGFHNAFXX	583	360618332	1.6167	1235	378579950	3.2622
NextSeq	NB501042	HHHYVBGXX	1001	8629179166	0.116	1112	9954164534	0.1117
NextSeq	NB501229	HC27LAFXY	1135	4363462234	0.2601	1957	3526570022	0.5549
NextSeq	NB501229	HMFWWAFXX	842	4208174932	0.2001	10642	3752657200	2.8359
NextSeq	NB501229	HMJC2BGX3	82	116220274	0.7056	847	119274196	7.1013
NextSeq	NB501840	H5KWTBGX2	36	1261925786	0.0285	38	1271496292	0.0299
NextSeq	NB501840	HCTGNBGX2	152	1361663302	0.1116	1288	1375988554	0.9361
NextSeq	NB501840	HJYGGBGX2	100	1327654460	0.0753	577	1362102774	0.4236
NextSeq	NB501962	HF2VVBGX2	17	121580588	0.1398	13	122279380	0.1063
NextSeq	NB501962	HW23LBGX2	42	108533236	0.387	21	108597900	0.1934
NextSeq	NS500140	H0LC5AGXX	18227	2369994104	7.6907	25928	2427738984	10.6799
NextSeq	NS500153	H73JVBGXX	22443	5227151904	4.2935	415566	4984817800	83.3663
NextSeq	NS500153	H7YTKBGXX	13378	3760045022	3.5579	263945	3451981426	76.4619
NextSeq	NS500153	HCGMKBGXX	46809	1379583104	33.9298	60708	1072579968	56.6
NextSeq	NS500153	HFC3WBGXX	14434	5978976330	2.4141	171802	5991821718	28.6727
NextSeq	NS500153	HFF32BGXX	3190	6012432040	0.5306	122462	5598389108	21.8745
NextSeq	NS500153	HFFLMBGXX	13573	5691180650	2.3849	212584	5833676176	36.4408
NextSeq	NS500153	HFGK5BGXX	8853	5799463444	1.5265	169925	5703058838	29.7954
NextSeq	NS500153	HFHTMBGXX	7142	5421892286	1.3173	62497	4882029032	12.8014
NextSeq	NS500153	HFKH3BGXX	1753	6346707956	0.2762	31322	6280587654	4.9871
NextSeq	NS500153	HFL35BGXX	5107	6083075062	0.8395	74850	6019621838	12.4343
NextSeq	NS500222	HMJJHBGX5	350	1670772816	0.2095	1111	1696280540	0.655
NextSeq	NS500222	HMV3JBGX5	107	1620303906	0.066	442	1640129288	0.2695
NextSeq	NS500222	HMVKKBGX5	215	1103888300	0.1948	2462	1095812854	2.2467
NextSeq	NS500222	HTCGYBGX5	951	1660380244	0.5728	4143	1741189226	2.3794
NextSeq	NS500222	HTCJ3BGX5	183	1127126332	0.1624	252	1163533878	0.2166
NextSeq	NS500222	HTGKFBGX5	206	1390101396	0.1482	2266	1417469720	1.5986
NextSeq	NS500222	HTGM5BGX5	166	949895664	0.1748	336	842923206	0.3986
NextSeq	NS500222	HTGMFBGX5	336	1151086068	0.2919	491	1211295470	0.4054
NextSeq	NS500223	H3MGTBGXX	10913	670787988	16.2689	17652	727827292	24.253
NextSeq	NS500223	H3MYYBGXX	7751	344495996	22.4995	9270	365659260	25.3515
NextSeq	NS500223	H3N55BGXX	14976	458160726	32.6872	16666	521290100	31.9707
NextSeq	NS500223	H3NJFBGXX	6689	184236998	36.3065	10210	263581420	38.7357
NextSeq	NS500223	H3V5KBGXX	2496	83019670	30.0652	1893	74148784	25.5298
NextSeq	NS500273	HJFVLBGXX	21	1026433120	0.0205	76	1035042548	0.0734
NextSeq	NS500339	H3H52AFXX	128	1307312938	0.0979	3059	1289907222	2.3715
NextSeq	NS500418	H02PUAFXX	2	3842130	0.5205	1	4218856	0.237
NextSeq	NS500418	H03H5AFXX	1	2316960	0.4316	1	2541952	0.3934
NextSeq	NS500459	H03W5AFXX	59	54588322	1.0808	45	54813710	0.821
NextSeq	NS500489	H15VABGXX	341	952733888	0.3579	716	951793082	0.7523
NextSeq	NS500489	H15Y5BGXX	522	949466990	0.5498	942	929495228	1.0135
NextSeq	NS500489	H3V3MBGXY	20	597734364	0.0335	101	612301348	0.165
NextSeq	NS500489	H7HTVBGXX	180	242535646	0.7422	905	255029206	3.5486
NextSeq	NS500489	H7HVLBGXX	16	513685436	0.0311	94	528057904	0.178
NextSeq	NS500589	HHM2HBGXX	61	7688982	7.9334	80	7894276	10.1339
NextSeq	NS500595	HGMW7AFXX	650	3318122300	0.1959	1067	2899239266	0.368
NextSeq	NS500615	HG3GHBGXY	676	1010619064	0.6689	98213	1124204564	87.3622
NextSeq	NS500735	H5YGTBGXY	1046	3376803354	0.3098	128913	3421022012	37.6826
NextSeq	NS500735	HFCVGBGXY	292	1736109702	0.1682	14639	1701479122	8.6037
NextSeq	NS500735	HG3YMBGXY	293	1537768612	0.1905	15040	1515857422	9.9218
NextSeq	NS500735	HGHYGBGXY	479	327907638	1.4608	522	332814870	1.5684
NovaSeq	A00103	HMWVDMCVY	13093	442029312	29.6202	8764	322872680	27.1438
NovaSeq	A00156	HF7GMDSXX	1463	513531214	2.8489	2561	513818530	4.9842
NovaSeq	A00214	H37LCDRXX	239448	14424254476	16.6004	403299	13289390200	30.3474
NovaSeq	A00255	H5NNNDMXX	3	3798914	0.7897	2	3547950	0.5637
NovaSeq	A00260	HGTGJDSXX	65036	2212211804	29.3986	78972	2075771292	38.0447
NovaSeq	A00260	HGV53DSXX	5819	337662794	17.2332	7246	343377818	21.1021
NovaSeq	A00260	HGWTFDSXX	2668	1676652928	1.5913	3760	1758276170	2.1385
NovaSeq	A00260	HGWWNDSXX	7383	329969856	22.3748	10117	342140532	29.5697
NovaSeq	A00260	HHTC3DSXX	17203	2404193104	7.1554	31033	2215801338	14.0053
NovaSeq	A00260	HHVJTDSXX	21388	1888341528	11.3263	23854	1949540898	12.2357
NovaSeq	A00260	HJGCWDSXX	3054	462716328	6.6002	4500	457040408	9.846
NovaSeq	A00269	HHMNJDSXX	140559	28178695590	4.9881	249626	26857907128	9.2943
NovaSeq	A00303	H5NM5DMXX	7088	1875609522	3.779	7849	1697420618	4.6241
NovaSeq	A00303	H5NMFDMXX	2469	500479082	4.9333	10403	451972236	23.0169
NovaSeq	A00303	H5NVYDMXX	2417	537859740	4.4937	3205	502691106	6.3757
NovaSeq	A00351	H5MG2DSXX	340709	29254861176	11.6462	1574042	28342168274	55.5371
NovaSeq	A00363	H3CMMDRXX	12597	13906286196	0.9058	37688	12966165740	2.9066
NovaSeq	A00471	HCKH7DMXX	3634	1099756114	3.3044	4773	1083415244	4.4055
NovaSeq	A00551	H75FKDSXX	31769	6854317822	4.6349	66836	5858553254	11.4083
NovaSeq	A00551	HFC5FDSXX	10282	2984020454	3.4457	13482	3051363350	4.4184
NovaSeq	A00624	HHKYHDSXX	65460	2045002544	32.0097	78093	1953205676	39.982
NovaSeq	A00624	HJFN2DSXX	4798	337632914	14.2107	6502	358082694	18.1578
NovaSeq	A00725	HHKWVDSXX	12763	318772378	40.038	14579	307498778	47.4116
NovaSeq	A00725	HHL7FDSXX	10289	341121198	30.1623	9484	275640048	34.4072
