# Supplementary material for: SequencErr: measuring and suppressing sequencer errors in next-generation sequencing data
Source: Genome Biol. 2021 Jan 25;22:37. doi: 10.1186/s13059-020-02254-2 (PMC7829059; doi:10.1186/s13059-020-02254-2)
Supplement: Supplementary file 11 — Additional file 11: Supplementary Table S10. Prevalence of outlier tiles at flow cell level. [file 13059_2020_2254_MOESM11_ESM.xlsx]

## Sheet: Table S10
Table S10. Prevalence of outlier tiles at flow cell level. Listed are Platform (column A), sequencer (Column B), flow cell (column C), surface (column D), number of outlier tiles (column E), total number of tiles (column F), percent outlier tile (column G), and total number of overlaped base pairs between forward and reverse reads (column H). Related to Fig. S4.
Platform	Sequencer	Flow cell	Surface	# outlier tile	# tile	% outlier tile	# total overlapped base pairs
HiSeq	ST-E00314	HJNNTCCXX	1	0	336	0	63468549520
HiSeq	ST-E00314	HJNNTCCXX	2	31	335	0.0925373	63468549520
HiSeq	E00332	HJMF5CCXX	1	168	384	0.4375	46884924288
HiSeq	E00332	HJMF5CCXX	2	218	378	0.57672	46884924288
HiSeq	ST-E00273	H7NCGCCXX	1	0	336	0	21223351330
HiSeq	ST-E00273	H7NCGCCXX	2	19	336	0.0565476	21223351330
HiSeq	E00364	HK27NCCXX	1	0	384	0	41390414380
HiSeq	E00364	HK27NCCXX	2	32	384	0.0833333	41390414380
HiSeq	ST-E00272	HFGVVCCXX	1	0	48	0	13853646778
HiSeq	ST-E00272	HFGVVCCXX	2	11	48	0.229167	13853646778
HiSeq	E00332	HJLW2CCXX	1	263	339	0.775811	48147272668
HiSeq	E00332	HJLW2CCXX	2	303	350	0.865714	48147272668
HiSeq	ST-E00273	H7NCYCCXX	1	0	336	0	18965964570
HiSeq	ST-E00273	H7NCYCCXX	2	15	333	0.045045	18965964570
HiSeq	E00316	HJJG2CCXX	1	0	96	0	12198335456
HiSeq	E00316	HJJG2CCXX	2	11	96	0.114583	12198335456
HiSeq	E00332	HGH73CCXX	1	257	384	0.669271	72257137600
HiSeq	E00332	HGH73CCXX	2	293	383	0.765013	72257137600
HiSeq	E00224	HJM32CCXX	1	0	48	0	1992080026
HiSeq	E00224	HJM32CCXX	2	25	48	0.520833	1992080026
HiSeq	E00224	H7F35CCXX	1	0	144	0	17078091932
HiSeq	E00224	H7F35CCXX	2	29	144	0.201389	17078091932
HiSeq	E00316	HJW5MCCXX	1	2	48	0.0416667	5454426236
HiSeq	E00316	HJW5MCCXX	2	9	48	0.1875	5454426236
HiSeq	ST-E00272	HCGHHCCXX	1	0	192	0	31333274404
HiSeq	ST-E00272	HCGHHCCXX	2	31	190	0.163158	31333274404
HiSeq	ST-E00273	HK23CCCXX	1	0	336	0	34186952316
HiSeq	ST-E00273	HK23CCCXX	2	47	335	0.140299	34186952316
HiSeq	ST-E00273	HG2MHCCXX	1	1	384	0.00260417	103370960000
HiSeq	ST-E00273	HG2MHCCXX	2	48	383	0.125326	103370960000
HiSeq	ST-E00272	H7C53CCXX	1	2	376	0.00531915	33012457978
HiSeq	ST-E00272	H7C53CCXX	2	101	382	0.264398	33012457978
HiSeq	ST-E00273	HJNMCCCXX	1	3	383	0.0078329	54509683246
HiSeq	ST-E00273	HJNMCCCXX	2	37	377	0.0981432	54509683246
HiSeq	ST-E00272	HJJYCCCXX	1	0	48	0	7835584246
HiSeq	ST-E00272	HJJYCCCXX	2	6	47	0.12766	7835584246
HiSeq	ST-E00314	HG2H5CCXX	1	0	96	0	16285465136
HiSeq	ST-E00314	HG2H5CCXX	2	3	96	0.03125	16285465136
HiSeq	ST-E00272	HNK7WCCXX	1	0	144	0	20860676058
HiSeq	ST-E00272	HNK7WCCXX	2	17	144	0.118056	20860676058
HiSeq	E00224	HFYHYCCXX	1	0	96	0	18485323718
HiSeq	E00224	HFYHYCCXX	2	30	96	0.3125	18485323718
HiSeq	E00364	HHGMWCCXX	1	0	336	0	42213032032
HiSeq	E00364	HHGMWCCXX	2	60	335	0.179104	42213032032
HiSeq	E00316	HJHV3CCXX	1	0	192	0	19097764142
HiSeq	E00316	HJHV3CCXX	2	19	190	0.1	19097764142
HiSeq	ST-E00273	HJYVLCCXX	1	0	336	0	51112700472
HiSeq	ST-E00273	HJYVLCCXX	2	54	334	0.161677	51112700472
HiSeq	ST-E00273	H7NJ5CCXX	1	0	288	0	17519411640
HiSeq	ST-E00273	H7NJ5CCXX	2	31	287	0.108014	17519411640
HiSeq	E00316	HK7WKCCXX	1	6	178	0.0337079	18718496780
HiSeq	E00316	HK7WKCCXX	2	30	200	0.15	18718496780
HiSeq	E00316	HMTVLCCXX	1	0	96	0	14904559952
HiSeq	E00316	HMTVLCCXX	2	28	95	0.294737	14904559952
HiSeq	E00364	HFFW2CCXX	1	0	48	0	6476417784
HiSeq	E00364	HFFW2CCXX	2	14	48	0.291667	6476417784
HiSeq	E00438	HNKCCCCXX	1	8	384	0.0208333	55190388794
HiSeq	E00438	HNKCCCCXX	2	100	380	0.263158	55190388794
HiSeq	ST-E00272	HFFJWCCXX	1	0	144	0	16612933006
HiSeq	ST-E00272	HFFJWCCXX	2	14	142	0.0985915	16612933006
HiSeq	ST-E00273	HCYFYCCXX	1	0	240	0	39718113292
HiSeq	ST-E00273	HCYFYCCXX	2	28	240	0.116667	39718113292
HiSeq	E00247	HJWKKCCXX	1	0	192	0	21623533212
HiSeq	E00247	HJWKKCCXX	2	19	192	0.0989583	21623533212
HiSeq	ST-E00273	HJTCCCCXX	1	0	123	0	23434864748
HiSeq	ST-E00273	HJTCCCCXX	2	16	142	0.112676	23434864748
HiSeq	ST-E00314	HJNL2CCXX	1	0	240	0	35280833508
HiSeq	ST-E00314	HJNL2CCXX	2	23	223	0.103139	35280833508
HiSeq	E00316	HCGV7CCXX	1	0	192	0	24264750934
HiSeq	E00316	HCGV7CCXX	2	50	192	0.260417	24264750934
HiSeq	E00247	H7NFNCCXX	1	0	336	0	39312765516
HiSeq	E00247	H7NFNCCXX	2	80	336	0.238095	39312765516
HiSeq	E00316	HNJKWCCXX	1	0	144	0	23747471750
HiSeq	E00316	HNJKWCCXX	2	26	144	0.180556	23747471750
HiSeq	ST-E00273	HJMVWCCXX	1	0	288	0	40890462886
HiSeq	ST-E00273	HJMVWCCXX	2	34	284	0.119718	40890462886
HiSeq	ST-E00314	HCGV5CCXX	1	0	144	0	25200036746
HiSeq	ST-E00314	HCGV5CCXX	2	30	144	0.208333	25200036746
HiSeq	ST-E00273	HHFCFCCXX	1	1	192	0.00520833	28939183204
HiSeq	ST-E00273	HHFCFCCXX	2	21	174	0.12069	28939183204
HiSeq	E00247	HJLV7CCXX	1	9	336	0.0267857	39304865738
HiSeq	E00247	HJLV7CCXX	2	29	319	0.0909091	39304865738
HiSeq	E00364	HF5KVCCXX	1	0	288	0	30176719410
HiSeq	E00364	HF5KVCCXX	2	43	287	0.149826	30176719410
HiSeq	ST-E00272	HF773CCXX	1	0	335	0	70646222122
HiSeq	ST-E00272	HF773CCXX	2	31	332	0.0933735	70646222122
HiSeq	E00316	HK3NNCCXX	1	0	144	0	11630637116
HiSeq	E00316	HK3NNCCXX	2	31	144	0.215278	11630637116
HiSeq	ST-E00314	HHVGMCCXX	1	0	96	0	12802721014
HiSeq	ST-E00314	HHVGMCCXX	2	13	91	0.142857	12802721014
HiSeq	E00224	HJNGHCCXX	1	0	239	0	18472099988
HiSeq	E00224	HJNGHCCXX	2	31	239	0.129707	18472099988
HiSeq	E00247	HJYLYCCXX	1	0	95	0	10095855420
HiSeq	E00247	HJYLYCCXX	2	4	96	0.0416667	10095855420
HiSeq	ST-E00273	HJLK2CCXX	1	0	288	0	41236149832
HiSeq	ST-E00273	HJLK2CCXX	2	36	284	0.126761	41236149832
HiSeq	E00316	HKWL3CCXX	1	0	96	0	11650290432
HiSeq	E00316	HKWL3CCXX	2	17	96	0.177083	11650290432
HiSeq	E00316	HJLLGCCXX	1	0	144	0	18501571138
HiSeq	E00316	HJLLGCCXX	2	29	143	0.202797	18501571138
HiSeq	E00332	HF5MMCCXX	1	173	240	0.720833	32003015666
HiSeq	E00332	HF5MMCCXX	2	181	238	0.760504	32003015666
HiSeq	ST-E00273	H7NCMCCXX	1	0	240	0	22823576118
HiSeq	ST-E00273	H7NCMCCXX	2	36	239	0.150628	22823576118
HiSeq	E00332	HHGK7CCXX	1	129	288	0.447917	40438862316
HiSeq	E00332	HHGK7CCXX	2	151	284	0.53169	40438862316
HiSeq	ST-E00273	HJMF7CCXX	1	0	237	0	39356891108
HiSeq	ST-E00273	HJMF7CCXX	2	35	234	0.149573	39356891108
HiSeq	E00316	HK5HCCCXX	1	0	288	0	30575229322
HiSeq	E00316	HK5HCCCXX	2	23	286	0.0804196	30575229322
HiSeq	E00224	HCGGCCCXX	1	4	96	0.0416667	15681159664
HiSeq	E00224	HCGGCCCXX	2	24	96	0.25	15681159664
HiSeq	ST-E00272	HCGCVCCXX	1	0	96	0	11686820804
HiSeq	ST-E00272	HCGCVCCXX	2	4	96	0.0416667	11686820804
HiSeq	E00332	HF73LCCXX	1	234	288	0.8125	30827370918
HiSeq	E00332	HF73LCCXX	2	259	288	0.899306	30827370918
HiSeq	E00224	HJMKLCCXX	1	0	95	0	10576767996
HiSeq	E00224	HJMKLCCXX	2	20	96	0.208333	10576767996
HiSeq	E00364	HF5LNCCXX	1	0	144	0	20885830318
HiSeq	E00364	HF5LNCCXX	2	38	143	0.265734	20885830318
HiSeq	E00224	HCGNHCCXX	1	6	144	0.0416667	18233211856
HiSeq	E00224	HCGNHCCXX	2	12	143	0.0839161	18233211856
HiSeq	ST-E00272	HG2LVCCXX	1	0	384	0	64865495734
HiSeq	ST-E00272	HG2LVCCXX	2	39	383	0.101828	64865495734
HiSeq	E00332	HF5MYCCXX	1	111	144	0.770833	15280851472
HiSeq	E00332	HF5MYCCXX	2	121	143	0.846154	15280851472
HiSeq	E00332	HJ7Y5CCXX	1	140	288	0.486111	27662209330
HiSeq	E00332	HJ7Y5CCXX	2	159	288	0.552083	27662209330
HiSeq	ST-E00272	HJMN2CCXX	1	0	288	0	34037340124
HiSeq	ST-E00272	HJMN2CCXX	2	56	287	0.195122	34037340124
HiSeq	E00247	HNL2TCCXX	1	0	48	0	2752103430
HiSeq	E00247	HNL2TCCXX	2	14	48	0.291667	2752103430
HiSeq	E00332	HJMG2CCXX	1	137	192	0.713542	21915510952
HiSeq	E00332	HJMG2CCXX	2	155	188	0.824468	21915510952
HiSeq	E00364	H7NFJCCXX	1	0	288	0	17611147558
HiSeq	E00364	H7NFJCCXX	2	48	287	0.167247	17611147558
HiSeq	ST-E00314	HKLMHCCXX	1	0	96	0	12523643178
HiSeq	ST-E00314	HKLMHCCXX	2	18	96	0.1875	12523643178
HiSeq	E00316	HF7LVCCXX	1	0	144	0	26327586586
HiSeq	E00316	HF7LVCCXX	2	17	144	0.118056	26327586586
HiSeq	E00364	HK2FJCCXX	1	0	288	0	31611743114
HiSeq	E00364	HK2FJCCXX	2	58	274	0.211679	31611743114
HiSeq	E00224	HJ327CCXX	1	0	239	0	33172779638
HiSeq	E00224	HJ327CCXX	2	58	287	0.202091	33172779638
HiSeq	E00316	HF5LMCCXX	1	0	48	0	5372038892
HiSeq	E00316	HF5LMCCXX	2	13	48	0.270833	5372038892
HiSeq	E00364	HG3YTCCXX	1	0	384	0	64994783178
HiSeq	E00364	HG3YTCCXX	2	81	383	0.211488	64994783178
HiSeq	E00224	HFYCFCCXX	1	0	288	0	30869218292
HiSeq	E00224	HFYCFCCXX	2	71	286	0.248252	30869218292
HiSeq	E00332	HFYMHCCXX	1	214	336	0.636905	55224851390
HiSeq	E00332	HFYMHCCXX	2	252	335	0.752239	55224851390
HiSeq	E00224	HJWN7CCXX	1	0	348	0	38980471462
HiSeq	E00224	HJWN7CCXX	2	86	376	0.228723	38980471462
HiSeq	E00316	HJYVVCCXX	1	0	96	0	8573140944
HiSeq	E00316	HJYVVCCXX	2	10	95	0.105263	8573140944
HiSeq	E00438	HNK35CCXX	1	0	192	0	32662095838
HiSeq	E00438	HNK35CCXX	2	42	190	0.221053	32662095838
HiSeq	E00438	HMNHGCCXX	1	17	192	0.0885417	26298277102
HiSeq	E00438	HMNHGCCXX	2	76	191	0.397906	26298277102
HiSeq	E00364	HMGNLCCXX	1	0	96	0	15751449346
HiSeq	E00364	HMGNLCCXX	2	23	96	0.239583	15751449346
HiSeq	ST-E00314	HK5WHCCXX	1	0	167	0	19289066164
HiSeq	ST-E00314	HK5WHCCXX	2	30	191	0.157068	19289066164
HiSeq	E00332	HFG32CCXX	1	80	96	0.833333	9229606474
HiSeq	E00332	HFG32CCXX	2	85	96	0.885417	9229606474
HiSeq	ST-E00272	HF5LTCCXX	1	0	336	0	59325605120
HiSeq	ST-E00272	HF5LTCCXX	2	42	334	0.125749	59325605120
HiSeq	ST-E00273	HCGJFCCXX	1	0	144	0	20411060608
HiSeq	ST-E00273	HCGJFCCXX	2	13	141	0.0921986	20411060608
HiSeq	ST-E00273	HCGFTCCXX	1	0	48	0	5536134262
HiSeq	ST-E00273	HCGFTCCXX	2	7	48	0.145833	5536134262
HiSeq	E00316	HHHCLCCXX	1	0	96	0	18603214242
HiSeq	E00316	HHHCLCCXX	2	16	96	0.166667	18603214242
HiSeq	E00332	HCGMKCCXX	1	45	96	0.46875	3386952738
HiSeq	E00332	HCGMKCCXX	2	49	96	0.510417	3386952738
HiSeq	E00247	HK223CCXX	1	0	96	0	10841605526
HiSeq	E00247	HK223CCXX	2	17	96	0.177083	10841605526
HiSeq	ST-E00314	HMNVGCCXX	1	0	96	0	12701542172
HiSeq	ST-E00314	HMNVGCCXX	2	20	96	0.208333	12701542172
HiSeq	E00316	HJLKJCCXX	1	0	240	0	28977524034
HiSeq	E00316	HJLKJCCXX	2	39	240	0.1625	28977524034
HiSeq	E00438	HMMMKCCXX	1	7	96	0.0729167	14193692166
HiSeq	E00438	HMMMKCCXX	2	36	96	0.375	14193692166
HiSeq	ST-E00314	HJCVMCCXX	1	0	108	0	23459206440
HiSeq	ST-E00314	HJCVMCCXX	2	12	111	0.108108	23459206440
HiSeq	ST-E00272	HJH3NCCXX	1	15	208	0.0721154	19177732240
HiSeq	ST-E00272	HJH3NCCXX	2	63	311	0.202572	19177732240
HiSeq	E00364	HJ37NCCXX	1	0	288	0	54012084018
HiSeq	E00364	HJ37NCCXX	2	58	287	0.202091	54012084018
HiSeq	ST-E00314	HJLNCCCXX	1	0	288	0	28126446748
HiSeq	ST-E00314	HJLNCCCXX	2	23	288	0.0798611	28126446748
HiSeq	ST-E00314	H77WTCCXX	1	0	384	0	28551227146
HiSeq	ST-E00314	H77WTCCXX	2	155	381	0.406824	28551227146
HiSeq	E00316	HK2F5CCXX	1	0	144	0	22441436430
HiSeq	E00316	HK2F5CCXX	2	29	143	0.202797	22441436430
HiSeq	E00332	HJN5GCCXX	1	67	144	0.465278	12592307874
HiSeq	E00332	HJN5GCCXX	2	81	143	0.566434	12592307874
HiSeq	E00247	HJM5JCCXX	1	0	288	0	40402143046
HiSeq	E00247	HJM5JCCXX	2	56	285	0.196491	40402143046
HiSeq	ST-E00314	HJNHMCCXX	1	0	48	0	9921465962
HiSeq	ST-E00314	HJNHMCCXX	2	5	48	0.104167	9921465962
HiSeq	E00332	HG2GVCCXX	1	241	384	0.627604	39912269236
HiSeq	E00332	HG2GVCCXX	2	256	380	0.673684	39912269236
HiSeq	ST-E00272	HFYHTCCXX	1	0	192	0	34937975490
HiSeq	ST-E00272	HFYHTCCXX	2	29	189	0.153439	34937975490
HiSeq	E00247	HMWFWCCXX	1	1	288	0.00347222	21948208182
HiSeq	E00247	HMWFWCCXX	2	78	287	0.271777	21948208182
HiSeq	E00247	HFYLLCCXX	1	0	96	0	2993270716
HiSeq	E00247	HFYLLCCXX	2	16	94	0.170213	2993270716
HiSeq	ST-E00314	HJVW5CCXX	1	0	192	0	17310748498
HiSeq	ST-E00314	HJVW5CCXX	2	36	174	0.206897	17310748498
HiSeq	ST-E00272	HJLYKCCXX	1	0	48	0	7315342018
HiSeq	ST-E00272	HJLYKCCXX	2	12	48	0.25	7315342018
HiSeq	E00316	HFGN3CCXX	1	0	96	0	16396891140
HiSeq	E00316	HFGN3CCXX	2	18	96	0.1875	16396891140
HiSeq	ST-E00273	HK2FNCCXX	1	0	192	0	27325797542
HiSeq	ST-E00273	HK2FNCCXX	2	33	190	0.173684	27325797542
HiSeq	E00332	HJYNFCCXX	1	205	384	0.533854	58784203950
HiSeq	E00332	HJYNFCCXX	2	245	382	0.641361	58784203950
HiSeq	ST-E00272	HCGKTCCXX	1	0	48	0	7923010014
HiSeq	ST-E00272	HCGKTCCXX	2	3	48	0.0625	7923010014
HiSeq	E00364	HGFNKCCXX	1	0	240	0	48449569858
HiSeq	E00364	HGFNKCCXX	2	32	240	0.133333	48449569858
HiSeq	E00224	HCGNVCCXX	1	0	48	0	7035211450
HiSeq	E00224	HCGNVCCXX	2	5	48	0.104167	7035211450
HiSeq	E00247	HK5CYCCXX	1	0	96	0	16504217586
HiSeq	E00247	HK5CYCCXX	2	24	91	0.263736	16504217586
HiSeq	ST-E00314	HMJGGCCXX	1	0	48	0	6949078812
HiSeq	ST-E00314	HMJGGCCXX	2	11	48	0.229167	6949078812
HiSeq	E00224	HJTCYCCXX	1	0	288	0	30367639008
HiSeq	E00224	HJTCYCCXX	2	70	286	0.244755	30367639008
HiSeq	E00247	HGFWJCCXX	1	0	96	0	11773474960
HiSeq	E00247	HGFWJCCXX	2	9	78	0.115385	11773474960
HiSeq	E00247	HGN5CCCXX	1	0	128	0	25209623410
HiSeq	E00247	HGN5CCCXX	2	18	105	0.171429	25209623410
HiSeq	E00332	H7N7WCCXX	1	267	336	0.794643	19161774172
HiSeq	E00332	H7N7WCCXX	2	261	331	0.78852	19161774172
HiSeq	E00247	HK2MHCCXX	1	1	144	0.00694444	31215097016
HiSeq	E00247	HK2MHCCXX	2	20	144	0.138889	31215097016
HiSeq	E00224	HJT7TCCXX	1	0	93	0	7308155406
HiSeq	E00224	HJT7TCCXX	2	16	94	0.170213	7308155406
HiSeq	E00247	HK27JCCXX	1	0	240	0	23110304214
HiSeq	E00247	HK27JCCXX	2	56	239	0.23431	23110304214
HiSeq	E00224	HNM27CCXX	1	0	336	0	31125465872
HiSeq	E00224	HNM27CCXX	2	72	333	0.216216	31125465872
HiSeq	E00247	H37CGCCXX	1	0	240	0	33967210058
HiSeq	E00247	H37CGCCXX	2	101	238	0.42437	33967210058
HiSeq	ST-E00272	HCYH7CCXX	1	0	48	0	7508438992
HiSeq	ST-E00272	HCYH7CCXX	2	10	48	0.208333	7508438992
HiSeq	ST-E00272	HF5LKCCXX	1	0	48	0	8614029274
HiSeq	ST-E00272	HF5LKCCXX	2	7	48	0.145833	8614029274
HiSeq	ST-E00314	HJM7WCCXX	1	0	96	0	13055529980
HiSeq	ST-E00314	HJM7WCCXX	2	16	96	0.166667	13055529980
HiSeq	E00247	HJWLWCCXX	1	0	48	0	10219487244
HiSeq	E00247	HJWLWCCXX	2	8	45	0.177778	10219487244
HiSeq	E00364	HF7TMCCXX	1	0	144	0	16032600666
HiSeq	E00364	HF7TMCCXX	2	29	144	0.201389	16032600666
HiSeq	E00364	HF5LWCCXX	1	0	384	0	26093694584
HiSeq	E00364	HF5LWCCXX	2	46	381	0.120735	26093694584
HiSeq	E00316	HJMCVCCXX	1	0	288	0	50224978130
HiSeq	E00316	HJMCVCCXX	2	51	288	0.177083	50224978130
HiSeq	ST-E00273	HGCH7CCXX	1	0	384	0	45446998590
HiSeq	ST-E00273	HGCH7CCXX	2	43	382	0.112565	45446998590
HiSeq	E00316	HK2KLCCXX	1	0	192	0	24943720410
HiSeq	E00316	HK2KLCCXX	2	34	192	0.177083	24943720410
HiSeq	E00332	HGGLGCCXX	1	89	144	0.618056	23768056080
HiSeq	E00332	HGGLGCCXX	2	105	143	0.734266	23768056080
HiSeq	E00364	HK227CCXX	1	0	288	0	34083978832
HiSeq	E00364	HK227CCXX	2	42	288	0.145833	34083978832
HiSeq	ST-E00314	HJW2TCCXX	1	0	96	0	15553173154
HiSeq	ST-E00314	HJW2TCCXX	2	7	96	0.0729167	15553173154
HiSeq	E00316	HJKMHCCXX	1	0	240	0	29717266212
HiSeq	E00316	HJKMHCCXX	2	31	237	0.130802	29717266212
HiSeq	E00224	HGCCGCCXX	1	1	288	0.00347222	28950031926
HiSeq	E00224	HGCCGCCXX	2	107	285	0.375439	28950031926
HiSeq	E00224	HJVMLCCXX	1	0	48	0	4779497212
HiSeq	E00224	HJVMLCCXX	2	19	48	0.395833	4779497212
HiSeq	ST-E00314	HGC2NCCXX	1	0	96	0	16984865280
HiSeq	ST-E00314	HGC2NCCXX	2	16	96	0.166667	16984865280
HiSeq	E00316	HCGHCCCXX	1	1	238	0.00420168	19432545504
HiSeq	E00316	HCGHCCCXX	2	53	237	0.223629	19432545504
HiSeq	E00224	HCGJCCCXX	1	0	96	0	14361970762
HiSeq	E00224	HCGJCCCXX	2	25	96	0.260417	14361970762
HiSeq	E00364	HHFFCCCXX	1	1	240	0.00416667	39269139196
HiSeq	E00364	HHFFCCCXX	2	34	239	0.142259	39269139196
HiSeq	ST-E00273	HCGGFCCXX	1	0	192	0	19759485570
HiSeq	ST-E00273	HCGGFCCXX	2	4	192	0.0208333	19759485570
HiSeq	E00224	HNJTWCCXX	1	6	219	0.0273973	14901268424
HiSeq	E00224	HNJTWCCXX	2	70	237	0.295359	14901268424
HiSeq	ST-E00273	HGGJNCCXX	1	0	384	0	62599496134
HiSeq	ST-E00273	HGGJNCCXX	2	45	383	0.117493	62599496134
HiSeq	E00438	HNLJ7CCXX	1	0	144	0	22802809682
HiSeq	E00438	HNLJ7CCXX	2	38	144	0.263889	22802809682
HiSeq	ST-E00314	H7C3HCCXX	1	0	240	0	17516845160
HiSeq	ST-E00314	H7C3HCCXX	2	77	236	0.326271	17516845160
HiSeq	ST-E00272	HVFHGCCXX	1	0	48	0	1019171256
HiSeq	ST-E00272	HVFHGCCXX	2	5	48	0.104167	1019171256
HiSeq	E00316	HF5MJCCXX	1	0	96	0	13839239332
HiSeq	E00316	HF5MJCCXX	2	17	96	0.177083	13839239332
HiSeq	E00224	HF5W7CCXX	1	0	240	0	35965537950
HiSeq	E00224	HF5W7CCXX	2	55	239	0.230126	35965537950
HiSeq	E00316	HF5YGCCXX	1	0	96	0	19865869652
HiSeq	E00316	HF5YGCCXX	2	16	95	0.168421	19865869652
HiSeq	E00316	HF5LGCCXX	1	0	96	0	12696631354
HiSeq	E00316	HF5LGCCXX	2	12	95	0.126316	12696631354
HiSeq	E00316	HCGNFCCXX	1	0	216	0	29413541190
HiSeq	E00316	HCGNFCCXX	2	72	238	0.302521	29413541190
HiSeq	ST-E00272	HJML3CCXX	1	0	192	0	26611560074
HiSeq	ST-E00272	HJML3CCXX	2	44	190	0.231579	26611560074
HiSeq	E00332	HFGVJCCXX	1	202	288	0.701389	32382729202
HiSeq	E00332	HFGVJCCXX	2	226	287	0.787456	32382729202
HiSeq	E00224	HJJ5FCCXX	1	0	355	0	35039973058
HiSeq	E00224	HJJ5FCCXX	2	67	382	0.175393	35039973058
HiSeq	E00364	HFG57CCXX	1	0	192	0	16301558664
HiSeq	E00364	HFG57CCXX	2	40	191	0.209424	16301558664
HiSeq	ST-E00273	HJNG7CCXX	1	2	336	0.00595238	52437471022
HiSeq	ST-E00273	HJNG7CCXX	2	35	333	0.105105	52437471022
HiSeq	E00224	HF5LLCCXX	1	8	144	0.0555556	23824525758
HiSeq	E00224	HF5LLCCXX	2	63	144	0.4375	23824525758
HiSeq	ST-E00314	HHG3CCCXX	1	0	192	0	33895464050
HiSeq	ST-E00314	HHG3CCCXX	2	30	192	0.15625	33895464050
HiSeq	E00438	HMKMMCCXX	1	0	48	0	7979303254
HiSeq	E00438	HMKMMCCXX	2	17	48	0.354167	7979303254
HiSeq	ST-E00314	HCYCHCCXX	1	0	144	0	16969562192
HiSeq	ST-E00314	HCYCHCCXX	2	27	142	0.190141	16969562192
HiSeq	E00438	HWJL5CCXX	1	0	48	0	3805611454
HiSeq	E00438	HWJL5CCXX	2	14	48	0.291667	3805611454
HiSeq	E00316	HMWKKCCXX	1	0	96	0	7333069662
HiSeq	E00316	HMWKKCCXX	2	27	95	0.284211	7333069662
HiSeq	E00364	HJKKKCCXX	1	0	288	0	28008980874
HiSeq	E00364	HJKKKCCXX	2	53	287	0.184669	28008980874
HiSeq	E00364	HHGV2CCXX	1	0	384	0	58141865958
HiSeq	E00364	HHGV2CCXX	2	53	383	0.138381	58141865958
HiSeq	E00364	HF777CCXX	1	0	288	0	31371798466
HiSeq	E00364	HF777CCXX	2	54	285	0.189474	31371798466
HiSeq	E00316	HGN33CCXX	1	0	192	0	24280639732
HiSeq	E00316	HGN33CCXX	2	38	192	0.197917	24280639732
HiSeq	ST-E00273	HJLNKCCXX	1	0	336	0	44104180482
HiSeq	ST-E00273	HJLNKCCXX	2	37	333	0.111111	44104180482
HiSeq	E00332	H7NCJCCXX	1	223	288	0.774306	15368967674
HiSeq	E00332	H7NCJCCXX	2	232	286	0.811189	15368967674
HiSeq	E00247	HF5NTCCXX	1	0	48	0	7896479498
HiSeq	E00247	HF5NTCCXX	2	11	48	0.229167	7896479498
HiSeq	E00247	HJHH2CCXX	1	0	48	0	4554155052
HiSeq	E00247	HJHH2CCXX	2	4	48	0.0833333	4554155052
HiSeq	E00332	HCGMWCCXX	1	82	144	0.569444	14735858656
HiSeq	E00332	HCGMWCCXX	2	97	143	0.678322	14735858656
HiSeq	E00316	HJYN5CCXX	1	0	144	0	15158268506
HiSeq	E00316	HJYN5CCXX	2	23	144	0.159722	15158268506
HiSeq	ST-E00272	HF77FCCXX	1	0	192	0	35950967254
HiSeq	ST-E00272	HF77FCCXX	2	5	191	0.026178	35950967254
HiSeq	ST-E00273	HNJJKCCXX	1	0	48	0	3251381056
HiSeq	ST-E00273	HNJJKCCXX	2	13	48	0.270833	3251381056
HiSeq	E00247	HJLLTCCXX	1	0	144	0	18327737394
HiSeq	E00247	HJLLTCCXX	2	22	144	0.152778	18327737394
HiSeq	E00224	HJLLNCCXX	1	0	143	0	14797190914
HiSeq	E00224	HJLLNCCXX	2	35	144	0.243056	14797190914
HiSeq	E00224	HLKK5CCXX	1	0	48	0	3687535778
HiSeq	E00224	HLKK5CCXX	2	8	48	0.166667	3687535778
HiSeq	ST-E00314	HJLKLCCXX	1	0	382	0	62176135738
HiSeq	ST-E00314	HJLKLCCXX	2	60	383	0.156658	62176135738
HiSeq	E00247	HJNGJCCXX	1	0	144	0	14603318986
HiSeq	E00247	HJNGJCCXX	2	9	143	0.0629371	14603318986
HiSeq	E00332	HJM53CCXX	1	166	382	0.434555	26812947500
HiSeq	E00332	HJM53CCXX	2	227	380	0.597368	26812947500
HiSeq	ST-E00273	HG2V5CCXX	1	0	123	0	13536822150
HiSeq	ST-E00273	HG2V5CCXX	2	27	142	0.190141	13536822150
HiSeq	E00247	HJMFMCCXX	1	0	48	0	7227227992
HiSeq	E00247	HJMFMCCXX	2	2	48	0.0416667	7227227992
HiSeq	ST-E00273	HJMCWCCXX	1	3	383	0.0078329	38575943856
HiSeq	ST-E00273	HJMCWCCXX	2	46	360	0.127778	38575943856
HiSeq	ST-E00273	HK2KTCCXX	1	0	336	0	30305493180
HiSeq	ST-E00273	HK2KTCCXX	2	48	306	0.156863	30305493180
HiSeq	E00247	HMWKFCCXX	1	0	145	0	16016177280
HiSeq	E00247	HMWKFCCXX	2	34	176	0.193182	16016177280
HiSeq	E00247	HFCTLCCXX	1	0	192	0	53262769912
HiSeq	E00247	HFCTLCCXX	2	52	192	0.270833	53262769912
HiSeq	E00316	HJ32FCCXX	1	0	240	0	44588787538
HiSeq	E00316	HJ32FCCXX	2	54	239	0.225941	44588787538
HiSeq	ST-E00272	HCYHHCCXX	1	0	96	0	24467059142
HiSeq	ST-E00272	HCYHHCCXX	2	7	96	0.0729167	24467059142
HiSeq	E00224	HFCVVCCXX	1	0	96	0	16922678864
HiSeq	E00224	HFCVVCCXX	2	31	96	0.322917	16922678864
HiSeq	E00332	HGGTWCCXX	1	158	336	0.470238	47729787530
HiSeq	E00332	HGGTWCCXX	2	176	334	0.526946	47729787530
HiSeq	E00431	HMT37CCXX	1	0	335	0	34218965880
HiSeq	E00431	HMT37CCXX	2	52	335	0.155224	34218965880
HiSeq	E00247	HJM5TCCXX	1	0	384	0	55158887834
HiSeq	E00247	HJM5TCCXX	2	35	354	0.0988701	55158887834
HiSeq	E00316	HJMVTCCXX	1	0	48	0	6472595810
HiSeq	E00316	HJMVTCCXX	2	4	48	0.0833333	6472595810
HiSeq	E00224	HF7MFCCXX	1	0	144	0	29976793176
HiSeq	E00224	HF7MFCCXX	2	7	144	0.0486111	29976793176
HiSeq	E00247	HJLLMCCXX	1	0	48	0	8709656116
HiSeq	E00247	HJLLMCCXX	2	8	48	0.166667	8709656116
HiSeq	ST-E00273	HHJJFCCXX	1	0	288	0	41651778100
HiSeq	ST-E00273	HHJJFCCXX	2	50	287	0.174216	41651778100
HiSeq	E00247	HCGTVCCXX	1	0	184	0	16341333144
HiSeq	E00247	HCGTVCCXX	2	38	178	0.213483	16341333144
HiSeq	E00316	HMTWKCCXX	1	0	144	0	17649220216
HiSeq	E00316	HMTWKCCXX	2	24	143	0.167832	17649220216
HiSeq	ST-E00314	HJMW5CCXX	1	1	384	0.00260417	37769514116
HiSeq	ST-E00314	HJMW5CCXX	2	38	380	0.1	37769514116
HiSeq	E00438	HMJGCCCXX	1	24	144	0.166667	18143812464
HiSeq	E00438	HMJGCCCXX	2	56	144	0.388889	18143812464
HiSeq	ST-E00314	HJLV3CCXX	1	0	48	0	7347997148
HiSeq	ST-E00314	HJLV3CCXX	2	11	48	0.229167	7347997148
HiSeq	E00316	HJKV5CCXX	1	0	240	0	27520113672
HiSeq	E00316	HJKV5CCXX	2	30	240	0.125	27520113672
HiSeq	ST-E00314	HCGMGCCXX	1	0	96	0	26600308380
HiSeq	ST-E00314	HCGMGCCXX	2	28	96	0.291667	26600308380
HiSeq	E00224	H7G33CCXX	1	1	288	0.00347222	27898557738
HiSeq	E00224	H7G33CCXX	2	79	279	0.283154	27898557738
HiSeq	E00332	HFH5JCCXX	1	264	332	0.795181	24708920430
HiSeq	E00332	HFH5JCCXX	2	275	321	0.856698	24708920430
HiSeq	E00316	HJLHVCCXX	1	0	336	0	40700388792
HiSeq	E00316	HJLHVCCXX	2	60	331	0.181269	40700388792
HiSeq	ST-E00314	HJNM3CCXX	1	0	240	0	27010184238
HiSeq	ST-E00314	HJNM3CCXX	2	32	239	0.133891	27010184238
HiSeq	E00364	HJNL7CCXX	1	0	384	0	46105272266
HiSeq	E00364	HJNL7CCXX	2	49	384	0.127604	46105272266
HiSeq	E00316	HGC2WCCXX	1	0	144	0	20088422524
HiSeq	E00316	HGC2WCCXX	2	32	143	0.223776	20088422524
HiSeq	E00332	HK22NCCXX	1	35	48	0.729167	8894676614
HiSeq	E00332	HK22NCCXX	2	38	47	0.808511	8894676614
HiSeq	E00224	HCGTTCCXX	1	0	240	0	17482718764
HiSeq	E00224	HCGTTCCXX	2	41	216	0.189815	17482718764
HiSeq	E00332	HK2K3CCXX	1	232	336	0.690476	44941223102
HiSeq	E00332	HK2K3CCXX	2	255	333	0.765766	44941223102
HiSeq	E00332	HJMCKCCXX	1	200	336	0.595238	41115055206
HiSeq	E00332	HJMCKCCXX	2	215	321	0.669782	41115055206
HiSeq	E00224	HCGGKCCXX	1	0	48	0	3208877920
HiSeq	E00224	HCGGKCCXX	2	9	48	0.1875	3208877920
HiSeq	E00364	HJM3TCCXX	1	0	335	0	47063752858
HiSeq	E00364	HJM3TCCXX	2	46	334	0.137725	47063752858
HiSeq	E00364	HJN3LCCXX	1	0	384	0	62399872758
HiSeq	E00364	HJN3LCCXX	2	52	365	0.142466	62399872758
HiSeq	ST-E00272	HHKMVCCXX	1	0	144	0	28195726342
HiSeq	ST-E00272	HHKMVCCXX	2	29	143	0.202797	28195726342
HiSeq	E00438	HMNNGCCXX	1	0	144	0	18748942934
HiSeq	E00438	HMNNGCCXX	2	36	144	0.25	18748942934
HiSeq	ST-E00272	HK22VCCXX	1	0	240	0	26484243442
HiSeq	ST-E00272	HK22VCCXX	2	21	223	0.0941704	26484243442
HiSeq	E00316	HJ2WMCCXX	1	0	144	0	21787170574
HiSeq	E00316	HJ2WMCCXX	2	24	144	0.166667	21787170574
HiSeq	E00438	HKHLJCCXX	1	0	48	0	3434788536
HiSeq	E00438	HKHLJCCXX	2	9	48	0.1875	3434788536
HiSeq	ST-E00314	HJM5GCCXX	1	0	48	0	7978821460
HiSeq	ST-E00314	HJM5GCCXX	2	11	48	0.229167	7978821460
HiSeq	E00316	HHFNNCCXX	1	2	288	0.00694444	34387791086
HiSeq	E00316	HHFNNCCXX	2	29	288	0.100694	34387791086
HiSeq	ST-E00273	HJMCHCCXX	1	0	384	0	41724914830
HiSeq	ST-E00273	HJMCHCCXX	2	42	382	0.109948	41724914830
HiSeq	ST-E00272	HK2G7CCXX	1	0	96	0	14532056798
HiSeq	ST-E00272	HK2G7CCXX	2	8	96	0.0833333	14532056798
HiSeq	E00332	HJNN7CCXX	1	68	95	0.715789	15272651874
HiSeq	E00332	HJNN7CCXX	2	72	94	0.765957	15272651874
HiSeq	E00332	HJLT2CCXX	2	25	31	0.806452	2087504004
HiSeq	ST-E00272	HJK57CCXX	1	0	336	0	36974313184
HiSeq	ST-E00272	HJK57CCXX	2	64	332	0.192771	36974313184
HiSeq	ST-E00314	HJKMCCCXX	1	0	240	0	45605380908
HiSeq	ST-E00314	HJKMCCCXX	2	40	240	0.166667	45605380908
HiSeq	ST-E00272	HNJKNCCXX	1	0	96	0	16890560636
HiSeq	ST-E00272	HNJKNCCXX	2	12	95	0.126316	16890560636
HiSeq	E00364	HHGLGCCXX	1	0	333	0	48970648798
HiSeq	E00364	HHGLGCCXX	2	57	330	0.172727	48970648798
HiSeq	E00438	HMMN2CCXX	1	0	96	0	17940187396
HiSeq	E00438	HMMN2CCXX	2	23	96	0.239583	17940187396
HiSeq	E00316	HK2FMCCXX	1	0	96	0	20782153636
HiSeq	E00316	HK2FMCCXX	2	12	96	0.125	20782153636
HiSeq	E00247	HCY33CCXX	1	0	96	0	15871014552
HiSeq	E00247	HCY33CCXX	2	15	96	0.15625	15871014552
HiSeq	E00247	HF5LJCCXX	1	0	144	0	30510109180
HiSeq	E00247	HF5LJCCXX	2	33	144	0.229167	30510109180
HiSeq	E00224	HGGCMCCXX	1	0	48	0	7639205890
HiSeq	E00224	HGGCMCCXX	2	1	48	0.0208333	7639205890
HiSeq	E00316	HJLKGCCXX	1	0	96	0	18909032174
HiSeq	E00316	HJLKGCCXX	2	5	96	0.0520833	18909032174
HiSeq	ST-E00273	HJJ3NCCXX	1	0	365	0	27568252362
HiSeq	ST-E00273	HJJ3NCCXX	2	40	368	0.108696	27568252362
HiSeq	ST-E00314	H7G3GCCXX	1	0	144	0	13051826130
HiSeq	ST-E00314	H7G3GCCXX	2	84	143	0.587413	13051826130
HiSeq	ST-E00314	HG2LMCCXX	1	0	192	0	28433976286
HiSeq	ST-E00314	HG2LMCCXX	2	27	186	0.145161	28433976286
HiSeq	E00364	HK5HKCCXX	1	1	384	0.00260417	33557249604
HiSeq	E00364	HK5HKCCXX	2	75	361	0.207756	33557249604
HiSeq	E00332	HJHH7CCXX	1	170	384	0.442708	43775245656
HiSeq	E00332	HJHH7CCXX	2	196	383	0.511749	43775245656
HiSeq	ST-E00273	HFYGYCCXX	1	0	336	0	74704899114
HiSeq	ST-E00273	HFYGYCCXX	2	55	334	0.164671	74704899114
HiSeq	ST-E00273	HJMC2CCXX	1	0	336	0	27262544242
HiSeq	ST-E00273	HJMC2CCXX	2	42	332	0.126506	27262544242
HiSeq	ST-E00273	HJMCFCCXX	1	0	384	0	39476870892
HiSeq	ST-E00273	HJMCFCCXX	2	64	383	0.167102	39476870892
HiSeq	E00247	HGC5LCCXX	1	0	48	0	10310232026
HiSeq	E00247	HGC5LCCXX	2	11	47	0.234043	10310232026
HiSeq	ST-E00314	HHGJ5CCXX	1	0	240	0	44123707636
HiSeq	ST-E00314	HHGJ5CCXX	2	29	240	0.120833	44123707636
HiSeq	E00332	HHJYYCCXX	1	166	336	0.494048	54071830034
HiSeq	E00332	HHJYYCCXX	2	214	335	0.638806	54071830034
HiSeq	E00224	HNKGJCCXX	1	1	286	0.0034965	49155175932
HiSeq	E00224	HNKGJCCXX	2	64	284	0.225352	49155175932
HiSeq	E00364	HJLKFCCXX	1	0	336	0	31902628946
HiSeq	E00364	HJLKFCCXX	2	54	333	0.162162	31902628946
HiSeq	ST-E00273	HJC5HCCXX	1	0	144	0	23055618426
HiSeq	ST-E00273	HJC5HCCXX	2	18	144	0.125	23055618426
HiSeq	E00332	HJHM5CCXX	1	177	384	0.460938	42525281102
HiSeq	E00332	HJHM5CCXX	2	217	355	0.611268	42525281102
HiSeq	E00316	HJN3TCCXX	1	0	384	0	39132279430
HiSeq	E00316	HJN3TCCXX	2	69	383	0.180157	39132279430
HiSeq	E00247	HJTF3CCXX	1	0	336	0	37285021862
HiSeq	E00247	HJTF3CCXX	2	45	335	0.134328	37285021862
HiSeq	E00332	HHFW7CCXX	1	80	192	0.416667	30709587160
HiSeq	E00332	HHFW7CCXX	2	118	192	0.614583	30709587160
HiSeq	ST-E00314	H7FY7CCXX	1	0	382	0	36585288384
HiSeq	ST-E00314	H7FY7CCXX	2	117	358	0.326816	36585288384
HiSeq	ST-E00272	HC5HHCCXX	1	0	48	0	3564312062
HiSeq	ST-E00272	HC5HHCCXX	2	5	48	0.104167	3564312062
HiSeq	E00224	HJHH5CCXX	1	0	137	0	13142766996
HiSeq	E00224	HJHH5CCXX	2	32	134	0.238806	13142766996
HiSeq	ST-E00273	HJKM3CCXX	1	0	288	0	26623482542
HiSeq	ST-E00273	HJKM3CCXX	2	35	286	0.122378	26623482542
HiSeq	E00292	HMNCFCCXX	1	0	192	0	35644283290
HiSeq	E00292	HMNCFCCXX	2	24	192	0.125	35644283290
HiSeq	ST-E00273	HK2LJCCXX	1	0	288	0	24549037772
HiSeq	ST-E00273	HK2LJCCXX	2	23	247	0.0931174	24549037772
HiSeq	E00364	HFGW3CCXX	1	0	141	0	14632981960
HiSeq	E00364	HFGW3CCXX	2	21	143	0.146853	14632981960
HiSeq	E00224	HHGNHCCXX	1	0	384	0	51063407090
HiSeq	E00224	HHGNHCCXX	2	107	383	0.279373	51063407090
HiSeq	E00332	HHHLKCCXX	1	116	288	0.402778	55038677980
HiSeq	E00332	HHHLKCCXX	2	132	286	0.461538	55038677980
HiSeq	E00247	HFH2MCCXX	1	0	96	0	21395391590
HiSeq	E00247	HFH2MCCXX	2	20	96	0.208333	21395391590
HiSeq	ST-E00272	HCFYWCCXX	1	0	288	0	32127667242
HiSeq	ST-E00272	HCFYWCCXX	2	41	285	0.14386	32127667242
HiSeq	ST-E00314	H7C57CCXX	1	2	288	0.00694444	23208185920
HiSeq	ST-E00314	H7C57CCXX	2	43	286	0.15035	23208185920
HiSeq	ST-E00273	HJLVTCCXX	1	0	48	0	4242804864
HiSeq	ST-E00273	HJLVTCCXX	2	0	27	0	4242804864
HiSeq	ST-E00272	HFG5CCCXX	1	0	96	0	14303257666
HiSeq	ST-E00272	HFG5CCCXX	2	5	96	0.0520833	14303257666
HiSeq	E00224	H7G2VCCXX	1	10	288	0.0347222	19429242056
HiSeq	E00224	H7G2VCCXX	2	118	286	0.412587	19429242056
HiSeq	E00364	HJMFCCCXX	1	0	288	0	42394296362
HiSeq	E00364	HJMFCCCXX	2	48	288	0.166667	42394296362
HiSeq	E00316	HNKY2CCXX	1	0	288	0	50892033450
HiSeq	E00316	HNKY2CCXX	2	48	286	0.167832	50892033450
HiSeq	E00332	HFGTFCCXX	1	282	336	0.839286	28364263164
HiSeq	E00332	HFGTFCCXX	2	285	331	0.861027	28364263164
HiSeq	ST-E00314	HFYC2CCXX	1	0	48	0	10947524718
HiSeq	ST-E00314	HFYC2CCXX	2	6	48	0.125	10947524718
HiSeq	E00332	HGGHFCCXX	1	92	144	0.638889	24274323024
HiSeq	E00332	HGGHFCCXX	2	96	142	0.676056	24274323024
HiSeq	E00364	HHFNGCCXX	1	0	240	0	38948784596
HiSeq	E00364	HHFNGCCXX	2	33	239	0.138075	38948784596
HiSeq	E00364	HJMC3CCXX	1	0	239	0	21318121428
HiSeq	E00364	HJMC3CCXX	2	37	236	0.15678	21318121428
HiSeq	E00364	HJNL5CCXX	1	0	282	0	46275318126
HiSeq	E00364	HJNL5CCXX	2	63	283	0.222615	46275318126
HiSeq	ST-E00272	HMJF7CCXX	1	0	144	0	23247798556
HiSeq	ST-E00272	HMJF7CCXX	2	20	143	0.13986	23247798556
HiSeq	ST-E00272	HCGN3CCXX	1	0	240	0	38056696536
HiSeq	ST-E00272	HCGN3CCXX	2	30	237	0.126582	38056696536
HiSeq	ST-E00273	HFYLMCCXX	1	0	240	0	37332271124
HiSeq	ST-E00273	HFYLMCCXX	2	26	217	0.119816	37332271124
HiSeq	ST-E00272	HG72CCCXX	1	0	192	0	29608999038
HiSeq	ST-E00272	HG72CCCXX	2	31	190	0.163158	29608999038
HiSeq	E00224	HJKMJCCXX	1	0	288	0	30739092116
HiSeq	E00224	HJKMJCCXX	2	42	287	0.146341	30739092116
HiSeq	ST-E00273	HJW5CCCXX	1	0	384	0	37645787872
HiSeq	ST-E00273	HJW5CCCXX	2	51	382	0.133508	37645787872
HiSeq	E00364	HF33HCCXX	1	0	240	0	41271388288
HiSeq	E00364	HF33HCCXX	2	44	239	0.1841	41271388288
HiSeq	E00224	HJML7CCXX	1	0	240	0	25656322910
HiSeq	E00224	HJML7CCXX	2	53	240	0.220833	25656322910
HiSeq	E00224	HJG37CCXX	1	0	381	0	39966138990
HiSeq	E00224	HJG37CCXX	2	133	380	0.35	39966138990
HiSeq	E00224	HCGVCCCXX	1	0	144	0	18458854980
HiSeq	E00224	HCGVCCCXX	2	54	144	0.375	18458854980
HiSeq	E00364	HMVCKCCXX	1	0	48	0	8360511822
HiSeq	E00364	HMVCKCCXX	2	4	48	0.0833333	8360511822
HiSeq	E00247	H7C5VCCXX	1	0	192	0	13979670026
HiSeq	E00247	H7C5VCCXX	2	72	192	0.375	13979670026
HiSeq	E00247	HMVW3CCXX	1	0	144	0	8029472182
HiSeq	E00247	HMVW3CCXX	2	28	141	0.198582	8029472182
HiSeq	E00247	H7G3FCCXX	1	1	288	0.00347222	16959161558
HiSeq	E00247	H7G3FCCXX	2	128	277	0.462094	16959161558
HiSeq	ST-E00314	HJMVJCCXX	1	0	144	0	16596033936
HiSeq	ST-E00314	HJMVJCCXX	2	6	96	0.0625	16596033936
HiSeq	E00247	HMNT2CCXX	1	0	48	0	1313060180
HiSeq	E00247	HMNT2CCXX	2	14	48	0.291667	1313060180
HiSeq	ST-E00273	HFF5NCCXX	1	0	144	0	11771629414
HiSeq	ST-E00273	HFF5NCCXX	2	26	144	0.180556	11771629414
HiSeq	ST-E00314	HLCJTCCXX	1	0	144	0	9357502072
HiSeq	ST-E00314	HLCJTCCXX	2	27	144	0.1875	9357502072
HiSeq	E00364	HJW2WCCXX	1	0	336	0	35902254458
HiSeq	E00364	HJW2WCCXX	2	41	335	0.122388	35902254458
HiSeq	ST-E00314	HK2MKCCXX	1	0	91	0	13563821618
HiSeq	ST-E00314	HK2MKCCXX	2	22	95	0.231579	13563821618
HiSeq	E00224	HJNJYCCXX	1	0	48	0	5216497126
HiSeq	E00224	HJNJYCCXX	2	5	48	0.104167	5216497126
HiSeq	ST-E00272	HJM3VCCXX	1	0	144	0	38348554548
HiSeq	ST-E00272	HJM3VCCXX	2	23	144	0.159722	38348554548
HiSeq	E00364	HJLNLCCXX	2	50	238	0.210084	11965373034
HiSeq	ST-E00272	HJHFLCCXX	1	0	192	0	20416877982
HiSeq	ST-E00272	HJHFLCCXX	2	21	192	0.109375	20416877982
HiSeq	E00364	HJLLWCCXX	1	0	336	0	28411185344
HiSeq	E00364	HJLLWCCXX	2	83	336	0.247024	28411185344
HiSeq	ST-E00314	HGCK7CCXX	1	0	144	0	21216566184
HiSeq	ST-E00314	HGCK7CCXX	2	24	143	0.167832	21216566184
HiSeq	E00332	HJMFWCCXX	1	32	48	0.666667	8481178864
HiSeq	E00332	HJMFWCCXX	2	36	48	0.75	8481178864
HiSeq	E00364	HCGG3CCXX	1	0	336	0	39208698724
HiSeq	E00364	HCGG3CCXX	2	107	321	0.333333	39208698724
HiSeq	E00316	HCGCGCCXX	1	0	96	0	8032672496
HiSeq	E00316	HCGCGCCXX	2	21	96	0.21875	8032672496
HiSeq	E00364	H7NHNCCXX	1	0	288	0	19072811918
HiSeq	E00364	H7NHNCCXX	2	54	288	0.1875	19072811918
HiSeq	E00224	HJJ5GCCXX	1	0	331	0	27509675326
HiSeq	E00224	HJJ5GCCXX	2	86	327	0.262997	27509675326
HiSeq	E00224	HLJKJCCXX	1	0	144	0	11566949496
HiSeq	E00224	HLJKJCCXX	2	56	144	0.388889	11566949496
HiSeq	E00332	HF5MTCCXX	1	148	190	0.778947	21252929432
HiSeq	E00332	HF5MTCCXX	2	156	189	0.825397	21252929432
HiSeq	ST-E00272	HG2JNCCXX	1	0	192	0	28118445060
HiSeq	ST-E00272	HG2JNCCXX	2	26	190	0.136842	28118445060
HiSeq	ST-E00314	HMNTFCCXX	1	0	288	0	31002702616
HiSeq	ST-E00314	HMNTFCCXX	2	60	286	0.20979	31002702616
HiSeq	E00316	HCGH7CCXX	1	0	48	0	3692882308
HiSeq	E00316	HCGH7CCXX	2	5	47	0.106383	3692882308
HiSeq	E00247	HJMYHCCXX	1	0	96	0	14885569924
HiSeq	E00247	HJMYHCCXX	2	19	94	0.202128	14885569924
HiSeq	E00224	HK7W2CCXX	1	0	96	0	9293368198
HiSeq	E00224	HK7W2CCXX	2	2	95	0.0210526	9293368198
HiSeq	E00316	HK225CCXX	1	0	288	0	50036928456
HiSeq	E00316	HK225CCXX	2	49	288	0.170139	50036928456
HiSeq	E00247	HKHLLCCXX	1	0	240	0	33416856424
HiSeq	E00247	HKHLLCCXX	2	35	219	0.159817	33416856424
HiSeq	E00224	HF5YVCCXX	1	0	96	0	18410316690
HiSeq	E00224	HF5YVCCXX	2	37	96	0.385417	18410316690
HiSeq	ST-E00272	HFCTTCCXX	1	0	144	0	32492415568
HiSeq	ST-E00272	HFCTTCCXX	2	17	141	0.120567	32492415568
HiSeq	ST-E00314	HK22YCCXX	1	0	317	0	53178685486
HiSeq	ST-E00314	HK22YCCXX	2	48	317	0.15142	53178685486
HiSeq	E00224	HCGGMCCXX	1	0	192	0	17216664150
HiSeq	E00224	HCGGMCCXX	2	47	191	0.246073	17216664150
HiSeq	ST-E00314	HJJWCCCXX	1	0	272	0	44045985232
HiSeq	ST-E00314	HJJWCCCXX	2	46	312	0.147436	44045985232
HiSeq	ST-E00314	HF7LMCCXX	1	0	48	0	12874516898
HiSeq	ST-E00314	HF7LMCCXX	2	9	48	0.1875	12874516898
HiSeq	ST-E00273	HCY5WCCXX	1	0	144	0	22073965478
HiSeq	ST-E00273	HCY5WCCXX	2	17	144	0.118056	22073965478
HiSeq	ST-E00314	HGFLVCCXX	1	0	288	0	41892721798
HiSeq	ST-E00314	HGFLVCCXX	2	51	288	0.177083	41892721798
HiSeq	E00316	HJLVKCCXX	1	0	48	0	10444262522
HiSeq	E00316	HJLVKCCXX	2	7	48	0.145833	10444262522
HiSeq	E00364	HHHMNCCXX	1	0	336	0	55869803466
HiSeq	E00364	HHHMNCCXX	2	40	334	0.11976	55869803466
HiSeq	E00364	HJCVJCCXX	1	0	384	0	56419886182
HiSeq	E00364	HJCVJCCXX	2	29	384	0.0755208	56419886182
HiSeq	E00316	HJMVLCCXX	1	0	288	0	39443781134
HiSeq	E00316	HJMVLCCXX	2	54	286	0.188811	39443781134
HiSeq	ST-E00272	HJLK5CCXX	1	0	240	0	29531942120
HiSeq	ST-E00272	HJLK5CCXX	2	34	238	0.142857	29531942120
HiSeq	ST-E00273	HHKHFCCXX	1	0	192	0	22331619088
HiSeq	ST-E00273	HHKHFCCXX	2	19	192	0.0989583	22331619088
HiSeq	E00332	HGFM5CCXX	1	24	48	0.5	11861444532
HiSeq	E00332	HGFM5CCXX	2	30	48	0.625	11861444532
HiSeq	E00364	HMJFCCCXX	1	0	336	0	46241656458
HiSeq	E00364	HMJFCCCXX	2	83	336	0.247024	46241656458
HiSeq	ST-E00314	HCGLKCCXX	1	0	48	0	6493170074
HiSeq	ST-E00314	HCGLKCCXX	2	2	48	0.0416667	6493170074
HiSeq	E00224	HFGNJCCXX	1	0	288	0	35259710254
HiSeq	E00224	HFGNJCCXX	2	125	283	0.441696	35259710254
HiSeq	E00332	HNJWNCCXX	1	26	48	0.541667	2396694246
HiSeq	E00332	HNJWNCCXX	2	30	48	0.625	2396694246
HiSeq	E00438	HNK5JCCXX	1	2	48	0.0416667	1996323110
HiSeq	E00438	HNK5JCCXX	2	18	48	0.375	1996323110
HiSeq	ST-E00273	HJM5HCCXX	1	0	48	0	4637617326
HiSeq	ST-E00273	HJM5HCCXX	2	11	48	0.229167	4637617326
HiSeq	E00364	HG377CCXX	1	0	336	0	62234533488
HiSeq	E00364	HG377CCXX	2	66	336	0.196429	62234533488
HiSeq	E00332	HF73TCCXX	1	247	336	0.735119	60467983782
HiSeq	E00332	HF73TCCXX	2	280	335	0.835821	60467983782
HiSeq	E00247	HJLYHCCXX	1	0	96	0	11894938678
HiSeq	E00247	HJLYHCCXX	2	25	95	0.263158	11894938678
HiSeq	E00316	HHJJCCCXX	1	0	48	0	14021550368
HiSeq	E00316	HHJJCCCXX	2	6	48	0.125	14021550368
HiSeq	E00332	HFCWCCCXX	1	132	192	0.6875	37837573196
HiSeq	E00332	HFCWCCCXX	2	150	189	0.793651	37837573196
HiSeq	E00316	HG2MCCCXX	1	0	384	0	55678302174
HiSeq	E00316	HG2MCCCXX	2	44	384	0.114583	55678302174
HiSeq	ST-E00273	HJ2NNCCXX	1	0	288	0	37777780380
HiSeq	ST-E00273	HJ2NNCCXX	2	28	287	0.097561	37777780380
HiSeq	E00364	HCGGGCCXX	1	0	96	0	9349531390
HiSeq	E00364	HCGGGCCXX	2	19	95	0.2	9349531390
HiSeq	E00364	HJLWGCCXX	1	0	288	0	32342092692
HiSeq	E00364	HJLWGCCXX	2	32	286	0.111888	32342092692
HiSeq	E00224	H7F22CCXX	1	0	240	0	15864637070
HiSeq	E00224	H7F22CCXX	2	70	239	0.292887	15864637070
HiSeq	ST-E00272	HJKH7CCXX	1	0	240	0	34761210066
HiSeq	ST-E00272	HJKH7CCXX	2	46	240	0.191667	34761210066
HiSeq	E00247	HCGTKCCXX	1	0	192	0	28090205634
HiSeq	E00247	HCGTKCCXX	2	64	191	0.335079	28090205634
HiSeq	E00364	HKHNKCCXX	1	0	237	0	23487025760
HiSeq	E00364	HKHNKCCXX	2	27	233	0.11588	23487025760
HiSeq	E00364	HFGVFCCXX	1	0	48	0	7758585662
HiSeq	E00364	HFGVFCCXX	2	11	48	0.229167	7758585662
HiSeq	ST-E00273	HGH7GCCXX	1	0	383	0	53437547010
HiSeq	ST-E00273	HGH7GCCXX	2	35	335	0.104478	53437547010
HiSeq	ST-E00272	HJVWFCCXX	1	0	48	0	5163015976
HiSeq	ST-E00272	HJVWFCCXX	2	7	48	0.145833	5163015976
HiSeq	E00247	HJNKMCCXX	1	0	192	0	32171622898
HiSeq	E00247	HJNKMCCXX	2	33	169	0.195266	32171622898
HiSeq	E00332	HJLVMCCXX	1	150	334	0.449102	34829858398
HiSeq	E00332	HJLVMCCXX	2	206	335	0.614925	34829858398
HiSeq	ST-E00272	HF5LFCCXX	1	0	48	0	9795051410
HiSeq	ST-E00272	HF5LFCCXX	2	12	48	0.25	9795051410
HiSeq	ST-E00314	HGC7JCCXX	1	0	240	0	34285278658
HiSeq	ST-E00314	HGC7JCCXX	2	36	239	0.150628	34285278658
HiSeq	ST-E00314	HFH5HCCXX	1	0	96	0	13020166722
HiSeq	ST-E00314	HFH5HCCXX	2	5	96	0.0520833	13020166722
HiSeq	E00247	H35KWCCXX	1	5	336	0.014881	33494069802
HiSeq	E00247	H35KWCCXX	2	167	323	0.517028	33494069802
HiSeq	E00224	HFGM2CCXX	1	0	240	0	38390318666
HiSeq	E00224	HFGM2CCXX	2	39	239	0.16318	38390318666
HiSeq	ST-E00314	HFH57CCXX	1	0	144	0	35036135044
HiSeq	ST-E00314	HFH57CCXX	2	23	143	0.160839	35036135044
HiSeq	E00364	HCY5TCCXX	1	0	48	0	7851400274
HiSeq	E00364	HCY5TCCXX	2	12	48	0.25	7851400274
HiSeq	ST-E00314	HCG7LCCXX	1	2	144	0.0138889	13613342642
HiSeq	ST-E00314	HCG7LCCXX	2	34	143	0.237762	13613342642
HiSeq	E00247	HK3YHCCXX	1	0	48	0	6441120632
HiSeq	E00247	HK3YHCCXX	2	7	47	0.148936	6441120632
HiSeq	ST-E00272	HJYMWCCXX	1	0	48	0	2068323970
HiSeq	ST-E00272	HJYMWCCXX	2	4	47	0.0851064	2068323970
HiSeq	ST-E00272	HG2MFCCXX	1	0	48	0	9875120326
HiSeq	ST-E00272	HG2MFCCXX	2	13	48	0.270833	9875120326
HiSeq	E00438	HMVKYCCXX	1	0	192	0	17205718072
HiSeq	E00438	HMVKYCCXX	2	53	192	0.276042	17205718072
HiSeq	E00224	HJLWHCCXX	1	0	336	0	33280766040
HiSeq	E00224	HJLWHCCXX	2	141	335	0.420896	33280766040
HiSeq	E00332	HCGHTCCXX	1	56	96	0.583333	9850943932
HiSeq	E00332	HCGHTCCXX	2	62	95	0.652632	9850943932
HiSeq	E00224	HJLW3CCXX	1	2	356	0.00561798	46655124152
HiSeq	E00224	HJLW3CCXX	2	103	320	0.321875	46655124152
HiSeq	ST-E00273	HJM3JCCXX	1	0	384	0	29611295462
HiSeq	ST-E00273	HJM3JCCXX	2	37	383	0.0966057	29611295462
HiSeq	E00332	HGMWFCCXX	1	213	317	0.671924	33525483642
HiSeq	E00332	HGMWFCCXX	2	256	334	0.766467	33525483642
HiSeq	ST-E00314	HFY7TCCXX	1	0	144	0	26491071954
HiSeq	ST-E00314	HFY7TCCXX	2	14	143	0.0979021	26491071954
HiSeq	ST-E00314	HF5WHCCXX	1	0	48	0	7262170992
HiSeq	ST-E00314	HF5WHCCXX	2	11	48	0.229167	7262170992
HiSeq	ST-E00273	HJJVLCCXX	1	0	384	0	32420848898
HiSeq	ST-E00273	HJJVLCCXX	2	46	383	0.120104	32420848898
HiSeq	E00364	HJLKHCCXX	2	53	336	0.157738	25438971930
HiSeq	ST-E00273	HCGCFCCXX	1	0	192	0	21487660612
HiSeq	ST-E00273	HCGCFCCXX	2	35	191	0.183246	21487660612
HiSeq	E00364	HJMF2CCXX	1	0	379	0	45751785878
HiSeq	E00364	HJMF2CCXX	2	33	381	0.0866142	45751785878
HiSeq	ST-E00273	HCG7GCCXX	1	9	336	0.0267857	48721198968
HiSeq	ST-E00273	HCG7GCCXX	2	40	335	0.119403	48721198968
HiSeq	ST-E00314	HJLY2CCXX	1	0	48	0	4334015788
HiSeq	ST-E00314	HJLY2CCXX	2	6	48	0.125	4334015788
HiSeq	E00332	HJLGMCCXX	1	116	259	0.447876	18747402062
HiSeq	E00332	HJLGMCCXX	2	144	266	0.541353	18747402062
HiSeq	ST-E00272	HFGTHCCXX	1	0	48	0	7599033660
HiSeq	ST-E00272	HFGTHCCXX	2	2	48	0.0416667	7599033660
HiSeq	ST-E00314	HNKC3CCXX	1	0	96	0	12037255564
HiSeq	ST-E00314	HNKC3CCXX	2	14	96	0.145833	12037255564
HiSeq	E00247	HCGTYCCXX	1	0	144	0	17769063676
HiSeq	E00247	HCGTYCCXX	2	70	144	0.486111	17769063676
HiSeq	ST-E00314	HK23MCCXX	1	0	144	0	22785140994
HiSeq	ST-E00314	HK23MCCXX	2	14	108	0.12963	22785140994
HiSeq	E00364	HFGWNCCXX	1	0	48	0	6572732180
HiSeq	E00364	HFGWNCCXX	2	9	48	0.1875	6572732180
HiSeq	E00316	HJJTGCCXX	1	0	74	0	9150747790
HiSeq	E00316	HJJTGCCXX	2	12	54	0.222222	9150747790
HiSeq	ST-E00272	HJT7YCCXX	1	0	240	0	37389078510
HiSeq	ST-E00272	HJT7YCCXX	2	53	240	0.220833	37389078510
HiSeq	E00247	HJWK7CCXX	1	0	336	0	37642358538
HiSeq	E00247	HJWK7CCXX	2	82	335	0.244776	37642358538
HiSeq	E00224	HCYHCCCXX	1	0	48	0	5235401154
HiSeq	E00224	HCYHCCCXX	2	7	48	0.145833	5235401154
HiSeq	E00364	HLKT7CCXX	1	0	96	0	7100353018
HiSeq	E00364	HLKT7CCXX	2	23	96	0.239583	7100353018
HiSeq	E00364	HFYLYCCXX	1	0	288	0	44480874936
HiSeq	E00364	HFYLYCCXX	2	63	288	0.21875	44480874936
HiSeq	E00332	HCGMVCCXX	1	50	96	0.520833	17359456486
HiSeq	E00332	HCGMVCCXX	2	58	96	0.604167	17359456486
HiSeq	E00224	HFYCCCCXX	1	0	240	0	32128553130
HiSeq	E00224	HFYCCCCXX	2	59	240	0.245833	32128553130
HiSeq	E00332	HJVYCCCXX	1	129	239	0.539749	20005262742
HiSeq	E00332	HJVYCCCXX	2	140	206	0.679612	20005262742
HiSeq	E00224	HJKKWCCXX	1	0	323	0	40103702282
HiSeq	E00224	HJKKWCCXX	2	83	341	0.243402	40103702282
HiSeq	E00364	HJLWYCCXX	1	0	384	0	36352420330
HiSeq	E00364	HJLWYCCXX	2	37	381	0.0971129	36352420330
HiSeq	E00316	HFYF2CCXX	1	0	384	0	43935972088
HiSeq	E00316	HFYF2CCXX	2	65	361	0.180055	43935972088
HiSeq	E00247	HHHJLCCXX	1	0	96	0	19129523352
HiSeq	E00247	HHHJLCCXX	2	14	95	0.147368	19129523352
HiSeq	ST-E00273	HCGGWCCXX	1	0	144	0	26921896128
HiSeq	ST-E00273	HCGGWCCXX	2	20	144	0.138889	26921896128
HiSeq	E00247	HK25FCCXX	1	0	240	0	25157010006
HiSeq	E00247	HK25FCCXX	2	22	171	0.128655	25157010006
NextSeq	NS500489	H3V3MBGXY	1	0	403	0	1210035712
NextSeq	NS500489	H3V3MBGXY	2	0	407	0	1210035712
NextSeq	NB501840	H5KWTBGX2	1	0	432	0	2533422078
NextSeq	NB501840	H5KWTBGX2	2	0	432	0	2533422078
NextSeq	NB500968	HGFHNAFXX	1	0	144	0	739198282
NextSeq	NB500968	HGFHNAFXX	2	0	144	0	739198282
NextSeq	NB501229	HC27LAFXY	1	0	144	0	7890032256
NextSeq	NB501229	HC27LAFXY	2	0	144	0	7890032256
NextSeq	NS500153	HFF32BGXX	1	0	432	0	11610821148
NextSeq	NS500153	HFF32BGXX	2	13	387	0.0335917	11610821148
NextSeq	NS500222	HTCJ3BGX5	1	0	432	0	2290660210
NextSeq	NS500222	HTCJ3BGX5	2	0	432	0	2290660210
NextSeq	NS500222	HMV3JBGX5	1	0	432	0	3260433194
NextSeq	NS500222	HMV3JBGX5	2	0	432	0	3260433194
NextSeq	NB501962	HF2VVBGX2	1	0	432	0	243859968
NextSeq	NB501962	HF2VVBGX2	2	0	432	0	243859968
NextSeq	NS500223	H3MYYBGXX	1	3	432	0.00694444	710155256
NextSeq	NS500223	H3MYYBGXX	2	6	432	0.0138889	710155256
NextSeq	NS500153	H73JVBGXX	1	4	432	0.00925926	10211969704
NextSeq	NS500153	H73JVBGXX	2	58	432	0.134259	10211969704
NextSeq	NS500223	H3NJFBGXX	1	63	432	0.145833	447818418
NextSeq	NS500223	H3NJFBGXX	2	28	432	0.0648148	447818418
NextSeq	NS500489	H7HTVBGXX	1	0	432	0	497564852
NextSeq	NS500489	H7HTVBGXX	2	4	431	0.00928074	497564852
NextSeq	NS500441	HHM77AFXX	1	0	30	0	33036432
NextSeq	NS500153	H7YTKBGXX	1	3	432	0.00694444	7212026448
NextSeq	NS500153	H7YTKBGXX	2	40	384	0.104167	7212026448
NextSeq	NS500339	H3H52AFXX	1	0	144	0	2597220160
NextSeq	NS500339	H3H52AFXX	2	0	144	0	2597220160
NextSeq	NS500735	HGHYGBGXY	1	0	432	0	660722508
NextSeq	NS500735	HGHYGBGXY	2	0	432	0	660722508
NextSeq	NS500222	HMJJHBGX5	1	0	432	0	3367053356
NextSeq	NS500222	HMJJHBGX5	2	0	432	0	3367053356
NextSeq	NS500222	HMVKKBGX5	1	0	427	0	2199701154
NextSeq	NS500222	HMVKKBGX5	2	0	426	0	2199701154
NextSeq	NS500153	HFKH3BGXX	1	0	432	0	12627295610
NextSeq	NS500153	HFKH3BGXX	2	10	432	0.0231481	12627295610
NextSeq	NS500153	HCGMKBGXX	1	11	432	0.025463	2452163072
NextSeq	NS500153	HCGMKBGXX	2	52	432	0.12037	2452163072
NextSeq	NS500595	HGMW7AFXX	1	0	144	0	6217361566
NextSeq	NS500595	HGMW7AFXX	2	0	144	0	6217361566
NextSeq	NS500489	H15Y5BGXX	1	0	432	0	1878962218
NextSeq	NS500489	H15Y5BGXX	2	0	432	0	1878962218
NextSeq	NS500223	H3V5KBGXX	1	15	432	0.0347222	157168454
NextSeq	NS500223	H3V5KBGXX	2	8	361	0.0221607	157168454
NextSeq	NB501840	HJYGGBGX2	1	0	432	0	2689757234
NextSeq	NB501840	HJYGGBGX2	2	0	432	0	2689757234
NextSeq	NS500153	HFHTMBGXX	1	3	432	0.00694444	10303921318
NextSeq	NS500153	HFHTMBGXX	2	10	432	0.0231481	10303921318
NextSeq	NS500222	HTGMFBGX5	1	0	432	0	2362381538
NextSeq	NS500222	HTGMFBGX5	2	0	432	0	2362381538
NextSeq	NS500140	H0LC5AGXX	1	0	432	0	4797733088
NextSeq	NS500140	H0LC5AGXX	2	0	432	0	4797733088
NextSeq	NB501042	HHHYVBGXX	1	0	432	0	18583343700
NextSeq	NB501042	HHHYVBGXX	2	0	432	0	18583343700
NextSeq	NS500153	HFGK5BGXX	1	0	432	0	11502522282
NextSeq	NS500153	HFGK5BGXX	2	28	417	0.0671463	11502522282
NextSeq	NS500589	HHM2HBGXX	1	3	432	0.00694444	15583258
NextSeq	NS500589	HHM2HBGXX	2	8	432	0.0185185	15583258
NextSeq	NS500735	H5YGTBGXY	1	0	432	0	6797825366
NextSeq	NS500735	H5YGTBGXY	2	64	432	0.148148	6797825366
NextSeq	NS500153	HFL35BGXX	1	0	432	0	12102696900
NextSeq	NS500153	HFL35BGXX	2	18	432	0.0416667	12102696900
NextSeq	NS500153	HFFLMBGXX	1	2	432	0.00462963	11524856826
NextSeq	NS500153	HFFLMBGXX	2	32	432	0.0740741	11524856826
NextSeq	NS500489	H15VABGXX	1	0	432	0	1904526970
NextSeq	NS500489	H15VABGXX	2	0	432	0	1904526970
NextSeq	NS500222	HTCGYBGX5	1	0	432	0	3401569470
NextSeq	NS500222	HTCGYBGX5	2	0	432	0	3401569470
NextSeq	NS500489	H7HVLBGXX	1	0	431	0	1041743340
NextSeq	NS500489	H7HVLBGXX	2	0	432	0	1041743340
NextSeq	NB501229	HMJC2BGX3	1	0	432	0	235494470
NextSeq	NB501229	HMJC2BGX3	2	13	432	0.0300926	235494470
NextSeq	NB501962	HW23LBGX2	1	0	432	0	217131136
NextSeq	NB501962	HW23LBGX2	2	0	432	0	217131136
NextSeq	NS500735	HFCVGBGXY	1	0	432	0	3437588824
NextSeq	NS500735	HFCVGBGXY	2	8	432	0.0185185	3437588824
NextSeq	NS500418	H03H5AFXX	1	0	144	0	4858912
NextSeq	NS500418	H03H5AFXX	2	0	144	0	4858912
NextSeq	NS500223	H3MGTBGXX	1	3	432	0.00694444	1398615280
NextSeq	NS500223	H3MGTBGXX	2	17	432	0.0393519	1398615280
NextSeq	NS500153	HFC3WBGXX	1	3	432	0.00694444	11970798048
NextSeq	NS500153	HFC3WBGXX	2	20	427	0.0468384	11970798048
NextSeq	NS500735	HG3YMBGXY	1	0	432	0	3053626034
NextSeq	NS500735	HG3YMBGXY	2	10	432	0.0231481	3053626034
NextSeq	NS500183	H19CRBGXX	1	258	432	0.597222	544679448
NextSeq	NS500183	H19CRBGXX	2	311	428	0.726636	544679448
NextSeq	NB501229	HMFWWAFXX	1	0	144	0	7960832132
NextSeq	NB501229	HMFWWAFXX	2	1	144	0.00694444	7960832132
NextSeq	NS500222	HTGKFBGX5	1	0	432	0	2807571116
NextSeq	NS500222	HTGKFBGX5	2	0	432	0	2807571116
NextSeq	NS500459	H03W5AFXX	1	0	144	0	109402032
NextSeq	NS500459	H03W5AFXX	2	0	144	0	109402032
NextSeq	NS500615	HG3GHBGXY	1	0	432	0	2134823628
NextSeq	NS500615	HG3GHBGXY	2	96	432	0.222222	2134823628
NextSeq	NS500183	H32W3BGXX	1	228	430	0.530233	43520030
NextSeq	NS500183	H32W3BGXX	2	269	430	0.625581	43520030
NextSeq	NS500222	HTGM5BGX5	1	0	432	0	1792818870
NextSeq	NS500222	HTGM5BGX5	2	0	432	0	1792818870
NextSeq	NS500418	H02PUAFXX	1	0	144	0	8060986
NextSeq	NS500418	H02PUAFXX	2	0	144	0	8060986
NextSeq	NB501840	HCTGNBGX2	1	0	432	0	2737651856
NextSeq	NB501840	HCTGNBGX2	2	0	432	0	2737651856
NextSeq	NS500223	H3N55BGXX	1	24	432	0.0555556	979450826
NextSeq	NS500223	H3N55BGXX	2	19	431	0.0440835	979450826
NextSeq	NS500273	HJFVLBGXX	1	0	432	0	2061475668
NextSeq	NS500273	HJFVLBGXX	2	0	432	0	2061475668
NovaSeq	A00156	HF7GMDSXX	1	0	468	0	1027349744
NovaSeq	A00156	HF7GMDSXX	2	2	468	0.0042735	1027349744
NovaSeq	A00363	H3CMMDRXX	1	0	156	0	26872451936
NovaSeq	A00363	H3CMMDRXX	2	1	156	0.00641026	26872451936
NovaSeq	A00725	HHL7FDSXX	1	8	1871	0.00427579	616761246
NovaSeq	A00725	HHL7FDSXX	2	12	1483	0.00809171	616761246
NovaSeq	A00624	HHKYHDSXX	1	0	1872	0	3998208220
NovaSeq	A00624	HHKYHDSXX	2	17	1802	0.00943396	3998208220
NovaSeq	A00260	HGWTFDSXX	1	0	1872	0	3434929098
NovaSeq	A00260	HGWTFDSXX	2	2	1865	0.00107239	3434929098
NovaSeq	A00551	H75FKDSXX	1	0	936	0	12712871076
NovaSeq	A00551	H75FKDSXX	2	4	873	0.0045819	12712871076
NovaSeq	A00260	HHVJTDSXX	1	4	1404	0.002849	3837882426
NovaSeq	A00260	HHVJTDSXX	2	6	1404	0.0042735	3837882426
NovaSeq	A00351	H5MG2DSXX	1	10	468	0.0213675	57597029450
NovaSeq	A00351	H5MG2DSXX	2	33	467	0.0706638	57597029450
NovaSeq	A00260	HGV53DSXX	1	1	1872	0.000534188	681040612
NovaSeq	A00260	HGV53DSXX	2	0	1872	0	681040612
NovaSeq	A00624	HJFN2DSXX	1	0	1872	0	695715608
NovaSeq	A00624	HJFN2DSXX	2	2	1871	0.00106895	695715608
NovaSeq	A00260	HHTC3DSXX	1	2	1872	0.00106838	4619994442
NovaSeq	A00260	HHTC3DSXX	2	1	1871	0.000534474	4619994442
NovaSeq	A00551	HFC5FDSXX	1	1	1872	0.000534188	6035383804
NovaSeq	A00551	HFC5FDSXX	2	1	1872	0.000534188	6035383804
NovaSeq	A00725	HHKWVDSXX	1	23	1872	0.0122863	626271156
NovaSeq	A00725	HHKWVDSXX	2	69	1852	0.037257	626271156
NovaSeq	A00260	HJGCWDSXX	1	0	1872	0	919756736
NovaSeq	A00260	HJGCWDSXX	2	0	1872	0	919756736
NovaSeq	A00214	H37LCDRXX	1	1	156	0.00641026	27713644676
NovaSeq	A00214	H37LCDRXX	2	1	156	0.00641026	27713644676
NovaSeq	A00260	HGWWNDSXX	1	0	1872	0	672110388
NovaSeq	A00260	HGWWNDSXX	2	5	1872	0.00267094	672110388
NovaSeq	A00269	HHMNJDSXX	1	0	1871	0	55036602718
NovaSeq	A00269	HHMNJDSXX	2	13	1865	0.00697051	55036602718
NovaSeq	A00260	HGTGJDSXX	1	0	1872	0	4287983096
NovaSeq	A00260	HGTGJDSXX	2	11	1869	0.0058855	4287983096
