# Supplementary material for: SequencErr: measuring and suppressing sequencer errors in next-generation sequencing data
Source: Genome Biol. 2021 Jan 25;22:37. doi: 10.1186/s13059-020-02254-2 (PMC7829059; doi:10.1186/s13059-020-02254-2)
Supplement: Supplementary file 12 — Additional file 12: Supplementary Table S11. Outlier tiles. [file 13059_2020_2254_MOESM12_ESM.xlsx]

## Sheet: Table S11
Table S11. Outlier tiles. Listed are outlier tiles (column E) and its corresponding surface (collumn D), flow cell (column C), sequencer (column B) and platform (column A). Related to Fig.
Platform	Sequencer	Flow cell	Surface	Lane	Outlier tile
HiSeq	E00224	H7F22CCXX	2	1	2105
HiSeq	E00224	H7F22CCXX	2	1	2107
HiSeq	E00224	H7F22CCXX	2	1	2108
HiSeq	E00224	H7F22CCXX	2	1	2109
HiSeq	E00224	H7F22CCXX	2	1	2110
HiSeq	E00224	H7F22CCXX	2	1	2111
HiSeq	E00224	H7F22CCXX	2	1	2115
HiSeq	E00224	H7F22CCXX	2	1	2117
HiSeq	E00224	H7F22CCXX	2	1	2118
HiSeq	E00224	H7F22CCXX	2	1	2119
HiSeq	E00224	H7F22CCXX	2	1	2120
HiSeq	E00224	H7F22CCXX	2	1	2121
HiSeq	E00224	H7F22CCXX	2	1	2122
HiSeq	E00224	H7F22CCXX	2	1	2123
HiSeq	E00224	H7F22CCXX	2	1	2124
HiSeq	E00224	H7F22CCXX	2	2	2205
HiSeq	E00224	H7F22CCXX	2	2	2208
HiSeq	E00224	H7F22CCXX	2	2	2209
HiSeq	E00224	H7F22CCXX	2	2	2210
HiSeq	E00224	H7F22CCXX	2	2	2211
HiSeq	E00224	H7F22CCXX	2	2	2215
HiSeq	E00224	H7F22CCXX	2	3	2105
HiSeq	E00224	H7F22CCXX	2	3	2106
HiSeq	E00224	H7F22CCXX	2	3	2107
HiSeq	E00224	H7F22CCXX	2	3	2109
HiSeq	E00224	H7F22CCXX	2	3	2116
HiSeq	E00224	H7F22CCXX	2	3	2117
HiSeq	E00224	H7F22CCXX	2	3	2119
HiSeq	E00224	H7F22CCXX	2	3	2120
HiSeq	E00224	H7F22CCXX	2	3	2123
HiSeq	E00224	H7F22CCXX	2	3	2201
HiSeq	E00224	H7F22CCXX	2	3	2208
HiSeq	E00224	H7F22CCXX	2	3	2211
HiSeq	E00224	H7F22CCXX	2	3	2212
HiSeq	E00224	H7F22CCXX	2	3	2213
HiSeq	E00224	H7F22CCXX	2	3	2214
HiSeq	E00224	H7F22CCXX	2	3	2215
HiSeq	E00224	H7F22CCXX	2	3	2216
HiSeq	E00224	H7F22CCXX	2	4	2102
HiSeq	E00224	H7F22CCXX	2	4	2106
HiSeq	E00224	H7F22CCXX	2	4	2108
HiSeq	E00224	H7F22CCXX	2	4	2112
HiSeq	E00224	H7F22CCXX	2	4	2114
HiSeq	E00224	H7F22CCXX	2	4	2115
HiSeq	E00224	H7F22CCXX	2	4	2116
HiSeq	E00224	H7F22CCXX	2	4	2117
HiSeq	E00224	H7F22CCXX	2	4	2118
HiSeq	E00224	H7F22CCXX	2	4	2119
HiSeq	E00224	H7F22CCXX	2	4	2121
HiSeq	E00224	H7F22CCXX	2	4	2123
HiSeq	E00224	H7F22CCXX	2	4	2124
HiSeq	E00224	H7F22CCXX	2	6	2101
HiSeq	E00224	H7F22CCXX	2	6	2104
HiSeq	E00224	H7F22CCXX	2	6	2105
HiSeq	E00224	H7F22CCXX	2	6	2106
HiSeq	E00224	H7F22CCXX	2	6	2107
HiSeq	E00224	H7F22CCXX	2	6	2108
HiSeq	E00224	H7F22CCXX	2	6	2109
HiSeq	E00224	H7F22CCXX	2	6	2110
HiSeq	E00224	H7F22CCXX	2	6	2111
HiSeq	E00224	H7F22CCXX	2	6	2112
HiSeq	E00224	H7F22CCXX	2	6	2113
HiSeq	E00224	H7F22CCXX	2	6	2114
HiSeq	E00224	H7F22CCXX	2	6	2115
HiSeq	E00224	H7F22CCXX	2	6	2117
HiSeq	E00224	H7F22CCXX	2	6	2118
HiSeq	E00224	H7F22CCXX	2	6	2119
HiSeq	E00224	H7F22CCXX	2	6	2219
HiSeq	E00224	H7F22CCXX	2	6	2220
HiSeq	E00224	H7F22CCXX	2	6	2221
HiSeq	E00224	H7F35CCXX	2	1	2104
HiSeq	E00224	H7F35CCXX	2	1	2105
HiSeq	E00224	H7F35CCXX	2	1	2107
HiSeq	E00224	H7F35CCXX	2	1	2108
HiSeq	E00224	H7F35CCXX	2	1	2109
HiSeq	E00224	H7F35CCXX	2	1	2110
HiSeq	E00224	H7F35CCXX	2	1	2111
HiSeq	E00224	H7F35CCXX	2	1	2113
HiSeq	E00224	H7F35CCXX	2	1	2115
HiSeq	E00224	H7F35CCXX	2	1	2116
HiSeq	E00224	H7F35CCXX	2	1	2117
HiSeq	E00224	H7F35CCXX	2	1	2119
HiSeq	E00224	H7F35CCXX	2	1	2123
HiSeq	E00224	H7F35CCXX	2	6	2113
HiSeq	E00224	H7F35CCXX	2	6	2114
HiSeq	E00224	H7F35CCXX	2	6	2115
HiSeq	E00224	H7F35CCXX	2	6	2118
HiSeq	E00224	H7F35CCXX	2	6	2119
HiSeq	E00224	H7F35CCXX	2	6	2120
HiSeq	E00224	H7F35CCXX	2	6	2208
HiSeq	E00224	H7F35CCXX	2	6	2211
HiSeq	E00224	H7F35CCXX	2	6	2221
HiSeq	E00224	H7F35CCXX	2	6	2222
HiSeq	E00224	H7F35CCXX	2	6	2224
HiSeq	E00224	H7F35CCXX	2	7	2120
HiSeq	E00224	H7F35CCXX	2	7	2122
HiSeq	E00224	H7F35CCXX	2	7	2203
HiSeq	E00224	H7F35CCXX	2	7	2210
HiSeq	E00224	H7F35CCXX	2	7	2216
HiSeq	E00224	H7G2VCCXX	1	4	1124
HiSeq	E00224	H7G2VCCXX	1	4	1224
HiSeq	E00224	H7G2VCCXX	1	5	1124
HiSeq	E00224	H7G2VCCXX	1	5	1224
HiSeq	E00224	H7G2VCCXX	1	6	1124
HiSeq	E00224	H7G2VCCXX	1	6	1224
HiSeq	E00224	H7G2VCCXX	1	7	1124
HiSeq	E00224	H7G2VCCXX	1	7	1224
HiSeq	E00224	H7G2VCCXX	1	8	1124
HiSeq	E00224	H7G2VCCXX	1	8	1224
HiSeq	E00224	H7G2VCCXX	2	1	2105
HiSeq	E00224	H7G2VCCXX	2	1	2106
HiSeq	E00224	H7G2VCCXX	2	1	2107
HiSeq	E00224	H7G2VCCXX	2	1	2108
HiSeq	E00224	H7G2VCCXX	2	1	2109
HiSeq	E00224	H7G2VCCXX	2	1	2110
HiSeq	E00224	H7G2VCCXX	2	1	2111
HiSeq	E00224	H7G2VCCXX	2	1	2113
HiSeq	E00224	H7G2VCCXX	2	1	2114
HiSeq	E00224	H7G2VCCXX	2	1	2115
HiSeq	E00224	H7G2VCCXX	2	1	2116
HiSeq	E00224	H7G2VCCXX	2	1	2117
HiSeq	E00224	H7G2VCCXX	2	1	2118
HiSeq	E00224	H7G2VCCXX	2	1	2119
HiSeq	E00224	H7G2VCCXX	2	1	2120
HiSeq	E00224	H7G2VCCXX	2	1	2121
HiSeq	E00224	H7G2VCCXX	2	1	2122
HiSeq	E00224	H7G2VCCXX	2	1	2123
HiSeq	E00224	H7G2VCCXX	2	1	2124
HiSeq	E00224	H7G2VCCXX	2	1	2224
HiSeq	E00224	H7G2VCCXX	2	4	2110
HiSeq	E00224	H7G2VCCXX	2	4	2111
HiSeq	E00224	H7G2VCCXX	2	4	2114
HiSeq	E00224	H7G2VCCXX	2	4	2115
HiSeq	E00224	H7G2VCCXX	2	4	2116
HiSeq	E00224	H7G2VCCXX	2	4	2118
HiSeq	E00224	H7G2VCCXX	2	4	2119
HiSeq	E00224	H7G2VCCXX	2	4	2120
HiSeq	E00224	H7G2VCCXX	2	4	2121
HiSeq	E00224	H7G2VCCXX	2	4	2123
HiSeq	E00224	H7G2VCCXX	2	4	2124
HiSeq	E00224	H7G2VCCXX	2	4	2201
HiSeq	E00224	H7G2VCCXX	2	4	2205
HiSeq	E00224	H7G2VCCXX	2	4	2207
HiSeq	E00224	H7G2VCCXX	2	4	2209
HiSeq	E00224	H7G2VCCXX	2	4	2224
HiSeq	E00224	H7G2VCCXX	2	5	2119
HiSeq	E00224	H7G2VCCXX	2	5	2124
HiSeq	E00224	H7G2VCCXX	2	5	2202
HiSeq	E00224	H7G2VCCXX	2	5	2203
HiSeq	E00224	H7G2VCCXX	2	5	2204
HiSeq	E00224	H7G2VCCXX	2	5	2206
HiSeq	E00224	H7G2VCCXX	2	5	2207
HiSeq	E00224	H7G2VCCXX	2	5	2208
HiSeq	E00224	H7G2VCCXX	2	5	2210
HiSeq	E00224	H7G2VCCXX	2	5	2211
HiSeq	E00224	H7G2VCCXX	2	5	2212
HiSeq	E00224	H7G2VCCXX	2	5	2214
HiSeq	E00224	H7G2VCCXX	2	5	2215
HiSeq	E00224	H7G2VCCXX	2	5	2219
HiSeq	E00224	H7G2VCCXX	2	5	2220
HiSeq	E00224	H7G2VCCXX	2	5	2221
HiSeq	E00224	H7G2VCCXX	2	5	2223
HiSeq	E00224	H7G2VCCXX	2	5	2224
HiSeq	E00224	H7G2VCCXX	2	6	2104
HiSeq	E00224	H7G2VCCXX	2	6	2105
HiSeq	E00224	H7G2VCCXX	2	6	2106
HiSeq	E00224	H7G2VCCXX	2	6	2107
HiSeq	E00224	H7G2VCCXX	2	6	2108
HiSeq	E00224	H7G2VCCXX	2	6	2109
HiSeq	E00224	H7G2VCCXX	2	6	2110
HiSeq	E00224	H7G2VCCXX	2	6	2111
HiSeq	E00224	H7G2VCCXX	2	6	2114
HiSeq	E00224	H7G2VCCXX	2	6	2115
HiSeq	E00224	H7G2VCCXX	2	6	2118
HiSeq	E00224	H7G2VCCXX	2	6	2119
HiSeq	E00224	H7G2VCCXX	2	6	2120
HiSeq	E00224	H7G2VCCXX	2	6	2123
HiSeq	E00224	H7G2VCCXX	2	6	2124
HiSeq	E00224	H7G2VCCXX	2	6	2201
HiSeq	E00224	H7G2VCCXX	2	6	2204
HiSeq	E00224	H7G2VCCXX	2	6	2213
HiSeq	E00224	H7G2VCCXX	2	6	2214
HiSeq	E00224	H7G2VCCXX	2	6	2217
HiSeq	E00224	H7G2VCCXX	2	6	2223
HiSeq	E00224	H7G2VCCXX	2	6	2224
HiSeq	E00224	H7G2VCCXX	2	7	2105
HiSeq	E00224	H7G2VCCXX	2	7	2106
HiSeq	E00224	H7G2VCCXX	2	7	2107
HiSeq	E00224	H7G2VCCXX	2	7	2108
HiSeq	E00224	H7G2VCCXX	2	7	2109
HiSeq	E00224	H7G2VCCXX	2	7	2110
HiSeq	E00224	H7G2VCCXX	2	7	2111
HiSeq	E00224	H7G2VCCXX	2	7	2112
HiSeq	E00224	H7G2VCCXX	2	7	2113
HiSeq	E00224	H7G2VCCXX	2	7	2114
HiSeq	E00224	H7G2VCCXX	2	7	2115
HiSeq	E00224	H7G2VCCXX	2	7	2116
HiSeq	E00224	H7G2VCCXX	2	7	2117
HiSeq	E00224	H7G2VCCXX	2	7	2118
HiSeq	E00224	H7G2VCCXX	2	7	2121
HiSeq	E00224	H7G2VCCXX	2	7	2122
HiSeq	E00224	H7G2VCCXX	2	7	2123
HiSeq	E00224	H7G2VCCXX	2	7	2124
HiSeq	E00224	H7G2VCCXX	2	7	2221
HiSeq	E00224	H7G2VCCXX	2	7	2222
HiSeq	E00224	H7G2VCCXX	2	7	2223
HiSeq	E00224	H7G2VCCXX	2	7	2224
HiSeq	E00224	H7G2VCCXX	2	8	2124
HiSeq	E00224	H7G2VCCXX	2	8	2203
HiSeq	E00224	H7G2VCCXX	2	8	2206
HiSeq	E00224	H7G2VCCXX	2	8	2207
HiSeq	E00224	H7G2VCCXX	2	8	2208
HiSeq	E00224	H7G2VCCXX	2	8	2209
HiSeq	E00224	H7G2VCCXX	2	8	2210
HiSeq	E00224	H7G2VCCXX	2	8	2211
HiSeq	E00224	H7G2VCCXX	2	8	2212
HiSeq	E00224	H7G2VCCXX	2	8	2213
HiSeq	E00224	H7G2VCCXX	2	8	2214
HiSeq	E00224	H7G2VCCXX	2	8	2215
HiSeq	E00224	H7G2VCCXX	2	8	2216
HiSeq	E00224	H7G2VCCXX	2	8	2217
HiSeq	E00224	H7G2VCCXX	2	8	2218
HiSeq	E00224	H7G2VCCXX	2	8	2219
HiSeq	E00224	H7G2VCCXX	2	8	2220
HiSeq	E00224	H7G2VCCXX	2	8	2222
HiSeq	E00224	H7G2VCCXX	2	8	2223
HiSeq	E00224	H7G2VCCXX	2	8	2224
HiSeq	E00224	H7G33CCXX	1	7	1203
HiSeq	E00224	H7G33CCXX	2	1	2104
HiSeq	E00224	H7G33CCXX	2	1	2105
HiSeq	E00224	H7G33CCXX	2	1	2109
HiSeq	E00224	H7G33CCXX	2	1	2110
HiSeq	E00224	H7G33CCXX	2	1	2112
HiSeq	E00224	H7G33CCXX	2	4	2103
HiSeq	E00224	H7G33CCXX	2	4	2105
HiSeq	E00224	H7G33CCXX	2	4	2108
HiSeq	E00224	H7G33CCXX	2	4	2109
HiSeq	E00224	H7G33CCXX	2	4	2110
HiSeq	E00224	H7G33CCXX	2	4	2111
HiSeq	E00224	H7G33CCXX	2	4	2112
HiSeq	E00224	H7G33CCXX	2	4	2113
HiSeq	E00224	H7G33CCXX	2	4	2116
HiSeq	E00224	H7G33CCXX	2	4	2117
HiSeq	E00224	H7G33CCXX	2	4	2118
HiSeq	E00224	H7G33CCXX	2	4	2119
HiSeq	E00224	H7G33CCXX	2	4	2120
HiSeq	E00224	H7G33CCXX	2	4	2121
HiSeq	E00224	H7G33CCXX	2	4	2213
HiSeq	E00224	H7G33CCXX	2	4	2224
HiSeq	E00224	H7G33CCXX	2	5	2207
HiSeq	E00224	H7G33CCXX	2	5	2210
HiSeq	E00224	H7G33CCXX	2	5	2211
HiSeq	E00224	H7G33CCXX	2	5	2213
HiSeq	E00224	H7G33CCXX	2	5	2214
HiSeq	E00224	H7G33CCXX	2	5	2215
HiSeq	E00224	H7G33CCXX	2	5	2216
HiSeq	E00224	H7G33CCXX	2	5	2221
HiSeq	E00224	H7G33CCXX	2	5	2222
HiSeq	E00224	H7G33CCXX	2	6	2113
HiSeq	E00224	H7G33CCXX	2	6	2114
HiSeq	E00224	H7G33CCXX	2	6	2115
HiSeq	E00224	H7G33CCXX	2	6	2116
HiSeq	E00224	H7G33CCXX	2	6	2205
HiSeq	E00224	H7G33CCXX	2	6	2206
HiSeq	E00224	H7G33CCXX	2	6	2207
HiSeq	E00224	H7G33CCXX	2	6	2208
HiSeq	E00224	H7G33CCXX	2	6	2209
HiSeq	E00224	H7G33CCXX	2	6	2210
HiSeq	E00224	H7G33CCXX	2	6	2215
HiSeq	E00224	H7G33CCXX	2	6	2216
HiSeq	E00224	H7G33CCXX	2	6	2218
HiSeq	E00224	H7G33CCXX	2	6	2220
HiSeq	E00224	H7G33CCXX	2	6	2221
HiSeq	E00224	H7G33CCXX	2	6	2224
HiSeq	E00224	H7G33CCXX	2	7	2105
HiSeq	E00224	H7G33CCXX	2	7	2106
HiSeq	E00224	H7G33CCXX	2	7	2108
HiSeq	E00224	H7G33CCXX	2	7	2109
HiSeq	E00224	H7G33CCXX	2	7	2202
HiSeq	E00224	H7G33CCXX	2	7	2205
HiSeq	E00224	H7G33CCXX	2	7	2206
HiSeq	E00224	H7G33CCXX	2	7	2207
HiSeq	E00224	H7G33CCXX	2	7	2208
HiSeq	E00224	H7G33CCXX	2	7	2209
HiSeq	E00224	H7G33CCXX	2	7	2211
HiSeq	E00224	H7G33CCXX	2	7	2212
HiSeq	E00224	H7G33CCXX	2	7	2215
HiSeq	E00224	H7G33CCXX	2	7	2218
HiSeq	E00224	H7G33CCXX	2	7	2221
HiSeq	E00224	H7G33CCXX	2	7	2224
HiSeq	E00224	H7G33CCXX	2	8	2203
HiSeq	E00224	H7G33CCXX	2	8	2205
HiSeq	E00224	H7G33CCXX	2	8	2207
HiSeq	E00224	H7G33CCXX	2	8	2209
HiSeq	E00224	H7G33CCXX	2	8	2210
HiSeq	E00224	H7G33CCXX	2	8	2211
HiSeq	E00224	H7G33CCXX	2	8	2212
HiSeq	E00224	H7G33CCXX	2	8	2213
HiSeq	E00224	H7G33CCXX	2	8	2214
HiSeq	E00224	H7G33CCXX	2	8	2215
HiSeq	E00224	H7G33CCXX	2	8	2217
HiSeq	E00224	H7G33CCXX	2	8	2218
HiSeq	E00224	H7G33CCXX	2	8	2219
HiSeq	E00224	H7G33CCXX	2	8	2221
HiSeq	E00224	H7G33CCXX	2	8	2222
HiSeq	E00224	H7G33CCXX	2	8	2223
HiSeq	E00224	H7G33CCXX	2	8	2224
HiSeq	E00224	HCGGCCCXX	1	6	1124
HiSeq	E00224	HCGGCCCXX	1	6	1224
HiSeq	E00224	HCGGCCCXX	1	7	1124
HiSeq	E00224	HCGGCCCXX	1	7	1224
HiSeq	E00224	HCGGCCCXX	2	6	2114
HiSeq	E00224	HCGGCCCXX	2	6	2115
HiSeq	E00224	HCGGCCCXX	2	6	2117
HiSeq	E00224	HCGGCCCXX	2	6	2118
HiSeq	E00224	HCGGCCCXX	2	6	2119
HiSeq	E00224	HCGGCCCXX	2	6	2122
HiSeq	E00224	HCGGCCCXX	2	6	2202
HiSeq	E00224	HCGGCCCXX	2	6	2203
HiSeq	E00224	HCGGCCCXX	2	6	2205
HiSeq	E00224	HCGGCCCXX	2	6	2212
HiSeq	E00224	HCGGCCCXX	2	6	2214
HiSeq	E00224	HCGGCCCXX	2	6	2218
HiSeq	E00224	HCGGCCCXX	2	6	2219
HiSeq	E00224	HCGGCCCXX	2	6	2220
HiSeq	E00224	HCGGCCCXX	2	6	2221
HiSeq	E00224	HCGGCCCXX	2	6	2222
HiSeq	E00224	HCGGCCCXX	2	6	2223
HiSeq	E00224	HCGGCCCXX	2	6	2224
HiSeq	E00224	HCGGCCCXX	2	7	2123
HiSeq	E00224	HCGGCCCXX	2	7	2124
HiSeq	E00224	HCGGCCCXX	2	7	2203
HiSeq	E00224	HCGGCCCXX	2	7	2212
HiSeq	E00224	HCGGCCCXX	2	7	2220
HiSeq	E00224	HCGGCCCXX	2	7	2224
HiSeq	E00224	HCGGKCCXX	2	4	2105
HiSeq	E00224	HCGGKCCXX	2	4	2108
HiSeq	E00224	HCGGKCCXX	2	4	2111
HiSeq	E00224	HCGGKCCXX	2	4	2112
HiSeq	E00224	HCGGKCCXX	2	4	2113
HiSeq	E00224	HCGGKCCXX	2	4	2114
HiSeq	E00224	HCGGKCCXX	2	4	2115
HiSeq	E00224	HCGGKCCXX	2	4	2122
HiSeq	E00224	HCGGKCCXX	2	4	2123
HiSeq	E00224	HCGGMCCXX	2	1	2102
HiSeq	E00224	HCGGMCCXX	2	1	2106
HiSeq	E00224	HCGGMCCXX	2	1	2110
HiSeq	E00224	HCGGMCCXX	2	1	2111
HiSeq	E00224	HCGGMCCXX	2	1	2115
HiSeq	E00224	HCGGMCCXX	2	1	2119
HiSeq	E00224	HCGGMCCXX	2	1	2123
HiSeq	E00224	HCGGMCCXX	2	6	2103
HiSeq	E00224	HCGGMCCXX	2	6	2104
HiSeq	E00224	HCGGMCCXX	2	6	2105
HiSeq	E00224	HCGGMCCXX	2	6	2106
HiSeq	E00224	HCGGMCCXX	2	6	2107
HiSeq	E00224	HCGGMCCXX	2	6	2121
HiSeq	E00224	HCGGMCCXX	2	6	2122
HiSeq	E00224	HCGGMCCXX	2	6	2123
HiSeq	E00224	HCGGMCCXX	2	6	2208
HiSeq	E00224	HCGGMCCXX	2	6	2214
HiSeq	E00224	HCGGMCCXX	2	6	2215
HiSeq	E00224	HCGGMCCXX	2	6	2216
HiSeq	E00224	HCGGMCCXX	2	6	2217
HiSeq	E00224	HCGGMCCXX	2	6	2221
HiSeq	E00224	HCGGMCCXX	2	6	2222
HiSeq	E00224	HCGGMCCXX	2	6	2223
HiSeq	E00224	HCGGMCCXX	2	7	2104
HiSeq	E00224	HCGGMCCXX	2	7	2107
HiSeq	E00224	HCGGMCCXX	2	7	2115
HiSeq	E00224	HCGGMCCXX	2	7	2116
HiSeq	E00224	HCGGMCCXX	2	7	2117
HiSeq	E00224	HCGGMCCXX	2	7	2203
HiSeq	E00224	HCGGMCCXX	2	7	2205
HiSeq	E00224	HCGGMCCXX	2	7	2208
HiSeq	E00224	HCGGMCCXX	2	7	2209
HiSeq	E00224	HCGGMCCXX	2	7	2216
HiSeq	E00224	HCGGMCCXX	2	7	2218
HiSeq	E00224	HCGGMCCXX	2	7	2222
HiSeq	E00224	HCGGMCCXX	2	7	2223
HiSeq	E00224	HCGGMCCXX	2	8	2205
HiSeq	E00224	HCGGMCCXX	2	8	2208
HiSeq	E00224	HCGGMCCXX	2	8	2209
HiSeq	E00224	HCGGMCCXX	2	8	2210
HiSeq	E00224	HCGGMCCXX	2	8	2211
HiSeq	E00224	HCGGMCCXX	2	8	2214
HiSeq	E00224	HCGGMCCXX	2	8	2215
HiSeq	E00224	HCGGMCCXX	2	8	2216
HiSeq	E00224	HCGGMCCXX	2	8	2218
HiSeq	E00224	HCGGMCCXX	2	8	2219
HiSeq	E00224	HCGGMCCXX	2	8	2222
HiSeq	E00224	HCGJCCCXX	2	7	2203
HiSeq	E00224	HCGJCCCXX	2	7	2209
HiSeq	E00224	HCGJCCCXX	2	7	2211
HiSeq	E00224	HCGJCCCXX	2	7	2213
HiSeq	E00224	HCGJCCCXX	2	7	2214
HiSeq	E00224	HCGJCCCXX	2	7	2215
HiSeq	E00224	HCGJCCCXX	2	8	2203
HiSeq	E00224	HCGJCCCXX	2	8	2204
HiSeq	E00224	HCGJCCCXX	2	8	2205
HiSeq	E00224	HCGJCCCXX	2	8	2206
HiSeq	E00224	HCGJCCCXX	2	8	2207
HiSeq	E00224	HCGJCCCXX	2	8	2208
HiSeq	E00224	HCGJCCCXX	2	8	2209
HiSeq	E00224	HCGJCCCXX	2	8	2210
HiSeq	E00224	HCGJCCCXX	2	8	2211
HiSeq	E00224	HCGJCCCXX	2	8	2213
HiSeq	E00224	HCGJCCCXX	2	8	2214
HiSeq	E00224	HCGJCCCXX	2	8	2215
HiSeq	E00224	HCGJCCCXX	2	8	2216
HiSeq	E00224	HCGJCCCXX	2	8	2217
HiSeq	E00224	HCGJCCCXX	2	8	2218
HiSeq	E00224	HCGJCCCXX	2	8	2219
HiSeq	E00224	HCGJCCCXX	2	8	2220
HiSeq	E00224	HCGJCCCXX	2	8	2222
HiSeq	E00224	HCGJCCCXX	2	8	2223
HiSeq	E00224	HCGNHCCXX	1	6	1224
HiSeq	E00224	HCGNHCCXX	1	7	1123
HiSeq	E00224	HCGNHCCXX	1	7	1124
HiSeq	E00224	HCGNHCCXX	1	7	1224
HiSeq	E00224	HCGNHCCXX	1	8	1124
HiSeq	E00224	HCGNHCCXX	1	8	1224
HiSeq	E00224	HCGNHCCXX	2	6	2106
HiSeq	E00224	HCGNHCCXX	2	6	2115
HiSeq	E00224	HCGNHCCXX	2	6	2124
HiSeq	E00224	HCGNHCCXX	2	6	2205
HiSeq	E00224	HCGNHCCXX	2	6	2206
HiSeq	E00224	HCGNHCCXX	2	6	2216
HiSeq	E00224	HCGNHCCXX	2	6	2224
HiSeq	E00224	HCGNHCCXX	2	7	2124
HiSeq	E00224	HCGNHCCXX	2	7	2224
HiSeq	E00224	HCGNHCCXX	2	8	2124
HiSeq	E00224	HCGNHCCXX	2	8	2203
HiSeq	E00224	HCGNHCCXX	2	8	2224
HiSeq	E00224	HCGNVCCXX	2	8	2201
HiSeq	E00224	HCGNVCCXX	2	8	2203
HiSeq	E00224	HCGNVCCXX	2	8	2204
HiSeq	E00224	HCGNVCCXX	2	8	2205
HiSeq	E00224	HCGNVCCXX	2	8	2210
HiSeq	E00224	HCGTTCCXX	2	1	2103
HiSeq	E00224	HCGTTCCXX	2	1	2104
HiSeq	E00224	HCGTTCCXX	2	1	2105
HiSeq	E00224	HCGTTCCXX	2	1	2106
HiSeq	E00224	HCGTTCCXX	2	1	2107
HiSeq	E00224	HCGTTCCXX	2	1	2109
HiSeq	E00224	HCGTTCCXX	2	1	2110
HiSeq	E00224	HCGTTCCXX	2	1	2111
HiSeq	E00224	HCGTTCCXX	2	1	2112
HiSeq	E00224	HCGTTCCXX	2	1	2113
HiSeq	E00224	HCGTTCCXX	2	1	2114
HiSeq	E00224	HCGTTCCXX	2	1	2119
HiSeq	E00224	HCGTTCCXX	2	2	2204
HiSeq	E00224	HCGTTCCXX	2	2	2205
HiSeq	E00224	HCGTTCCXX	2	2	2208
HiSeq	E00224	HCGTTCCXX	2	3	2104
HiSeq	E00224	HCGTTCCXX	2	3	2107
HiSeq	E00224	HCGTTCCXX	2	3	2108
HiSeq	E00224	HCGTTCCXX	2	3	2109
HiSeq	E00224	HCGTTCCXX	2	3	2110
HiSeq	E00224	HCGTTCCXX	2	3	2112
HiSeq	E00224	HCGTTCCXX	2	3	2114
HiSeq	E00224	HCGTTCCXX	2	3	2115
HiSeq	E00224	HCGTTCCXX	2	3	2116
HiSeq	E00224	HCGTTCCXX	2	3	2117
HiSeq	E00224	HCGTTCCXX	2	3	2118
HiSeq	E00224	HCGTTCCXX	2	3	2119
HiSeq	E00224	HCGTTCCXX	2	3	2120
HiSeq	E00224	HCGTTCCXX	2	3	2121
HiSeq	E00224	HCGTTCCXX	2	3	2122
HiSeq	E00224	HCGTTCCXX	2	3	2123
HiSeq	E00224	HCGTTCCXX	2	3	2214
HiSeq	E00224	HCGTTCCXX	2	3	2220
HiSeq	E00224	HCGTTCCXX	2	3	2221
HiSeq	E00224	HCGTTCCXX	2	3	2224
HiSeq	E00224	HCGTTCCXX	2	4	2118
HiSeq	E00224	HCGTTCCXX	2	5	2201
HiSeq	E00224	HCGTTCCXX	2	5	2204
HiSeq	E00224	HCGTTCCXX	2	5	2207
HiSeq	E00224	HCGTTCCXX	2	5	2208
HiSeq	E00224	HCGTTCCXX	2	5	2214
HiSeq	E00224	HCGVCCCXX	2	2	2102
HiSeq	E00224	HCGVCCCXX	2	2	2103
HiSeq	E00224	HCGVCCCXX	2	2	2106
HiSeq	E00224	HCGVCCCXX	2	2	2110
HiSeq	E00224	HCGVCCCXX	2	2	2111
HiSeq	E00224	HCGVCCCXX	2	2	2113
HiSeq	E00224	HCGVCCCXX	2	2	2116
HiSeq	E00224	HCGVCCCXX	2	2	2204
HiSeq	E00224	HCGVCCCXX	2	3	2102
HiSeq	E00224	HCGVCCCXX	2	3	2103
HiSeq	E00224	HCGVCCCXX	2	3	2105
HiSeq	E00224	HCGVCCCXX	2	3	2107
HiSeq	E00224	HCGVCCCXX	2	3	2111
HiSeq	E00224	HCGVCCCXX	2	3	2114
HiSeq	E00224	HCGVCCCXX	2	3	2116
HiSeq	E00224	HCGVCCCXX	2	3	2118
HiSeq	E00224	HCGVCCCXX	2	3	2119
HiSeq	E00224	HCGVCCCXX	2	3	2120
HiSeq	E00224	HCGVCCCXX	2	3	2122
HiSeq	E00224	HCGVCCCXX	2	3	2123
HiSeq	E00224	HCGVCCCXX	2	3	2124
HiSeq	E00224	HCGVCCCXX	2	3	2201
HiSeq	E00224	HCGVCCCXX	2	3	2202
HiSeq	E00224	HCGVCCCXX	2	3	2203
HiSeq	E00224	HCGVCCCXX	2	3	2204
HiSeq	E00224	HCGVCCCXX	2	3	2205
HiSeq	E00224	HCGVCCCXX	2	3	2207
HiSeq	E00224	HCGVCCCXX	2	3	2208
HiSeq	E00224	HCGVCCCXX	2	3	2209
HiSeq	E00224	HCGVCCCXX	2	3	2210
HiSeq	E00224	HCGVCCCXX	2	3	2212
HiSeq	E00224	HCGVCCCXX	2	3	2213
HiSeq	E00224	HCGVCCCXX	2	3	2214
HiSeq	E00224	HCGVCCCXX	2	3	2215
HiSeq	E00224	HCGVCCCXX	2	3	2216
HiSeq	E00224	HCGVCCCXX	2	3	2217
HiSeq	E00224	HCGVCCCXX	2	3	2218
HiSeq	E00224	HCGVCCCXX	2	3	2219
HiSeq	E00224	HCGVCCCXX	2	3	2220
HiSeq	E00224	HCGVCCCXX	2	3	2221
HiSeq	E00224	HCGVCCCXX	2	4	2105
HiSeq	E00224	HCGVCCCXX	2	4	2106
HiSeq	E00224	HCGVCCCXX	2	4	2107
HiSeq	E00224	HCGVCCCXX	2	4	2113
HiSeq	E00224	HCGVCCCXX	2	4	2115
HiSeq	E00224	HCGVCCCXX	2	4	2116
HiSeq	E00224	HCGVCCCXX	2	4	2119
HiSeq	E00224	HCGVCCCXX	2	4	2120
HiSeq	E00224	HCGVCCCXX	2	4	2122
HiSeq	E00224	HCGVCCCXX	2	4	2210
HiSeq	E00224	HCGVCCCXX	2	4	2212
HiSeq	E00224	HCGVCCCXX	2	4	2213
HiSeq	E00224	HCGVCCCXX	2	4	2215
HiSeq	E00224	HCGVCCCXX	2	4	2224
HiSeq	E00224	HCYHCCCXX	2	8	2203
HiSeq	E00224	HCYHCCCXX	2	8	2204
HiSeq	E00224	HCYHCCCXX	2	8	2205
HiSeq	E00224	HCYHCCCXX	2	8	2206
HiSeq	E00224	HCYHCCCXX	2	8	2207
HiSeq	E00224	HCYHCCCXX	2	8	2209
HiSeq	E00224	HCYHCCCXX	2	8	2210
HiSeq	E00224	HF5LLCCXX	1	6	1124
HiSeq	E00224	HF5LLCCXX	1	6	1224
HiSeq	E00224	HF5LLCCXX	1	7	1123
HiSeq	E00224	HF5LLCCXX	1	7	1124
HiSeq	E00224	HF5LLCCXX	1	7	1224
HiSeq	E00224	HF5LLCCXX	1	8	1123
HiSeq	E00224	HF5LLCCXX	1	8	1124
HiSeq	E00224	HF5LLCCXX	1	8	1224
HiSeq	E00224	HF5LLCCXX	2	6	2117
HiSeq	E00224	HF5LLCCXX	2	6	2118
HiSeq	E00224	HF5LLCCXX	2	6	2119
HiSeq	E00224	HF5LLCCXX	2	6	2120
HiSeq	E00224	HF5LLCCXX	2	6	2123
HiSeq	E00224	HF5LLCCXX	2	6	2124
HiSeq	E00224	HF5LLCCXX	2	6	2203
HiSeq	E00224	HF5LLCCXX	2	6	2204
HiSeq	E00224	HF5LLCCXX	2	6	2205
HiSeq	E00224	HF5LLCCXX	2	6	2206
HiSeq	E00224	HF5LLCCXX	2	6	2208
HiSeq	E00224	HF5LLCCXX	2	6	2209
HiSeq	E00224	HF5LLCCXX	2	6	2210
HiSeq	E00224	HF5LLCCXX	2	6	2211
HiSeq	E00224	HF5LLCCXX	2	6	2212
HiSeq	E00224	HF5LLCCXX	2	6	2213
HiSeq	E00224	HF5LLCCXX	2	6	2214
HiSeq	E00224	HF5LLCCXX	2	6	2215
HiSeq	E00224	HF5LLCCXX	2	6	2217
HiSeq	E00224	HF5LLCCXX	2	6	2219
HiSeq	E00224	HF5LLCCXX	2	6	2220
HiSeq	E00224	HF5LLCCXX	2	6	2221
HiSeq	E00224	HF5LLCCXX	2	6	2223
HiSeq	E00224	HF5LLCCXX	2	6	2224
HiSeq	E00224	HF5LLCCXX	2	7	2105
HiSeq	E00224	HF5LLCCXX	2	7	2107
HiSeq	E00224	HF5LLCCXX	2	7	2108
HiSeq	E00224	HF5LLCCXX	2	7	2115
HiSeq	E00224	HF5LLCCXX	2	7	2119
HiSeq	E00224	HF5LLCCXX	2	7	2121
HiSeq	E00224	HF5LLCCXX	2	7	2123
HiSeq	E00224	HF5LLCCXX	2	7	2124
HiSeq	E00224	HF5LLCCXX	2	7	2203
HiSeq	E00224	HF5LLCCXX	2	7	2204
HiSeq	E00224	HF5LLCCXX	2	7	2206
HiSeq	E00224	HF5LLCCXX	2	7	2208
HiSeq	E00224	HF5LLCCXX	2	7	2209
HiSeq	E00224	HF5LLCCXX	2	7	2212
HiSeq	E00224	HF5LLCCXX	2	7	2214
HiSeq	E00224	HF5LLCCXX	2	7	2215
HiSeq	E00224	HF5LLCCXX	2	7	2219
HiSeq	E00224	HF5LLCCXX	2	7	2220
HiSeq	E00224	HF5LLCCXX	2	7	2223
HiSeq	E00224	HF5LLCCXX	2	7	2224
HiSeq	E00224	HF5LLCCXX	2	8	2123
HiSeq	E00224	HF5LLCCXX	2	8	2124
HiSeq	E00224	HF5LLCCXX	2	8	2204
HiSeq	E00224	HF5LLCCXX	2	8	2206
HiSeq	E00224	HF5LLCCXX	2	8	2207
HiSeq	E00224	HF5LLCCXX	2	8	2208
HiSeq	E00224	HF5LLCCXX	2	8	2209
HiSeq	E00224	HF5LLCCXX	2	8	2210
HiSeq	E00224	HF5LLCCXX	2	8	2212
HiSeq	E00224	HF5LLCCXX	2	8	2213
HiSeq	E00224	HF5LLCCXX	2	8	2214
HiSeq	E00224	HF5LLCCXX	2	8	2215
HiSeq	E00224	HF5LLCCXX	2	8	2216
HiSeq	E00224	HF5LLCCXX	2	8	2219
HiSeq	E00224	HF5LLCCXX	2	8	2220
HiSeq	E00224	HF5LLCCXX	2	8	2221
HiSeq	E00224	HF5LLCCXX	2	8	2222
HiSeq	E00224	HF5LLCCXX	2	8	2223
HiSeq	E00224	HF5LLCCXX	2	8	2224
HiSeq	E00224	HF5W7CCXX	2	4	2101
HiSeq	E00224	HF5W7CCXX	2	4	2102
HiSeq	E00224	HF5W7CCXX	2	4	2103
HiSeq	E00224	HF5W7CCXX	2	4	2104
HiSeq	E00224	HF5W7CCXX	2	4	2105
HiSeq	E00224	HF5W7CCXX	2	4	2107
HiSeq	E00224	HF5W7CCXX	2	4	2109
HiSeq	E00224	HF5W7CCXX	2	4	2110
HiSeq	E00224	HF5W7CCXX	2	4	2115
HiSeq	E00224	HF5W7CCXX	2	4	2117
HiSeq	E00224	HF5W7CCXX	2	4	2118
HiSeq	E00224	HF5W7CCXX	2	4	2120
HiSeq	E00224	HF5W7CCXX	2	4	2121
HiSeq	E00224	HF5W7CCXX	2	4	2122
HiSeq	E00224	HF5W7CCXX	2	4	2201
HiSeq	E00224	HF5W7CCXX	2	4	2210
HiSeq	E00224	HF5W7CCXX	2	4	2213
HiSeq	E00224	HF5W7CCXX	2	5	2113
HiSeq	E00224	HF5W7CCXX	2	5	2205
HiSeq	E00224	HF5W7CCXX	2	5	2206
HiSeq	E00224	HF5W7CCXX	2	5	2210
HiSeq	E00224	HF5W7CCXX	2	5	2214
HiSeq	E00224	HF5W7CCXX	2	5	2218
HiSeq	E00224	HF5W7CCXX	2	5	2221
HiSeq	E00224	HF5W7CCXX	2	5	2222
HiSeq	E00224	HF5W7CCXX	2	6	2105
HiSeq	E00224	HF5W7CCXX	2	6	2106
HiSeq	E00224	HF5W7CCXX	2	6	2109
HiSeq	E00224	HF5W7CCXX	2	6	2110
HiSeq	E00224	HF5W7CCXX	2	6	2111
HiSeq	E00224	HF5W7CCXX	2	6	2114
HiSeq	E00224	HF5W7CCXX	2	6	2122
HiSeq	E00224	HF5W7CCXX	2	6	2214
HiSeq	E00224	HF5W7CCXX	2	6	2215
HiSeq	E00224	HF5W7CCXX	2	6	2216
HiSeq	E00224	HF5W7CCXX	2	6	2217
HiSeq	E00224	HF5W7CCXX	2	6	2218
HiSeq	E00224	HF5W7CCXX	2	6	2219
HiSeq	E00224	HF5W7CCXX	2	6	2220
HiSeq	E00224	HF5W7CCXX	2	6	2222
HiSeq	E00224	HF5W7CCXX	2	6	2223
HiSeq	E00224	HF5W7CCXX	2	6	2224
HiSeq	E00224	HF5W7CCXX	2	7	2109
HiSeq	E00224	HF5W7CCXX	2	7	2208
HiSeq	E00224	HF5W7CCXX	2	7	2210
HiSeq	E00224	HF5W7CCXX	2	8	2203
HiSeq	E00224	HF5W7CCXX	2	8	2205
HiSeq	E00224	HF5W7CCXX	2	8	2206
HiSeq	E00224	HF5W7CCXX	2	8	2207
HiSeq	E00224	HF5W7CCXX	2	8	2208
HiSeq	E00224	HF5W7CCXX	2	8	2209
HiSeq	E00224	HF5W7CCXX	2	8	2210
HiSeq	E00224	HF5W7CCXX	2	8	2211
HiSeq	E00224	HF5W7CCXX	2	8	2212
HiSeq	E00224	HF5W7CCXX	2	8	2213
HiSeq	E00224	HF5YVCCXX	2	7	2104
HiSeq	E00224	HF5YVCCXX	2	7	2105
HiSeq	E00224	HF5YVCCXX	2	7	2107
HiSeq	E00224	HF5YVCCXX	2	7	2108
HiSeq	E00224	HF5YVCCXX	2	7	2123
HiSeq	E00224	HF5YVCCXX	2	7	2124
HiSeq	E00224	HF5YVCCXX	2	7	2204
HiSeq	E00224	HF5YVCCXX	2	7	2207
HiSeq	E00224	HF5YVCCXX	2	7	2208
HiSeq	E00224	HF5YVCCXX	2	7	2210
HiSeq	E00224	HF5YVCCXX	2	7	2211
HiSeq	E00224	HF5YVCCXX	2	7	2212
HiSeq	E00224	HF5YVCCXX	2	7	2214
HiSeq	E00224	HF5YVCCXX	2	7	2215
HiSeq	E00224	HF5YVCCXX	2	7	2217
HiSeq	E00224	HF5YVCCXX	2	7	2218
HiSeq	E00224	HF5YVCCXX	2	7	2219
HiSeq	E00224	HF5YVCCXX	2	7	2220
HiSeq	E00224	HF5YVCCXX	2	7	2222
HiSeq	E00224	HF5YVCCXX	2	8	2202
HiSeq	E00224	HF5YVCCXX	2	8	2204
HiSeq	E00224	HF5YVCCXX	2	8	2205
HiSeq	E00224	HF5YVCCXX	2	8	2206
HiSeq	E00224	HF5YVCCXX	2	8	2208
HiSeq	E00224	HF5YVCCXX	2	8	2210
HiSeq	E00224	HF5YVCCXX	2	8	2211
HiSeq	E00224	HF5YVCCXX	2	8	2212
HiSeq	E00224	HF5YVCCXX	2	8	2213
HiSeq	E00224	HF5YVCCXX	2	8	2214
HiSeq	E00224	HF5YVCCXX	2	8	2215
HiSeq	E00224	HF5YVCCXX	2	8	2216
HiSeq	E00224	HF5YVCCXX	2	8	2217
HiSeq	E00224	HF5YVCCXX	2	8	2218
HiSeq	E00224	HF5YVCCXX	2	8	2219
HiSeq	E00224	HF5YVCCXX	2	8	2220
HiSeq	E00224	HF5YVCCXX	2	8	2221
HiSeq	E00224	HF5YVCCXX	2	8	2223
HiSeq	E00224	HF7MFCCXX	2	6	2102
HiSeq	E00224	HF7MFCCXX	2	6	2114
HiSeq	E00224	HF7MFCCXX	2	6	2121
HiSeq	E00224	HF7MFCCXX	2	6	2122
HiSeq	E00224	HF7MFCCXX	2	6	2123
HiSeq	E00224	HF7MFCCXX	2	6	2212
HiSeq	E00224	HF7MFCCXX	2	7	2115
HiSeq	E00224	HFCVVCCXX	2	6	2104
HiSeq	E00224	HFCVVCCXX	2	6	2105
HiSeq	E00224	HFCVVCCXX	2	6	2106
HiSeq	E00224	HFCVVCCXX	2	6	2109
HiSeq	E00224	HFCVVCCXX	2	6	2110
HiSeq	E00224	HFCVVCCXX	2	6	2113
HiSeq	E00224	HFCVVCCXX	2	6	2114
HiSeq	E00224	HFCVVCCXX	2	6	2115
HiSeq	E00224	HFCVVCCXX	2	6	2116
HiSeq	E00224	HFCVVCCXX	2	6	2118
HiSeq	E00224	HFCVVCCXX	2	6	2121
HiSeq	E00224	HFCVVCCXX	2	6	2122
HiSeq	E00224	HFCVVCCXX	2	6	2123
HiSeq	E00224	HFCVVCCXX	2	6	2124
HiSeq	E00224	HFCVVCCXX	2	6	2216
HiSeq	E00224	HFCVVCCXX	2	6	2223
HiSeq	E00224	HFCVVCCXX	2	7	2108
HiSeq	E00224	HFCVVCCXX	2	7	2109
HiSeq	E00224	HFCVVCCXX	2	7	2114
HiSeq	E00224	HFCVVCCXX	2	7	2115
HiSeq	E00224	HFCVVCCXX	2	7	2116
HiSeq	E00224	HFCVVCCXX	2	7	2120
HiSeq	E00224	HFCVVCCXX	2	7	2122
HiSeq	E00224	HFCVVCCXX	2	7	2123
HiSeq	E00224	HFCVVCCXX	2	7	2203
HiSeq	E00224	HFCVVCCXX	2	7	2210
HiSeq	E00224	HFCVVCCXX	2	7	2212
HiSeq	E00224	HFCVVCCXX	2	7	2216
HiSeq	E00224	HFCVVCCXX	2	7	2217
HiSeq	E00224	HFCVVCCXX	2	7	2222
HiSeq	E00224	HFCVVCCXX	2	7	2224
HiSeq	E00224	HFGM2CCXX	2	1	2103
HiSeq	E00224	HFGM2CCXX	2	1	2105
HiSeq	E00224	HFGM2CCXX	2	1	2107
HiSeq	E00224	HFGM2CCXX	2	1	2116
HiSeq	E00224	HFGM2CCXX	2	1	2123
HiSeq	E00224	HFGM2CCXX	2	1	2124
HiSeq	E00224	HFGM2CCXX	2	5	2205
HiSeq	E00224	HFGM2CCXX	2	5	2212
HiSeq	E00224	HFGM2CCXX	2	5	2215
HiSeq	E00224	HFGM2CCXX	2	6	2103
HiSeq	E00224	HFGM2CCXX	2	6	2107
HiSeq	E00224	HFGM2CCXX	2	6	2108
HiSeq	E00224	HFGM2CCXX	2	6	2109
HiSeq	E00224	HFGM2CCXX	2	6	2110
HiSeq	E00224	HFGM2CCXX	2	6	2111
HiSeq	E00224	HFGM2CCXX	2	6	2112
HiSeq	E00224	HFGM2CCXX	2	6	2113
HiSeq	E00224	HFGM2CCXX	2	6	2114
HiSeq	E00224	HFGM2CCXX	2	6	2120
HiSeq	E00224	HFGM2CCXX	2	6	2121
HiSeq	E00224	HFGM2CCXX	2	6	2123
HiSeq	E00224	HFGM2CCXX	2	6	2124
HiSeq	E00224	HFGM2CCXX	2	6	2202
HiSeq	E00224	HFGM2CCXX	2	6	2215
HiSeq	E00224	HFGM2CCXX	2	6	2217
HiSeq	E00224	HFGM2CCXX	2	6	2218
HiSeq	E00224	HFGM2CCXX	2	6	2224
HiSeq	E00224	HFGM2CCXX	2	7	2218
HiSeq	E00224	HFGM2CCXX	2	8	2103
HiSeq	E00224	HFGM2CCXX	2	8	2203
HiSeq	E00224	HFGM2CCXX	2	8	2206
HiSeq	E00224	HFGM2CCXX	2	8	2207
HiSeq	E00224	HFGM2CCXX	2	8	2208
HiSeq	E00224	HFGM2CCXX	2	8	2209
HiSeq	E00224	HFGM2CCXX	2	8	2210
HiSeq	E00224	HFGM2CCXX	2	8	2211
HiSeq	E00224	HFGM2CCXX	2	8	2213
HiSeq	E00224	HFGM2CCXX	2	8	2216
HiSeq	E00224	HFGM2CCXX	2	8	2222
HiSeq	E00224	HFGNJCCXX	2	1	2105
HiSeq	E00224	HFGNJCCXX	2	1	2106
HiSeq	E00224	HFGNJCCXX	2	1	2107
HiSeq	E00224	HFGNJCCXX	2	1	2108
HiSeq	E00224	HFGNJCCXX	2	1	2109
HiSeq	E00224	HFGNJCCXX	2	1	2110
HiSeq	E00224	HFGNJCCXX	2	1	2111
HiSeq	E00224	HFGNJCCXX	2	1	2112
HiSeq	E00224	HFGNJCCXX	2	1	2113
HiSeq	E00224	HFGNJCCXX	2	1	2114
HiSeq	E00224	HFGNJCCXX	2	1	2115
HiSeq	E00224	HFGNJCCXX	2	1	2116
HiSeq	E00224	HFGNJCCXX	2	1	2118
HiSeq	E00224	HFGNJCCXX	2	1	2119
HiSeq	E00224	HFGNJCCXX	2	1	2120
HiSeq	E00224	HFGNJCCXX	2	1	2121
HiSeq	E00224	HFGNJCCXX	2	1	2122
HiSeq	E00224	HFGNJCCXX	2	1	2123
HiSeq	E00224	HFGNJCCXX	2	1	2124
HiSeq	E00224	HFGNJCCXX	2	1	2224
HiSeq	E00224	HFGNJCCXX	2	3	2114
HiSeq	E00224	HFGNJCCXX	2	3	2115
HiSeq	E00224	HFGNJCCXX	2	3	2116
HiSeq	E00224	HFGNJCCXX	2	3	2117
HiSeq	E00224	HFGNJCCXX	2	3	2119
HiSeq	E00224	HFGNJCCXX	2	3	2120
HiSeq	E00224	HFGNJCCXX	2	3	2121
HiSeq	E00224	HFGNJCCXX	2	3	2122
HiSeq	E00224	HFGNJCCXX	2	3	2123
HiSeq	E00224	HFGNJCCXX	2	3	2124
HiSeq	E00224	HFGNJCCXX	2	3	2205
HiSeq	E00224	HFGNJCCXX	2	3	2206
HiSeq	E00224	HFGNJCCXX	2	3	2207
HiSeq	E00224	HFGNJCCXX	2	3	2208
HiSeq	E00224	HFGNJCCXX	2	3	2209
HiSeq	E00224	HFGNJCCXX	2	3	2210
HiSeq	E00224	HFGNJCCXX	2	3	2211
HiSeq	E00224	HFGNJCCXX	2	3	2212
HiSeq	E00224	HFGNJCCXX	2	3	2214
HiSeq	E00224	HFGNJCCXX	2	5	2122
HiSeq	E00224	HFGNJCCXX	2	5	2123
HiSeq	E00224	HFGNJCCXX	2	5	2201
HiSeq	E00224	HFGNJCCXX	2	5	2204
HiSeq	E00224	HFGNJCCXX	2	5	2205
HiSeq	E00224	HFGNJCCXX	2	5	2206
HiSeq	E00224	HFGNJCCXX	2	5	2208
HiSeq	E00224	HFGNJCCXX	2	5	2209
HiSeq	E00224	HFGNJCCXX	2	5	2210
HiSeq	E00224	HFGNJCCXX	2	5	2211
HiSeq	E00224	HFGNJCCXX	2	5	2212
HiSeq	E00224	HFGNJCCXX	2	5	2213
HiSeq	E00224	HFGNJCCXX	2	5	2214
HiSeq	E00224	HFGNJCCXX	2	5	2215
HiSeq	E00224	HFGNJCCXX	2	5	2217
HiSeq	E00224	HFGNJCCXX	2	5	2218
HiSeq	E00224	HFGNJCCXX	2	5	2219
HiSeq	E00224	HFGNJCCXX	2	5	2220
HiSeq	E00224	HFGNJCCXX	2	5	2221
HiSeq	E00224	HFGNJCCXX	2	5	2222
HiSeq	E00224	HFGNJCCXX	2	5	2223
HiSeq	E00224	HFGNJCCXX	2	5	2224
HiSeq	E00224	HFGNJCCXX	2	6	2102
HiSeq	E00224	HFGNJCCXX	2	6	2103
HiSeq	E00224	HFGNJCCXX	2	6	2104
HiSeq	E00224	HFGNJCCXX	2	6	2107
HiSeq	E00224	HFGNJCCXX	2	6	2108
HiSeq	E00224	HFGNJCCXX	2	6	2109
HiSeq	E00224	HFGNJCCXX	2	6	2110
HiSeq	E00224	HFGNJCCXX	2	6	2111
HiSeq	E00224	HFGNJCCXX	2	6	2112
HiSeq	E00224	HFGNJCCXX	2	6	2113
HiSeq	E00224	HFGNJCCXX	2	6	2114
HiSeq	E00224	HFGNJCCXX	2	6	2117
HiSeq	E00224	HFGNJCCXX	2	6	2118
HiSeq	E00224	HFGNJCCXX	2	6	2119
HiSeq	E00224	HFGNJCCXX	2	6	2120
HiSeq	E00224	HFGNJCCXX	2	6	2122
HiSeq	E00224	HFGNJCCXX	2	6	2123
HiSeq	E00224	HFGNJCCXX	2	6	2124
HiSeq	E00224	HFGNJCCXX	2	6	2206
HiSeq	E00224	HFGNJCCXX	2	6	2217
HiSeq	E00224	HFGNJCCXX	2	6	2218
HiSeq	E00224	HFGNJCCXX	2	6	2219
HiSeq	E00224	HFGNJCCXX	2	6	2221
HiSeq	E00224	HFGNJCCXX	2	6	2223
HiSeq	E00224	HFGNJCCXX	2	7	2107
HiSeq	E00224	HFGNJCCXX	2	7	2108
HiSeq	E00224	HFGNJCCXX	2	7	2109
HiSeq	E00224	HFGNJCCXX	2	7	2114
HiSeq	E00224	HFGNJCCXX	2	7	2119
HiSeq	E00224	HFGNJCCXX	2	7	2123
HiSeq	E00224	HFGNJCCXX	2	7	2124
HiSeq	E00224	HFGNJCCXX	2	7	2203
HiSeq	E00224	HFGNJCCXX	2	7	2205
HiSeq	E00224	HFGNJCCXX	2	7	2206
HiSeq	E00224	HFGNJCCXX	2	7	2208
HiSeq	E00224	HFGNJCCXX	2	7	2209
HiSeq	E00224	HFGNJCCXX	2	7	2210
HiSeq	E00224	HFGNJCCXX	2	7	2211
HiSeq	E00224	HFGNJCCXX	2	7	2212
HiSeq	E00224	HFGNJCCXX	2	7	2213
HiSeq	E00224	HFGNJCCXX	2	7	2216
HiSeq	E00224	HFGNJCCXX	2	7	2218
HiSeq	E00224	HFGNJCCXX	2	7	2222
HiSeq	E00224	HFGNJCCXX	2	7	2223
HiSeq	E00224	HFGNJCCXX	2	7	2224
HiSeq	E00224	HFGNJCCXX	2	8	2121
HiSeq	E00224	HFGNJCCXX	2	8	2122
HiSeq	E00224	HFGNJCCXX	2	8	2123
HiSeq	E00224	HFGNJCCXX	2	8	2124
HiSeq	E00224	HFGNJCCXX	2	8	2202
HiSeq	E00224	HFGNJCCXX	2	8	2204
HiSeq	E00224	HFGNJCCXX	2	8	2208
HiSeq	E00224	HFGNJCCXX	2	8	2209
HiSeq	E00224	HFGNJCCXX	2	8	2211
HiSeq	E00224	HFGNJCCXX	2	8	2212
HiSeq	E00224	HFGNJCCXX	2	8	2213
HiSeq	E00224	HFGNJCCXX	2	8	2214
HiSeq	E00224	HFGNJCCXX	2	8	2216
HiSeq	E00224	HFGNJCCXX	2	8	2217
HiSeq	E00224	HFGNJCCXX	2	8	2218
HiSeq	E00224	HFGNJCCXX	2	8	2221
HiSeq	E00224	HFGNJCCXX	2	8	2222
HiSeq	E00224	HFGNJCCXX	2	8	2223
HiSeq	E00224	HFGNJCCXX	2	8	2224
HiSeq	E00224	HFYCCCCXX	2	3	2101
HiSeq	E00224	HFYCCCCXX	2	3	2102
HiSeq	E00224	HFYCCCCXX	2	3	2103
HiSeq	E00224	HFYCCCCXX	2	3	2104
HiSeq	E00224	HFYCCCCXX	2	3	2105
HiSeq	E00224	HFYCCCCXX	2	3	2106
HiSeq	E00224	HFYCCCCXX	2	3	2107
HiSeq	E00224	HFYCCCCXX	2	3	2108
HiSeq	E00224	HFYCCCCXX	2	3	2109
HiSeq	E00224	HFYCCCCXX	2	3	2110
HiSeq	E00224	HFYCCCCXX	2	3	2111
HiSeq	E00224	HFYCCCCXX	2	3	2112
HiSeq	E00224	HFYCCCCXX	2	3	2113
HiSeq	E00224	HFYCCCCXX	2	3	2114
HiSeq	E00224	HFYCCCCXX	2	3	2115
HiSeq	E00224	HFYCCCCXX	2	3	2116
HiSeq	E00224	HFYCCCCXX	2	3	2117
HiSeq	E00224	HFYCCCCXX	2	3	2118
HiSeq	E00224	HFYCCCCXX	2	3	2119
HiSeq	E00224	HFYCCCCXX	2	3	2120
HiSeq	E00224	HFYCCCCXX	2	3	2121
HiSeq	E00224	HFYCCCCXX	2	3	2123
HiSeq	E00224	HFYCCCCXX	2	3	2124
HiSeq	E00224	HFYCCCCXX	2	3	2207
HiSeq	E00224	HFYCCCCXX	2	3	2209
HiSeq	E00224	HFYCCCCXX	2	4	2102
HiSeq	E00224	HFYCCCCXX	2	4	2104
HiSeq	E00224	HFYCCCCXX	2	4	2105
HiSeq	E00224	HFYCCCCXX	2	4	2107
HiSeq	E00224	HFYCCCCXX	2	4	2108
HiSeq	E00224	HFYCCCCXX	2	4	2109
HiSeq	E00224	HFYCCCCXX	2	4	2110
HiSeq	E00224	HFYCCCCXX	2	4	2111
HiSeq	E00224	HFYCCCCXX	2	4	2112
HiSeq	E00224	HFYCCCCXX	2	4	2113
HiSeq	E00224	HFYCCCCXX	2	4	2114
HiSeq	E00224	HFYCCCCXX	2	4	2115
HiSeq	E00224	HFYCCCCXX	2	4	2118
HiSeq	E00224	HFYCCCCXX	2	4	2120
HiSeq	E00224	HFYCCCCXX	2	4	2123
HiSeq	E00224	HFYCCCCXX	2	4	2124
HiSeq	E00224	HFYCCCCXX	2	5	2107
HiSeq	E00224	HFYCCCCXX	2	5	2110
HiSeq	E00224	HFYCCCCXX	2	5	2112
HiSeq	E00224	HFYCCCCXX	2	5	2221
HiSeq	E00224	HFYCCCCXX	2	7	2104
HiSeq	E00224	HFYCCCCXX	2	7	2105
HiSeq	E00224	HFYCCCCXX	2	7	2106
HiSeq	E00224	HFYCCCCXX	2	8	2206
HiSeq	E00224	HFYCCCCXX	2	8	2209
HiSeq	E00224	HFYCCCCXX	2	8	2210
HiSeq	E00224	HFYCCCCXX	2	8	2211
HiSeq	E00224	HFYCCCCXX	2	8	2212
HiSeq	E00224	HFYCCCCXX	2	8	2213
HiSeq	E00224	HFYCCCCXX	2	8	2214
HiSeq	E00224	HFYCCCCXX	2	8	2215
HiSeq	E00224	HFYCCCCXX	2	8	2216
HiSeq	E00224	HFYCCCCXX	2	8	2218
HiSeq	E00224	HFYCCCCXX	2	8	2219
HiSeq	E00224	HFYCFCCXX	2	1	2104
HiSeq	E00224	HFYCFCCXX	2	1	2107
HiSeq	E00224	HFYCFCCXX	2	1	2108
HiSeq	E00224	HFYCFCCXX	2	1	2109
HiSeq	E00224	HFYCFCCXX	2	1	2111
HiSeq	E00224	HFYCFCCXX	2	1	2113
HiSeq	E00224	HFYCFCCXX	2	1	2115
HiSeq	E00224	HFYCFCCXX	2	1	2117
HiSeq	E00224	HFYCFCCXX	2	1	2118
HiSeq	E00224	HFYCFCCXX	2	1	2119
HiSeq	E00224	HFYCFCCXX	2	1	2122
HiSeq	E00224	HFYCFCCXX	2	1	2123
HiSeq	E00224	HFYCFCCXX	2	1	2124
HiSeq	E00224	HFYCFCCXX	2	4	2103
HiSeq	E00224	HFYCFCCXX	2	4	2105
HiSeq	E00224	HFYCFCCXX	2	4	2106
HiSeq	E00224	HFYCFCCXX	2	4	2110
HiSeq	E00224	HFYCFCCXX	2	4	2111
HiSeq	E00224	HFYCFCCXX	2	4	2115
HiSeq	E00224	HFYCFCCXX	2	4	2116
HiSeq	E00224	HFYCFCCXX	2	4	2119
HiSeq	E00224	HFYCFCCXX	2	4	2120
HiSeq	E00224	HFYCFCCXX	2	4	2122
HiSeq	E00224	HFYCFCCXX	2	4	2214
HiSeq	E00224	HFYCFCCXX	2	4	2222
HiSeq	E00224	HFYCFCCXX	2	5	2112
HiSeq	E00224	HFYCFCCXX	2	5	2115
HiSeq	E00224	HFYCFCCXX	2	5	2116
HiSeq	E00224	HFYCFCCXX	2	5	2119
HiSeq	E00224	HFYCFCCXX	2	5	2121
HiSeq	E00224	HFYCFCCXX	2	5	2123
HiSeq	E00224	HFYCFCCXX	2	5	2203
HiSeq	E00224	HFYCFCCXX	2	5	2204
HiSeq	E00224	HFYCFCCXX	2	5	2205
HiSeq	E00224	HFYCFCCXX	2	5	2206
HiSeq	E00224	HFYCFCCXX	2	5	2207
HiSeq	E00224	HFYCFCCXX	2	5	2208
HiSeq	E00224	HFYCFCCXX	2	5	2213
HiSeq	E00224	HFYCFCCXX	2	5	2214
HiSeq	E00224	HFYCFCCXX	2	5	2215
HiSeq	E00224	HFYCFCCXX	2	5	2221
HiSeq	E00224	HFYCFCCXX	2	6	2109
HiSeq	E00224	HFYCFCCXX	2	6	2111
HiSeq	E00224	HFYCFCCXX	2	6	2112
HiSeq	E00224	HFYCFCCXX	2	6	2114
HiSeq	E00224	HFYCFCCXX	2	6	2115
HiSeq	E00224	HFYCFCCXX	2	6	2116
HiSeq	E00224	HFYCFCCXX	2	6	2117
HiSeq	E00224	HFYCFCCXX	2	6	2119
HiSeq	E00224	HFYCFCCXX	2	6	2121
HiSeq	E00224	HFYCFCCXX	2	6	2123
HiSeq	E00224	HFYCFCCXX	2	6	2203
HiSeq	E00224	HFYCFCCXX	2	6	2204
HiSeq	E00224	HFYCFCCXX	2	6	2207
HiSeq	E00224	HFYCFCCXX	2	6	2208
HiSeq	E00224	HFYCFCCXX	2	6	2215
HiSeq	E00224	HFYCFCCXX	2	6	2216
HiSeq	E00224	HFYCFCCXX	2	6	2217
HiSeq	E00224	HFYCFCCXX	2	6	2223
HiSeq	E00224	HFYCFCCXX	2	7	2104
HiSeq	E00224	HFYCFCCXX	2	8	2208
HiSeq	E00224	HFYCFCCXX	2	8	2209
HiSeq	E00224	HFYCFCCXX	2	8	2210
HiSeq	E00224	HFYCFCCXX	2	8	2211
HiSeq	E00224	HFYCFCCXX	2	8	2212
HiSeq	E00224	HFYCFCCXX	2	8	2215
HiSeq	E00224	HFYCFCCXX	2	8	2216
HiSeq	E00224	HFYCFCCXX	2	8	2217
HiSeq	E00224	HFYCFCCXX	2	8	2218
HiSeq	E00224	HFYCFCCXX	2	8	2219
HiSeq	E00224	HFYCFCCXX	2	8	2221
HiSeq	E00224	HFYHYCCXX	2	7	2102
HiSeq	E00224	HFYHYCCXX	2	7	2103
HiSeq	E00224	HFYHYCCXX	2	7	2104
HiSeq	E00224	HFYHYCCXX	2	7	2105
HiSeq	E00224	HFYHYCCXX	2	7	2108
HiSeq	E00224	HFYHYCCXX	2	7	2112
HiSeq	E00224	HFYHYCCXX	2	7	2113
HiSeq	E00224	HFYHYCCXX	2	7	2115
HiSeq	E00224	HFYHYCCXX	2	7	2118
HiSeq	E00224	HFYHYCCXX	2	7	2120
HiSeq	E00224	HFYHYCCXX	2	7	2121
HiSeq	E00224	HFYHYCCXX	2	7	2124
HiSeq	E00224	HFYHYCCXX	2	8	2204
HiSeq	E00224	HFYHYCCXX	2	8	2205
HiSeq	E00224	HFYHYCCXX	2	8	2206
HiSeq	E00224	HFYHYCCXX	2	8	2207
HiSeq	E00224	HFYHYCCXX	2	8	2208
HiSeq	E00224	HFYHYCCXX	2	8	2209
HiSeq	E00224	HFYHYCCXX	2	8	2210
HiSeq	E00224	HFYHYCCXX	2	8	2211
HiSeq	E00224	HFYHYCCXX	2	8	2212
HiSeq	E00224	HFYHYCCXX	2	8	2213
HiSeq	E00224	HFYHYCCXX	2	8	2215
HiSeq	E00224	HFYHYCCXX	2	8	2216
HiSeq	E00224	HFYHYCCXX	2	8	2217
HiSeq	E00224	HFYHYCCXX	2	8	2218
HiSeq	E00224	HFYHYCCXX	2	8	2219
HiSeq	E00224	HFYHYCCXX	2	8	2220
HiSeq	E00224	HFYHYCCXX	2	8	2221
HiSeq	E00224	HFYHYCCXX	2	8	2222
HiSeq	E00224	HGCCGCCXX	1	7	1223
HiSeq	E00224	HGCCGCCXX	2	1	2103
HiSeq	E00224	HGCCGCCXX	2	1	2104
HiSeq	E00224	HGCCGCCXX	2	1	2105
HiSeq	E00224	HGCCGCCXX	2	1	2107
HiSeq	E00224	HGCCGCCXX	2	1	2109
HiSeq	E00224	HGCCGCCXX	2	1	2110
HiSeq	E00224	HGCCGCCXX	2	1	2112
HiSeq	E00224	HGCCGCCXX	2	1	2113
HiSeq	E00224	HGCCGCCXX	2	1	2116
HiSeq	E00224	HGCCGCCXX	2	1	2117
HiSeq	E00224	HGCCGCCXX	2	1	2118
HiSeq	E00224	HGCCGCCXX	2	1	2121
HiSeq	E00224	HGCCGCCXX	2	1	2122
HiSeq	E00224	HGCCGCCXX	2	1	2123
HiSeq	E00224	HGCCGCCXX	2	1	2124
HiSeq	E00224	HGCCGCCXX	2	1	2205
HiSeq	E00224	HGCCGCCXX	2	3	2104
HiSeq	E00224	HGCCGCCXX	2	3	2105
HiSeq	E00224	HGCCGCCXX	2	3	2119
HiSeq	E00224	HGCCGCCXX	2	3	2120
HiSeq	E00224	HGCCGCCXX	2	3	2121
HiSeq	E00224	HGCCGCCXX	2	3	2202
HiSeq	E00224	HGCCGCCXX	2	3	2203
HiSeq	E00224	HGCCGCCXX	2	3	2204
HiSeq	E00224	HGCCGCCXX	2	3	2205
HiSeq	E00224	HGCCGCCXX	2	3	2206
HiSeq	E00224	HGCCGCCXX	2	3	2210
HiSeq	E00224	HGCCGCCXX	2	3	2211
HiSeq	E00224	HGCCGCCXX	2	3	2214
HiSeq	E00224	HGCCGCCXX	2	3	2215
HiSeq	E00224	HGCCGCCXX	2	3	2221
HiSeq	E00224	HGCCGCCXX	2	3	2222
HiSeq	E00224	HGCCGCCXX	2	3	2223
HiSeq	E00224	HGCCGCCXX	2	3	2224
HiSeq	E00224	HGCCGCCXX	2	4	2105
HiSeq	E00224	HGCCGCCXX	2	4	2106
HiSeq	E00224	HGCCGCCXX	2	4	2107
HiSeq	E00224	HGCCGCCXX	2	4	2110
HiSeq	E00224	HGCCGCCXX	2	4	2111
HiSeq	E00224	HGCCGCCXX	2	4	2116
HiSeq	E00224	HGCCGCCXX	2	4	2206
HiSeq	E00224	HGCCGCCXX	2	4	2207
HiSeq	E00224	HGCCGCCXX	2	4	2208
HiSeq	E00224	HGCCGCCXX	2	4	2209
HiSeq	E00224	HGCCGCCXX	2	4	2210
HiSeq	E00224	HGCCGCCXX	2	4	2224
HiSeq	E00224	HGCCGCCXX	2	5	2101
HiSeq	E00224	HGCCGCCXX	2	5	2105
HiSeq	E00224	HGCCGCCXX	2	5	2106
HiSeq	E00224	HGCCGCCXX	2	5	2107
HiSeq	E00224	HGCCGCCXX	2	5	2108
HiSeq	E00224	HGCCGCCXX	2	5	2117
HiSeq	E00224	HGCCGCCXX	2	5	2119
HiSeq	E00224	HGCCGCCXX	2	5	2120
HiSeq	E00224	HGCCGCCXX	2	5	2121
HiSeq	E00224	HGCCGCCXX	2	5	2122
HiSeq	E00224	HGCCGCCXX	2	5	2123
HiSeq	E00224	HGCCGCCXX	2	5	2124
HiSeq	E00224	HGCCGCCXX	2	5	2203
HiSeq	E00224	HGCCGCCXX	2	5	2210
HiSeq	E00224	HGCCGCCXX	2	5	2211
HiSeq	E00224	HGCCGCCXX	2	5	2212
HiSeq	E00224	HGCCGCCXX	2	5	2213
HiSeq	E00224	HGCCGCCXX	2	5	2215
HiSeq	E00224	HGCCGCCXX	2	5	2220
HiSeq	E00224	HGCCGCCXX	2	5	2221
HiSeq	E00224	HGCCGCCXX	2	5	2223
HiSeq	E00224	HGCCGCCXX	2	6	2102
HiSeq	E00224	HGCCGCCXX	2	6	2103
HiSeq	E00224	HGCCGCCXX	2	6	2106
HiSeq	E00224	HGCCGCCXX	2	6	2107
HiSeq	E00224	HGCCGCCXX	2	6	2108
HiSeq	E00224	HGCCGCCXX	2	6	2109
HiSeq	E00224	HGCCGCCXX	2	6	2111
HiSeq	E00224	HGCCGCCXX	2	6	2112
HiSeq	E00224	HGCCGCCXX	2	6	2113
HiSeq	E00224	HGCCGCCXX	2	6	2114
HiSeq	E00224	HGCCGCCXX	2	6	2115
HiSeq	E00224	HGCCGCCXX	2	6	2116
HiSeq	E00224	HGCCGCCXX	2	6	2117
HiSeq	E00224	HGCCGCCXX	2	6	2118
HiSeq	E00224	HGCCGCCXX	2	6	2119
HiSeq	E00224	HGCCGCCXX	2	6	2120
HiSeq	E00224	HGCCGCCXX	2	6	2121
HiSeq	E00224	HGCCGCCXX	2	6	2122
HiSeq	E00224	HGCCGCCXX	2	6	2123
HiSeq	E00224	HGCCGCCXX	2	6	2124
HiSeq	E00224	HGCCGCCXX	2	6	2223
HiSeq	E00224	HGCCGCCXX	2	7	2106
HiSeq	E00224	HGCCGCCXX	2	7	2108
HiSeq	E00224	HGCCGCCXX	2	7	2110
HiSeq	E00224	HGCCGCCXX	2	7	2111
HiSeq	E00224	HGCCGCCXX	2	7	2112
HiSeq	E00224	HGCCGCCXX	2	7	2117
HiSeq	E00224	HGCCGCCXX	2	7	2118
HiSeq	E00224	HGCCGCCXX	2	7	2120
HiSeq	E00224	HGCCGCCXX	2	7	2121
HiSeq	E00224	HGCCGCCXX	2	7	2123
HiSeq	E00224	HGCCGCCXX	2	7	2202
HiSeq	E00224	HGCCGCCXX	2	7	2204
HiSeq	E00224	HGCCGCCXX	2	7	2208
HiSeq	E00224	HGCCGCCXX	2	7	2209
HiSeq	E00224	HGCCGCCXX	2	7	2210
HiSeq	E00224	HGCCGCCXX	2	7	2214
HiSeq	E00224	HGCCGCCXX	2	7	2220
HiSeq	E00224	HGCCGCCXX	2	7	2222
HiSeq	E00224	HGCCGCCXX	2	7	2223
HiSeq	E00224	HGGCMCCXX	2	8	2219
HiSeq	E00224	HHGNHCCXX	2	1	2103
HiSeq	E00224	HHGNHCCXX	2	1	2105
HiSeq	E00224	HHGNHCCXX	2	1	2106
HiSeq	E00224	HHGNHCCXX	2	1	2109
HiSeq	E00224	HHGNHCCXX	2	1	2110
HiSeq	E00224	HHGNHCCXX	2	1	2111
HiSeq	E00224	HHGNHCCXX	2	1	2115
HiSeq	E00224	HHGNHCCXX	2	1	2116
HiSeq	E00224	HHGNHCCXX	2	1	2118
HiSeq	E00224	HHGNHCCXX	2	1	2119
HiSeq	E00224	HHGNHCCXX	2	1	2120
HiSeq	E00224	HHGNHCCXX	2	1	2123
HiSeq	E00224	HHGNHCCXX	2	2	2203
HiSeq	E00224	HHGNHCCXX	2	2	2204
HiSeq	E00224	HHGNHCCXX	2	2	2206
HiSeq	E00224	HHGNHCCXX	2	2	2208
HiSeq	E00224	HHGNHCCXX	2	2	2211
HiSeq	E00224	HHGNHCCXX	2	3	2103
HiSeq	E00224	HHGNHCCXX	2	3	2104
HiSeq	E00224	HHGNHCCXX	2	3	2106
HiSeq	E00224	HHGNHCCXX	2	3	2107
HiSeq	E00224	HHGNHCCXX	2	3	2110
HiSeq	E00224	HHGNHCCXX	2	3	2111
HiSeq	E00224	HHGNHCCXX	2	3	2112
HiSeq	E00224	HHGNHCCXX	2	3	2114
HiSeq	E00224	HHGNHCCXX	2	3	2115
HiSeq	E00224	HHGNHCCXX	2	3	2116
HiSeq	E00224	HHGNHCCXX	2	3	2117
HiSeq	E00224	HHGNHCCXX	2	3	2118
HiSeq	E00224	HHGNHCCXX	2	3	2119
HiSeq	E00224	HHGNHCCXX	2	3	2122
HiSeq	E00224	HHGNHCCXX	2	3	2123
HiSeq	E00224	HHGNHCCXX	2	3	2124
HiSeq	E00224	HHGNHCCXX	2	3	2204
HiSeq	E00224	HHGNHCCXX	2	3	2207
HiSeq	E00224	HHGNHCCXX	2	3	2208
HiSeq	E00224	HHGNHCCXX	2	3	2209
HiSeq	E00224	HHGNHCCXX	2	3	2212
HiSeq	E00224	HHGNHCCXX	2	3	2218
HiSeq	E00224	HHGNHCCXX	2	3	2219
HiSeq	E00224	HHGNHCCXX	2	3	2220
HiSeq	E00224	HHGNHCCXX	2	3	2224
HiSeq	E00224	HHGNHCCXX	2	4	2103
HiSeq	E00224	HHGNHCCXX	2	4	2104
HiSeq	E00224	HHGNHCCXX	2	4	2107
HiSeq	E00224	HHGNHCCXX	2	4	2109
HiSeq	E00224	HHGNHCCXX	2	4	2112
HiSeq	E00224	HHGNHCCXX	2	4	2115
HiSeq	E00224	HHGNHCCXX	2	4	2116
HiSeq	E00224	HHGNHCCXX	2	4	2117
HiSeq	E00224	HHGNHCCXX	2	4	2119
HiSeq	E00224	HHGNHCCXX	2	4	2205
HiSeq	E00224	HHGNHCCXX	2	5	2105
HiSeq	E00224	HHGNHCCXX	2	5	2203
HiSeq	E00224	HHGNHCCXX	2	5	2204
HiSeq	E00224	HHGNHCCXX	2	5	2205
HiSeq	E00224	HHGNHCCXX	2	5	2206
HiSeq	E00224	HHGNHCCXX	2	5	2207
HiSeq	E00224	HHGNHCCXX	2	5	2210
HiSeq	E00224	HHGNHCCXX	2	5	2211
HiSeq	E00224	HHGNHCCXX	2	5	2216
HiSeq	E00224	HHGNHCCXX	2	5	2217
HiSeq	E00224	HHGNHCCXX	2	5	2219
HiSeq	E00224	HHGNHCCXX	2	5	2220
HiSeq	E00224	HHGNHCCXX	2	5	2221
HiSeq	E00224	HHGNHCCXX	2	5	2222
HiSeq	E00224	HHGNHCCXX	2	5	2223
HiSeq	E00224	HHGNHCCXX	2	6	2103
HiSeq	E00224	HHGNHCCXX	2	6	2104
HiSeq	E00224	HHGNHCCXX	2	6	2105
HiSeq	E00224	HHGNHCCXX	2	6	2106
HiSeq	E00224	HHGNHCCXX	2	6	2107
HiSeq	E00224	HHGNHCCXX	2	6	2121
HiSeq	E00224	HHGNHCCXX	2	6	2123
HiSeq	E00224	HHGNHCCXX	2	6	2203
HiSeq	E00224	HHGNHCCXX	2	6	2204
HiSeq	E00224	HHGNHCCXX	2	6	2208
HiSeq	E00224	HHGNHCCXX	2	6	2209
HiSeq	E00224	HHGNHCCXX	2	6	2210
HiSeq	E00224	HHGNHCCXX	2	6	2211
HiSeq	E00224	HHGNHCCXX	2	6	2213
HiSeq	E00224	HHGNHCCXX	2	6	2214
HiSeq	E00224	HHGNHCCXX	2	6	2215
HiSeq	E00224	HHGNHCCXX	2	6	2217
HiSeq	E00224	HHGNHCCXX	2	6	2218
HiSeq	E00224	HHGNHCCXX	2	6	2219
HiSeq	E00224	HHGNHCCXX	2	6	2220
HiSeq	E00224	HHGNHCCXX	2	6	2221
HiSeq	E00224	HHGNHCCXX	2	6	2222
HiSeq	E00224	HHGNHCCXX	2	7	2104
HiSeq	E00224	HHGNHCCXX	2	7	2105
HiSeq	E00224	HHGNHCCXX	2	7	2106
HiSeq	E00224	HHGNHCCXX	2	8	2203
HiSeq	E00224	HHGNHCCXX	2	8	2204
HiSeq	E00224	HHGNHCCXX	2	8	2205
HiSeq	E00224	HHGNHCCXX	2	8	2206
HiSeq	E00224	HHGNHCCXX	2	8	2207
HiSeq	E00224	HHGNHCCXX	2	8	2208
HiSeq	E00224	HHGNHCCXX	2	8	2210
HiSeq	E00224	HHGNHCCXX	2	8	2211
HiSeq	E00224	HHGNHCCXX	2	8	2212
HiSeq	E00224	HHGNHCCXX	2	8	2213
HiSeq	E00224	HHGNHCCXX	2	8	2214
HiSeq	E00224	HHGNHCCXX	2	8	2215
HiSeq	E00224	HHGNHCCXX	2	8	2216
HiSeq	E00224	HHGNHCCXX	2	8	2217
HiSeq	E00224	HHGNHCCXX	2	8	2218
HiSeq	E00224	HJ327CCXX	2	1	2104
HiSeq	E00224	HJ327CCXX	2	1	2105
HiSeq	E00224	HJ327CCXX	2	1	2107
HiSeq	E00224	HJ327CCXX	2	1	2109
HiSeq	E00224	HJ327CCXX	2	1	2110
HiSeq	E00224	HJ327CCXX	2	1	2111
HiSeq	E00224	HJ327CCXX	2	1	2112
HiSeq	E00224	HJ327CCXX	2	1	2113
HiSeq	E00224	HJ327CCXX	2	1	2115
HiSeq	E00224	HJ327CCXX	2	1	2116
HiSeq	E00224	HJ327CCXX	2	1	2117
HiSeq	E00224	HJ327CCXX	2	1	2118
HiSeq	E00224	HJ327CCXX	2	1	2120
HiSeq	E00224	HJ327CCXX	2	1	2122
HiSeq	E00224	HJ327CCXX	2	1	2123
HiSeq	E00224	HJ327CCXX	2	1	2124
HiSeq	E00224	HJ327CCXX	2	2	2206
HiSeq	E00224	HJ327CCXX	2	2	2208
HiSeq	E00224	HJ327CCXX	2	2	2209
HiSeq	E00224	HJ327CCXX	2	2	2212
HiSeq	E00224	HJ327CCXX	2	2	2218
HiSeq	E00224	HJ327CCXX	2	4	2104
HiSeq	E00224	HJ327CCXX	2	4	2110
HiSeq	E00224	HJ327CCXX	2	4	2112
HiSeq	E00224	HJ327CCXX	2	4	2120
HiSeq	E00224	HJ327CCXX	2	5	2203
HiSeq	E00224	HJ327CCXX	2	5	2204
HiSeq	E00224	HJ327CCXX	2	5	2205
HiSeq	E00224	HJ327CCXX	2	5	2206
HiSeq	E00224	HJ327CCXX	2	5	2208
HiSeq	E00224	HJ327CCXX	2	5	2209
HiSeq	E00224	HJ327CCXX	2	5	2210
HiSeq	E00224	HJ327CCXX	2	5	2211
HiSeq	E00224	HJ327CCXX	2	5	2212
HiSeq	E00224	HJ327CCXX	2	5	2213
HiSeq	E00224	HJ327CCXX	2	5	2214
HiSeq	E00224	HJ327CCXX	2	5	2215
HiSeq	E00224	HJ327CCXX	2	5	2216
HiSeq	E00224	HJ327CCXX	2	5	2217
HiSeq	E00224	HJ327CCXX	2	5	2218
HiSeq	E00224	HJ327CCXX	2	5	2219
HiSeq	E00224	HJ327CCXX	2	5	2220
HiSeq	E00224	HJ327CCXX	2	5	2222
HiSeq	E00224	HJ327CCXX	2	5	2223
HiSeq	E00224	HJ327CCXX	2	5	2224
HiSeq	E00224	HJ327CCXX	2	7	2104
HiSeq	E00224	HJ327CCXX	2	7	2106
HiSeq	E00224	HJ327CCXX	2	7	2109
HiSeq	E00224	HJ327CCXX	2	8	2203
HiSeq	E00224	HJ327CCXX	2	8	2204
HiSeq	E00224	HJ327CCXX	2	8	2206
HiSeq	E00224	HJ327CCXX	2	8	2208
HiSeq	E00224	HJ327CCXX	2	8	2209
HiSeq	E00224	HJ327CCXX	2	8	2210
HiSeq	E00224	HJ327CCXX	2	8	2211
HiSeq	E00224	HJ327CCXX	2	8	2214
HiSeq	E00224	HJ327CCXX	2	8	2218
HiSeq	E00224	HJ327CCXX	2	8	2224
HiSeq	E00224	HJG37CCXX	2	1	2106
HiSeq	E00224	HJG37CCXX	2	1	2107
HiSeq	E00224	HJG37CCXX	2	1	2109
HiSeq	E00224	HJG37CCXX	2	1	2110
HiSeq	E00224	HJG37CCXX	2	1	2111
HiSeq	E00224	HJG37CCXX	2	1	2113
HiSeq	E00224	HJG37CCXX	2	1	2114
HiSeq	E00224	HJG37CCXX	2	1	2115
HiSeq	E00224	HJG37CCXX	2	1	2116
HiSeq	E00224	HJG37CCXX	2	1	2117
HiSeq	E00224	HJG37CCXX	2	1	2118
HiSeq	E00224	HJG37CCXX	2	1	2119
HiSeq	E00224	HJG37CCXX	2	1	2120
HiSeq	E00224	HJG37CCXX	2	1	2123
HiSeq	E00224	HJG37CCXX	2	2	2107
HiSeq	E00224	HJG37CCXX	2	2	2108
HiSeq	E00224	HJG37CCXX	2	2	2110
HiSeq	E00224	HJG37CCXX	2	2	2111
HiSeq	E00224	HJG37CCXX	2	2	2113
HiSeq	E00224	HJG37CCXX	2	2	2115
HiSeq	E00224	HJG37CCXX	2	2	2116
HiSeq	E00224	HJG37CCXX	2	2	2118
HiSeq	E00224	HJG37CCXX	2	2	2119
HiSeq	E00224	HJG37CCXX	2	2	2210
HiSeq	E00224	HJG37CCXX	2	3	2104
HiSeq	E00224	HJG37CCXX	2	3	2106
HiSeq	E00224	HJG37CCXX	2	3	2107
HiSeq	E00224	HJG37CCXX	2	3	2108
HiSeq	E00224	HJG37CCXX	2	3	2109
HiSeq	E00224	HJG37CCXX	2	3	2110
HiSeq	E00224	HJG37CCXX	2	3	2111
HiSeq	E00224	HJG37CCXX	2	3	2112
HiSeq	E00224	HJG37CCXX	2	3	2113
HiSeq	E00224	HJG37CCXX	2	3	2114
HiSeq	E00224	HJG37CCXX	2	3	2115
HiSeq	E00224	HJG37CCXX	2	3	2116
HiSeq	E00224	HJG37CCXX	2	3	2117
HiSeq	E00224	HJG37CCXX	2	3	2118
HiSeq	E00224	HJG37CCXX	2	3	2119
HiSeq	E00224	HJG37CCXX	2	3	2120
HiSeq	E00224	HJG37CCXX	2	3	2121
HiSeq	E00224	HJG37CCXX	2	3	2122
HiSeq	E00224	HJG37CCXX	2	3	2123
HiSeq	E00224	HJG37CCXX	2	3	2124
HiSeq	E00224	HJG37CCXX	2	4	2107
HiSeq	E00224	HJG37CCXX	2	4	2108
HiSeq	E00224	HJG37CCXX	2	4	2109
HiSeq	E00224	HJG37CCXX	2	4	2110
HiSeq	E00224	HJG37CCXX	2	4	2111
HiSeq	E00224	HJG37CCXX	2	4	2112
HiSeq	E00224	HJG37CCXX	2	4	2113
HiSeq	E00224	HJG37CCXX	2	4	2114
HiSeq	E00224	HJG37CCXX	2	4	2115
HiSeq	E00224	HJG37CCXX	2	4	2116
HiSeq	E00224	HJG37CCXX	2	4	2117
HiSeq	E00224	HJG37CCXX	2	4	2118
HiSeq	E00224	HJG37CCXX	2	4	2119
HiSeq	E00224	HJG37CCXX	2	4	2121
HiSeq	E00224	HJG37CCXX	2	4	2122
HiSeq	E00224	HJG37CCXX	2	4	2123
HiSeq	E00224	HJG37CCXX	2	4	2124
HiSeq	E00224	HJG37CCXX	2	5	2114
HiSeq	E00224	HJG37CCXX	2	5	2115
HiSeq	E00224	HJG37CCXX	2	5	2206
HiSeq	E00224	HJG37CCXX	2	5	2207
HiSeq	E00224	HJG37CCXX	2	5	2208
HiSeq	E00224	HJG37CCXX	2	5	2211
HiSeq	E00224	HJG37CCXX	2	5	2212
HiSeq	E00224	HJG37CCXX	2	5	2213
HiSeq	E00224	HJG37CCXX	2	5	2218
HiSeq	E00224	HJG37CCXX	2	5	2219
HiSeq	E00224	HJG37CCXX	2	5	2220
HiSeq	E00224	HJG37CCXX	2	5	2222
HiSeq	E00224	HJG37CCXX	2	5	2223
HiSeq	E00224	HJG37CCXX	2	5	2224
HiSeq	E00224	HJG37CCXX	2	6	2113
HiSeq	E00224	HJG37CCXX	2	6	2115
HiSeq	E00224	HJG37CCXX	2	6	2118
HiSeq	E00224	HJG37CCXX	2	6	2124
HiSeq	E00224	HJG37CCXX	2	6	2205
HiSeq	E00224	HJG37CCXX	2	6	2207
HiSeq	E00224	HJG37CCXX	2	6	2208
HiSeq	E00224	HJG37CCXX	2	6	2209
HiSeq	E00224	HJG37CCXX	2	6	2210
HiSeq	E00224	HJG37CCXX	2	6	2211
HiSeq	E00224	HJG37CCXX	2	6	2212
HiSeq	E00224	HJG37CCXX	2	6	2213
HiSeq	E00224	HJG37CCXX	2	6	2214
HiSeq	E00224	HJG37CCXX	2	6	2216
HiSeq	E00224	HJG37CCXX	2	6	2217
HiSeq	E00224	HJG37CCXX	2	6	2218
HiSeq	E00224	HJG37CCXX	2	6	2219
HiSeq	E00224	HJG37CCXX	2	6	2220
HiSeq	E00224	HJG37CCXX	2	6	2221
HiSeq	E00224	HJG37CCXX	2	6	2222
HiSeq	E00224	HJG37CCXX	2	6	2223
HiSeq	E00224	HJG37CCXX	2	6	2224
HiSeq	E00224	HJG37CCXX	2	7	2108
HiSeq	E00224	HJG37CCXX	2	7	2109
HiSeq	E00224	HJG37CCXX	2	7	2111
HiSeq	E00224	HJG37CCXX	2	7	2114
HiSeq	E00224	HJG37CCXX	2	7	2117
HiSeq	E00224	HJG37CCXX	2	7	2118
HiSeq	E00224	HJG37CCXX	2	7	2121
HiSeq	E00224	HJG37CCXX	2	7	2122
HiSeq	E00224	HJG37CCXX	2	7	2205
HiSeq	E00224	HJG37CCXX	2	7	2208
HiSeq	E00224	HJG37CCXX	2	7	2209
HiSeq	E00224	HJG37CCXX	2	7	2210
HiSeq	E00224	HJG37CCXX	2	7	2214
HiSeq	E00224	HJG37CCXX	2	7	2218
HiSeq	E00224	HJG37CCXX	2	7	2219
HiSeq	E00224	HJG37CCXX	2	7	2221
HiSeq	E00224	HJG37CCXX	2	7	2222
HiSeq	E00224	HJG37CCXX	2	7	2223
HiSeq	E00224	HJG37CCXX	2	8	2203
HiSeq	E00224	HJG37CCXX	2	8	2205
HiSeq	E00224	HJG37CCXX	2	8	2207
HiSeq	E00224	HJG37CCXX	2	8	2208
HiSeq	E00224	HJG37CCXX	2	8	2209
HiSeq	E00224	HJG37CCXX	2	8	2210
HiSeq	E00224	HJG37CCXX	2	8	2211
HiSeq	E00224	HJG37CCXX	2	8	2212
HiSeq	E00224	HJG37CCXX	2	8	2213
HiSeq	E00224	HJG37CCXX	2	8	2214
HiSeq	E00224	HJG37CCXX	2	8	2215
HiSeq	E00224	HJG37CCXX	2	8	2216
HiSeq	E00224	HJG37CCXX	2	8	2217
HiSeq	E00224	HJG37CCXX	2	8	2218
HiSeq	E00224	HJG37CCXX	2	8	2219
HiSeq	E00224	HJG37CCXX	2	8	2220
HiSeq	E00224	HJG37CCXX	2	8	2221
HiSeq	E00224	HJG37CCXX	2	8	2222
HiSeq	E00224	HJHH5CCXX	2	2	2109
HiSeq	E00224	HJHH5CCXX	2	2	2111
HiSeq	E00224	HJHH5CCXX	2	2	2121
HiSeq	E00224	HJHH5CCXX	2	2	2202
HiSeq	E00224	HJHH5CCXX	2	3	2103
HiSeq	E00224	HJHH5CCXX	2	3	2106
HiSeq	E00224	HJHH5CCXX	2	3	2108
HiSeq	E00224	HJHH5CCXX	2	3	2109
HiSeq	E00224	HJHH5CCXX	2	3	2110
HiSeq	E00224	HJHH5CCXX	2	3	2111
HiSeq	E00224	HJHH5CCXX	2	3	2112
HiSeq	E00224	HJHH5CCXX	2	3	2113
HiSeq	E00224	HJHH5CCXX	2	3	2115
HiSeq	E00224	HJHH5CCXX	2	3	2116
HiSeq	E00224	HJHH5CCXX	2	3	2117
HiSeq	E00224	HJHH5CCXX	2	3	2118
HiSeq	E00224	HJHH5CCXX	2	3	2120
HiSeq	E00224	HJHH5CCXX	2	3	2121
HiSeq	E00224	HJHH5CCXX	2	3	2204
HiSeq	E00224	HJHH5CCXX	2	3	2214
HiSeq	E00224	HJHH5CCXX	2	8	2203
HiSeq	E00224	HJHH5CCXX	2	8	2204
HiSeq	E00224	HJHH5CCXX	2	8	2205
HiSeq	E00224	HJHH5CCXX	2	8	2206
HiSeq	E00224	HJHH5CCXX	2	8	2207
HiSeq	E00224	HJHH5CCXX	2	8	2208
HiSeq	E00224	HJHH5CCXX	2	8	2209
HiSeq	E00224	HJHH5CCXX	2	8	2210
HiSeq	E00224	HJHH5CCXX	2	8	2212
HiSeq	E00224	HJHH5CCXX	2	8	2217
HiSeq	E00224	HJHH5CCXX	2	8	2219
HiSeq	E00224	HJHH5CCXX	2	8	2222
HiSeq	E00224	HJJ5FCCXX	2	1	2104
HiSeq	E00224	HJJ5FCCXX	2	1	2105
HiSeq	E00224	HJJ5FCCXX	2	1	2106
HiSeq	E00224	HJJ5FCCXX	2	1	2107
HiSeq	E00224	HJJ5FCCXX	2	1	2109
HiSeq	E00224	HJJ5FCCXX	2	1	2111
HiSeq	E00224	HJJ5FCCXX	2	1	2113
HiSeq	E00224	HJJ5FCCXX	2	1	2114
HiSeq	E00224	HJJ5FCCXX	2	1	2115
HiSeq	E00224	HJJ5FCCXX	2	1	2118
HiSeq	E00224	HJJ5FCCXX	2	1	2119
HiSeq	E00224	HJJ5FCCXX	2	1	2122
HiSeq	E00224	HJJ5FCCXX	2	1	2123
HiSeq	E00224	HJJ5FCCXX	2	2	2207
HiSeq	E00224	HJJ5FCCXX	2	2	2208
HiSeq	E00224	HJJ5FCCXX	2	2	2209
HiSeq	E00224	HJJ5FCCXX	2	2	2216
HiSeq	E00224	HJJ5FCCXX	2	3	2103
HiSeq	E00224	HJJ5FCCXX	2	3	2107
HiSeq	E00224	HJJ5FCCXX	2	3	2108
HiSeq	E00224	HJJ5FCCXX	2	3	2109
HiSeq	E00224	HJJ5FCCXX	2	3	2110
HiSeq	E00224	HJJ5FCCXX	2	3	2111
HiSeq	E00224	HJJ5FCCXX	2	3	2112
HiSeq	E00224	HJJ5FCCXX	2	3	2113
HiSeq	E00224	HJJ5FCCXX	2	3	2116
HiSeq	E00224	HJJ5FCCXX	2	3	2118
HiSeq	E00224	HJJ5FCCXX	2	3	2119
HiSeq	E00224	HJJ5FCCXX	2	3	2122
HiSeq	E00224	HJJ5FCCXX	2	3	2123
HiSeq	E00224	HJJ5FCCXX	2	3	2204
HiSeq	E00224	HJJ5FCCXX	2	3	2205
HiSeq	E00224	HJJ5FCCXX	2	3	2214
HiSeq	E00224	HJJ5FCCXX	2	3	2216
HiSeq	E00224	HJJ5FCCXX	2	4	2105
HiSeq	E00224	HJJ5FCCXX	2	4	2108
HiSeq	E00224	HJJ5FCCXX	2	4	2116
HiSeq	E00224	HJJ5FCCXX	2	4	2122
HiSeq	E00224	HJJ5FCCXX	2	5	2201
HiSeq	E00224	HJJ5FCCXX	2	5	2207
HiSeq	E00224	HJJ5FCCXX	2	5	2208
HiSeq	E00224	HJJ5FCCXX	2	5	2213
HiSeq	E00224	HJJ5FCCXX	2	5	2217
HiSeq	E00224	HJJ5FCCXX	2	5	2219
HiSeq	E00224	HJJ5FCCXX	2	5	2220
HiSeq	E00224	HJJ5FCCXX	2	5	2221
HiSeq	E00224	HJJ5FCCXX	2	6	2101
HiSeq	E00224	HJJ5FCCXX	2	6	2104
HiSeq	E00224	HJJ5FCCXX	2	6	2106
HiSeq	E00224	HJJ5FCCXX	2	6	2107
HiSeq	E00224	HJJ5FCCXX	2	6	2109
HiSeq	E00224	HJJ5FCCXX	2	6	2111
HiSeq	E00224	HJJ5FCCXX	2	6	2112
HiSeq	E00224	HJJ5FCCXX	2	6	2113
HiSeq	E00224	HJJ5FCCXX	2	6	2114
HiSeq	E00224	HJJ5FCCXX	2	6	2120
HiSeq	E00224	HJJ5FCCXX	2	6	2121
HiSeq	E00224	HJJ5FCCXX	2	6	2123
HiSeq	E00224	HJJ5FCCXX	2	6	2215
HiSeq	E00224	HJJ5FCCXX	2	6	2216
HiSeq	E00224	HJJ5FCCXX	2	7	2107
HiSeq	E00224	HJJ5FCCXX	2	7	2123
HiSeq	E00224	HJJ5FCCXX	2	8	2203
HiSeq	E00224	HJJ5FCCXX	2	8	2206
HiSeq	E00224	HJJ5FCCXX	2	8	2207
HiSeq	E00224	HJJ5FCCXX	2	8	2209
HiSeq	E00224	HJJ5FCCXX	2	8	2223
HiSeq	E00224	HJJ5GCCXX	2	1	2103
HiSeq	E00224	HJJ5GCCXX	2	1	2104
HiSeq	E00224	HJJ5GCCXX	2	1	2106
HiSeq	E00224	HJJ5GCCXX	2	1	2108
HiSeq	E00224	HJJ5GCCXX	2	1	2118
HiSeq	E00224	HJJ5GCCXX	2	2	2108
HiSeq	E00224	HJJ5GCCXX	2	2	2119
HiSeq	E00224	HJJ5GCCXX	2	2	2212
HiSeq	E00224	HJJ5GCCXX	2	2	2216
HiSeq	E00224	HJJ5GCCXX	2	2	2222
HiSeq	E00224	HJJ5GCCXX	2	3	2103
HiSeq	E00224	HJJ5GCCXX	2	3	2104
HiSeq	E00224	HJJ5GCCXX	2	3	2109
HiSeq	E00224	HJJ5GCCXX	2	3	2110
HiSeq	E00224	HJJ5GCCXX	2	3	2111
HiSeq	E00224	HJJ5GCCXX	2	3	2112
HiSeq	E00224	HJJ5GCCXX	2	3	2115
HiSeq	E00224	HJJ5GCCXX	2	3	2116
HiSeq	E00224	HJJ5GCCXX	2	3	2117
HiSeq	E00224	HJJ5GCCXX	2	3	2118
HiSeq	E00224	HJJ5GCCXX	2	3	2120
HiSeq	E00224	HJJ5GCCXX	2	3	2121
HiSeq	E00224	HJJ5GCCXX	2	3	2122
HiSeq	E00224	HJJ5GCCXX	2	3	2204
HiSeq	E00224	HJJ5GCCXX	2	3	2205
HiSeq	E00224	HJJ5GCCXX	2	3	2206
HiSeq	E00224	HJJ5GCCXX	2	3	2207
HiSeq	E00224	HJJ5GCCXX	2	3	2208
HiSeq	E00224	HJJ5GCCXX	2	3	2209
HiSeq	E00224	HJJ5GCCXX	2	3	2210
HiSeq	E00224	HJJ5GCCXX	2	3	2211
HiSeq	E00224	HJJ5GCCXX	2	3	2212
HiSeq	E00224	HJJ5GCCXX	2	3	2213
HiSeq	E00224	HJJ5GCCXX	2	3	2214
HiSeq	E00224	HJJ5GCCXX	2	3	2215
HiSeq	E00224	HJJ5GCCXX	2	3	2216
HiSeq	E00224	HJJ5GCCXX	2	3	2218
HiSeq	E00224	HJJ5GCCXX	2	3	2219
HiSeq	E00224	HJJ5GCCXX	2	3	2222
HiSeq	E00224	HJJ5GCCXX	2	4	2109
HiSeq	E00224	HJJ5GCCXX	2	4	2110
HiSeq	E00224	HJJ5GCCXX	2	4	2113
HiSeq	E00224	HJJ5GCCXX	2	4	2115
HiSeq	E00224	HJJ5GCCXX	2	4	2116
HiSeq	E00224	HJJ5GCCXX	2	4	2117
HiSeq	E00224	HJJ5GCCXX	2	4	2122
HiSeq	E00224	HJJ5GCCXX	2	4	2123
HiSeq	E00224	HJJ5GCCXX	2	4	2124
HiSeq	E00224	HJJ5GCCXX	2	4	2204
HiSeq	E00224	HJJ5GCCXX	2	4	2205
HiSeq	E00224	HJJ5GCCXX	2	4	2206
HiSeq	E00224	HJJ5GCCXX	2	4	2207
HiSeq	E00224	HJJ5GCCXX	2	4	2208
HiSeq	E00224	HJJ5GCCXX	2	4	2213
HiSeq	E00224	HJJ5GCCXX	2	4	2220
HiSeq	E00224	HJJ5GCCXX	2	4	2221
HiSeq	E00224	HJJ5GCCXX	2	6	2102
HiSeq	E00224	HJJ5GCCXX	2	6	2105
HiSeq	E00224	HJJ5GCCXX	2	6	2106
HiSeq	E00224	HJJ5GCCXX	2	6	2108
HiSeq	E00224	HJJ5GCCXX	2	6	2109
HiSeq	E00224	HJJ5GCCXX	2	6	2110
HiSeq	E00224	HJJ5GCCXX	2	6	2116
HiSeq	E00224	HJJ5GCCXX	2	6	2117
HiSeq	E00224	HJJ5GCCXX	2	6	2118
HiSeq	E00224	HJJ5GCCXX	2	6	2119
HiSeq	E00224	HJJ5GCCXX	2	6	2120
HiSeq	E00224	HJJ5GCCXX	2	6	2121
HiSeq	E00224	HJJ5GCCXX	2	6	2122
HiSeq	E00224	HJJ5GCCXX	2	6	2123
HiSeq	E00224	HJJ5GCCXX	2	6	2205
HiSeq	E00224	HJJ5GCCXX	2	6	2206
HiSeq	E00224	HJJ5GCCXX	2	6	2209
HiSeq	E00224	HJJ5GCCXX	2	6	2210
HiSeq	E00224	HJJ5GCCXX	2	6	2211
HiSeq	E00224	HJJ5GCCXX	2	6	2212
HiSeq	E00224	HJJ5GCCXX	2	6	2213
HiSeq	E00224	HJJ5GCCXX	2	6	2214
HiSeq	E00224	HJJ5GCCXX	2	6	2215
HiSeq	E00224	HJJ5GCCXX	2	6	2216
HiSeq	E00224	HJJ5GCCXX	2	6	2223
HiSeq	E00224	HJJ5GCCXX	2	6	2224
HiSeq	E00224	HJJ5GCCXX	2	7	2105
HiSeq	E00224	HJJ5GCCXX	2	7	2107
HiSeq	E00224	HJJ5GCCXX	2	7	2117
HiSeq	E00224	HJJ5GCCXX	2	7	2215
HiSeq	E00224	HJKKWCCXX	2	1	2104
HiSeq	E00224	HJKKWCCXX	2	1	2106
HiSeq	E00224	HJKKWCCXX	2	1	2108
HiSeq	E00224	HJKKWCCXX	2	1	2109
HiSeq	E00224	HJKKWCCXX	2	1	2111
HiSeq	E00224	HJKKWCCXX	2	1	2112
HiSeq	E00224	HJKKWCCXX	2	1	2114
HiSeq	E00224	HJKKWCCXX	2	1	2115
HiSeq	E00224	HJKKWCCXX	2	1	2116
HiSeq	E00224	HJKKWCCXX	2	1	2117
HiSeq	E00224	HJKKWCCXX	2	1	2119
HiSeq	E00224	HJKKWCCXX	2	1	2120
HiSeq	E00224	HJKKWCCXX	2	1	2121
HiSeq	E00224	HJKKWCCXX	2	1	2124
HiSeq	E00224	HJKKWCCXX	2	2	2204
HiSeq	E00224	HJKKWCCXX	2	2	2209
HiSeq	E00224	HJKKWCCXX	2	2	2213
HiSeq	E00224	HJKKWCCXX	2	3	2123
HiSeq	E00224	HJKKWCCXX	2	3	2204
HiSeq	E00224	HJKKWCCXX	2	3	2205
HiSeq	E00224	HJKKWCCXX	2	3	2206
HiSeq	E00224	HJKKWCCXX	2	3	2207
HiSeq	E00224	HJKKWCCXX	2	3	2208
HiSeq	E00224	HJKKWCCXX	2	3	2211
HiSeq	E00224	HJKKWCCXX	2	3	2212
HiSeq	E00224	HJKKWCCXX	2	3	2213
HiSeq	E00224	HJKKWCCXX	2	3	2214
HiSeq	E00224	HJKKWCCXX	2	3	2215
HiSeq	E00224	HJKKWCCXX	2	3	2216
HiSeq	E00224	HJKKWCCXX	2	3	2219
HiSeq	E00224	HJKKWCCXX	2	3	2220
HiSeq	E00224	HJKKWCCXX	2	3	2221
HiSeq	E00224	HJKKWCCXX	2	3	2222
HiSeq	E00224	HJKKWCCXX	2	4	2110
HiSeq	E00224	HJKKWCCXX	2	4	2113
HiSeq	E00224	HJKKWCCXX	2	4	2114
HiSeq	E00224	HJKKWCCXX	2	4	2116
HiSeq	E00224	HJKKWCCXX	2	4	2117
HiSeq	E00224	HJKKWCCXX	2	4	2118
HiSeq	E00224	HJKKWCCXX	2	4	2120
HiSeq	E00224	HJKKWCCXX	2	4	2121
HiSeq	E00224	HJKKWCCXX	2	4	2122
HiSeq	E00224	HJKKWCCXX	2	4	2124
HiSeq	E00224	HJKKWCCXX	2	4	2205
HiSeq	E00224	HJKKWCCXX	2	4	2206
HiSeq	E00224	HJKKWCCXX	2	4	2207
HiSeq	E00224	HJKKWCCXX	2	4	2208
HiSeq	E00224	HJKKWCCXX	2	4	2212
HiSeq	E00224	HJKKWCCXX	2	4	2216
HiSeq	E00224	HJKKWCCXX	2	5	2205
HiSeq	E00224	HJKKWCCXX	2	5	2207
HiSeq	E00224	HJKKWCCXX	2	5	2208
HiSeq	E00224	HJKKWCCXX	2	5	2210
HiSeq	E00224	HJKKWCCXX	2	5	2221
HiSeq	E00224	HJKKWCCXX	2	5	2222
HiSeq	E00224	HJKKWCCXX	2	5	2223
HiSeq	E00224	HJKKWCCXX	2	6	2105
HiSeq	E00224	HJKKWCCXX	2	6	2106
HiSeq	E00224	HJKKWCCXX	2	6	2107
HiSeq	E00224	HJKKWCCXX	2	6	2112
HiSeq	E00224	HJKKWCCXX	2	6	2113
HiSeq	E00224	HJKKWCCXX	2	6	2116
HiSeq	E00224	HJKKWCCXX	2	6	2119
HiSeq	E00224	HJKKWCCXX	2	6	2121
HiSeq	E00224	HJKKWCCXX	2	6	2207
HiSeq	E00224	HJKKWCCXX	2	6	2208
HiSeq	E00224	HJKKWCCXX	2	6	2209
HiSeq	E00224	HJKKWCCXX	2	6	2218
HiSeq	E00224	HJKKWCCXX	2	6	2221
HiSeq	E00224	HJKKWCCXX	2	6	2222
HiSeq	E00224	HJKKWCCXX	2	6	2223
HiSeq	E00224	HJKKWCCXX	2	6	2224
HiSeq	E00224	HJKKWCCXX	2	7	2106
HiSeq	E00224	HJKKWCCXX	2	7	2108
HiSeq	E00224	HJKKWCCXX	2	7	2109
HiSeq	E00224	HJKKWCCXX	2	7	2110
HiSeq	E00224	HJKKWCCXX	2	7	2112
HiSeq	E00224	HJKKWCCXX	2	8	2203
HiSeq	E00224	HJKKWCCXX	2	8	2204
HiSeq	E00224	HJKKWCCXX	2	8	2205
HiSeq	E00224	HJKKWCCXX	2	8	2209
HiSeq	E00224	HJKKWCCXX	2	8	2210
HiSeq	E00224	HJKKWCCXX	2	8	2211
HiSeq	E00224	HJKMJCCXX	2	3	2108
HiSeq	E00224	HJKMJCCXX	2	3	2109
HiSeq	E00224	HJKMJCCXX	2	3	2113
HiSeq	E00224	HJKMJCCXX	2	3	2114
HiSeq	E00224	HJKMJCCXX	2	3	2119
HiSeq	E00224	HJKMJCCXX	2	3	2120
HiSeq	E00224	HJKMJCCXX	2	3	2204
HiSeq	E00224	HJKMJCCXX	2	3	2209
HiSeq	E00224	HJKMJCCXX	2	3	2216
HiSeq	E00224	HJKMJCCXX	2	4	2103
HiSeq	E00224	HJKMJCCXX	2	4	2203
HiSeq	E00224	HJKMJCCXX	2	4	2206
HiSeq	E00224	HJKMJCCXX	2	4	2207
HiSeq	E00224	HJKMJCCXX	2	4	2208
HiSeq	E00224	HJKMJCCXX	2	4	2212
HiSeq	E00224	HJKMJCCXX	2	5	2111
HiSeq	E00224	HJKMJCCXX	2	5	2113
HiSeq	E00224	HJKMJCCXX	2	5	2116
HiSeq	E00224	HJKMJCCXX	2	5	2120
HiSeq	E00224	HJKMJCCXX	2	5	2121
HiSeq	E00224	HJKMJCCXX	2	5	2203
HiSeq	E00224	HJKMJCCXX	2	5	2213
HiSeq	E00224	HJKMJCCXX	2	5	2222
HiSeq	E00224	HJKMJCCXX	2	5	2223
HiSeq	E00224	HJKMJCCXX	2	6	2108
HiSeq	E00224	HJKMJCCXX	2	6	2111
HiSeq	E00224	HJKMJCCXX	2	6	2117
HiSeq	E00224	HJKMJCCXX	2	6	2118
HiSeq	E00224	HJKMJCCXX	2	6	2120
HiSeq	E00224	HJKMJCCXX	2	6	2122
HiSeq	E00224	HJKMJCCXX	2	7	2109
HiSeq	E00224	HJKMJCCXX	2	7	2203
HiSeq	E00224	HJKMJCCXX	2	8	2202
HiSeq	E00224	HJKMJCCXX	2	8	2203
HiSeq	E00224	HJKMJCCXX	2	8	2204
HiSeq	E00224	HJKMJCCXX	2	8	2205
HiSeq	E00224	HJKMJCCXX	2	8	2206
HiSeq	E00224	HJKMJCCXX	2	8	2207
HiSeq	E00224	HJKMJCCXX	2	8	2208
HiSeq	E00224	HJKMJCCXX	2	8	2209
HiSeq	E00224	HJKMJCCXX	2	8	2210
HiSeq	E00224	HJKMJCCXX	2	8	2224
HiSeq	E00224	HJLLNCCXX	2	6	2106
HiSeq	E00224	HJLLNCCXX	2	6	2107
HiSeq	E00224	HJLLNCCXX	2	6	2110
HiSeq	E00224	HJLLNCCXX	2	6	2112
HiSeq	E00224	HJLLNCCXX	2	6	2116
HiSeq	E00224	HJLLNCCXX	2	6	2207
HiSeq	E00224	HJLLNCCXX	2	6	2209
HiSeq	E00224	HJLLNCCXX	2	6	2210
HiSeq	E00224	HJLLNCCXX	2	6	2213
HiSeq	E00224	HJLLNCCXX	2	6	2214
HiSeq	E00224	HJLLNCCXX	2	6	2215
HiSeq	E00224	HJLLNCCXX	2	6	2216
HiSeq	E00224	HJLLNCCXX	2	6	2217
HiSeq	E00224	HJLLNCCXX	2	6	2218
HiSeq	E00224	HJLLNCCXX	2	6	2219
HiSeq	E00224	HJLLNCCXX	2	6	2220
HiSeq	E00224	HJLLNCCXX	2	6	2221
HiSeq	E00224	HJLLNCCXX	2	6	2223
HiSeq	E00224	HJLLNCCXX	2	7	2121
HiSeq	E00224	HJLLNCCXX	2	7	2122
HiSeq	E00224	HJLLNCCXX	2	7	2123
HiSeq	E00224	HJLLNCCXX	2	7	2203
HiSeq	E00224	HJLLNCCXX	2	7	2209
HiSeq	E00224	HJLLNCCXX	2	7	2211
HiSeq	E00224	HJLLNCCXX	2	7	2214
HiSeq	E00224	HJLLNCCXX	2	7	2216
HiSeq	E00224	HJLLNCCXX	2	7	2218
HiSeq	E00224	HJLLNCCXX	2	8	2203
HiSeq	E00224	HJLLNCCXX	2	8	2206
HiSeq	E00224	HJLLNCCXX	2	8	2208
HiSeq	E00224	HJLLNCCXX	2	8	2209
HiSeq	E00224	HJLLNCCXX	2	8	2213
HiSeq	E00224	HJLLNCCXX	2	8	2218
HiSeq	E00224	HJLLNCCXX	2	8	2219
HiSeq	E00224	HJLLNCCXX	2	8	2224
HiSeq	E00224	HJLW3CCXX	1	2	1119
HiSeq	E00224	HJLW3CCXX	1	4	1203
HiSeq	E00224	HJLW3CCXX	2	1	2102
HiSeq	E00224	HJLW3CCXX	2	1	2104
HiSeq	E00224	HJLW3CCXX	2	1	2105
HiSeq	E00224	HJLW3CCXX	2	1	2107
HiSeq	E00224	HJLW3CCXX	2	1	2109
HiSeq	E00224	HJLW3CCXX	2	1	2112
HiSeq	E00224	HJLW3CCXX	2	1	2113
HiSeq	E00224	HJLW3CCXX	2	1	2115
HiSeq	E00224	HJLW3CCXX	2	1	2116
HiSeq	E00224	HJLW3CCXX	2	1	2117
HiSeq	E00224	HJLW3CCXX	2	1	2118
HiSeq	E00224	HJLW3CCXX	2	1	2119
HiSeq	E00224	HJLW3CCXX	2	1	2122
HiSeq	E00224	HJLW3CCXX	2	1	2123
HiSeq	E00224	HJLW3CCXX	2	1	2124
HiSeq	E00224	HJLW3CCXX	2	2	2104
HiSeq	E00224	HJLW3CCXX	2	2	2108
HiSeq	E00224	HJLW3CCXX	2	2	2117
HiSeq	E00224	HJLW3CCXX	2	2	2118
HiSeq	E00224	HJLW3CCXX	2	2	2204
HiSeq	E00224	HJLW3CCXX	2	2	2207
HiSeq	E00224	HJLW3CCXX	2	3	2104
HiSeq	E00224	HJLW3CCXX	2	3	2106
HiSeq	E00224	HJLW3CCXX	2	3	2107
HiSeq	E00224	HJLW3CCXX	2	3	2108
HiSeq	E00224	HJLW3CCXX	2	3	2109
HiSeq	E00224	HJLW3CCXX	2	3	2112
HiSeq	E00224	HJLW3CCXX	2	3	2114
HiSeq	E00224	HJLW3CCXX	2	3	2116
HiSeq	E00224	HJLW3CCXX	2	3	2117
HiSeq	E00224	HJLW3CCXX	2	3	2207
HiSeq	E00224	HJLW3CCXX	2	3	2210
HiSeq	E00224	HJLW3CCXX	2	3	2211
HiSeq	E00224	HJLW3CCXX	2	3	2212
HiSeq	E00224	HJLW3CCXX	2	3	2214
HiSeq	E00224	HJLW3CCXX	2	3	2217
HiSeq	E00224	HJLW3CCXX	2	4	2107
HiSeq	E00224	HJLW3CCXX	2	4	2108
HiSeq	E00224	HJLW3CCXX	2	4	2109
HiSeq	E00224	HJLW3CCXX	2	4	2110
HiSeq	E00224	HJLW3CCXX	2	4	2111
HiSeq	E00224	HJLW3CCXX	2	4	2112
HiSeq	E00224	HJLW3CCXX	2	4	2117
HiSeq	E00224	HJLW3CCXX	2	4	2121
HiSeq	E00224	HJLW3CCXX	2	4	2122
HiSeq	E00224	HJLW3CCXX	2	4	2205
HiSeq	E00224	HJLW3CCXX	2	4	2218
HiSeq	E00224	HJLW3CCXX	2	4	2219
HiSeq	E00224	HJLW3CCXX	2	4	2220
HiSeq	E00224	HJLW3CCXX	2	5	2117
HiSeq	E00224	HJLW3CCXX	2	5	2118
HiSeq	E00224	HJLW3CCXX	2	5	2119
HiSeq	E00224	HJLW3CCXX	2	5	2120
HiSeq	E00224	HJLW3CCXX	2	5	2121
HiSeq	E00224	HJLW3CCXX	2	5	2122
HiSeq	E00224	HJLW3CCXX	2	5	2123
HiSeq	E00224	HJLW3CCXX	2	5	2205
HiSeq	E00224	HJLW3CCXX	2	5	2206
HiSeq	E00224	HJLW3CCXX	2	5	2207
HiSeq	E00224	HJLW3CCXX	2	5	2208
HiSeq	E00224	HJLW3CCXX	2	5	2210
HiSeq	E00224	HJLW3CCXX	2	5	2211
HiSeq	E00224	HJLW3CCXX	2	5	2212
HiSeq	E00224	HJLW3CCXX	2	5	2213
HiSeq	E00224	HJLW3CCXX	2	5	2216
HiSeq	E00224	HJLW3CCXX	2	5	2217
HiSeq	E00224	HJLW3CCXX	2	6	2105
HiSeq	E00224	HJLW3CCXX	2	6	2107
HiSeq	E00224	HJLW3CCXX	2	6	2108
HiSeq	E00224	HJLW3CCXX	2	6	2110
HiSeq	E00224	HJLW3CCXX	2	6	2115
HiSeq	E00224	HJLW3CCXX	2	6	2116
HiSeq	E00224	HJLW3CCXX	2	6	2117
HiSeq	E00224	HJLW3CCXX	2	6	2120
HiSeq	E00224	HJLW3CCXX	2	6	2203
HiSeq	E00224	HJLW3CCXX	2	6	2204
HiSeq	E00224	HJLW3CCXX	2	6	2205
HiSeq	E00224	HJLW3CCXX	2	6	2206
HiSeq	E00224	HJLW3CCXX	2	6	2207
HiSeq	E00224	HJLW3CCXX	2	6	2208
HiSeq	E00224	HJLW3CCXX	2	6	2211
HiSeq	E00224	HJLW3CCXX	2	6	2212
HiSeq	E00224	HJLW3CCXX	2	6	2214
HiSeq	E00224	HJLW3CCXX	2	7	2203
HiSeq	E00224	HJLW3CCXX	2	7	2207
HiSeq	E00224	HJLW3CCXX	2	7	2208
HiSeq	E00224	HJLW3CCXX	2	7	2210
HiSeq	E00224	HJLW3CCXX	2	7	2211
HiSeq	E00224	HJLW3CCXX	2	7	2212
HiSeq	E00224	HJLW3CCXX	2	7	2213
HiSeq	E00224	HJLW3CCXX	2	7	2214
HiSeq	E00224	HJLW3CCXX	2	7	2215
HiSeq	E00224	HJLW3CCXX	2	7	2217
HiSeq	E00224	HJLW3CCXX	2	7	2220
HiSeq	E00224	HJLW3CCXX	2	7	2224
HiSeq	E00224	HJLW3CCXX	2	8	2203
HiSeq	E00224	HJLW3CCXX	2	8	2211
HiSeq	E00224	HJLW3CCXX	2	8	2212
HiSeq	E00224	HJLW3CCXX	2	8	2214
HiSeq	E00224	HJLW3CCXX	2	8	2215
HiSeq	E00224	HJLW3CCXX	2	8	2218
HiSeq	E00224	HJLW3CCXX	2	8	2219
HiSeq	E00224	HJLW3CCXX	2	8	2221
HiSeq	E00224	HJLWHCCXX	2	1	2102
HiSeq	E00224	HJLWHCCXX	2	1	2104
HiSeq	E00224	HJLWHCCXX	2	1	2105
HiSeq	E00224	HJLWHCCXX	2	1	2106
HiSeq	E00224	HJLWHCCXX	2	1	2107
HiSeq	E00224	HJLWHCCXX	2	1	2108
HiSeq	E00224	HJLWHCCXX	2	1	2109
HiSeq	E00224	HJLWHCCXX	2	1	2110
HiSeq	E00224	HJLWHCCXX	2	1	2111
HiSeq	E00224	HJLWHCCXX	2	1	2112
HiSeq	E00224	HJLWHCCXX	2	1	2113
HiSeq	E00224	HJLWHCCXX	2	1	2115
HiSeq	E00224	HJLWHCCXX	2	1	2117
HiSeq	E00224	HJLWHCCXX	2	1	2118
HiSeq	E00224	HJLWHCCXX	2	1	2120
HiSeq	E00224	HJLWHCCXX	2	1	2121
HiSeq	E00224	HJLWHCCXX	2	1	2122
HiSeq	E00224	HJLWHCCXX	2	1	2222
HiSeq	E00224	HJLWHCCXX	2	2	2104
HiSeq	E00224	HJLWHCCXX	2	2	2105
HiSeq	E00224	HJLWHCCXX	2	2	2106
HiSeq	E00224	HJLWHCCXX	2	2	2108
HiSeq	E00224	HJLWHCCXX	2	2	2109
HiSeq	E00224	HJLWHCCXX	2	2	2111
HiSeq	E00224	HJLWHCCXX	2	2	2112
HiSeq	E00224	HJLWHCCXX	2	2	2113
HiSeq	E00224	HJLWHCCXX	2	2	2114
HiSeq	E00224	HJLWHCCXX	2	2	2115
HiSeq	E00224	HJLWHCCXX	2	2	2116
HiSeq	E00224	HJLWHCCXX	2	2	2117
HiSeq	E00224	HJLWHCCXX	2	2	2122
HiSeq	E00224	HJLWHCCXX	2	2	2123
HiSeq	E00224	HJLWHCCXX	2	2	2209
HiSeq	E00224	HJLWHCCXX	2	3	2101
HiSeq	E00224	HJLWHCCXX	2	3	2102
HiSeq	E00224	HJLWHCCXX	2	3	2104
HiSeq	E00224	HJLWHCCXX	2	3	2105
HiSeq	E00224	HJLWHCCXX	2	3	2106
HiSeq	E00224	HJLWHCCXX	2	3	2107
HiSeq	E00224	HJLWHCCXX	2	3	2108
HiSeq	E00224	HJLWHCCXX	2	3	2109
HiSeq	E00224	HJLWHCCXX	2	3	2110
HiSeq	E00224	HJLWHCCXX	2	3	2111
HiSeq	E00224	HJLWHCCXX	2	3	2112
HiSeq	E00224	HJLWHCCXX	2	3	2113
HiSeq	E00224	HJLWHCCXX	2	3	2114
HiSeq	E00224	HJLWHCCXX	2	3	2115
HiSeq	E00224	HJLWHCCXX	2	3	2116
HiSeq	E00224	HJLWHCCXX	2	3	2117
HiSeq	E00224	HJLWHCCXX	2	3	2118
HiSeq	E00224	HJLWHCCXX	2	3	2119
HiSeq	E00224	HJLWHCCXX	2	3	2120
HiSeq	E00224	HJLWHCCXX	2	3	2121
HiSeq	E00224	HJLWHCCXX	2	3	2122
HiSeq	E00224	HJLWHCCXX	2	3	2123
HiSeq	E00224	HJLWHCCXX	2	3	2124
HiSeq	E00224	HJLWHCCXX	2	3	2212
HiSeq	E00224	HJLWHCCXX	2	3	2213
HiSeq	E00224	HJLWHCCXX	2	4	2104
HiSeq	E00224	HJLWHCCXX	2	4	2105
HiSeq	E00224	HJLWHCCXX	2	4	2106
HiSeq	E00224	HJLWHCCXX	2	4	2107
HiSeq	E00224	HJLWHCCXX	2	4	2108
HiSeq	E00224	HJLWHCCXX	2	4	2109
HiSeq	E00224	HJLWHCCXX	2	4	2111
HiSeq	E00224	HJLWHCCXX	2	4	2112
HiSeq	E00224	HJLWHCCXX	2	4	2113
HiSeq	E00224	HJLWHCCXX	2	4	2114
HiSeq	E00224	HJLWHCCXX	2	4	2115
HiSeq	E00224	HJLWHCCXX	2	4	2116
HiSeq	E00224	HJLWHCCXX	2	4	2117
HiSeq	E00224	HJLWHCCXX	2	4	2119
HiSeq	E00224	HJLWHCCXX	2	4	2120
HiSeq	E00224	HJLWHCCXX	2	4	2122
HiSeq	E00224	HJLWHCCXX	2	4	2123
[truncated: 11,917 more rows]
