# Supplementary material for: SequencErr: measuring and suppressing sequencer errors in next-generation sequencing data
Source: Genome Biol. 2021 Jan 25;22:37. doi: 10.1186/s13059-020-02254-2 (PMC7829059; doi:10.1186/s13059-020-02254-2)
Supplement: Supplementary file 13 — Additional file 13: Supplementary Table S12. Tile-level sequencer error rate estimated using a common reference DNA library. [file 13059_2020_2254_MOESM13_ESM.xlsx]

## Sheet: Table S12
Table S12. Tile-level sequencer error rate esimated using a common reference DNA library. Shown are sequencing center (column A), platform (column B), sequencer (column C), flow cell (column D), lane (column E), and tile (column F). Also listed are number of mismatches (column G), total (column H), and sequencer error rate (column I, per million). Outlier tiles (with error rarte >100 per million)…
Sequencing provider	Platform	Sequencer	Flow cell	Lane	Tile	# mismatch	# total	Seqeuncer error rate (per million)	Outlier
St. Jude Children's Research Hospital (SJ)	Illumina NovaSeq 6000	A00214	H37LCDRXX	1	2118	2048	86989014	23.5426
St. Jude Children's Research Hospital (SJ)	Illumina NovaSeq 6000	A00214	H37LCDRXX	1	2111	1003	86974551	11.532
St. Jude Children's Research Hospital (SJ)	Illumina NovaSeq 6000	A00214	H37LCDRXX	1	2142	324	85705380	3.7804
St. Jude Children's Research Hospital (SJ)	Illumina NovaSeq 6000	A00214	H37LCDRXX	1	2265	833	83916537	9.9264
St. Jude Children's Research Hospital (SJ)	Illumina NovaSeq 6000	A00214	H37LCDRXX	1	2266	510	83685868	6.0942
St. Jude Children's Research Hospital (SJ)	Illumina NovaSeq 6000	A00214	H37LCDRXX	1	2262	2396	82969286	28.8773
St. Jude Children's Research Hospital (SJ)	Illumina NovaSeq 6000	A00214	H37LCDRXX	1	2121	674	86937234	7.7527
St. Jude Children's Research Hospital (SJ)	Illumina NovaSeq 6000	A00214	H37LCDRXX	1	2239	1109	86187797	12.8671
St. Jude Children's Research Hospital (SJ)	Illumina NovaSeq 6000	A00214	H37LCDRXX	1	1273	2184	91940816	23.7538
St. Jude Children's Research Hospital (SJ)	Illumina NovaSeq 6000	A00214	H37LCDRXX	1	1130	798	92223930	8.6528
St. Jude Children's Research Hospital (SJ)	Illumina NovaSeq 6000	A00214	H37LCDRXX	1	2263	3238	85064210	38.0639
St. Jude Children's Research Hospital (SJ)	Illumina NovaSeq 6000	A00214	H37LCDRXX	1	2139	1039	84712117	12.2649
St. Jude Children's Research Hospital (SJ)	Illumina NovaSeq 6000	A00214	H37LCDRXX	1	1171	1542	91985326	16.7633
St. Jude Children's Research Hospital (SJ)	Illumina NovaSeq 6000	A00214	H37LCDRXX	1	1142	1125	92174441	12.205
St. Jude Children's Research Hospital (SJ)	Illumina NovaSeq 6000	A00214	H37LCDRXX	1	2241	2222	85828754	25.8881
St. Jude Children's Research Hospital (SJ)	Illumina NovaSeq 6000	A00214	H37LCDRXX	1	2205	933	86007541	10.8478
St. Jude Children's Research Hospital (SJ)	Illumina NovaSeq 6000	A00214	H37LCDRXX	1	1221	1554	92801206	16.7452
St. Jude Children's Research Hospital (SJ)	Illumina NovaSeq 6000	A00214	H37LCDRXX	1	2216	725	86310217	8.3999
St. Jude Children's Research Hospital (SJ)	Illumina NovaSeq 6000	A00214	H37LCDRXX	1	2212	1865	86606409	21.5337
St. Jude Children's Research Hospital (SJ)	Illumina NovaSeq 6000	A00214	H37LCDRXX	1	1110	881	92060769	9.5697
St. Jude Children's Research Hospital (SJ)	Illumina NovaSeq 6000	A00214	H37LCDRXX	1	1178	1209	91149241	13.2638
St. Jude Children's Research Hospital (SJ)	Illumina NovaSeq 6000	A00214	H37LCDRXX	1	1134	653	92585835	7.0529
St. Jude Children's Research Hospital (SJ)	Illumina NovaSeq 6000	A00214	H37LCDRXX	1	1160	2094	92941650	22.5298
St. Jude Children's Research Hospital (SJ)	Illumina NovaSeq 6000	A00214	H37LCDRXX	1	2108	2306	86840428	26.5537
St. Jude Children's Research Hospital (SJ)	Illumina NovaSeq 6000	A00214	H37LCDRXX	1	2138	833	84745577	9.8293
St. Jude Children's Research Hospital (SJ)	Illumina NovaSeq 6000	A00214	H37LCDRXX	1	2101	814	86641214	9.395
St. Jude Children's Research Hospital (SJ)	Illumina NovaSeq 6000	A00214	H37LCDRXX	1	2114	2338	87280530	26.7865
St. Jude Children's Research Hospital (SJ)	Illumina NovaSeq 6000	A00214	H37LCDRXX	1	1224	888	92609988	9.5885
St. Jude Children's Research Hospital (SJ)	Illumina NovaSeq 6000	A00214	H37LCDRXX	1	2144	2022	85005168	23.7862
St. Jude Children's Research Hospital (SJ)	Illumina NovaSeq 6000	A00214	H37LCDRXX	1	2224	1114	86844596	12.8273
St. Jude Children's Research Hospital (SJ)	Illumina NovaSeq 6000	A00214	H37LCDRXX	1	2243	442	85433358	5.1736
St. Jude Children's Research Hospital (SJ)	Illumina NovaSeq 6000	A00214	H37LCDRXX	1	2110	1173	87060645	13.4732
St. Jude Children's Research Hospital (SJ)	Illumina NovaSeq 6000	A00214	H37LCDRXX	1	1136	1981	91784645	21.5827
St. Jude Children's Research Hospital (SJ)	Illumina NovaSeq 6000	A00214	H37LCDRXX	1	1124	377	91477401	4.1212
St. Jude Children's Research Hospital (SJ)	Illumina NovaSeq 6000	A00214	H37LCDRXX	1	2232	1366	85994758	15.8844
St. Jude Children's Research Hospital (SJ)	Illumina NovaSeq 6000	A00214	H37LCDRXX	1	1123	3152	92127488	34.2123
St. Jude Children's Research Hospital (SJ)	Illumina NovaSeq 6000	A00214	H37LCDRXX	1	1168	1573	91964009	17.1042
St. Jude Children's Research Hospital (SJ)	Illumina NovaSeq 6000	A00214	H37LCDRXX	1	1261	317	93026833	3.4076
St. Jude Children's Research Hospital (SJ)	Illumina NovaSeq 6000	A00214	H37LCDRXX	1	1262	1227	91069757	13.473
St. Jude Children's Research Hospital (SJ)	Illumina NovaSeq 6000	A00214	H37LCDRXX	1	2161	1145	85793939	13.3458
St. Jude Children's Research Hospital (SJ)	Illumina NovaSeq 6000	A00214	H37LCDRXX	1	1208	1362	93138454	14.6232
St. Jude Children's Research Hospital (SJ)	Illumina NovaSeq 6000	A00214	H37LCDRXX	1	2175	995	82541095	12.0545
St. Jude Children's Research Hospital (SJ)	Illumina NovaSeq 6000	A00214	H37LCDRXX	1	1166	4490	91067088	49.3019
St. Jude Children's Research Hospital (SJ)	Illumina NovaSeq 6000	A00214	H37LCDRXX	1	1243	1212	92860234	13.0517
St. Jude Children's Research Hospital (SJ)	Illumina NovaSeq 6000	A00214	H37LCDRXX	1	2103	978	86438126	11.3143
St. Jude Children's Research Hospital (SJ)	Illumina NovaSeq 6000	A00214	H37LCDRXX	1	1125	741	90957831	8.1466
St. Jude Children's Research Hospital (SJ)	Illumina NovaSeq 6000	A00214	H37LCDRXX	1	2231	2132	86044626	24.7772
St. Jude Children's Research Hospital (SJ)	Illumina NovaSeq 6000	A00214	H37LCDRXX	1	1170	1121	91196813	12.2919
St. Jude Children's Research Hospital (SJ)	Illumina NovaSeq 6000	A00214	H37LCDRXX	1	2227	576	86886498	6.6293
St. Jude Children's Research Hospital (SJ)	Illumina NovaSeq 6000	A00214	H37LCDRXX	1	1163	3510	90604456	38.7383
St. Jude Children's Research Hospital (SJ)	Illumina NovaSeq 6000	A00214	H37LCDRXX	1	1132	2922	92329696	31.6465
St. Jude Children's Research Hospital (SJ)	Illumina NovaSeq 6000	A00214	H37LCDRXX	1	2159	2899	84732599	34.2123
St. Jude Children's Research Hospital (SJ)	Illumina NovaSeq 6000	A00214	H37LCDRXX	1	1175	965	92182311	10.4683
St. Jude Children's Research Hospital (SJ)	Illumina NovaSeq 6000	A00214	H37LCDRXX	1	1108	964	92167300	10.4591
St. Jude Children's Research Hospital (SJ)	Illumina NovaSeq 6000	A00214	H37LCDRXX	1	2135	1127	85344921	13.2051
St. Jude Children's Research Hospital (SJ)	Illumina NovaSeq 6000	A00214	H37LCDRXX	1	2117	1710	87439230	19.5561
St. Jude Children's Research Hospital (SJ)	Illumina NovaSeq 6000	A00214	H37LCDRXX	1	2276	1680	82093290	20.4641
St. Jude Children's Research Hospital (SJ)	Illumina NovaSeq 6000	A00214	H37LCDRXX	1	2128	2536	86943190	29.1676
St. Jude Children's Research Hospital (SJ)	Illumina NovaSeq 6000	A00214	H37LCDRXX	1	2259	1809	80851197	22.3739
St. Jude Children's Research Hospital (SJ)	Illumina NovaSeq 6000	A00214	H37LCDRXX	1	1138	1356	92584974	14.6458
St. Jude Children's Research Hospital (SJ)	Illumina NovaSeq 6000	A00214	H37LCDRXX	1	1257	1675	93527187	17.9089
St. Jude Children's Research Hospital (SJ)	Illumina NovaSeq 6000	A00214	H37LCDRXX	1	2149	978	84821334	11.53
St. Jude Children's Research Hospital (SJ)	Illumina NovaSeq 6000	A00214	H37LCDRXX	1	2240	2520	84747088	29.7347
St. Jude Children's Research Hospital (SJ)	Illumina NovaSeq 6000	A00214	H37LCDRXX	1	1169	966	89141782	10.8366
St. Jude Children's Research Hospital (SJ)	Illumina NovaSeq 6000	A00214	H37LCDRXX	1	1217	3098	92878934	33.3541
St. Jude Children's Research Hospital (SJ)	Illumina NovaSeq 6000	A00214	H37LCDRXX	1	1246	2055	92885523	22.1235
St. Jude Children's Research Hospital (SJ)	Illumina NovaSeq 6000	A00214	H37LCDRXX	1	1207	1127	92823805	12.1411
St. Jude Children's Research Hospital (SJ)	Illumina NovaSeq 6000	A00214	H37LCDRXX	1	2211	698	86392576	8.0793
St. Jude Children's Research Hospital (SJ)	Illumina NovaSeq 6000	A00214	H37LCDRXX	1	1212	895	92935261	9.6303
St. Jude Children's Research Hospital (SJ)	Illumina NovaSeq 6000	A00214	H37LCDRXX	1	2143	994	85741608	11.5928
St. Jude Children's Research Hospital (SJ)	Illumina NovaSeq 6000	A00214	H37LCDRXX	1	1104	577	92187515	6.2589
St. Jude Children's Research Hospital (SJ)	Illumina NovaSeq 6000	A00214	H37LCDRXX	1	1232	1156	92659264	12.4757
St. Jude Children's Research Hospital (SJ)	Illumina NovaSeq 6000	A00214	H37LCDRXX	1	2173	977	82583053	11.8304
St. Jude Children's Research Hospital (SJ)	Illumina NovaSeq 6000	A00214	H37LCDRXX	1	2215	956	86327790	11.0739
St. Jude Children's Research Hospital (SJ)	Illumina NovaSeq 6000	A00214	H37LCDRXX	1	1205	1573	93338207	16.8524
St. Jude Children's Research Hospital (SJ)	Illumina NovaSeq 6000	A00214	H37LCDRXX	1	1103	960	92542176	10.3735
St. Jude Children's Research Hospital (SJ)	Illumina NovaSeq 6000	A00214	H37LCDRXX	1	1201	496	93372234	5.312
St. Jude Children's Research Hospital (SJ)	Illumina NovaSeq 6000	A00214	H37LCDRXX	1	1242	1316	92826384	14.1768
St. Jude Children's Research Hospital (SJ)	Illumina NovaSeq 6000	A00214	H37LCDRXX	1	2152	485	84646643	5.7297
St. Jude Children's Research Hospital (SJ)	Illumina NovaSeq 6000	A00214	H37LCDRXX	1	2107	796	86999624	9.1494
St. Jude Children's Research Hospital (SJ)	Illumina NovaSeq 6000	A00214	H37LCDRXX	1	1215	676	92976288	7.2706
St. Jude Children's Research Hospital (SJ)	Illumina NovaSeq 6000	A00214	H37LCDRXX	1	2158	932	85016572	10.9624
St. Jude Children's Research Hospital (SJ)	Illumina NovaSeq 6000	A00214	H37LCDRXX	1	1272	1918	92230080	20.7954
St. Jude Children's Research Hospital (SJ)	Illumina NovaSeq 6000	A00214	H37LCDRXX	1	1153	1448	93598744	15.4701
St. Jude Children's Research Hospital (SJ)	Illumina NovaSeq 6000	A00214	H37LCDRXX	1	2132	3897	84806819	45.9494
St. Jude Children's Research Hospital (SJ)	Illumina NovaSeq 6000	A00214	H37LCDRXX	1	2218	937	86366181	10.849
St. Jude Children's Research Hospital (SJ)	Illumina NovaSeq 6000	A00214	H37LCDRXX	1	2151	274	84150598	3.2561
St. Jude Children's Research Hospital (SJ)	Illumina NovaSeq 6000	A00214	H37LCDRXX	1	2238	1564	85978908	18.1902
St. Jude Children's Research Hospital (SJ)	Illumina NovaSeq 6000	A00214	H37LCDRXX	1	1146	1414	92489180	15.288
St. Jude Children's Research Hospital (SJ)	Illumina NovaSeq 6000	A00214	H37LCDRXX	1	1267	1585	92735847	17.0913
St. Jude Children's Research Hospital (SJ)	Illumina NovaSeq 6000	A00214	H37LCDRXX	1	1151	963	93343115	10.3167
St. Jude Children's Research Hospital (SJ)	Illumina NovaSeq 6000	A00214	H37LCDRXX	1	1149	3128	93431260	33.478
St. Jude Children's Research Hospital (SJ)	Illumina NovaSeq 6000	A00214	H37LCDRXX	1	1113	1405	91520153	15.3516
St. Jude Children's Research Hospital (SJ)	Illumina NovaSeq 6000	A00214	H37LCDRXX	1	2167	533	83895573	6.3531
St. Jude Children's Research Hospital (SJ)	Illumina NovaSeq 6000	A00214	H37LCDRXX	1	1218	1305	92787081	14.0643
St. Jude Children's Research Hospital (SJ)	Illumina NovaSeq 6000	A00214	H37LCDRXX	1	2146	1684	85055894	19.7984
St. Jude Children's Research Hospital (SJ)	Illumina NovaSeq 6000	A00214	H37LCDRXX	1	2246	733	85234051	8.5998
St. Jude Children's Research Hospital (SJ)	Illumina NovaSeq 6000	A00214	H37LCDRXX	1	2278	1457	81701009	17.833
St. Jude Children's Research Hospital (SJ)	Illumina NovaSeq 6000	A00214	H37LCDRXX	1	1264	2066	92980448	22.2192
St. Jude Children's Research Hospital (SJ)	Illumina NovaSeq 6000	A00214	H37LCDRXX	1	2109	2012	86897604	23.1532
St. Jude Children's Research Hospital (SJ)	Illumina NovaSeq 6000	A00214	H37LCDRXX	1	1233	1373	92655993	14.818
St. Jude Children's Research Hospital (SJ)	Illumina NovaSeq 6000	A00214	H37LCDRXX	1	2226	2151	87207867	24.6646
St. Jude Children's Research Hospital (SJ)	Illumina NovaSeq 6000	A00214	H37LCDRXX	1	2220	1317	86645161	15.1997
St. Jude Children's Research Hospital (SJ)	Illumina NovaSeq 6000	A00214	H37LCDRXX	1	2137	2035	85336595	23.8462
St. Jude Children's Research Hospital (SJ)	Illumina NovaSeq 6000	A00214	H37LCDRXX	1	1126	1866	91797632	20.3269
St. Jude Children's Research Hospital (SJ)	Illumina NovaSeq 6000	A00214	H37LCDRXX	1	2156	630	83668616	7.5296
St. Jude Children's Research Hospital (SJ)	Illumina NovaSeq 6000	A00214	H37LCDRXX	1	2169	806	84399054	9.5498
St. Jude Children's Research Hospital (SJ)	Illumina NovaSeq 6000	A00214	H37LCDRXX	1	1228	1013	92756725	10.9209
St. Jude Children's Research Hospital (SJ)	Illumina NovaSeq 6000	A00214	H37LCDRXX	1	1137	1393	92191481	15.1096
St. Jude Children's Research Hospital (SJ)	Illumina NovaSeq 6000	A00214	H37LCDRXX	1	2271	2089	81344729	25.6802
St. Jude Children's Research Hospital (SJ)	Illumina NovaSeq 6000	A00214	H37LCDRXX	1	2258	1328	82984754	16.0027
St. Jude Children's Research Hospital (SJ)	Illumina NovaSeq 6000	A00214	H37LCDRXX	1	2257	800	83798884	9.5466
St. Jude Children's Research Hospital (SJ)	Illumina NovaSeq 6000	A00214	H37LCDRXX	1	1101	2284	92336168	24.7351
St. Jude Children's Research Hospital (SJ)	Illumina NovaSeq 6000	A00214	H37LCDRXX	1	2102	536	86959172	6.1638
St. Jude Children's Research Hospital (SJ)	Illumina NovaSeq 6000	A00214	H37LCDRXX	1	2104	2861	86860087	32.9369
St. Jude Children's Research Hospital (SJ)	Illumina NovaSeq 6000	A00214	H37LCDRXX	1	2141	1102	85232444	12.9292
St. Jude Children's Research Hospital (SJ)	Illumina NovaSeq 6000	A00214	H37LCDRXX	1	1256	773	93526099	8.265
St. Jude Children's Research Hospital (SJ)	Illumina NovaSeq 6000	A00214	H37LCDRXX	1	1102	282	92001260	3.0652
St. Jude Children's Research Hospital (SJ)	Illumina NovaSeq 6000	A00214	H37LCDRXX	1	2123	1835	87348455	21.0074
St. Jude Children's Research Hospital (SJ)	Illumina NovaSeq 6000	A00214	H37LCDRXX	1	2242	1054	85633288	12.3081
St. Jude Children's Research Hospital (SJ)	Illumina NovaSeq 6000	A00214	H37LCDRXX	1	2275	1268	81934372	15.4756
St. Jude Children's Research Hospital (SJ)	Illumina NovaSeq 6000	A00214	H37LCDRXX	1	2116	1159	87145115	13.2995
St. Jude Children's Research Hospital (SJ)	Illumina NovaSeq 6000	A00214	H37LCDRXX	1	1249	1661	93551587	17.7546
St. Jude Children's Research Hospital (SJ)	Illumina NovaSeq 6000	A00214	H37LCDRXX	1	1225	757	92368767	8.1953
St. Jude Children's Research Hospital (SJ)	Illumina NovaSeq 6000	A00214	H37LCDRXX	1	2160	1120	85582774	13.0866
St. Jude Children's Research Hospital (SJ)	Illumina NovaSeq 6000	A00214	H37LCDRXX	1	2120	479	87021091	5.5044
St. Jude Children's Research Hospital (SJ)	Illumina NovaSeq 6000	A00214	H37LCDRXX	1	2247	822	84916404	9.68
St. Jude Children's Research Hospital (SJ)	Illumina NovaSeq 6000	A00214	H37LCDRXX	1	2229	375	86812465	4.3196
St. Jude Children's Research Hospital (SJ)	Illumina NovaSeq 6000	A00214	H37LCDRXX	1	2150	2733	84261763	32.4336
St. Jude Children's Research Hospital (SJ)	Illumina NovaSeq 6000	A00214	H37LCDRXX	1	1265	542	93140364	5.8191
St. Jude Children's Research Hospital (SJ)	Illumina NovaSeq 6000	A00214	H37LCDRXX	1	1277	1235	91748219	13.4606
St. Jude Children's Research Hospital (SJ)	Illumina NovaSeq 6000	A00214	H37LCDRXX	1	2233	827	86390489	9.5727
St. Jude Children's Research Hospital (SJ)	Illumina NovaSeq 6000	A00214	H37LCDRXX	1	1236	1639	92375551	17.7425
St. Jude Children's Research Hospital (SJ)	Illumina NovaSeq 6000	A00214	H37LCDRXX	1	2273	665	81943069	8.1153
St. Jude Children's Research Hospital (SJ)	Illumina NovaSeq 6000	A00214	H37LCDRXX	1	2153	1361	83582581	16.283
St. Jude Children's Research Hospital (SJ)	Illumina NovaSeq 6000	A00214	H37LCDRXX	1	2225	341	86732745	3.9316
St. Jude Children's Research Hospital (SJ)	Illumina NovaSeq 6000	A00214	H37LCDRXX	1	2133	1391	85593013	16.2511
St. Jude Children's Research Hospital (SJ)	Illumina NovaSeq 6000	A00214	H37LCDRXX	1	1222	1122	92744826	12.0976
St. Jude Children's Research Hospital (SJ)	Illumina NovaSeq 6000	A00214	H37LCDRXX	1	2277	1509	81561477	18.501
St. Jude Children's Research Hospital (SJ)	Illumina NovaSeq 6000	A00214	H37LCDRXX	1	1269	630	92647174	6.7999
St. Jude Children's Research Hospital (SJ)	Illumina NovaSeq 6000	A00214	H37LCDRXX	1	1245	2387	92674377	25.7562
St. Jude Children's Research Hospital (SJ)	Illumina NovaSeq 6000	A00214	H37LCDRXX	1	2252	683	84163145	8.1151
St. Jude Children's Research Hospital (SJ)	Illumina NovaSeq 6000	A00214	H37LCDRXX	1	2174	743	82730209	8.9809
St. Jude Children's Research Hospital (SJ)	Illumina NovaSeq 6000	A00214	H37LCDRXX	1	1161	2200	92209970	23.858
St. Jude Children's Research Hospital (SJ)	Illumina NovaSeq 6000	A00214	H37LCDRXX	1	1155	1649	93180469	17.6965
St. Jude Children's Research Hospital (SJ)	Illumina NovaSeq 6000	A00214	H37LCDRXX	1	1274	524	92353846	5.6738
St. Jude Children's Research Hospital (SJ)	Illumina NovaSeq 6000	A00214	H37LCDRXX	1	2244	3684	84998530	43.34
St. Jude Children's Research Hospital (SJ)	Illumina NovaSeq 6000	A00214	H37LCDRXX	1	2261	591	84659025	6.9809
St. Jude Children's Research Hospital (SJ)	Illumina NovaSeq 6000	A00214	H37LCDRXX	1	2253	2983	83485179	35.7296
St. Jude Children's Research Hospital (SJ)	Illumina NovaSeq 6000	A00214	H37LCDRXX	1	2163	2010	85658666	23.4647
St. Jude Children's Research Hospital (SJ)	Illumina NovaSeq 6000	A00214	H37LCDRXX	1	1266	2310	92954174	24.8503
St. Jude Children's Research Hospital (SJ)	Illumina NovaSeq 6000	A00214	H37LCDRXX	1	2223	414	86612700	4.7799
St. Jude Children's Research Hospital (SJ)	Illumina NovaSeq 6000	A00214	H37LCDRXX	1	2178	1176	82420338	14.2681
St. Jude Children's Research Hospital (SJ)	Illumina NovaSeq 6000	A00214	H37LCDRXX	1	2147	837	84971733	9.8502
St. Jude Children's Research Hospital (SJ)	Illumina NovaSeq 6000	A00214	H37LCDRXX	1	1248	2171	93374629	23.2499
St. Jude Children's Research Hospital (SJ)	Illumina NovaSeq 6000	A00214	H37LCDRXX	1	2248	741	84460477	8.7733
St. Jude Children's Research Hospital (SJ)	Illumina NovaSeq 6000	A00214	H37LCDRXX	1	1148	519	93394855	5.557
St. Jude Children's Research Hospital (SJ)	Illumina NovaSeq 6000	A00214	H37LCDRXX	1	2270	658	82110458	8.0135
St. Jude Children's Research Hospital (SJ)	Illumina NovaSeq 6000	A00214	H37LCDRXX	1	2274	551	81526917	6.7585
St. Jude Children's Research Hospital (SJ)	Illumina NovaSeq 6000	A00214	H37LCDRXX	1	1247	1271	93489881	13.5949
St. Jude Children's Research Hospital (SJ)	Illumina NovaSeq 6000	A00214	H37LCDRXX	1	1223	790	92157376	8.5722
St. Jude Children's Research Hospital (SJ)	Illumina NovaSeq 6000	A00214	H37LCDRXX	1	2214	2172	86227892	25.1884
St. Jude Children's Research Hospital (SJ)	Illumina NovaSeq 6000	A00214	H37LCDRXX	1	1115	551	92382617	5.9643
St. Jude Children's Research Hospital (SJ)	Illumina NovaSeq 6000	A00214	H37LCDRXX	1	1229	1029	92830059	11.0846
St. Jude Children's Research Hospital (SJ)	Illumina NovaSeq 6000	A00214	H37LCDRXX	1	1109	1438	91639486	15.6917
St. Jude Children's Research Hospital (SJ)	Illumina NovaSeq 6000	A00214	H37LCDRXX	1	1219	1098	92860520	11.824
St. Jude Children's Research Hospital (SJ)	Illumina NovaSeq 6000	A00214	H37LCDRXX	1	1254	2100	93953648	22.3509
St. Jude Children's Research Hospital (SJ)	Illumina NovaSeq 6000	A00214	H37LCDRXX	1	1120	903	91781245	9.8385
St. Jude Children's Research Hospital (SJ)	Illumina NovaSeq 6000	A00214	H37LCDRXX	1	1140	2491	92083855	27.0507
St. Jude Children's Research Hospital (SJ)	Illumina NovaSeq 6000	A00214	H37LCDRXX	1	1114	3838	91914428	41.7545
St. Jude Children's Research Hospital (SJ)	Illumina NovaSeq 6000	A00214	H37LCDRXX	1	2140	2316	85264950	27.1617
St. Jude Children's Research Hospital (SJ)	Illumina NovaSeq 6000	A00214	H37LCDRXX	1	2112	897	87405261	10.2624
St. Jude Children's Research Hospital (SJ)	Illumina NovaSeq 6000	A00214	H37LCDRXX	1	1111	1220	92219798	13.2291
St. Jude Children's Research Hospital (SJ)	Illumina NovaSeq 6000	A00214	H37LCDRXX	1	1147	1601	93131887	17.1904
St. Jude Children's Research Hospital (SJ)	Illumina NovaSeq 6000	A00214	H37LCDRXX	1	1133	1190	92484582	12.8668
St. Jude Children's Research Hospital (SJ)	Illumina NovaSeq 6000	A00214	H37LCDRXX	1	1210	1434	92907668	15.4344
St. Jude Children's Research Hospital (SJ)	Illumina NovaSeq 6000	A00214	H37LCDRXX	1	1159	2946	93163836	31.6207
St. Jude Children's Research Hospital (SJ)	Illumina NovaSeq 6000	A00214	H37LCDRXX	1	1107	1342	91785182	14.6209
St. Jude Children's Research Hospital (SJ)	Illumina NovaSeq 6000	A00214	H37LCDRXX	1	1211	1110	92909076	11.947
St. Jude Children's Research Hospital (SJ)	Illumina NovaSeq 6000	A00214	H37LCDRXX	1	1106	303	92126389	3.2889
St. Jude Children's Research Hospital (SJ)	Illumina NovaSeq 6000	A00214	H37LCDRXX	1	1121	771	92383465	8.3456
St. Jude Children's Research Hospital (SJ)	Illumina NovaSeq 6000	A00214	H37LCDRXX	1	1152	832	93319452	8.9155
St. Jude Children's Research Hospital (SJ)	Illumina NovaSeq 6000	A00214	H37LCDRXX	1	1117	1356	92142178	14.7162
St. Jude Children's Research Hospital (SJ)	Illumina NovaSeq 6000	A00214	H37LCDRXX	1	2204	569	86285683	6.5943
St. Jude Children's Research Hospital (SJ)	Illumina NovaSeq 6000	A00214	H37LCDRXX	1	1252	1114	93629702	11.8978
St. Jude Children's Research Hospital (SJ)	Illumina NovaSeq 6000	A00214	H37LCDRXX	1	1131	2048	92072668	22.2428
St. Jude Children's Research Hospital (SJ)	Illumina NovaSeq 6000	A00214	H37LCDRXX	1	1154	1136	93833912	12.1064
St. Jude Children's Research Hospital (SJ)	Illumina NovaSeq 6000	A00214	H37LCDRXX	1	1112	740	91729086	8.0672
St. Jude Children's Research Hospital (SJ)	Illumina NovaSeq 6000	A00214	H37LCDRXX	1	1139	511	91962193	5.5566
St. Jude Children's Research Hospital (SJ)	Illumina NovaSeq 6000	A00214	H37LCDRXX	1	2165	800	84571636	9.4593
St. Jude Children's Research Hospital (SJ)	Illumina NovaSeq 6000	A00214	H37LCDRXX	1	1241	951	92466043	10.2848
St. Jude Children's Research Hospital (SJ)	Illumina NovaSeq 6000	A00214	H37LCDRXX	1	1214	1363	92990779	14.6572
St. Jude Children's Research Hospital (SJ)	Illumina NovaSeq 6000	A00214	H37LCDRXX	1	1202	928	93236084	9.9531
St. Jude Children's Research Hospital (SJ)	Illumina NovaSeq 6000	A00214	H37LCDRXX	1	1119	1344	92201294	14.5766
St. Jude Children's Research Hospital (SJ)	Illumina NovaSeq 6000	A00214	H37LCDRXX	1	2260	775	85699769	9.0431
St. Jude Children's Research Hospital (SJ)	Illumina NovaSeq 6000	A00214	H37LCDRXX	1	1213	1642	92957584	17.6637
St. Jude Children's Research Hospital (SJ)	Illumina NovaSeq 6000	A00214	H37LCDRXX	1	2269	1255	83534737	15.0235
St. Jude Children's Research Hospital (SJ)	Illumina NovaSeq 6000	A00214	H37LCDRXX	1	1143	808	92098510	8.7731
St. Jude Children's Research Hospital (SJ)	Illumina NovaSeq 6000	A00214	H37LCDRXX	1	1220	1049	92793355	11.3046
St. Jude Children's Research Hospital (SJ)	Illumina NovaSeq 6000	A00214	H37LCDRXX	1	2148	601	84891471	7.0796
St. Jude Children's Research Hospital (SJ)	Illumina NovaSeq 6000	A00214	H37LCDRXX	1	2124	598	87389498	6.8429
St. Jude Children's Research Hospital (SJ)	Illumina NovaSeq 6000	A00214	H37LCDRXX	1	1162	1689	91028381	18.5543
St. Jude Children's Research Hospital (SJ)	Illumina NovaSeq 6000	A00214	H37LCDRXX	1	1206	879	93196769	9.4316
St. Jude Children's Research Hospital (SJ)	Illumina NovaSeq 6000	A00214	H37LCDRXX	1	2176	970	83413716	11.6286
St. Jude Children's Research Hospital (SJ)	Illumina NovaSeq 6000	A00214	H37LCDRXX	1	2119	1282	87164258	14.7076
St. Jude Children's Research Hospital (SJ)	Illumina NovaSeq 6000	A00214	H37LCDRXX	1	1144	526	92409826	5.692
St. Jude Children's Research Hospital (SJ)	Illumina NovaSeq 6000	A00214	H37LCDRXX	1	2203	1555	86331449	18.0117
St. Jude Children's Research Hospital (SJ)	Illumina NovaSeq 6000	A00214	H37LCDRXX	1	1105	1503	92122771	16.3149
St. Jude Children's Research Hospital (SJ)	Illumina NovaSeq 6000	A00214	H37LCDRXX	1	1174	2402	91154138	26.3503
St. Jude Children's Research Hospital (SJ)	Illumina NovaSeq 6000	A00214	H37LCDRXX	1	2217	4104	86464672	47.4622
St. Jude Children's Research Hospital (SJ)	Illumina NovaSeq 6000	A00214	H37LCDRXX	1	2209	1209	86323587	14.0052
St. Jude Children's Research Hospital (SJ)	Illumina NovaSeq 6000	A00214	H37LCDRXX	1	1122	509	92873851	5.4805
St. Jude Children's Research Hospital (SJ)	Illumina NovaSeq 6000	A00214	H37LCDRXX	1	1167	6183	91043753	67.9078
St. Jude Children's Research Hospital (SJ)	Illumina NovaSeq 6000	A00214	H37LCDRXX	1	1244	1393	92740909	15.0201
St. Jude Children's Research Hospital (SJ)	Illumina NovaSeq 6000	A00214	H37LCDRXX	1	1226	1239	92321663	13.4203
St. Jude Children's Research Hospital (SJ)	Illumina NovaSeq 6000	A00214	H37LCDRXX	1	2134	506	85484078	5.9192
St. Jude Children's Research Hospital (SJ)	Illumina NovaSeq 6000	A00214	H37LCDRXX	1	1177	2443	91113499	26.812
St. Jude Children's Research Hospital (SJ)	Illumina NovaSeq 6000	A00214	H37LCDRXX	1	2127	1617	87078151	18.5692
St. Jude Children's Research Hospital (SJ)	Illumina NovaSeq 6000	A00214	H37LCDRXX	1	2254	2185	84095963	25.9815
St. Jude Children's Research Hospital (SJ)	Illumina NovaSeq 6000	A00214	H37LCDRXX	1	1275	1369	92263043	14.8378
St. Jude Children's Research Hospital (SJ)	Illumina NovaSeq 6000	A00214	H37LCDRXX	1	2250	1611	84272153	19.1163
St. Jude Children's Research Hospital (SJ)	Illumina NovaSeq 6000	A00214	H37LCDRXX	1	1156	1966	93017082	21.1355
St. Jude Children's Research Hospital (SJ)	Illumina NovaSeq 6000	A00214	H37LCDRXX	1	1255	2304	93654742	24.6004
St. Jude Children's Research Hospital (SJ)	Illumina NovaSeq 6000	A00214	H37LCDRXX	1	1276	1261	91924427	13.7176
St. Jude Children's Research Hospital (SJ)	Illumina NovaSeq 6000	A00214	H37LCDRXX	1	1251	1143	93641799	12.2059
St. Jude Children's Research Hospital (SJ)	Illumina NovaSeq 6000	A00214	H37LCDRXX	1	2131	2270	85479408	26.5554
St. Jude Children's Research Hospital (SJ)	Illumina NovaSeq 6000	A00214	H37LCDRXX	1	1238	1398	92030176	15.1904
St. Jude Children's Research Hospital (SJ)	Illumina NovaSeq 6000	A00214	H37LCDRXX	1	1258	2155	93625295	23.0168
St. Jude Children's Research Hospital (SJ)	Illumina NovaSeq 6000	A00214	H37LCDRXX	1	1204	1650	93415122	17.6628
St. Jude Children's Research Hospital (SJ)	Illumina NovaSeq 6000	A00214	H37LCDRXX	1	2219	1219	86666615	14.0652
St. Jude Children's Research Hospital (SJ)	Illumina NovaSeq 6000	A00214	H37LCDRXX	1	1164	9923	90293303	109.885	outlier tile
St. Jude Children's Research Hospital (SJ)	Illumina NovaSeq 6000	A00214	H37LCDRXX	1	2267	1321	80555857	16.3983
St. Jude Children's Research Hospital (SJ)	Illumina NovaSeq 6000	A00214	H37LCDRXX	1	2113	2006	87466654	22.9339
St. Jude Children's Research Hospital (SJ)	Illumina NovaSeq 6000	A00214	H37LCDRXX	1	1158	1940	93519376	20.7439
St. Jude Children's Research Hospital (SJ)	Illumina NovaSeq 6000	A00214	H37LCDRXX	1	1237	1001	92057071	10.8736
St. Jude Children's Research Hospital (SJ)	Illumina NovaSeq 6000	A00214	H37LCDRXX	1	1227	1544	92616840	16.6706
St. Jude Children's Research Hospital (SJ)	Illumina NovaSeq 6000	A00214	H37LCDRXX	1	2171	1168	82646326	14.1323
St. Jude Children's Research Hospital (SJ)	Illumina NovaSeq 6000	A00214	H37LCDRXX	1	2222	2342	86563926	27.0544
St. Jude Children's Research Hospital (SJ)	Illumina NovaSeq 6000	A00214	H37LCDRXX	1	2129	1611	86311213	18.6647
St. Jude Children's Research Hospital (SJ)	Illumina NovaSeq 6000	A00214	H37LCDRXX	1	2115	354	87145916	4.0621
St. Jude Children's Research Hospital (SJ)	Illumina NovaSeq 6000	A00214	H37LCDRXX	1	2157	750	84498418	8.8758
St. Jude Children's Research Hospital (SJ)	Illumina NovaSeq 6000	A00214	H37LCDRXX	1	2206	495	86039051	5.7532
St. Jude Children's Research Hospital (SJ)	Illumina NovaSeq 6000	A00214	H37LCDRXX	1	1145	1782	92458148	19.2732
St. Jude Children's Research Hospital (SJ)	Illumina NovaSeq 6000	A00214	H37LCDRXX	1	1270	1631	92201251	17.6893
St. Jude Children's Research Hospital (SJ)	Illumina NovaSeq 6000	A00214	H37LCDRXX	1	2207	852	86190674	9.885
St. Jude Children's Research Hospital (SJ)	Illumina NovaSeq 6000	A00214	H37LCDRXX	1	2106	469	87093081	5.385
St. Jude Children's Research Hospital (SJ)	Illumina NovaSeq 6000	A00214	H37LCDRXX	1	2245	2491	84795113	29.3758
St. Jude Children's Research Hospital (SJ)	Illumina NovaSeq 6000	A00214	H37LCDRXX	1	1128	1198	91939540	13.0301
St. Jude Children's Research Hospital (SJ)	Illumina NovaSeq 6000	A00214	H37LCDRXX	1	2213	1395	86361183	16.1528
St. Jude Children's Research Hospital (SJ)	Illumina NovaSeq 6000	A00214	H37LCDRXX	1	2236	1680	86206944	19.4876
St. Jude Children's Research Hospital (SJ)	Illumina NovaSeq 6000	A00214	H37LCDRXX	1	2256	985	83728763	11.764
St. Jude Children's Research Hospital (SJ)	Illumina NovaSeq 6000	A00214	H37LCDRXX	1	2234	500	86202384	5.8003
St. Jude Children's Research Hospital (SJ)	Illumina NovaSeq 6000	A00214	H37LCDRXX	1	1150	2604	93606914	27.8177
St. Jude Children's Research Hospital (SJ)	Illumina NovaSeq 6000	A00214	H37LCDRXX	1	2230	589	86242023	6.8296
St. Jude Children's Research Hospital (SJ)	Illumina NovaSeq 6000	A00214	H37LCDRXX	1	2208	1040	85442968	12.1717
St. Jude Children's Research Hospital (SJ)	Illumina NovaSeq 6000	A00214	H37LCDRXX	1	2136	1726	84526676	20.4192
St. Jude Children's Research Hospital (SJ)	Illumina NovaSeq 6000	A00214	H37LCDRXX	1	1260	879	93156153	9.4357
St. Jude Children's Research Hospital (SJ)	Illumina NovaSeq 6000	A00214	H37LCDRXX	1	2251	1529	83993727	18.2034
St. Jude Children's Research Hospital (SJ)	Illumina NovaSeq 6000	A00214	H37LCDRXX	1	1234	916	92623618	9.8894
St. Jude Children's Research Hospital (SJ)	Illumina NovaSeq 6000	A00214	H37LCDRXX	1	1231	1924	92539600	20.7907
St. Jude Children's Research Hospital (SJ)	Illumina NovaSeq 6000	A00214	H37LCDRXX	1	1118	923	91290185	10.1105
St. Jude Children's Research Hospital (SJ)	Illumina NovaSeq 6000	A00214	H37LCDRXX	1	2170	507	83355855	6.0823
St. Jude Children's Research Hospital (SJ)	Illumina NovaSeq 6000	A00214	H37LCDRXX	1	2154	995	84299597	11.803
St. Jude Children's Research Hospital (SJ)	Illumina NovaSeq 6000	A00214	H37LCDRXX	1	1271	678	91809992	7.3848
St. Jude Children's Research Hospital (SJ)	Illumina NovaSeq 6000	A00214	H37LCDRXX	1	2272	2154	81819664	26.3255
St. Jude Children's Research Hospital (SJ)	Illumina NovaSeq 6000	A00214	H37LCDRXX	1	1173	3397	91867887	36.9756
St. Jude Children's Research Hospital (SJ)	Illumina NovaSeq 6000	A00214	H37LCDRXX	1	1240	1637	92192647	17.756
St. Jude Children's Research Hospital (SJ)	Illumina NovaSeq 6000	A00214	H37LCDRXX	1	1250	850	93511030	9.0898
St. Jude Children's Research Hospital (SJ)	Illumina NovaSeq 6000	A00214	H37LCDRXX	1	2155	1103	84056245	13.122
St. Jude Children's Research Hospital (SJ)	Illumina NovaSeq 6000	A00214	H37LCDRXX	1	2126	2194	87041656	25.2057
St. Jude Children's Research Hospital (SJ)	Illumina NovaSeq 6000	A00214	H37LCDRXX	1	2166	631	84105439	7.5024
St. Jude Children's Research Hospital (SJ)	Illumina NovaSeq 6000	A00214	H37LCDRXX	1	2164	978	85245674	11.4726
St. Jude Children's Research Hospital (SJ)	Illumina NovaSeq 6000	A00214	H37LCDRXX	1	1259	1888	93321906	20.2306
St. Jude Children's Research Hospital (SJ)	Illumina NovaSeq 6000	A00214	H37LCDRXX	1	2237	1302	86494500	15.0528
St. Jude Children's Research Hospital (SJ)	Illumina NovaSeq 6000	A00214	H37LCDRXX	1	2122	1587	87455289	18.1461
St. Jude Children's Research Hospital (SJ)	Illumina NovaSeq 6000	A00214	H37LCDRXX	1	2268	872	82966932	10.5101
St. Jude Children's Research Hospital (SJ)	Illumina NovaSeq 6000	A00214	H37LCDRXX	1	2145	1158	84998624	13.6236
St. Jude Children's Research Hospital (SJ)	Illumina NovaSeq 6000	A00214	H37LCDRXX	1	1165	4023	91467455	43.9809
St. Jude Children's Research Hospital (SJ)	Illumina NovaSeq 6000	A00214	H37LCDRXX	1	2235	4117	86510369	47.5874
St. Jude Children's Research Hospital (SJ)	Illumina NovaSeq 6000	A00214	H37LCDRXX	1	1135	1327	92083065	14.4107
St. Jude Children's Research Hospital (SJ)	Illumina NovaSeq 6000	A00214	H37LCDRXX	1	2172	1054	82327868	12.8023
St. Jude Children's Research Hospital (SJ)	Illumina NovaSeq 6000	A00214	H37LCDRXX	1	2210	289	86265657	3.3501
St. Jude Children's Research Hospital (SJ)	Illumina NovaSeq 6000	A00214	H37LCDRXX	1	2177	3334	82606126	40.3586
St. Jude Children's Research Hospital (SJ)	Illumina NovaSeq 6000	A00214	H37LCDRXX	1	2105	2495	86937659	28.6979
St. Jude Children's Research Hospital (SJ)	Illumina NovaSeq 6000	A00214	H37LCDRXX	1	1129	1647	92113089	17.8799
St. Jude Children's Research Hospital (SJ)	Illumina NovaSeq 6000	A00214	H37LCDRXX	1	1157	814	92979588	8.7545
St. Jude Children's Research Hospital (SJ)	Illumina NovaSeq 6000	A00214	H37LCDRXX	1	1203	1058	93370802	11.331
St. Jude Children's Research Hospital (SJ)	Illumina NovaSeq 6000	A00214	H37LCDRXX	1	1235	1193	92465359	12.902
St. Jude Children's Research Hospital (SJ)	Illumina NovaSeq 6000	A00214	H37LCDRXX	1	2168	2643	83639721	31.5988
St. Jude Children's Research Hospital (SJ)	Illumina NovaSeq 6000	A00214	H37LCDRXX	1	1176	958	92058408	10.4063
St. Jude Children's Research Hospital (SJ)	Illumina NovaSeq 6000	A00214	H37LCDRXX	1	1263	1723	93293035	18.4683
St. Jude Children's Research Hospital (SJ)	Illumina NovaSeq 6000	A00214	H37LCDRXX	1	2264	493	84847431	5.8104
St. Jude Children's Research Hospital (SJ)	Illumina NovaSeq 6000	A00214	H37LCDRXX	1	2162	850	85815190	9.9049
St. Jude Children's Research Hospital (SJ)	Illumina NovaSeq 6000	A00214	H37LCDRXX	1	1127	3126	91552546	34.1432
St. Jude Children's Research Hospital (SJ)	Illumina NovaSeq 6000	A00214	H37LCDRXX	1	2228	1192	86648068	13.7566
St. Jude Children's Research Hospital (SJ)	Illumina NovaSeq 6000	A00214	H37LCDRXX	1	1116	1210	91226488	13.2635
St. Jude Children's Research Hospital (SJ)	Illumina NovaSeq 6000	A00214	H37LCDRXX	1	2255	420	83634298	5.0218
St. Jude Children's Research Hospital (SJ)	Illumina NovaSeq 6000	A00214	H37LCDRXX	1	1172	1788	92169562	19.3987
St. Jude Children's Research Hospital (SJ)	Illumina NovaSeq 6000	A00214	H37LCDRXX	1	1141	1608	92150532	17.4494
St. Jude Children's Research Hospital (SJ)	Illumina NovaSeq 6000	A00214	H37LCDRXX	1	2201	194862	82838112	2346.8	outlier tile
St. Jude Children's Research Hospital (SJ)	Illumina NovaSeq 6000	A00214	H37LCDRXX	1	2130	698	86045480	8.1119
St. Jude Children's Research Hospital (SJ)	Illumina NovaSeq 6000	A00214	H37LCDRXX	1	2202	1236	85858996	14.3955
St. Jude Children's Research Hospital (SJ)	Illumina NovaSeq 6000	A00214	H37LCDRXX	1	1230	1505	92529903	16.2647
St. Jude Children's Research Hospital (SJ)	Illumina NovaSeq 6000	A00214	H37LCDRXX	1	1268	1015	92474259	10.9759
St. Jude Children's Research Hospital (SJ)	Illumina NovaSeq 6000	A00214	H37LCDRXX	1	1239	2303	92446417	24.9111
St. Jude Children's Research Hospital (SJ)	Illumina NovaSeq 6000	A00214	H37LCDRXX	1	1216	708	92701890	7.6373
St. Jude Children's Research Hospital (SJ)	Illumina NovaSeq 6000	A00214	H37LCDRXX	1	1253	1590	93867670	16.9385
St. Jude Children's Research Hospital (SJ)	Illumina NovaSeq 6000	A00214	H37LCDRXX	1	1278	637	91834349	6.9364
St. Jude Children's Research Hospital (SJ)	Illumina NovaSeq 6000	A00214	H37LCDRXX	1	1209	909	92802939	9.7949
St. Jude Children's Research Hospital (SJ)	Illumina NovaSeq 6000	A00214	H37LCDRXX	1	2221	1507	86735489	17.3744
St. Jude Children's Research Hospital (SJ)	Illumina NovaSeq 6000	A00214	H37LCDRXX	1	2125	2206	87475988	25.2177
St. Jude Children's Research Hospital (SJ)	Illumina NovaSeq 6000	A00214	H37LCDRXX	1	2249	1602	83998464	19.0714
HudsonAlpha Institute of Biotechnology (HAIB)	Illumina NovaSeq 6000	A00363	H3CMMDRXX	1	2117	117	79724615	1.4675
HudsonAlpha Institute of Biotechnology (HAIB)	Illumina NovaSeq 6000	A00363	H3CMMDRXX	1	1121	59	89938271	0.656
HudsonAlpha Institute of Biotechnology (HAIB)	Illumina NovaSeq 6000	A00363	H3CMMDRXX	1	2102	141	83451877	1.6896
HudsonAlpha Institute of Biotechnology (HAIB)	Illumina NovaSeq 6000	A00363	H3CMMDRXX	1	1269	107	87590559	1.2216
HudsonAlpha Institute of Biotechnology (HAIB)	Illumina NovaSeq 6000	A00363	H3CMMDRXX	1	2109	109	83917801	1.2989
HudsonAlpha Institute of Biotechnology (HAIB)	Illumina NovaSeq 6000	A00363	H3CMMDRXX	1	2220	153	84152819	1.8181
HudsonAlpha Institute of Biotechnology (HAIB)	Illumina NovaSeq 6000	A00363	H3CMMDRXX	1	2132	117	85654001	1.366
HudsonAlpha Institute of Biotechnology (HAIB)	Illumina NovaSeq 6000	A00363	H3CMMDRXX	1	2267	178	82567504	2.1558
HudsonAlpha Institute of Biotechnology (HAIB)	Illumina NovaSeq 6000	A00363	H3CMMDRXX	1	2155	125	84543027	1.4785
HudsonAlpha Institute of Biotechnology (HAIB)	Illumina NovaSeq 6000	A00363	H3CMMDRXX	1	1261	73	88410041	0.8257
HudsonAlpha Institute of Biotechnology (HAIB)	Illumina NovaSeq 6000	A00363	H3CMMDRXX	1	1123	60	88768878	0.6759
HudsonAlpha Institute of Biotechnology (HAIB)	Illumina NovaSeq 6000	A00363	H3CMMDRXX	1	2209	122	83024556	1.4694
HudsonAlpha Institute of Biotechnology (HAIB)	Illumina NovaSeq 6000	A00363	H3CMMDRXX	1	1202	81	87222289	0.9287
HudsonAlpha Institute of Biotechnology (HAIB)	Illumina NovaSeq 6000	A00363	H3CMMDRXX	1	1212	63	88635683	0.7108
HudsonAlpha Institute of Biotechnology (HAIB)	Illumina NovaSeq 6000	A00363	H3CMMDRXX	1	1206	81	88169211	0.9187
HudsonAlpha Institute of Biotechnology (HAIB)	Illumina NovaSeq 6000	A00363	H3CMMDRXX	1	2263	141	82742897	1.7041
HudsonAlpha Institute of Biotechnology (HAIB)	Illumina NovaSeq 6000	A00363	H3CMMDRXX	1	2136	131	85686875	1.5288
HudsonAlpha Institute of Biotechnology (HAIB)	Illumina NovaSeq 6000	A00363	H3CMMDRXX	1	1262	101	88492609	1.1413
HudsonAlpha Institute of Biotechnology (HAIB)	Illumina NovaSeq 6000	A00363	H3CMMDRXX	1	2230	144	82241604	1.7509
HudsonAlpha Institute of Biotechnology (HAIB)	Illumina NovaSeq 6000	A00363	H3CMMDRXX	1	2225	126	84376272	1.4933
HudsonAlpha Institute of Biotechnology (HAIB)	Illumina NovaSeq 6000	A00363	H3CMMDRXX	1	1105	83	88918945	0.9334
HudsonAlpha Institute of Biotechnology (HAIB)	Illumina NovaSeq 6000	A00363	H3CMMDRXX	1	2174	134	83457998	1.6056
HudsonAlpha Institute of Biotechnology (HAIB)	Illumina NovaSeq 6000	A00363	H3CMMDRXX	1	2144	94	85015284	1.1057
HudsonAlpha Institute of Biotechnology (HAIB)	Illumina NovaSeq 6000	A00363	H3CMMDRXX	1	2212	129	82799041	1.558
HudsonAlpha Institute of Biotechnology (HAIB)	Illumina NovaSeq 6000	A00363	H3CMMDRXX	1	2218	127	83886977	1.5139
HudsonAlpha Institute of Biotechnology (HAIB)	Illumina NovaSeq 6000	A00363	H3CMMDRXX	1	2272	154	82614236	1.8641
HudsonAlpha Institute of Biotechnology (HAIB)	Illumina NovaSeq 6000	A00363	H3CMMDRXX	1	1137	74	90941386	0.8137
HudsonAlpha Institute of Biotechnology (HAIB)	Illumina NovaSeq 6000	A00363	H3CMMDRXX	1	1150	62	89964994	0.6892
HudsonAlpha Institute of Biotechnology (HAIB)	Illumina NovaSeq 6000	A00363	H3CMMDRXX	1	1264	69	88586163	0.7789
HudsonAlpha Institute of Biotechnology (HAIB)	Illumina NovaSeq 6000	A00363	H3CMMDRXX	1	1208	73	88745737	0.8226
HudsonAlpha Institute of Biotechnology (HAIB)	Illumina NovaSeq 6000	A00363	H3CMMDRXX	1	1124	73	86776393	0.8412
HudsonAlpha Institute of Biotechnology (HAIB)	Illumina NovaSeq 6000	A00363	H3CMMDRXX	1	2170	149	83192113	1.791
HudsonAlpha Institute of Biotechnology (HAIB)	Illumina NovaSeq 6000	A00363	H3CMMDRXX	1	2133	118	85812326	1.3751
HudsonAlpha Institute of Biotechnology (HAIB)	Illumina NovaSeq 6000	A00363	H3CMMDRXX	1	1113	68	89358082	0.761
HudsonAlpha Institute of Biotechnology (HAIB)	Illumina NovaSeq 6000	A00363	H3CMMDRXX	1	2277	218	81369886	2.6791
HudsonAlpha Institute of Biotechnology (HAIB)	Illumina NovaSeq 6000	A00363	H3CMMDRXX	1	1167	66	89228634	0.7397
HudsonAlpha Institute of Biotechnology (HAIB)	Illumina NovaSeq 6000	A00363	H3CMMDRXX	1	1176	108	87738398	1.2309
HudsonAlpha Institute of Biotechnology (HAIB)	Illumina NovaSeq 6000	A00363	H3CMMDRXX	1	1156	87	90787191	0.9583
HudsonAlpha Institute of Biotechnology (HAIB)	Illumina NovaSeq 6000	A00363	H3CMMDRXX	1	2204	178	82814660	2.1494
HudsonAlpha Institute of Biotechnology (HAIB)	Illumina NovaSeq 6000	A00363	H3CMMDRXX	1	2216	125	83207965	1.5023
HudsonAlpha Institute of Biotechnology (HAIB)	Illumina NovaSeq 6000	A00363	H3CMMDRXX	1	2201	153	81697717	1.8728
HudsonAlpha Institute of Biotechnology (HAIB)	Illumina NovaSeq 6000	A00363	H3CMMDRXX	1	1161	82	89532824	0.9159
HudsonAlpha Institute of Biotechnology (HAIB)	Illumina NovaSeq 6000	A00363	H3CMMDRXX	1	1134	81	91092063	0.8892
HudsonAlpha Institute of Biotechnology (HAIB)	Illumina NovaSeq 6000	A00363	H3CMMDRXX	1	2121	122	85221548	1.4316
HudsonAlpha Institute of Biotechnology (HAIB)	Illumina NovaSeq 6000	A00363	H3CMMDRXX	1	1178	128	86552820	1.4789
HudsonAlpha Institute of Biotechnology (HAIB)	Illumina NovaSeq 6000	A00363	H3CMMDRXX	1	2251	143	82913455	1.7247
HudsonAlpha Institute of Biotechnology (HAIB)	Illumina NovaSeq 6000	A00363	H3CMMDRXX	1	1278	141	86045231	1.6387
HudsonAlpha Institute of Biotechnology (HAIB)	Illumina NovaSeq 6000	A00363	H3CMMDRXX	1	1229	98	90317198	1.0851
HudsonAlpha Institute of Biotechnology (HAIB)	Illumina NovaSeq 6000	A00363	H3CMMDRXX	1	1249	95	89193549	1.0651
HudsonAlpha Institute of Biotechnology (HAIB)	Illumina NovaSeq 6000	A00363	H3CMMDRXX	1	1273	107	86894019	1.2314
HudsonAlpha Institute of Biotechnology (HAIB)	Illumina NovaSeq 6000	A00363	H3CMMDRXX	1	1131	89	91358897	0.9742
HudsonAlpha Institute of Biotechnology (HAIB)	Illumina NovaSeq 6000	A00363	H3CMMDRXX	1	1146	77	90262523	0.8531
HudsonAlpha Institute of Biotechnology (HAIB)	Illumina NovaSeq 6000	A00363	H3CMMDRXX	1	2240	128	83679940	1.5296
HudsonAlpha Institute of Biotechnology (HAIB)	Illumina NovaSeq 6000	A00363	H3CMMDRXX	1	1115	84	89777760	0.9356
HudsonAlpha Institute of Biotechnology (HAIB)	Illumina NovaSeq 6000	A00363	H3CMMDRXX	1	1104	85	88608567	0.9593
HudsonAlpha Institute of Biotechnology (HAIB)	Illumina NovaSeq 6000	A00363	H3CMMDRXX	1	2217	123	83644157	1.4705
HudsonAlpha Institute of Biotechnology (HAIB)	Illumina NovaSeq 6000	A00363	H3CMMDRXX	1	2224	163	84270525	1.9342
HudsonAlpha Institute of Biotechnology (HAIB)	Illumina NovaSeq 6000	A00363	H3CMMDRXX	1	2150	154	84468732	1.8232
HudsonAlpha Institute of Biotechnology (HAIB)	Illumina NovaSeq 6000	A00363	H3CMMDRXX	1	2273	154	81839838	1.8817
HudsonAlpha Institute of Biotechnology (HAIB)	Illumina NovaSeq 6000	A00363	H3CMMDRXX	1	2101	135	83344773	1.6198
HudsonAlpha Institute of Biotechnology (HAIB)	Illumina NovaSeq 6000	A00363	H3CMMDRXX	1	2221	130	83553928	1.5559
HudsonAlpha Institute of Biotechnology (HAIB)	Illumina NovaSeq 6000	A00363	H3CMMDRXX	1	1253	73	89571185	0.815
HudsonAlpha Institute of Biotechnology (HAIB)	Illumina NovaSeq 6000	A00363	H3CMMDRXX	1	2244	133	82924805	1.6039
HudsonAlpha Institute of Biotechnology (HAIB)	Illumina NovaSeq 6000	A00363	H3CMMDRXX	1	1260	73	88119121	0.8284
HudsonAlpha Institute of Biotechnology (HAIB)	Illumina NovaSeq 6000	A00363	H3CMMDRXX	1	2276	147	81831249	1.7964
HudsonAlpha Institute of Biotechnology (HAIB)	Illumina NovaSeq 6000	A00363	H3CMMDRXX	1	2124	122	82024356	1.4874
HudsonAlpha Institute of Biotechnology (HAIB)	Illumina NovaSeq 6000	A00363	H3CMMDRXX	1	2106	128	83715296	1.529
HudsonAlpha Institute of Biotechnology (HAIB)	Illumina NovaSeq 6000	A00363	H3CMMDRXX	1	2249	162	83231480	1.9464
HudsonAlpha Institute of Biotechnology (HAIB)	Illumina NovaSeq 6000	A00363	H3CMMDRXX	1	2235	153	84542995	1.8097
HudsonAlpha Institute of Biotechnology (HAIB)	Illumina NovaSeq 6000	A00363	H3CMMDRXX	1	2161	136	83365074	1.6314
HudsonAlpha Institute of Biotechnology (HAIB)	Illumina NovaSeq 6000	A00363	H3CMMDRXX	1	2140	144	84822398	1.6977
HudsonAlpha Institute of Biotechnology (HAIB)	Illumina NovaSeq 6000	A00363	H3CMMDRXX	1	1243	97	89713665	1.0812
HudsonAlpha Institute of Biotechnology (HAIB)	Illumina NovaSeq 6000	A00363	H3CMMDRXX	1	2266	151	82687105	1.8262
HudsonAlpha Institute of Biotechnology (HAIB)	Illumina NovaSeq 6000	A00363	H3CMMDRXX	1	2146	137	85335699	1.6054
HudsonAlpha Institute of Biotechnology (HAIB)	Illumina NovaSeq 6000	A00363	H3CMMDRXX	1	2127	126	85445972	1.4746
HudsonAlpha Institute of Biotechnology (HAIB)	Illumina NovaSeq 6000	A00363	H3CMMDRXX	1	2104	114	84179868	1.3542
HudsonAlpha Institute of Biotechnology (HAIB)	Illumina NovaSeq 6000	A00363	H3CMMDRXX	1	2178	136	81705140	1.6645
HudsonAlpha Institute of Biotechnology (HAIB)	Illumina NovaSeq 6000	A00363	H3CMMDRXX	1	1226	88	90346050	0.974
HudsonAlpha Institute of Biotechnology (HAIB)	Illumina NovaSeq 6000	A00363	H3CMMDRXX	1	2250	142	82904920	1.7128
HudsonAlpha Institute of Biotechnology (HAIB)	Illumina NovaSeq 6000	A00363	H3CMMDRXX	1	1214	73	88459851	0.8252
HudsonAlpha Institute of Biotechnology (HAIB)	Illumina NovaSeq 6000	A00363	H3CMMDRXX	1	1241	79	89614019	0.8816
HudsonAlpha Institute of Biotechnology (HAIB)	Illumina NovaSeq 6000	A00363	H3CMMDRXX	1	2241	164	84033590	1.9516
HudsonAlpha Institute of Biotechnology (HAIB)	Illumina NovaSeq 6000	A00363	H3CMMDRXX	1	2238	144	84399300	1.7062
HudsonAlpha Institute of Biotechnology (HAIB)	Illumina NovaSeq 6000	A00363	H3CMMDRXX	1	2145	113	84818599	1.3323
HudsonAlpha Institute of Biotechnology (HAIB)	Illumina NovaSeq 6000	A00363	H3CMMDRXX	1	1107	77	89334017	0.8619
HudsonAlpha Institute of Biotechnology (HAIB)	Illumina NovaSeq 6000	A00363	H3CMMDRXX	1	1116	57	89658829	0.6357
HudsonAlpha Institute of Biotechnology (HAIB)	Illumina NovaSeq 6000	A00363	H3CMMDRXX	1	2139	124	85593084	1.4487
HudsonAlpha Institute of Biotechnology (HAIB)	Illumina NovaSeq 6000	A00363	H3CMMDRXX	1	2255	146	83387160	1.7509
HudsonAlpha Institute of Biotechnology (HAIB)	Illumina NovaSeq 6000	A00363	H3CMMDRXX	1	1228	77	90141697	0.8542
HudsonAlpha Institute of Biotechnology (HAIB)	Illumina NovaSeq 6000	A00363	H3CMMDRXX	1	2252	147	83157361	1.7677
HudsonAlpha Institute of Biotechnology (HAIB)	Illumina NovaSeq 6000	A00363	H3CMMDRXX	1	1232	88	89912426	0.9787
HudsonAlpha Institute of Biotechnology (HAIB)	Illumina NovaSeq 6000	A00363	H3CMMDRXX	1	1271	96	87040268	1.1029
HudsonAlpha Institute of Biotechnology (HAIB)	Illumina NovaSeq 6000	A00363	H3CMMDRXX	1	2262	139	82681405	1.6811
HudsonAlpha Institute of Biotechnology (HAIB)	Illumina NovaSeq 6000	A00363	H3CMMDRXX	1	1173	90	88647184	1.0153
HudsonAlpha Institute of Biotechnology (HAIB)	Illumina NovaSeq 6000	A00363	H3CMMDRXX	1	2214	167	83622579	1.9971
HudsonAlpha Institute of Biotechnology (HAIB)	Illumina NovaSeq 6000	A00363	H3CMMDRXX	1	1268	86	88050836	0.9767
HudsonAlpha Institute of Biotechnology (HAIB)	Illumina NovaSeq 6000	A00363	H3CMMDRXX	1	1257	68	87700324	0.7754
HudsonAlpha Institute of Biotechnology (HAIB)	Illumina NovaSeq 6000	A00363	H3CMMDRXX	1	1142	69	90851211	0.7595
HudsonAlpha Institute of Biotechnology (HAIB)	Illumina NovaSeq 6000	A00363	H3CMMDRXX	1	2202	151	82303323	1.8347
HudsonAlpha Institute of Biotechnology (HAIB)	Illumina NovaSeq 6000	A00363	H3CMMDRXX	1	1224	86	89654618	0.9592
HudsonAlpha Institute of Biotechnology (HAIB)	Illumina NovaSeq 6000	A00363	H3CMMDRXX	1	2207	178	81710458	2.1784
HudsonAlpha Institute of Biotechnology (HAIB)	Illumina NovaSeq 6000	A00363	H3CMMDRXX	1	1247	106	89121258	1.1894
HudsonAlpha Institute of Biotechnology (HAIB)	Illumina NovaSeq 6000	A00363	H3CMMDRXX	1	2208	127	82157223	1.5458
HudsonAlpha Institute of Biotechnology (HAIB)	Illumina NovaSeq 6000	A00363	H3CMMDRXX	1	1101	89	88467377	1.006
HudsonAlpha Institute of Biotechnology (HAIB)	Illumina NovaSeq 6000	A00363	H3CMMDRXX	1	1252	94	88513170	1.062
HudsonAlpha Institute of Biotechnology (HAIB)	Illumina NovaSeq 6000	A00363	H3CMMDRXX	1	2175	150	82920950	1.8089
HudsonAlpha Institute of Biotechnology (HAIB)	Illumina NovaSeq 6000	A00363	H3CMMDRXX	1	1237	76	89799198	0.8463
HudsonAlpha Institute of Biotechnology (HAIB)	Illumina NovaSeq 6000	A00363	H3CMMDRXX	1	2152	131	84662907	1.5473
HudsonAlpha Institute of Biotechnology (HAIB)	Illumina NovaSeq 6000	A00363	H3CMMDRXX	1	1147	87	90407873	0.9623
HudsonAlpha Institute of Biotechnology (HAIB)	Illumina NovaSeq 6000	A00363	H3CMMDRXX	1	2177	164	82431108	1.9895
HudsonAlpha Institute of Biotechnology (HAIB)	Illumina NovaSeq 6000	A00363	H3CMMDRXX	1	1277	104	86027360	1.2089
HudsonAlpha Institute of Biotechnology (HAIB)	Illumina NovaSeq 6000	A00363	H3CMMDRXX	1	1216	78	88855172	0.8778
HudsonAlpha Institute of Biotechnology (HAIB)	Illumina NovaSeq 6000	A00363	H3CMMDRXX	1	1256	61	88712341	0.6876
HudsonAlpha Institute of Biotechnology (HAIB)	Illumina NovaSeq 6000	A00363	H3CMMDRXX	1	2116	113	83644723	1.351
HudsonAlpha Institute of Biotechnology (HAIB)	Illumina NovaSeq 6000	A00363	H3CMMDRXX	1	1231	85	90518015	0.939
HudsonAlpha Institute of Biotechnology (HAIB)	Illumina NovaSeq 6000	A00363	H3CMMDRXX	1	1122	86	90002874	0.9555
HudsonAlpha Institute of Biotechnology (HAIB)	Illumina NovaSeq 6000	A00363	H3CMMDRXX	1	2149	119	84652733	1.4057
HudsonAlpha Institute of Biotechnology (HAIB)	Illumina NovaSeq 6000	A00363	H3CMMDRXX	1	1117	71	83428029	0.851
HudsonAlpha Institute of Biotechnology (HAIB)	Illumina NovaSeq 6000	A00363	H3CMMDRXX	1	2222	138	83635332	1.65
HudsonAlpha Institute of Biotechnology (HAIB)	Illumina NovaSeq 6000	A00363	H3CMMDRXX	1	1144	80	90040026	0.8885
HudsonAlpha Institute of Biotechnology (HAIB)	Illumina NovaSeq 6000	A00363	H3CMMDRXX	1	2232	139	84810877	1.6389
HudsonAlpha Institute of Biotechnology (HAIB)	Illumina NovaSeq 6000	A00363	H3CMMDRXX	1	1148	77	90577441	0.8501
HudsonAlpha Institute of Biotechnology (HAIB)	Illumina NovaSeq 6000	A00363	H3CMMDRXX	1	2253	136	83199756	1.6346
HudsonAlpha Institute of Biotechnology (HAIB)	Illumina NovaSeq 6000	A00363	H3CMMDRXX	1	2258	142	80004108	1.7749
HudsonAlpha Institute of Biotechnology (HAIB)	Illumina NovaSeq 6000	A00363	H3CMMDRXX	1	1218	90	88950708	1.0118
HudsonAlpha Institute of Biotechnology (HAIB)	Illumina NovaSeq 6000	A00363	H3CMMDRXX	1	2259	131	82469721	1.5885
HudsonAlpha Institute of Biotechnology (HAIB)	Illumina NovaSeq 6000	A00363	H3CMMDRXX	1	1230	68	90400780	0.7522
HudsonAlpha Institute of Biotechnology (HAIB)	Illumina NovaSeq 6000	A00363	H3CMMDRXX	1	1120	70	89843516	0.7791
HudsonAlpha Institute of Biotechnology (HAIB)	Illumina NovaSeq 6000	A00363	H3CMMDRXX	1	2110	122	83710570	1.4574
HudsonAlpha Institute of Biotechnology (HAIB)	Illumina NovaSeq 6000	A00363	H3CMMDRXX	1	2171	116	83295032	1.3926
HudsonAlpha Institute of Biotechnology (HAIB)	Illumina NovaSeq 6000	A00363	H3CMMDRXX	1	1235	79	89846455	0.8793
HudsonAlpha Institute of Biotechnology (HAIB)	Illumina NovaSeq 6000	A00363	H3CMMDRXX	1	1140	84	90591458	0.9272
HudsonAlpha Institute of Biotechnology (HAIB)	Illumina NovaSeq 6000	A00363	H3CMMDRXX	1	2153	141	84497141	1.6687
HudsonAlpha Institute of Biotechnology (HAIB)	Illumina NovaSeq 6000	A00363	H3CMMDRXX	1	1151	87	89686185	0.97
HudsonAlpha Institute of Biotechnology (HAIB)	Illumina NovaSeq 6000	A00363	H3CMMDRXX	1	2172	128	83319218	1.5363
HudsonAlpha Institute of Biotechnology (HAIB)	Illumina NovaSeq 6000	A00363	H3CMMDRXX	1	2147	145	84979623	1.7063
HudsonAlpha Institute of Biotechnology (HAIB)	Illumina NovaSeq 6000	A00363	H3CMMDRXX	1	2143	106	85361718	1.2418
HudsonAlpha Institute of Biotechnology (HAIB)	Illumina NovaSeq 6000	A00363	H3CMMDRXX	1	1135	74	90919028	0.8139
HudsonAlpha Institute of Biotechnology (HAIB)	Illumina NovaSeq 6000	A00363	H3CMMDRXX	1	2119	105	84568193	1.2416
HudsonAlpha Institute of Biotechnology (HAIB)	Illumina NovaSeq 6000	A00363	H3CMMDRXX	1	1266	84	88362338	0.9506
HudsonAlpha Institute of Biotechnology (HAIB)	Illumina NovaSeq 6000	A00363	H3CMMDRXX	1	2257	160	82353080	1.9429
HudsonAlpha Institute of Biotechnology (HAIB)	Illumina NovaSeq 6000	A00363	H3CMMDRXX	1	2231	146	83694172	1.7444
HudsonAlpha Institute of Biotechnology (HAIB)	Illumina NovaSeq 6000	A00363	H3CMMDRXX	1	2142	130	85122076	1.5272
HudsonAlpha Institute of Biotechnology (HAIB)	Illumina NovaSeq 6000	A00363	H3CMMDRXX	1	1225	65	89436987	0.7268
HudsonAlpha Institute of Biotechnology (HAIB)	Illumina NovaSeq 6000	A00363	H3CMMDRXX	1	2274	156	82872690	1.8824
HudsonAlpha Institute of Biotechnology (HAIB)	Illumina NovaSeq 6000	A00363	H3CMMDRXX	1	2234	168	84365674	1.9913
HudsonAlpha Institute of Biotechnology (HAIB)	Illumina NovaSeq 6000	A00363	H3CMMDRXX	1	2278	171	80841521	2.1152
HudsonAlpha Institute of Biotechnology (HAIB)	Illumina NovaSeq 6000	A00363	H3CMMDRXX	1	1154	83	90640695	0.9157
HudsonAlpha Institute of Biotechnology (HAIB)	Illumina NovaSeq 6000	A00363	H3CMMDRXX	1	1125	66	90373624	0.7303
HudsonAlpha Institute of Biotechnology (HAIB)	Illumina NovaSeq 6000	A00363	H3CMMDRXX	1	1221	77	89256469	0.8627
HudsonAlpha Institute of Biotechnology (HAIB)	Illumina NovaSeq 6000	A00363	H3CMMDRXX	1	2131	129	85750165	1.5044
HudsonAlpha Institute of Biotechnology (HAIB)	Illumina NovaSeq 6000	A00363	H3CMMDRXX	1	1158	84	89290780	0.9407
HudsonAlpha Institute of Biotechnology (HAIB)	Illumina NovaSeq 6000	A00363	H3CMMDRXX	1	1274	122	86910678	1.4037
HudsonAlpha Institute of Biotechnology (HAIB)	Illumina NovaSeq 6000	A00363	H3CMMDRXX	1	2268	144	81784902	1.7607
HudsonAlpha Institute of Biotechnology (HAIB)	Illumina NovaSeq 6000	A00363	H3CMMDRXX	1	2129	104	85180222	1.2209
HudsonAlpha Institute of Biotechnology (HAIB)	Illumina NovaSeq 6000	A00363	H3CMMDRXX	1	1169	90	88798852	1.0135
HudsonAlpha Institute of Biotechnology (HAIB)	Illumina NovaSeq 6000	A00363	H3CMMDRXX	1	1109	64	89383716	0.716
HudsonAlpha Institute of Biotechnology (HAIB)	Illumina NovaSeq 6000	A00363	H3CMMDRXX	1	1251	81	88198361	0.9184
HudsonAlpha Institute of Biotechnology (HAIB)	Illumina NovaSeq 6000	A00363	H3CMMDRXX	1	1220	60	88959326	0.6745
HudsonAlpha Institute of Biotechnology (HAIB)	Illumina NovaSeq 6000	A00363	H3CMMDRXX	1	2260	124	81703874	1.5177
HudsonAlpha Institute of Biotechnology (HAIB)	Illumina NovaSeq 6000	A00363	H3CMMDRXX	1	2248	146	83567742	1.7471
HudsonAlpha Institute of Biotechnology (HAIB)	Illumina NovaSeq 6000	A00363	H3CMMDRXX	1	1263	78	88484910	0.8815
HudsonAlpha Institute of Biotechnology (HAIB)	Illumina NovaSeq 6000	A00363	H3CMMDRXX	1	1210	61	88473787	0.6895
HudsonAlpha Institute of Biotechnology (HAIB)	Illumina NovaSeq 6000	A00363	H3CMMDRXX	1	1215	77	88834217	0.8668
HudsonAlpha Institute of Biotechnology (HAIB)	Illumina NovaSeq 6000	A00363	H3CMMDRXX	1	1106	64	89128484	0.7181
HudsonAlpha Institute of Biotechnology (HAIB)	Illumina NovaSeq 6000	A00363	H3CMMDRXX	1	2134	108	86147908	1.2537
HudsonAlpha Institute of Biotechnology (HAIB)	Illumina NovaSeq 6000	A00363	H3CMMDRXX	1	2167	139	83490585	1.6649
HudsonAlpha Institute of Biotechnology (HAIB)	Illumina NovaSeq 6000	A00363	H3CMMDRXX	1	1138	71	91314287	0.7775
HudsonAlpha Institute of Biotechnology (HAIB)	Illumina NovaSeq 6000	A00363	H3CMMDRXX	1	2227	147	83796461	1.7542
HudsonAlpha Institute of Biotechnology (HAIB)	Illumina NovaSeq 6000	A00363	H3CMMDRXX	1	1238	67	89935711	0.745
HudsonAlpha Institute of Biotechnology (HAIB)	Illumina NovaSeq 6000	A00363	H3CMMDRXX	1	1204	71	87661563	0.8099
HudsonAlpha Institute of Biotechnology (HAIB)	Illumina NovaSeq 6000	A00363	H3CMMDRXX	1	1119	46	89813420	0.5122
HudsonAlpha Institute of Biotechnology (HAIB)	Illumina NovaSeq 6000	A00363	H3CMMDRXX	1	1246	71	89171067	0.7962
HudsonAlpha Institute of Biotechnology (HAIB)	Illumina NovaSeq 6000	A00363	H3CMMDRXX	1	1165	100	89546998	1.1167
HudsonAlpha Institute of Biotechnology (HAIB)	Illumina NovaSeq 6000	A00363	H3CMMDRXX	1	1267	89	87924555	1.0122
HudsonAlpha Institute of Biotechnology (HAIB)	Illumina NovaSeq 6000	A00363	H3CMMDRXX	1	2156	131	83836423	1.5626
HudsonAlpha Institute of Biotechnology (HAIB)	Illumina NovaSeq 6000	A00363	H3CMMDRXX	1	2223	138	84036846	1.6421
HudsonAlpha Institute of Biotechnology (HAIB)	Illumina NovaSeq 6000	A00363	H3CMMDRXX	1	1234	77	89411051	0.8612
HudsonAlpha Institute of Biotechnology (HAIB)	Illumina NovaSeq 6000	A00363	H3CMMDRXX	1	1118	52	89693574	0.5798
HudsonAlpha Institute of Biotechnology (HAIB)	Illumina NovaSeq 6000	A00363	H3CMMDRXX	1	2226	124	84128902	1.4739
HudsonAlpha Institute of Biotechnology (HAIB)	Illumina NovaSeq 6000	A00363	H3CMMDRXX	1	1168	80	89521440	0.8936
HudsonAlpha Institute of Biotechnology (HAIB)	Illumina NovaSeq 6000	A00363	H3CMMDRXX	1	2203	180	82446406	2.1832
HudsonAlpha Institute of Biotechnology (HAIB)	Illumina NovaSeq 6000	A00363	H3CMMDRXX	1	2243	134	84182896	1.5918
HudsonAlpha Institute of Biotechnology (HAIB)	Illumina NovaSeq 6000	A00363	H3CMMDRXX	1	1201	78	87443572	0.892
HudsonAlpha Institute of Biotechnology (HAIB)	Illumina NovaSeq 6000	A00363	H3CMMDRXX	1	1126	68	90698682	0.7497
HudsonAlpha Institute of Biotechnology (HAIB)	Illumina NovaSeq 6000	A00363	H3CMMDRXX	1	2148	148	85123538	1.7386
HudsonAlpha Institute of Biotechnology (HAIB)	Illumina NovaSeq 6000	A00363	H3CMMDRXX	1	1102	82	88483948	0.9267
HudsonAlpha Institute of Biotechnology (HAIB)	Illumina NovaSeq 6000	A00363	H3CMMDRXX	1	1205	79	87925087	0.8985
HudsonAlpha Institute of Biotechnology (HAIB)	Illumina NovaSeq 6000	A00363	H3CMMDRXX	1	2173	145	83089861	1.7451
HudsonAlpha Institute of Biotechnology (HAIB)	Illumina NovaSeq 6000	A00363	H3CMMDRXX	1	2107	123	83797827	1.4678
HudsonAlpha Institute of Biotechnology (HAIB)	Illumina NovaSeq 6000	A00363	H3CMMDRXX	1	1207	64	88588416	0.7224
HudsonAlpha Institute of Biotechnology (HAIB)	Illumina NovaSeq 6000	A00363	H3CMMDRXX	1	2166	148	84067888	1.7605
HudsonAlpha Institute of Biotechnology (HAIB)	Illumina NovaSeq 6000	A00363	H3CMMDRXX	1	1222	69	89335239	0.7724
HudsonAlpha Institute of Biotechnology (HAIB)	Illumina NovaSeq 6000	A00363	H3CMMDRXX	1	2270	150	81832842	1.833
HudsonAlpha Institute of Biotechnology (HAIB)	Illumina NovaSeq 6000	A00363	H3CMMDRXX	1	2261	157	80645027	1.9468
HudsonAlpha Institute of Biotechnology (HAIB)	Illumina NovaSeq 6000	A00363	H3CMMDRXX	1	1203	76	87593076	0.8676
HudsonAlpha Institute of Biotechnology (HAIB)	Illumina NovaSeq 6000	A00363	H3CMMDRXX	1	1132	70	90538470	0.7732
HudsonAlpha Institute of Biotechnology (HAIB)	Illumina NovaSeq 6000	A00363	H3CMMDRXX	1	2111	112	83685734	1.3383
HudsonAlpha Institute of Biotechnology (HAIB)	Illumina NovaSeq 6000	A00363	H3CMMDRXX	1	1177	105	87791455	1.196
HudsonAlpha Institute of Biotechnology (HAIB)	Illumina NovaSeq 6000	A00363	H3CMMDRXX	1	2162	936	83063612	11.2683
HudsonAlpha Institute of Biotechnology (HAIB)	Illumina NovaSeq 6000	A00363	H3CMMDRXX	1	1275	110	86443506	1.2725
HudsonAlpha Institute of Biotechnology (HAIB)	Illumina NovaSeq 6000	A00363	H3CMMDRXX	1	1163	83	89764695	0.9246
HudsonAlpha Institute of Biotechnology (HAIB)	Illumina NovaSeq 6000	A00363	H3CMMDRXX	1	1272	112	87088838	1.286
HudsonAlpha Institute of Biotechnology (HAIB)	Illumina NovaSeq 6000	A00363	H3CMMDRXX	1	2103	138	83327086	1.6561
HudsonAlpha Institute of Biotechnology (HAIB)	Illumina NovaSeq 6000	A00363	H3CMMDRXX	1	1171	99	88325185	1.1209
HudsonAlpha Institute of Biotechnology (HAIB)	Illumina NovaSeq 6000	A00363	H3CMMDRXX	1	1153	70	89930566	0.7784
HudsonAlpha Institute of Biotechnology (HAIB)	Illumina NovaSeq 6000	A00363	H3CMMDRXX	1	2271	184	82016330	2.2435
HudsonAlpha Institute of Biotechnology (HAIB)	Illumina NovaSeq 6000	A00363	H3CMMDRXX	1	2141	117	84860347	1.3787
HudsonAlpha Institute of Biotechnology (HAIB)	Illumina NovaSeq 6000	A00363	H3CMMDRXX	1	1114	69	89421655	0.7716
HudsonAlpha Institute of Biotechnology (HAIB)	Illumina NovaSeq 6000	A00363	H3CMMDRXX	1	2237	142	84260900	1.6852
HudsonAlpha Institute of Biotechnology (HAIB)	Illumina NovaSeq 6000	A00363	H3CMMDRXX	1	1103	71	88405079	0.8031
HudsonAlpha Institute of Biotechnology (HAIB)	Illumina NovaSeq 6000	A00363	H3CMMDRXX	1	2206	149	81635695	1.8252
HudsonAlpha Institute of Biotechnology (HAIB)	Illumina NovaSeq 6000	A00363	H3CMMDRXX	1	1129	62	91199034	0.6798
HudsonAlpha Institute of Biotechnology (HAIB)	Illumina NovaSeq 6000	A00363	H3CMMDRXX	1	2123	130	85171238	1.5263
HudsonAlpha Institute of Biotechnology (HAIB)	Illumina NovaSeq 6000	A00363	H3CMMDRXX	1	1139	93	90639669	1.026
HudsonAlpha Institute of Biotechnology (HAIB)	Illumina NovaSeq 6000	A00363	H3CMMDRXX	1	1143	74	90644848	0.8164
HudsonAlpha Institute of Biotechnology (HAIB)	Illumina NovaSeq 6000	A00363	H3CMMDRXX	1	1164	79	89685335	0.8809
HudsonAlpha Institute of Biotechnology (HAIB)	Illumina NovaSeq 6000	A00363	H3CMMDRXX	1	1111	72	89371264	0.8056
HudsonAlpha Institute of Biotechnology (HAIB)	Illumina NovaSeq 6000	A00363	H3CMMDRXX	1	2275	150	82233478	1.8241
HudsonAlpha Institute of Biotechnology (HAIB)	Illumina NovaSeq 6000	A00363	H3CMMDRXX	1	2176	166	82217908	2.019
HudsonAlpha Institute of Biotechnology (HAIB)	Illumina NovaSeq 6000	A00363	H3CMMDRXX	1	1130	70	91533210	0.7647
HudsonAlpha Institute of Biotechnology (HAIB)	Illumina NovaSeq 6000	A00363	H3CMMDRXX	1	1141	69	90796343	0.7599
HudsonAlpha Institute of Biotechnology (HAIB)	Illumina NovaSeq 6000	A00363	H3CMMDRXX	1	2219	136	84068846	1.6177
HudsonAlpha Institute of Biotechnology (HAIB)	Illumina NovaSeq 6000	A00363	H3CMMDRXX	1	1239	80	89643192	0.8924
HudsonAlpha Institute of Biotechnology (HAIB)	Illumina NovaSeq 6000	A00363	H3CMMDRXX	1	2115	128	83943306	1.5248
HudsonAlpha Institute of Biotechnology (HAIB)	Illumina NovaSeq 6000	A00363	H3CMMDRXX	1	2169	126	83643332	1.5064
HudsonAlpha Institute of Biotechnology (HAIB)	Illumina NovaSeq 6000	A00363	H3CMMDRXX	1	2229	154	83794646	1.8378
HudsonAlpha Institute of Biotechnology (HAIB)	Illumina NovaSeq 6000	A00363	H3CMMDRXX	1	1217	76	88958276	0.8543
HudsonAlpha Institute of Biotechnology (HAIB)	Illumina NovaSeq 6000	A00363	H3CMMDRXX	1	1240	67	89208071	0.7511
HudsonAlpha Institute of Biotechnology (HAIB)	Illumina NovaSeq 6000	A00363	H3CMMDRXX	1	2160	137	83488251	1.6409
HudsonAlpha Institute of Biotechnology (HAIB)	Illumina NovaSeq 6000	A00363	H3CMMDRXX	1	2105	102	84950482	1.2007
HudsonAlpha Institute of Biotechnology (HAIB)	Illumina NovaSeq 6000	A00363	H3CMMDRXX	1	2269	164	79894360	2.0527
HudsonAlpha Institute of Biotechnology (HAIB)	Illumina NovaSeq 6000	A00363	H3CMMDRXX	1	2242	146	83989982	1.7383
HudsonAlpha Institute of Biotechnology (HAIB)	Illumina NovaSeq 6000	A00363	H3CMMDRXX	1	1108	80	88875972	0.9001
HudsonAlpha Institute of Biotechnology (HAIB)	Illumina NovaSeq 6000	A00363	H3CMMDRXX	1	2128	114	84374604	1.3511
HudsonAlpha Institute of Biotechnology (HAIB)	Illumina NovaSeq 6000	A00363	H3CMMDRXX	1	2154	131	84668415	1.5472
HudsonAlpha Institute of Biotechnology (HAIB)	Illumina NovaSeq 6000	A00363	H3CMMDRXX	1	2163	126	84056344	1.499
HudsonAlpha Institute of Biotechnology (HAIB)	Illumina NovaSeq 6000	A00363	H3CMMDRXX	1	1219	54	88758556	0.6084
HudsonAlpha Institute of Biotechnology (HAIB)	Illumina NovaSeq 6000	A00363	H3CMMDRXX	1	1170	81	88916045	0.911
HudsonAlpha Institute of Biotechnology (HAIB)	Illumina NovaSeq 6000	A00363	H3CMMDRXX	1	1209	62	88388522	0.7014
HudsonAlpha Institute of Biotechnology (HAIB)	Illumina NovaSeq 6000	A00363	H3CMMDRXX	1	2168	114	83676700	1.3624
HudsonAlpha Institute of Biotechnology (HAIB)	Illumina NovaSeq 6000	A00363	H3CMMDRXX	1	1160	82	89429064	0.9169
HudsonAlpha Institute of Biotechnology (HAIB)	Illumina NovaSeq 6000	A00363	H3CMMDRXX	1	2254	125	83615805	1.4949
HudsonAlpha Institute of Biotechnology (HAIB)	Illumina NovaSeq 6000	A00363	H3CMMDRXX	1	1244	78	89136198	0.8751
HudsonAlpha Institute of Biotechnology (HAIB)	Illumina NovaSeq 6000	A00363	H3CMMDRXX	1	1157	66	89915018	0.734
HudsonAlpha Institute of Biotechnology (HAIB)	Illumina NovaSeq 6000	A00363	H3CMMDRXX	1	1174	111	88499669	1.2542
HudsonAlpha Institute of Biotechnology (HAIB)	Illumina NovaSeq 6000	A00363	H3CMMDRXX	1	2211	158	82913570	1.9056
HudsonAlpha Institute of Biotechnology (HAIB)	Illumina NovaSeq 6000	A00363	H3CMMDRXX	1	2137	144	85774402	1.6788
HudsonAlpha Institute of Biotechnology (HAIB)	Illumina NovaSeq 6000	A00363	H3CMMDRXX	1	1152	73	89785871	0.813
HudsonAlpha Institute of Biotechnology (HAIB)	Illumina NovaSeq 6000	A00363	H3CMMDRXX	1	1149	69	90670701	0.761
HudsonAlpha Institute of Biotechnology (HAIB)	Illumina NovaSeq 6000	A00363	H3CMMDRXX	1	1145	83	90294337	0.9192
HudsonAlpha Institute of Biotechnology (HAIB)	Illumina NovaSeq 6000	A00363	H3CMMDRXX	1	1255	91	89299039	1.019
HudsonAlpha Institute of Biotechnology (HAIB)	Illumina NovaSeq 6000	A00363	H3CMMDRXX	1	1248	99	89303569	1.1086
HudsonAlpha Institute of Biotechnology (HAIB)	Illumina NovaSeq 6000	A00363	H3CMMDRXX	1	2120	93	84800983	1.0967
HudsonAlpha Institute of Biotechnology (HAIB)	Illumina NovaSeq 6000	A00363	H3CMMDRXX	1	2112	120	83712756	1.4335
HudsonAlpha Institute of Biotechnology (HAIB)	Illumina NovaSeq 6000	A00363	H3CMMDRXX	1	1265	90	88540642	1.0165
HudsonAlpha Institute of Biotechnology (HAIB)	Illumina NovaSeq 6000	A00363	H3CMMDRXX	1	2114	147	83599861	1.7584
HudsonAlpha Institute of Biotechnology (HAIB)	Illumina NovaSeq 6000	A00363	H3CMMDRXX	1	2151	133	84480403	1.5743
HudsonAlpha Institute of Biotechnology (HAIB)	Illumina NovaSeq 6000	A00363	H3CMMDRXX	1	1250	79	88795345	0.8897
HudsonAlpha Institute of Biotechnology (HAIB)	Illumina NovaSeq 6000	A00363	H3CMMDRXX	1	2239	109	84501661	1.2899
HudsonAlpha Institute of Biotechnology (HAIB)	Illumina NovaSeq 6000	A00363	H3CMMDRXX	1	1175	97	88101415	1.101
HudsonAlpha Institute of Biotechnology (HAIB)	Illumina NovaSeq 6000	A00363	H3CMMDRXX	1	1259	78	87031908	0.8962
HudsonAlpha Institute of Biotechnology (HAIB)	Illumina NovaSeq 6000	A00363	H3CMMDRXX	1	2210	158	83393984	1.8946
HudsonAlpha Institute of Biotechnology (HAIB)	Illumina NovaSeq 6000	A00363	H3CMMDRXX	1	2122	117	84654219	1.3821
HudsonAlpha Institute of Biotechnology (HAIB)	Illumina NovaSeq 6000	A00363	H3CMMDRXX	1	2265	151	82992575	1.8194
HudsonAlpha Institute of Biotechnology (HAIB)	Illumina NovaSeq 6000	A00363	H3CMMDRXX	1	2108	122	84377314	1.4459
HudsonAlpha Institute of Biotechnology (HAIB)	Illumina NovaSeq 6000	A00363	H3CMMDRXX	1	1166	78	89385744	0.8726
HudsonAlpha Institute of Biotechnology (HAIB)	Illumina NovaSeq 6000	A00363	H3CMMDRXX	1	2264	136	82918830	1.6402
HudsonAlpha Institute of Biotechnology (HAIB)	Illumina NovaSeq 6000	A00363	H3CMMDRXX	1	2247	157	83527287	1.8796
HudsonAlpha Institute of Biotechnology (HAIB)	Illumina NovaSeq 6000	A00363	H3CMMDRXX	1	2157	125	82038493	1.5237
HudsonAlpha Institute of Biotechnology (HAIB)	Illumina NovaSeq 6000	A00363	H3CMMDRXX	1	1236	69	90091045	0.7659
HudsonAlpha Institute of Biotechnology (HAIB)	Illumina NovaSeq 6000	A00363	H3CMMDRXX	1	2125	125	85152233	1.468
HudsonAlpha Institute of Biotechnology (HAIB)	Illumina NovaSeq 6000	A00363	H3CMMDRXX	1	2165	146	83843910	1.7413
HudsonAlpha Institute of Biotechnology (HAIB)	Illumina NovaSeq 6000	A00363	H3CMMDRXX	1	1223	74	89526554	0.8266
HudsonAlpha Institute of Biotechnology (HAIB)	Illumina NovaSeq 6000	A00363	H3CMMDRXX	1	2245	131	83669155	1.5657
HudsonAlpha Institute of Biotechnology (HAIB)	Illumina NovaSeq 6000	A00363	H3CMMDRXX	1	1245	88	89212684	0.9864
HudsonAlpha Institute of Biotechnology (HAIB)	Illumina NovaSeq 6000	A00363	H3CMMDRXX	1	2213	137	83464349	1.6414
HudsonAlpha Institute of Biotechnology (HAIB)	Illumina NovaSeq 6000	A00363	H3CMMDRXX	1	2126	115	85501975	1.345
HudsonAlpha Institute of Biotechnology (HAIB)	Illumina NovaSeq 6000	A00363	H3CMMDRXX	1	1155	65	90663367	0.7169
HudsonAlpha Institute of Biotechnology (HAIB)	Illumina NovaSeq 6000	A00363	H3CMMDRXX	1	2130	124	85230364	1.4549
HudsonAlpha Institute of Biotechnology (HAIB)	Illumina NovaSeq 6000	A00363	H3CMMDRXX	1	1110	74	89110054	0.8304
HudsonAlpha Institute of Biotechnology (HAIB)	Illumina NovaSeq 6000	A00363	H3CMMDRXX	1	2158	136	82776846	1.643
HudsonAlpha Institute of Biotechnology (HAIB)	Illumina NovaSeq 6000	A00363	H3CMMDRXX	1	2215	133	83493681	1.5929
HudsonAlpha Institute of Biotechnology (HAIB)	Illumina NovaSeq 6000	A00363	H3CMMDRXX	1	2113	127	83652077	1.5182
HudsonAlpha Institute of Biotechnology (HAIB)	Illumina NovaSeq 6000	A00363	H3CMMDRXX	1	1133	81	90731229	0.8927
HudsonAlpha Institute of Biotechnology (HAIB)	Illumina NovaSeq 6000	A00363	H3CMMDRXX	1	2135	109	86187447	1.2647
HudsonAlpha Institute of Biotechnology (HAIB)	Illumina NovaSeq 6000	A00363	H3CMMDRXX	1	1159	70	88866126	0.7877
HudsonAlpha Institute of Biotechnology (HAIB)	Illumina NovaSeq 6000	A00363	H3CMMDRXX	1	1258	94	87497872	1.0743
HudsonAlpha Institute of Biotechnology (HAIB)	Illumina NovaSeq 6000	A00363	H3CMMDRXX	1	2233	156	84415582	1.848
HudsonAlpha Institute of Biotechnology (HAIB)	Illumina NovaSeq 6000	A00363	H3CMMDRXX	1	2236	146	85017560	1.7173
HudsonAlpha Institute of Biotechnology (HAIB)	Illumina NovaSeq 6000	A00363	H3CMMDRXX	1	2228	146	84119470	1.7356
HudsonAlpha Institute of Biotechnology (HAIB)	Illumina NovaSeq 6000	A00363	H3CMMDRXX	1	2164	121	83937467	1.4415
HudsonAlpha Institute of Biotechnology (HAIB)	Illumina NovaSeq 6000	A00363	H3CMMDRXX	1	2138	118	85721186	1.3766
HudsonAlpha Institute of Biotechnology (HAIB)	Illumina NovaSeq 6000	A00363	H3CMMDRXX	1	2118	115	84171039	1.3663
HudsonAlpha Institute of Biotechnology (HAIB)	Illumina NovaSeq 6000	A00363	H3CMMDRXX	1	1127	70	90616028	0.7725
HudsonAlpha Institute of Biotechnology (HAIB)	Illumina NovaSeq 6000	A00363	H3CMMDRXX	1	2205	151	82696765	1.8259
HudsonAlpha Institute of Biotechnology (HAIB)	Illumina NovaSeq 6000	A00363	H3CMMDRXX	1	2159	15631	5188071	3003.82	outlier tile
HudsonAlpha Institute of Biotechnology (HAIB)	Illumina NovaSeq 6000	A00363	H3CMMDRXX	1	2246	164	83019530	1.9754
HudsonAlpha Institute of Biotechnology (HAIB)	Illumina NovaSeq 6000	A00363	H3CMMDRXX	1	1233	87	89317241	0.9741
HudsonAlpha Institute of Biotechnology (HAIB)	Illumina NovaSeq 6000	A00363	H3CMMDRXX	1	1270	99	87680055	1.1291
HudsonAlpha Institute of Biotechnology (HAIB)	Illumina NovaSeq 6000	A00363	H3CMMDRXX	1	1211	147	88395297	1.663
HudsonAlpha Institute of Biotechnology (HAIB)	Illumina NovaSeq 6000	A00363	H3CMMDRXX	1	1227	89	90291981	0.9857
HudsonAlpha Institute of Biotechnology (HAIB)	Illumina NovaSeq 6000	A00363	H3CMMDRXX	1	2256	118	83052982	1.4208
HudsonAlpha Institute of Biotechnology (HAIB)	Illumina NovaSeq 6000	A00363	H3CMMDRXX	1	1242	87	89594729	0.971
HudsonAlpha Institute of Biotechnology (HAIB)	Illumina NovaSeq 6000	A00363	H3CMMDRXX	1	1276	106	86530190	1.225
HudsonAlpha Institute of Biotechnology (HAIB)	Illumina NovaSeq 6000	A00363	H3CMMDRXX	1	1128	75	90871317	0.8253
HudsonAlpha Institute of Biotechnology (HAIB)	Illumina NovaSeq 6000	A00363	H3CMMDRXX	1	1112	60	89258378	0.6722
HudsonAlpha Institute of Biotechnology (HAIB)	Illumina NovaSeq 6000	A00363	H3CMMDRXX	1	1213	70	88507140	0.7909
HudsonAlpha Institute of Biotechnology (HAIB)	Illumina NovaSeq 6000	A00363	H3CMMDRXX	1	1172	108	88637020	1.2185
HudsonAlpha Institute of Biotechnology (HAIB)	Illumina NovaSeq 6000	A00363	H3CMMDRXX	1	1136	83	91054455	0.9115
HudsonAlpha Institute of Biotechnology (HAIB)	Illumina NovaSeq 6000	A00363	H3CMMDRXX	1	1162	70	89507174	0.7821
HudsonAlpha Institute of Biotechnology (HAIB)	Illumina NovaSeq 6000	A00363	H3CMMDRXX	1	1254	74	89769966	0.8243
