# Supplementary material for: SequencErr: measuring and suppressing sequencer errors in next-generation sequencing data
Source: Genome Biol. 2021 Jan 25;22:37. doi: 10.1186/s13059-020-02254-2 (PMC7829059; doi:10.1186/s13059-020-02254-2)
Supplement: Supplementary file 14 — Additional file 14: Supplementary Table S13. Sequencer effect and outlier tile effect on overall error rate of a common reference DNA library. [file 13059_2020_2254_MOESM14_ESM.xlsx]

## Sheet: Table S13
Table S13. Sequencer effect and outlier tile effect on overall error rate of a common reference DNA library. Listed are datasets generated by HAIB (HudsonAlpha Institute of Biotechnology, columns E-X) using NovaSeq sequencer A00363 and by SJ (St. Jude Children's Research Hospital, columns Y-ZR) using NovaSeq sequencer A00214. Two dilutions were used: 1:1000 (columns E-N, Y-AH) and 1:5000 (O-X, AI…
				HudsonAlpha Institute of Biotechnology (A00363)																				St. Jude Children's Research Hospital (A00214)
				1:1000 dilution										1:5000 dilution										1:1000 dilution										1:5000 dilution
				With outlier tile					Remove outlier tile					With outlier tile					Remove outlier tile					With outlier tile					Remove outlier tile					With outlier tile					Remove outlier tile
Chr	Pos	Genotype	Spike-in	A	C	G	T	Total	A	C	G	T	Total	A	C	G	T	Total	A	C	G	T	Total	A	C	G	T	Total	A	C	G	T	Total	A	C	G	T	Total	A	C	G	T	Total
1	196928187	T		65	278	0	7110652	7110995	33	278	0	7107555	7107866	266	966	11	27941979	27943222	143	966	11	27930508	27931628	133	440	67	7423561	7424201	133	437	66	7377055	7377691	552	1635	255	28730066	28732508	551	1626	250	28548697	28551124
1	196928188	A		7173228	18	221	81	7173548	7169759	18	221	81	7170079	28147328	62	855	340	28148585	28134481	61	855	340	28135737	7460570	61	397	180	7461208	7413892	61	394	180	7414527	28837059	242	1561	657	28839519	28655300	241	1546	654	28657741
1	196928189	T		185	417	6	7191615	7192223	97	417	6	7188450	7188970	623	1675	18	28264171	28266487	299	1675	18	28252452	28254444	260	721	75	7488070	7489126	258	718	74	7441398	7442448	914	3017	238	28977586	28981755	908	2994	238	28795933	28800073
1	196928190	C		35	7205700	30	135	7205900	35	7202273	27	135	7202470	162	28331884	102	518	28332666	162	28319124	92	518	28319896	62	7499083	70	162	7499377	62	7452093	69	162	7452386	270	29032852	335	667	29034124	270	28849731	329	665	28850995
1	196928191	C		61	7201205	46	186	7201498	61	7197897	43	185	7198186	241	28311634	149	756	28312780	239	28299400	135	756	28300530	122	7505191	152	276	7505741	122	7458110	152	275	7458659	572	29054915	543	1052	29057082	568	28871468	542	1045	28873623
1	196928192	C		37	7188225	11	174	7188447	37	7184771	10	174	7184992	144	28252242	62	710	28253158	144	28239473	62	710	28240389	66	7501407	56	263	7501792	66	7454401	56	262	7454785	284	29029238	286	981	29030789	284	28846156	283	970	28847693
1	196928193	A		6918602	27	302	96	6919027	6915310	27	302	96	6915735	27085975	65	1224	359	27087623	27073802	65	1224	358	27075449	7227105	52	540	177	7227874	7182120	52	537	177	7182886	27872242	207	2181	650	27875280	27697737	205	2167	647	27700756
1	196928194	G		107	13	7218900	405	7219425	107	12	7215696	329	7216144	458	45	28376718	1435	28378656	458	44	28364724	1168	28366394	163	113	7528909	353	7529538	163	113	7481722	352	7482350	533	401	29148986	1361	29151281	529	401	28965029	1354	28967313
1	196928195	T		43	261	8	6558572	6558884	41	261	7	6555449	6555758	102	930	39	25785357	25786428	92	930	34	25773852	25774908	110	464	63	6846755	6847392	110	462	63	6804107	6804742	470	1715	222	26497695	26500102	469	1703	222	26331638	26334032
1	196928196	T		17	317	11	6938957	6939302	17	317	10	6935621	6935965	67	1098	51	27256330	27257546	67	1098	39	27243955	27245159	131	567	77	7241662	7242437	130	561	77	7196433	7197201	444	2180	318	28021868	28024810	440	2163	317	27845775	27848695
1	196928197	G		204	27	7209114	228	7209573	204	27	7205803	220	7206254	814	129	28335643	891	28337477	814	128	28323506	851	28325299	326	89	7524498	237	7525150	326	89	7477391	235	7478041	1141	360	29129317	996	29131814	1135	358	28945593	987	28948073
1	196928198	T		46	300	17	7132389	7132752	38	300	17	7129119	7129474	220	1276	39	27995787	27997322	186	1275	38	27983686	27985185	146	634	53	7447565	7448398	146	628	53	7400926	7401753	625	2292	224	28790895	28794036	623	2285	223	28609320	28612451
1	196928199	G		157	68	7179120	264	7179609	156	21	7176095	264	7176536	600	327	28213098	1057	28215082	600	101	28201924	1056	28203681	215	56	7496899	340	7497510	215	56	7449944	335	7450550	818	288	29014515	1197	29016818	813	287	28831451	1185	28833736
1	196928200	A		7071487	8	399	54	7071948	7068517	8	399	54	7068978	27792550	35	1582	179	27794346	27781405	35	1580	179	27783199	7366773	45	718	95	7367631	7320650	45	717	95	7321507	28520890	145	2883	438	28524356	28340965	143	2868	436	28344412
1	196928201	A		7164365	16	344	94	7164819	7161225	15	343	46	7161629	28141387	40	1364	398	28143189	28129700	40	1364	197	28131301	7465669	94	662	137	7466562	7418800	94	658	135	7419687	28879967	397	2577	522	28883463	28697418	395	2560	516	28700889
1	196928202	G		94	17	7071211	332	7071654	94	15	7067990	330	7068429	373	46	27754775	1318	27756512	372	45	27742916	1302	27744635	109	52	7229175	363	7229699	108	52	7184094	359	7184613	428	241	27922345	1422	27924436	427	239	27747233	1415	27749314
1	196928203	A		6850523	7	383	28	6850941	6847563	7	383	28	6847981	26978767	17	1536	110	26980430	26967670	17	1536	110	26969333	7101311	44	582	82	7102019	7056863	44	578	82	7057567	27542033	178	2285	388	27544884	27368448	178	2269	387	27371282
1	196928204	A		7229467	2	314	15	7229798	7225989	2	314	15	7226320	28424142	27	1213	58	28425440	28411233	27	1212	58	28412530	7537279	67	577	91	7538014	7490036	67	574	91	7490768	29183544	237	2237	347	29186365	28999480	237	2223	345	29002285
1	196928205	A		7218438	9	443	26	7218916	7215069	9	442	26	7215546	28371862	36	1796	93	28373787	28359388	36	1796	93	28361313	7522033	63	538	92	7522726	7474897	63	535	92	7475587	29118288	269	1847	346	29120750	28934490	262	1832	338	28936922
1	196928206	A		7114253	6	258	38	7114555	7110870	6	258	38	7111172	27968705	34	1065	154	27969958	27956162	34	1065	154	27957415	7432570	35	466	141	7433212	7385897	35	464	141	7386537	28773629	146	1881	463	28776119	28591800	146	1865	462	28594273
1	196928207	A		6885668	4	237	63	6885972	6882446	4	237	63	6882750	27087381	26	861	254	27088522	27075479	26	861	252	27076618	7229311	34	410	145	7229900	7184031	34	409	144	7184618	27976952	133	1623	603	27979311	27800734	133	1616	601	27803084
1	196928208	T		45	188	3	7204124	7204360	45	188	3	7200692	7200928	213	733	11	28324186	28325143	213	732	11	28311397	28312353	146	340	59	7503383	7503928	146	339	59	7456344	7456888	479	1350	207	29050322	29052358	478	1343	207	28867033	28869061
1	196928209	A		7206636	9	630	75	7207350	7203174	9	630	75	7203888	28319891	32	2121	294	28322338	28307046	32	2121	294	28309493	7504784	50	1000	159	7505993	7457716	49	999	157	7458921	29036497	203	3214	589	29040503	28853156	202	3192	583	28857133
1	196928210	G		106	22	6645669	71	6645868	106	22	6642647	71	6642846	373	111	26063576	259	26064319	373	109	26052332	259	26053073	131	62	6605797	85	6606075	128	62	6564284	85	6564559	465	263	25500019	443	25501190	464	261	25338660	442	25339827
1	196928211	A		7179269	8	430	63	7179770	7175901	8	430	63	7176402	28220884	28	1604	278	28222794	28208428	28	1604	278	28210338	7441345	41	623	199	7442208	7394655	41	619	199	7395514	28810458	162	2748	792	28814160	28628389	162	2727	788	28632066
1	196928212	A		7147329	5	329	35	7147698	7143970	5	329	34	7144338	28062359	24	1327	111	28063821	28049923	24	1327	106	28051380	7476017	60	590	124	7476791	7429213	60	588	124	7429985	28919351	233	2316	399	28922299	28737014	232	2307	399	28739952
1	196928213	T		96	270	2	7193084	7193452	96	270	2	7189634	7190002	389	1035	15	28268173	28269612	389	1035	15	28255368	28256807	246	460	49	7482387	7483142	246	459	49	7435446	7436200	884	1793	181	28950888	28953746	879	1779	181	28767874	28770713
1	196928214	C		68	7126832	179	170	7127249	68	7123497	179	170	7123914	210	28005829	647	786	28007472	210	27993584	647	786	27995227	53	7353654	71	181	7353959	53	7307735	71	179	7308038	166	28449333	238	943	28450680	164	28270429	237	940	28271770
1	196928215	A		7212546	7	381	75	7213009	7209187	6	381	62	7209636	28343359	33	1590	295	28345277	28330827	32	1590	247	28332696	7516327	41	565	149	7517082	7469237	41	562	148	7469988	29080087	181	2502	623	29083393	28896702	181	2482	619	28899984
1	196928216	A		7218945	2	209	139	7219295	7215982	2	209	41	7216234	28374092	19	744	585	28375440	28362877	19	744	190	28363830	7519010	54	356	138	7519558	7471891	54	352	138	7472435	29085002	196	1291	505	29086994	28901488	196	1285	503	28903472
1	196928217	T		88	290	7	7128296	7128681	76	290	7	7125049	7125422	405	1208	22	27984036	27985671	350	1207	22	27972166	27973745	290	553	85	7413530	7414458	289	548	85	7367078	7368000	1167	2004	315	28639880	28643366	1160	1988	315	28458992	28462455
1	196928218	G		341	32	6973700	54	6974127	341	31	6970482	54	6970908	1625	126	27350519	229	27352499	1625	122	27338532	229	27340508	516	116	7255893	130	7256655	511	115	7210265	129	7211020	2085	409	28012105	511	28015110	2072	407	27835045	503	27838027
1	196928219	G		321	75	7036797	269	7037462	321	63	7033678	269	7034331	1243	278	27633737	223	27635481	1242	219	27622225	223	27623909	313	147	7395194	362	7396016	312	145	7348907	360	7349724	1404	542	28605441	442	28607829	1397	538	28425168	441	28427544
1	196928220	C		60	7208276	32	522	7208890	60	7204825	32	522	7205439	165	28327643	143	2098	28330049	165	28314896	143	2098	28317302	61	7506465	133	696	7507355	61	7459414	133	690	7460298	238	29044526	555	2747	29048066	236	28861196	553	2722	28864707
1	196928221	A		7169572	7	299	55	7169933	7166118	7	299	55	7166479	28129353	22	1105	219	28130699	28116577	22	1105	218	28117922	7457181	86	496	177	7457940	7410460	86	489	175	7411210	28813965	301	1946	615	28816827	28632217	301	1930	614	28635062
1	196928222	T		225	222	10	7103690	7104147	68	222	10	7100651	7100951	916	835	36	27892800	27894587	267	835	36	27881662	27882800	166	392	48	7367476	7368082	166	389	48	7321191	7321794	716	1409	233	28480673	28483031	711	1400	233	28300580	28302924
1	196928223	T		73	669	2	7183843	7184587	68	668	2	7180515	7181253	248	2306	19	28220364	28222937	236	2306	19	28208005	28210566	138	928	61	7492228	7493355	136	923	60	7445242	7446361	563	3346	276	28983732	28987917	554	3331	273	28800809	28804967
1	196928224	A		7211339	6	376	63	7211784	7207895	6	376	63	7208340	28322899	22	1207	265	28324393	28310124	22	1207	264	28311617	7515597	38	576	202	7516413	7468463	38	571	202	7469274	29056770	226	1891	868	29059755	28873309	226	1885	862	28876282
1	196928225	C		46	7216187	13	147	7216393	46	7212693	13	147	7212899	121	28347572	44	490	28348227	121	28334657	44	490	28335312	64	7515879	63	133	7516139	64	7468805	62	133	7469064	213	29059216	250	621	29060300	213	28876041	249	620	28877123
1	196928226	T		58	373	8	7179639	7180078	52	373	8	7176322	7176755	222	1578	26	28152068	28153894	187	1571	26	28139731	28141515	156	706	73	7443507	7444442	156	701	73	7396723	7397653	602	2521	324	28622656	28626103	599	2500	322	28441384	28444805
1	196928227	A		7157410	2	245	64	7157721	7153943	2	245	64	7154254	28045346	6	957	206	28046515	28032487	6	957	206	28033656	7464774	65	435	181	7465455	7417955	62	432	175	7418624	28770160	244	1635	598	28772637	28588518	240	1628	583	28590969
1	196928228	T		42	191	8	7161485	7161726	42	191	8	7158053	7158294	256	1148	18	28069731	28071153	254	1146	18	28057152	28058570	182	377	51	7437865	7438475	180	373	51	7391136	7391740	618	1759	206	28623826	28626409	615	1751	206	28442751	28445323
1	196928229	T		124	520	8	7094287	7094939	122	520	8	7091120	7091770	456	1839	31	27877220	27879546	447	1839	31	27865463	27867780	176	802	63	7412838	7413879	176	796	63	7366318	7367353	672	2815	252	28661635	28665374	670	2795	251	28480688	28484404
1	196928230	A		7062567	5	330	32	7062934	7059144	5	330	32	7059511	27793310	20	1285	154	27794769	27780519	20	1285	154	27781978	7321595	41	605	123	7322364	7275656	41	598	120	7276415	28364204	158	2274	517	28367153	28184830	158	2246	517	28187751
1	196928231	G		129	53	7099143	21	7099346	129	53	7095917	21	7096120	486	66	27893216	78	27893846	486	66	27881259	77	27881888	144	114	7418810	59	7419127	144	114	7372355	59	7372672	537	304	28707730	219	28708790	535	304	28526841	218	28527898
1	196928232	T		73	302	5	7028172	7028552	73	302	5	7024955	7025335	263	1139	15	27477462	27478879	248	1139	15	27465862	27467264	209	471	52	7383597	7384329	209	470	52	7337396	7338127	781	1662	156	28501485	28504084	779	1652	156	28322277	28324864
1	196928233	A		7119093	1	746	23	7119863	7115655	1	746	23	7116425	28131118	21	2791	59	28133989	28118310	21	2790	59	28121180	7424459	45	993	78	7425575	7377877	45	989	78	7378989	28926444	200	3616	258	28930518	28743871	199	3600	258	28747928
1	196928234	A		7155530	5	364	22	7155921	7152068	5	364	22	7152459	28208097	44	1258	119	28209518	28195298	44	1257	119	28196718	7442304	52	434	91	7442881	7395611	52	433	91	7396187	28963203	204	1621	366	28965394	28780270	204	1609	366	28782449
1	196928235	A		7085981	9	212	27	7086229	7082585	9	212	27	7082833	27931250	31	871	100	27932252	27918627	31	871	100	27919629	7327534	42	394	102	7328072	7281405	42	391	102	7281940	28532721	180	1537	410	28534848	28352103	177	1529	407	28354216
1	196928236	A		7085192	6	197	66	7085461	7081793	6	197	66	7082062	27897941	24	842	243	27899050	27885373	24	842	243	27886482	7369084	41	401	141	7369667	7322691	41	398	141	7323271	28598048	160	1506	599	28600313	28417021	160	1498	597	28419276
1	196928237	T		51	216	3	7145073	7145343	51	216	3	7141692	7141962	135	712	17	28089260	28090124	134	712	17	28076673	28077536	192	383	75	7406478	7407128	192	381	75	7359951	7360599	760	1329	301	28698176	28700566	760	1326	301	28516807	28519194
1	196928238	G		606	77	6999093	44	6999820	606	77	6995843	44	6996570	2390	337	27459460	199	27462386	2390	337	27447457	198	27450382	721	205	7334695	108	7335729	719	205	7288701	108	7289733	2729	828	28340878	346	28344781	2711	824	28161953	345	28165833
1	196928239	C		59	7107625	38	463	7108185	59	7104172	38	463	7104732	175	27875712	133	1875	27877895	175	27862969	133	1874	27865151	98	7337316	117	655	7338186	96	7291464	117	650	7292327	355	28304821	455	2296	28307927	354	28126689	452	2285	28129780
1	196928240	A		7188515	14	514	83	7189126	7185110	14	513	83	7185720	28254744	33	2220	293	28257290	28242109	33	2217	293	28244652	7431431	49	753	236	7432469	7384863	49	749	236	7385897	28758143	183	3324	862	28762512	28576533	183	3304	861	28580881
1	196928241	C		35	7149373	35	205	7149648	35	7145988	34	205	7146262	120	28046363	111	956	28047550	120	28033797	106	956	28034979	96	7317378	120	334	7317928	95	7271324	120	331	7271870	381	28191115	468	1339	28193303	380	28012368	466	1331	28014545
1	196928242	A		7130437	10	235	54	7130736	7127025	9	235	54	7127323	28000294	27	897	152	28001370	27987633	23	893	152	27988701	7355320	53	434	163	7355970	7309283	53	431	163	7309930	28413999	179	1670	584	28416432	28234662	178	1660	582	28237082
1	196928243	C		148	7027248	14	158	7027568	148	7023925	14	157	7024244	85	27534642	58	567	27535352	85	27522305	58	567	27523015	189	7121768	114	197	7122268	189	7077575	114	196	7078074	298	27431994	441	703	27433436	298	27260481	439	701	27261919
1	196928244	C		112	7050412	6	207	7050737	99	7047330	6	207	7047642	368	27629152	14	738	27630272	317	27617859	14	738	27618928	104	7204145	54	208	7204511	103	7159289	54	206	7159652	398	27757505	226	926	27759055	395	27583799	226	919	27585339
1	196928245	T		71	1579	94	6849025	6850769	70	1578	94	6845778	6847520	217	6361	481	26817700	26824759	215	6359	480	26805784	26812838	123	1773	163	6843910	6845969	123	1759	163	6800580	6802625	529	7041	842	26354653	26363065	527	6998	839	26186074	26194438
1	196928246	T		313	208	19	6127859	6128399	35	208	19	6125342	6125604	1146	914	77	23993215	23995352	152	914	77	23983912	23985055	95	417	73	5898257	5898842	95	413	73	5861156	5861737	369	1606	260	22766017	22768252	368	1596	259	22621567	22623790
1	196928247	T		43	266	10	6840164	6840483	41	266	10	6836863	6837180	145	1048	27	26848223	26849443	136	1047	27	26835982	26837192	96	454	71	6947529	6948150	96	451	71	6903850	6904468	430	1645	312	26863947	26866334	430	1638	312	26693341	26695721
1	196928248	T		41	295	7	6945938	6946281	41	295	7	6942621	6942964	141	1381	40	27267226	27268788	140	1381	40	27254876	27256437	121	616	76	7103565	7104378	121	612	76	7059091	7059900	468	2239	198	27476594	27479499	466	2227	198	27303355	27306246
1	196928249	T		29	311	3	7110263	7110606	28	311	3	7106858	7107200	128	1110	16	27941531	27942785	128	1110	16	27928923	27930177	112	511	54	7347239	7347916	112	510	54	7301103	7301779	533	1882	225	28444600	28447240	532	1871	225	28264936	28267564
1	196928250	C		38	7040733	4	95	7040870	38	7037291	4	95	7037428	106	27640636	20	406	27641168	106	27627860	19	406	27628391	75	7275535	67	140	7275817	75	7229961	67	140	7230243	298	28107857	239	481	28108875	298	27930747	239	477	27931761
1	196928251	T		48	756	13	7108585	7109402	47	754	13	7105261	7106075	210	2935	85	27942086	27945316	200	2933	85	27929747	27932965	115	1101	74	7365227	7366517	113	1089	74	7319110	7320386	470	4381	323	28523342	28528516	466	4357	322	28343348	28348493
1	196928252	G		210	22	7175205	39	7175476	209	22	7171836	39	7172106	755	79	28189627	156	28190617	753	79	28177086	155	28178073	286	115	7497817	88	7498306	284	100	7451640	87	7452111	972	514	29014104	274	29015864	969	425	28834191	269	28835854
1	196928253	A		6828325	11	483	22	6828841	6825173	7	483	21	6825684	26808804	35	1762	152	26810753	26797090	28	1762	152	26799032	7005047	21	794	108	7005970	6961628	21	790	107	6962546	27083839	79	2694	459	27087071	26914920	78	2674	458	26918130
1	196928254	A		7369939	5	316	64	7370324	7366504	3	316	64	7366887	29028906	29	1191	234	29030360	29016138	25	1191	234	29017588	7130701	61	485	110	7131357	7086038	61	484	110	7086693	27514060	207	2109	451	27516827	27340683	207	2093	449	27343432
1	196928255	T		61	203	11	7364048	7364323	61	203	11	7360622	7360897	237	793	42	28998221	28999293	236	793	41	28985486	28986556	140	207	69	6323474	6323890	140	205	69	6284275	6284689	614	837	303	24253585	24255339	608	826	303	24101182	24102919
1	196928256	T		34	262	14	7393158	7393468	27	261	14	7389792	7390094	113	1055	39	29129361	29130568	99	1053	38	29116844	29118034	139	438	90	7151226	7151893	138	435	90	7106289	7106952	480	1560	366	27555280	27557686	477	1544	363	27381489	27383873
1	196928257	T		40	480	5	7399513	7400038	40	480	5	7395964	7396489	114	1908	18	29154430	29156470	114	1908	18	29141230	29143270	75	681	13	7713857	7714626	75	677	13	7665354	7666119	251	2779	58	29935666	29938754	247	2758	58	29746045	29749108
1	196928258	A		7392017	0	254	90	7392361	7388614	0	254	77	7388945	29122647	14	1113	390	29124164	29109932	14	1113	323	29111382	7704325	43	467	176	7705011	7658001	14	446	143	7658604	29898136	144	1869	617	29900766	29716779	44	1780	504	29719107
1	196928259	C		26	7207801	31	139	7207997	26	7204575	31	139	7204771	92	28338836	108	596	28339632	92	28326749	108	596	28327545	36	7506234	46	184	7506500	36	7459159	46	183	7459424	178	29066113	182	678	29067151	178	28882686	177	669	28883710
1	196928260	T		38	339	3	7396759	7397139	37	339	3	7393297	7393676	170	1262	17	29141893	29143342	170	1262	17	29128935	29130384	89	591	19	7708325	7709024	89	588	19	7659842	7660538	367	2065	59	29910811	29913302	366	2057	59	29721386	29723868
1	196928261	A		7312183	3	326	150	7312662	7308900	3	326	150	7309379	28779142	15	1204	628	28780989	28766845	15	1204	628	28768692	7565233	22	585	267	7566107	7517900	22	584	254	7518760	29310643	95	2123	1100	29313961	29126059	93	2110	1004	29129266
1	196928262	T		46	204	24	7367404	7367678	46	204	20	7364161	7364431	183	870	55	29020047	29021155	183	868	42	29007760	29008853	111	423	51	7617831	7618416	108	421	51	7570163	7570743	514	1557	197	29544336	29546604	509	1550	195	29358320	29360574
1	196928263	T		23	273	7	7398266	7398569	16	273	7	7394970	7395266	90	1048	20	29154025	29155183	75	1047	20	29141585	29142727	48	486	21	7680390	7680945	46	484	21	7632037	7632588	172	1831	51	29808792	29810846	172	1821	50	29619790	29621833
1	196928264	A		7381491	1	224	65	7381781	7377933	1	224	65	7378223	29078044	12	970	247	29079273	29064769	12	970	247	29065998	7642105	18	463	146	7642732	7594002	18	462	145	7594627	29639751	56	1809	595	29642211	29451726	56	1795	589	29454166
1	196928265	T		60	204	3	7387707	7387974	60	204	3	7384304	7384571	248	806	8	29107424	29108486	245	806	8	29094779	29095838	161	385	16	7663973	7664535	158	384	16	7615778	7616336	620	1484	73	29741386	29743563	616	1480	73	29553010	29555179
1	196928266	A		7371026	2	272	19	7371319	7367489	2	272	19	7367782	29035654	11	932	98	29036695	29022476	11	932	93	29023512	7661886	18	448	65	7662417	7613768	18	442	65	7614293	29720279	59	1731	241	29722310	29532275	58	1718	236	29534287
1	196928267	T		40	206	4	7371925	7372175	38	206	4	7368467	7368715	239	916	30	29049025	29050210	216	916	30	29036151	29037313	109	391	23	7640983	7641506	108	386	23	7592880	7593397	422	1596	106	29656601	29658725	418	1587	105	29468378	29470488
1	196928268	T		41	405	7	7392315	7392768	41	405	7	7388937	7389390	166	1978	19	29131225	29133388	158	1978	19	29118585	29120740	80	607	25	7666478	7667190	77	602	25	7618350	7619054	311	2808	56	29767959	29771134	311	2786	56	29579637	29582790
1	196928269	T		24	538	4	7397567	7398133	24	538	4	7394056	7394622	112	2141	42	29149567	29151862	112	2140	42	29136491	29138785	81	749	31	7690689	7691550	77	741	31	7642520	7643369	359	2966	93	29849791	29853209	332	2944	93	29661507	29664876
1	196928270	G		138	8	7373415	203	7373764	138	8	7369901	203	7370250	594	26	29046190	164	29046974	594	26	29033087	164	29033871	227	25	7678251	215	7678718	225	23	7630017	214	7630479	752	73	29782524	161	29783510	749	70	29594062	159	29595040
1	196928271	T		30	276	31	7341409	7341746	28	276	31	7337921	7338256	142	997	147	28925456	28926742	136	997	147	28912505	28913785	116	462	102	7585464	7586144	114	461	102	7537932	7538609	461	1742	279	29457733	29460215	456	1732	276	29271915	29274379
1	196928272	T		16	340	12	7351767	7352135	13	340	11	7348415	7348779	87	1326	42	28989198	28990653	73	1326	38	28976612	28978049	60	624	24	7516763	7517471	60	617	24	7469133	7469834	216	2336	127	29288110	29290789	213	2329	127	29101436	29104105
1	196928273	T		176	437	15	7381414	7382042	38	437	13	7378324	7378812	658	1751	35	29092819	29095263	151	1751	35	29081200	29083137	169	919	100	7630303	7631491	83	814	41	7585294	7586232	675	3576	379	29651377	29656007	306	3130	112	29475779	29479327
1	196928274	T		42	471	11	7372832	7373356	39	471	11	7369339	7369860	193	1824	31	29051986	29054034	190	1823	31	29038964	29041008	127	835	28	7653917	7654907	127	833	28	7605744	7606732	384	3193	99	29718355	29722031	378	3178	97	29530059	29533712
1	196928275	C		36	7330236	20	181	7330473	36	7326876	20	181	7327113	188	28859783	64	752	28860787	188	28847301	59	752	28848300	33	7611878	36	233	7612180	33	7563982	36	229	7564280	146	29508821	156	946	29510069	146	29321998	155	943	29323242
1	196928276	A		7396022	7	365	39	7396433	7392516	7	365	39	7392927	29140102	56	1505	218	29141881	29127062	56	1504	218	29128840	7713715	20	719	64	7714518	7665193	20	715	64	7665992	29931014	68	2691	306	29934079	29741326	68	2670	305	29744369
1	196928277	A		7386613	5	227	25	7386870	7383117	5	227	25	7383374	29098712	27	817	198	29099754	29085664	26	817	197	29086704	7187137	102	330	123	7187692	7141706	102	329	121	7142258	27765553	350	1187	575	27767665	27589211	350	1183	569	27591313
1	196928278	T		45	180	11	7240456	7240692	45	180	11	7238800	7239036	166	881	24	28486828	28487899	166	881	24	28480678	28481749	107	336	30	7461014	7461487	107	334	30	7414053	7414524	496	1304	134	28900382	28902316	495	1292	134	28717393	28719314
1	196928279	T		30	522	10	7189475	7190037	30	522	10	7187840	7188402	147	1919	33	28279597	28281696	147	1919	33	28273505	28275604	138	866	89	7434479	7435572	134	861	89	7388379	7389463	488	3396	354	28799437	28803675	477	3364	354	28619790	28623985
1	196928280	T		38	367	8	7145646	7146059	38	367	8	7144094	7144507	174	1803	33	28106758	28108768	174	1803	33	28100995	28103005	140	689	26	7277686	7278541	138	685	26	7231818	7232667	618	2947	102	28179828	28183495	611	2933	102	28001251	28004897
1	196928281	C	spike-in, C>T	32	6999390	18	27738	7027178	32	6997821	18	27732	7025603	118	27558346	86	19998	27578548	118	27552470	86	19995	27572669	76	7326182	83	28501	7354842	76	7280054	83	28339	7308552	264	28420917	278	20277	28441736	264	28241228	278	20162	28261932
1	196928282	A		7103450	5	286	38	7103779	7101845	5	286	38	7102174	27923082	9	1134	112	27924337	27917038	9	1133	112	27918292	7226793	68	424	131	7227416	7181427	67	422	131	7182047	27963779	182	1599	504	27966064	27787027	182	1590	503	27789302
1	196928283	T		85	196	6	7084396	7084683	85	196	6	7082824	7083111	166	757	16	27861393	27862332	166	757	16	27855518	27856457	152	317	20	7254485	7254974	152	316	20	7208780	7209268	486	1191	61	28102120	28103858	485	1182	61	27924210	27925938
1	196928284	T		35	224	28	7054779	7055066	35	224	28	7053218	7053505	135	758	37	27755668	27756598	135	758	37	27749792	27750722	136	369	29	7289200	7289734	134	367	29	7243170	7243700	557	1347	98	28247299	28249301	554	1338	98	28067869	28069859
1	196928285	T		24	270	11	7258229	7258534	24	270	11	7256611	7256916	76	1062	35	28562687	28563860	76	1062	35	28556610	28557783	88	447	46	7537018	7537599	88	446	46	7489517	7490097	319	1682	164	29224497	29226662	317	1669	164	29039336	29041486
1	196928286	T		20	314	14	7208274	7208622	20	314	14	7206675	7207023	78	1285	27	28359959	28361349	78	1285	27	28353978	28355368	121	555	63	7460306	7461045	120	551	63	7413215	7413949	452	2090	208	28917967	28920717	451	2074	208	28734291	28737024
1	196928287	T		22	549	6	7167444	7168021	22	549	6	7165891	7166468	102	1651	18	28209361	28211132	101	1650	18	28203545	28205314	87	777	27	7266348	7267239	87	768	27	7221215	7222097	345	2750	100	28199696	28202891	342	2730	100	28023391	28026563
1	196928288	C		35	7144040	22	182	7144279	35	7142484	22	182	7142723	142	28070118	69	711	28071040	142	28064311	69	711	28065233	64	7431050	82	253	7431449	64	7384425	82	253	7384824	266	28756562	291	909	28758028	265	28575204	291	907	28576667
1	196928289	A		6958906	16	676	68	6959666	6957338	16	676	68	6958098	27452450	65	3259	317	27456091	27446502	65	3259	317	27450143	7134941	84	995	192	7136212	7090197	84	980	190	7091451	27851771	332	4461	759	27857323	27675859	332	4434	755	27681380
1	196928290	A		7099100	23	309	92	7099524	7097611	23	309	90	7098033	27964892	66	1275	409	27966642	27959252	66	1275	402	27960995	7192755	114	560	229	7193658	7147113	114	553	228	7148008	27959670	347	2072	852	27962941	27781558	347	2056	848	27784809
1	196928291	G		119	15	6936876	12	6937022	119	15	6935417	12	6935563	516	77	27393095	96	27393784	516	77	27387565	94	27388252	138	117	7020370	84	7020709	138	117	6976307	84	6976646	581	360	27398682	295	27399918	581	358	27225573	290	27226802
1	196928292	T		51	316	3	7146909	7147279	51	316	3	7145321	7145691	207	1273	23	28154132	28155635	207	1272	23	28148163	28149665	197	556	43	7302331	7303127	196	556	42	7256355	7257149	755	1999	165	28369142	28372061	750	1988	165	28189387	28192290
1	196928293	A		7116987	6	681	87	7117761	7115386	6	681	87	7116160	28024885	24	2496	372	28027777	28018867	24	2494	372	28021757	7276800	65	851	238	7277954	7230975	65	846	238	7232124	28348666	254	3190	976	28353086	28169041	254	3172	972	28173439
1	196928294	C		32	7177580	25	161	7177798	32	7175994	25	161	7176212	69	28211798	113	658	28212638	69	28205919	113	658	28206759	77	7427983	123	176	7428359	77	7381085	123	175	7381460	302	28746204	424	763	28747693	301	28563502	423	749	28564975
1	196928295	T		26	427	14	7086472	7086939	26	426	14	7084876	7085342	148	1738	66	27934130	27936082	148	1738	66	27928153	27930105	100	728	59	7234479	7235366	99	724	59	7188997	7189879	526	2807	196	28154446	28157975	523	2798	196	27976201	27979718
1	196928296	G		177	10	7201598	26	7201811	177	10	7199974	26	7200187	839	38	28328764	125	28329766	839	38	28322691	125	28323693	216	95	7304624	56	7304991	213	95	7258773	56	7259137	1079	304	28309271	231	28310885	1071	302	28130528	229	28132130
1	196928297	T		36	307	55	6672723	6673121	36	307	55	6671397	6671795	144	1208	188	26177027	26178567	144	1208	188	26172051	26173591	130	535	68	6729931	6730664	129	531	68	6686941	6687669	453	1881	269	26005100	26007703	449	1861	268	25837964	25840542
1	196928298	T		20	213	5	6595233	6595471	20	213	5	6593814	6594052	86	974	36	26121213	26122309	86	974	36	26115776	26116872	89	500	19	6634162	6634770	89	496	19	6592610	6593214	373	1825	98	26162915	26165211	369	1817	98	25998267	26000551
1	196928299	T		24	248	4	6976958	6977234	24	248	4	6975429	6975705	112	1027	28	27614751	27615918	112	1027	28	27608942	27610109	90	405	29	7094198	7094722	88	404	29	7049352	7049873	413	1710	151	27763609	27765883	412	1695	149	27587417	27589673
1	196928300	T		17	365	3	6989612	6989997	17	365	3	6988042	6988427	67	1444	21	27634544	27636076	67	1444	21	27628635	27630167	90	629	55	7137845	7138619	90	624	55	7092983	7093752	305	2412	179	27872553	27875449	304	2393	179	27695930	27698806
1	196928301	A		6963922	8	259	140	6964329	6962328	8	259	140	6962735	27431999	28	1054	504	27433585	27425996	28	1054	504	27427582	7091969	63	446	299	7092777	7047051	63	442	296	7047852	27555557	223	1716	1290	27558786	27380075	222	1699	1280	27383276
1	196928302	C		24	7139966	24	120	7140134	24	7138384	24	120	7138552	76	28061891	69	543	28062579	76	28055985	67	543	28056671	59	7431766	77	184	7432086	58	7384992	77	181	7385308	210	28773558	273	686	28774727	209	28591425	269	678	28592581
1	196928303	T		56	563	11	7260464	7261094	56	563	11	7258847	7259477	265	2347	46	28567806	28570464	265	2347	46	28561744	28564402	188	885	31	7513909	7515013	188	882	31	7466517	7467618	609	3491	121	29125373	29129594	606	3468	121	28940556	28944751
1	196928304	C		50	7131948	37	226	7132261	50	7130346	37	226	7130659	206	28020672	124	962	28021964	206	28014718	124	961	28016009	74	7371615	107	278	7372074	73	7325214	105	276	7325668	373	28522388	441	1265	28524467	368	28341976	424	1257	28344025
1	196928305	A		6994449	9	308	26	6994792	6992885	9	308	26	6993228	27455588	12	1219	109	27456928	27449706	12	1219	109	27451046	7059545	99	485	121	7060250	7014889	99	483	121	7015592	27256954	315	1802	452	27259523	27083891	315	1792	451	27086449
1	196928306	T		44	197	11	6215403	6215655	44	197	11	6214096	6214348	178	783	22	24407593	24408576	178	783	22	24402604	24403587	103	330	21	6434873	6435327	103	329	21	6394969	6395422	462	1250	79	24868345	24870136	459	1238	79	24713289	24715065
1	196928307	T		17	281	7	7101382	7101687	17	281	7	7099790	7100095	82	1076	52	27921001	27922211	82	1076	52	27915078	27916288	104	492	46	7310742	7311384	104	492	45	7264570	7265211	425	1858	183	28301481	28303947	424	1841	183	28121832	28124280
1	196928308	T		33	281	13	7195240	7195567	33	281	13	7193625	7193952	97	1008	34	28301421	28302560	97	1008	34	28295352	28296491	141	450	48	7509135	7509774	137	448	47	7461868	7462500	484	1693	163	29104501	29106841	471	1677	162	28920282	28922592
1	196928309	T		41	264	5	7236290	7236600	41	264	5	7234663	7234973	143	905	32	28465652	28466732	143	905	32	28459556	28460636	115	380	65	7539547	7540107	114	380	65	7492039	7492598	408	1348	206	29227723	29229685	406	1336	206	29042672	29044620
1	196928310	T		14	340	1	7202736	7203091	14	340	1	7201159	7201514	50	1468	16	28321493	28323027	50	1466	16	28315525	28317057	87	519	53	7450780	7451439	87	515	52	7403896	7404550	324	2051	192	28854882	28857449	324	2040	191	28672362	28674917
1	196928311	A		7018198	3	196	60	7018457	7016603	3	196	60	7016862	27621027	10	799	314	27622150	27615132	10	799	314	27616255	7240037	71	369	237	7240714	7194332	71	364	235	7195002	28058059	233	1348	940	28060580	27879888	233	1329	940	27882390
1	196928312	T		28	306	11	7159209	7159554	28	306	11	7157599	7157944	100	1316	28	28159665	28161109	100	1316	28	28153620	28155064	121	543	52	7444932	7445648	121	541	52	7398091	7398805	487	2205	164	28848252	28851108	486	2189	164	28665347	28668186
1	196928313	T		56	631	3	7160067	7160757	56	631	3	7158472	7159162	228	2765	26	28168587	28171606	228	2765	26	28162615	28165634	181	962	33	7385107	7386283	181	955	33	7338568	7339737	700	4102	122	28614153	28619077	695	4069	121	28433177	28438062
1	196928314	C		46	7061427	23	179	7061675	46	7059948	18	179	7060191	216	27734200	112	735	27735263	216	27728672	104	735	27729727	102	7297173	97	276	7297648	101	7251261	97	272	7251731	446	28222048	450	1068	28224012	445	28043257	449	1057	28045208
1	196928315	A		7198710	4	295	229	7199238	7197504	4	295	52	7197855	28293319	24	1062	866	28295271	28288818	24	1062	178	28290082	7485798	63	498	154	7486513	7438672	63	491	152	7439378	28977523	271	1928	677	28980399	28794290	268	1918	674	28797150
1	196928316	T		48	265	0	7184230	7184543	39	265	0	7182738	7183042	228	1078	5	28248646	28249957	188	1078	5	28243061	28244332	134	434	33	7467270	7467871	134	432	33	7420312	7420911	610	1698	122	28916812	28919242	607	1695	121	28733844	28736267
1	196928317	A		7238799	157	292	22	7239270	7237202	157	292	22	7237673	28470427	625	1085	136	28472273	28464522	625	1085	133	28466365	7537812	60	505	135	7538512	7490447	60	503	134	7491144	29216690	239	1798	553	29219280	29032047	239	1789	550	29034625
1	196928318	A		7059781	8	300	45	7060134	7058195	8	300	45	7058548	27723160	33	1101	201	27724495	27717265	33	1101	201	27718600	7359162	76	513	192	7359943	7312861	76	511	192	7313640	28483788	264	2012	671	28486735	28303546	264	1994	670	28306474
1	196928319	A		7235760	5	220	48	7236033	7234134	5	220	48	7234407	28456588	26	862	153	28457629	28450513	26	862	153	28451554	7505886	65	429	169	7506549	7458556	65	424	168	7459213	29071744	237	1572	601	29074154	28887424	236	1563	600	28889823
1	196928320	T		41	238	2	7272630	7272911	41	238	2	7270980	7271261	192	900	7	28620844	28621943	192	900	7	28614660	28615759	195	401	46	7561354	7561996	195	393	46	7513792	7514426	624	1569	233	29322216	29324642	623	1556	233	29136762	29139174
1	196928321	A		7267752	1	338	31	7268122	7266122	1	337	31	7266491	28597023	9	962	102	28598096	28590904	9	962	101	28591976	7565946	44	477	89	7566556	7518286	44	474	89	7518893	29334108	175	1515	342	29336140	29148387	175	1503	341	29150406
1	196928322	A		7207622	9	270	32	7207933	7205991	9	270	32	7206302	28344103	47	1035	166	28345351	28338015	47	1035	166	28339263	7506012	77	455	168	7506712	7458694	76	453	166	7459389	29082446	269	1770	662	29085147	28898163	263	1759	657	28900842
1	196928323	A		7274227	16	297	113	7274653	7272570	16	297	113	7272996	28628087	97	1133	182	28629499	28621896	97	1133	182	28623308	7553169	78	539	211	7553997	7505708	78	536	210	7506532	29282574	364	2131	466	29285535	29097505	363	2120	463	29100451
1	196928324	G		94	0	7274983	20	7275097	94	0	7273342	20	7273456	314	10	28629757	88	28630169	314	10	28623622	88	28624034	120	61	7553918	47	7554146	119	61	7506492	47	7506719	439	238	29284301	187	29285165	436	238	29099366	187	29100227
1	196928325	T		20	292	9	6891640	6891961	20	292	9	6890132	6890453	75	1079	35	27076309	27077498	75	1078	35	27070724	27071912	101	437	35	7184741	7185314	101	436	35	7139362	7139934	322	1822	133	27805711	27807988	320	1812	132	27628908	27631172
1	196928326	T		16	322	9	6821938	6822285	16	322	9	6820436	6820783	58	1265	11	26803331	26804665	58	1265	11	26797723	26799057	83	137	39	7322448	7322707	83	137	38	7276421	7276679	314	526	154	28360021	28361015	310	522	152	28180636	28181620
1	196928327	T		28	183	7	7260505	7260723	28	183	7	7258867	7259085	109	708	19	28571009	28571845	109	708	19	28564880	28565716	109	250	71	7522606	7523036	108	248	71	7475227	7475654	455	942	231	29162245	29163873	454	937	231	28977500	28979122
1	196928328	T		26	263	9	7212308	7212606	26	263	9	7210702	7211000	99	1081	20	28382289	28383489	99	1081	20	28376246	28377446	125	530	51	7504212	7504918	125	523	51	7456876	7457575	428	1954	202	29093507	29096091	427	1945	202	28908933	28911507
1	196928329	G		142	9	7279660	17	7279828	142	9	7278013	17	7278181	523	42	28650601	60	28651226	521	41	28644452	60	28645074	196	73	7573335	33	7573637	196	73	7525787	33	7526089	739	283	29368953	166	29370141	736	283	29183551	165	29184735
1	196928330	T		121	240	11	7242706	7243078	39	240	11	7241371	7241661	436	964	24	28494168	28495592	177	964	24	28489144	28490309	208	469	64	7538936	7539677	207	467	64	7491417	7492155	708	1772	232	29227325	29230037	701	1758	231	29042136	29044826
1	196928331	G		136	11	7273746	20	7273913	136	11	7272171	20	7272338	588	50	28621027	61	28621726	588	50	28615149	61	28615848	219	63	7566444	40	7566766	216	63	7518810	40	7519129	787	256	29335851	127	29337021	784	255	29150152	127	29151318
1	196928332	T		68	248	10	7259098	7259424	63	248	10	7257637	7257958	291	1121	22	28574984	28576418	262	1121	22	28569562	28570967	214	502	31	7547020	7547767	213	501	31	7499504	7500249	756	1987	125	29277020	29279888	754	1975	122	29091630	29094481
1	196928333	T		42	293	10	7245654	7245999	42	293	10	7244011	7244356	136	1170	38	28506852	28508196	136	1170	38	28500705	28502049	116	588	48	7515630	7516382	116	584	47	7468411	7469158	450	2173	212	29137125	29139960	448	2154	211	28952934	28955747
1	196928334	G		114	8	7290724	28	7290874	114	8	7289195	22	7289339	507	34	28696971	96	28697608	507	34	28691209	88	28691838	164	60	7583686	39	7583949	162	60	7535959	39	7536220	717	254	29414006	127	29415104	710	254	29227879	126	29228969
1	196928335	A		7130653	3	205	20	7130881	7129070	3	205	20	7129298	27960798	16	959	142	27961915	27954904	16	959	142	27956021	7321623	74	435	143	7322275	7275758	74	432	143	7276407	28264755	304	1586	657	28267302	28086907	304	1573	648	28089432
1	196928336	T		22	169	4	7084278	7084473	22	169	4	7082759	7082954	100	704	22	27846797	27847623	100	704	22	27841150	27841976	106	266	16	7326952	7327340	106	264	16	7280785	7281171	438	1129	96	28367490	28369153	437	1123	96	28187805	28189461
1	196928337	T		60	290	4	7244373	7244727	60	290	4	7242722	7243076	241	1037	27	28472941	28474246	241	1037	27	28466793	28468098	189	462	83	7525775	7526509	188	459	83	7478362	7479092	676	1777	387	29140879	29143719	675	1759	384	28956349	28959167
1	196928338	T		41	316	7	7195135	7195499	41	316	7	7193528	7193892	160	1294	31	28212098	28213583	160	1293	31	28206106	28207590	125	578	57	7492811	7493571	125	573	57	7445631	7446386	494	2131	170	28951052	28953847	492	2119	168	28767931	28770710
1	196928339	G		234	7	7286829	14	7287084	234	7	7285182	14	7285437	877	45	28682054	71	28683047	877	45	28675882	71	28676875	306	58	7577747	44	7578155	305	58	7530044	44	7530451	1209	250	29386848	177	29388484	1198	250	29200865	176	29202489
1	196928340	T		32	330	11	7209060	7209433	32	330	11	7207461	7207834	135	1235	30	28306130	28307530	135	1235	30	28300131	28301531	161	601	55	7508129	7508946	160	595	55	7460920	7461730	579	2185	248	29053218	29056230	579	2172	248	28869501	28872500
1	196928341	G		147	11	7282574	35	7282767	147	8	7280975	35	7281165	609	42	28672554	117	28673322	609	34	28666618	116	28667377	225	77	7572887	43	7573232	224	75	7525244	43	7525586	865	292	29371944	183	29373284	858	284	29186092	183	29187417
1	196928342	A		7271901	11	451	146	7272509	7270551	11	451	41	7271054	28621769	23	1727	540	28624059	28616840	23	1727	158	28618748	7560293	87	842	110	7561332	7512897	87	838	107	7513929	29314755	286	2995	494	29318530	29130086	286	2964	484	29133820
1	196928343	A		7234440	9	392	38	7234879	7232817	9	392	38	7233256	28469700	26	1519	146	28471391	28463597	26	1519	146	28465288	7537167	61	654	96	7537978	7489721	61	651	96	7490529	29215374	242	2609	427	29218652	29030437	242	2599	425	29033703
1	196928344	A		7199473	6	320	35	7199834	7198045	6	320	23	7198394	28330759	49	1324	209	28332341	28325556	49	1324	103	28327032	7506394	86	578	101	7507159	7459119	85	573	101	7459878	29103289	336	2335	354	29106314	28918974	333	2319	353	28921979
1	231858445	C		18	5362794	7	133	5362952	18	5360833	7	133	5360991	62	19552711	36	465	19553274	62	19545743	35	465	19546305	41	5653695	72	183	5653991	38	5617855	72	182	5618147	168	19675673	273	628	19676742	167	19550585	273	625	19551650
1	231858446	G		206	14	5368026	69	5368315	206	14	5366034	69	5366323	875	60	19574985	292	19576212	875	60	19567917	292	19569144	235	66	5666462	102	5666865	231	66	5630572	101	5630970	971	198	19715896	362	19717427	968	197	19590514	361	19592040
1	231858447	T		44	167	6	5118249	5118466	12	167	6	5116400	5116585	186	696	32	18895400	18896314	79	696	32	18888783	18889590	89	321	48	5412561	5413019	89	320	48	5378818	5379275	296	1139	161	19062804	19064400	289	1138	161	18943060	18944648
1	231858448	G		136	38	5404364	132	5404670	136	34	5402365	132	5402667	478	97	19707264	446	19708285	478	94	19700125	446	19701143	217	63	5690057	180	5690517	216	63	5653972	179	5654430	706	267	19802296	604	19803873	697	265	19676231	602	19677795
1	231858449	G		80	57	5414250	105	5414492	80	27	5412428	105	5412640	288	230	19746559	561	19747638	288	93	19740170	561	19741112	104	75	5699257	163	5699599	103	75	5663123	163	5663464	362	263	19839641	637	19840903	360	263	19713396	633	19714652
1	231858450	A		5369950	2	337	41	5370330	5367941	2	337	40	5368320	19657941	13	1188	120	19659262	19650778	13	1188	120	19652099	5647746	34	585	101	5648466	5611902	34	582	99	5612617	19728746	113	1868	376	19731103	19603153	113	1859	373	19605498
1	231858451	A		5101192	7	370	12	5101581	5099233	7	370	12	5099622	18828440	29	1392	84	18829945	18821403	29	1392	84	18822908	5401767	42	694	80	5402583	5367743	42	688	80	5368553	18970801	146	2405	240	18973592	18850849	146	2379	240	18853614
1	231858452	G		84	16	5391206	247	5391553	84	16	5389432	164	5389696	272	49	19623199	1061	19624581	272	49	19616993	685	19617999	87	100	5687816	219	5688222	86	99	5651769	219	5652173	342	310	19785841	878	19787371	340	305	19660034	872	19661551
1	231858453	A		5209677	2	163	46	5209888	5207834	2	163	46	5208045	19156138	22	663	176	19156999	19149505	21	663	175	19150364	5444465	13	359	142	5444979	5410006	13	357	142	5410518	19140669	75	1105	418	19142267	19019191	75	1096	418	19020780
1	231858454	A		5356171	3	197	28	5356399	5354158	1	197	28	5354384	19584315	20	718	84	19585137	19577128	20	718	84	19577950	5625674	58	354	95	5626181	5590169	57	350	95	5590671	19646694	201	1287	305	19648487	19522064	201	1282	305	19523852
1	231858455	T		35	119	1	5269890	5270045	35	119	1	5267956	5268111	119	556	3	19243977	19244655	119	556	3	19237035	19237713	154	239	85	5488873	5489351	153	238	85	5453964	5454440	558	946	236	19121139	19122879	557	939	236	18999043	19000775
1	231858456	A		5412662	5	187	41	5412895	5410699	5	187	39	5410930	19759189	13	808	125	19760135	19752131	13	808	121	19753073	5681725	32	331	93	5682181	5645712	32	330	93	5646167	19812541	91	1185	406	19814223	19686543	91	1175	405	19688214
1	231858457	C		14	5414495	17	540	5415066	14	5412549	15	540	5413118	55	19753926	91	1999	19756071	55	19747009	85	1999	19749148	25	5684968	90	625	5685708	25	5648969	89	620	5649703	103	19802893	304	2237	19805537	103	19677075	302	2222	19679702
1	231858458	G		406	46	5360445	123	5361020	406	46	5358465	123	5359040	1579	132	19527020	521	19529252	1578	132	19519987	520	19522217	584	118	5650399	138	5651239	579	117	5614606	138	5615440	1837	339	19652972	537	19655685	1823	338	19527962	534	19530657
1	231858459	C		43	5414686	13	74	5414816	38	5412778	6	74	5412896	147	19752236	80	290	19752753	137	19745469	45	290	19745941	57	5690922	82	102	5691163	57	5654845	81	101	5655084	228	19815507	227	347	19816309	228	19689520	227	346	19690321
1	231858460	T		20	269	11	5168771	5169071	19	269	11	5166869	5167168	129	1022	31	18932426	18933608	128	1022	31	18925666	18926847	102	490	50	5477306	5477948	100	484	50	5442908	5443542	309	1697	174	19143014	19145194	306	1688	174	19022309	19024477
1	231858461	C		38	5386079	9	127	5386253	38	5384068	8	127	5384241	81	19651463	25	515	19652084	81	19644301	25	514	19644921	38	5654462	65	178	5654743	38	5618612	65	177	5618892	114	19688949	190	582	19689835	114	19563679	190	578	19564561
1	231858462	A		5363989	4	144	18	5364155	5361983	4	144	18	5362149	19599863	11	489	90	19600453	19592709	11	489	90	19593299	5638997	44	238	87	5639366	5603313	44	236	87	5603680	19673464	111	787	342	19674704	19548621	111	782	337	19549851
1	231858463	T		22	165	151	5159139	5159477	22	165	151	5157245	5157583	107	556	516	18867628	18868807	107	556	516	18860807	18861986	91	286	63	5432914	5433354	91	282	63	5398620	5399056	343	967	220	18978269	18979799	336	964	216	18858039	18859555
1	231858464	T		32	212	7	5265287	5265538	32	212	7	5263304	5263555	148	648	36	19215446	19216278	148	646	36	19208396	19209226	129	318	42	5550148	5550637	129	315	42	5515053	5515539	429	1175	161	19343021	19344786	427	1163	159	19220076	19221825
1	231858465	T		18	246	3	5226672	5226939	18	246	3	5224684	5224951	87	777	8	19234301	19235173	87	777	8	19227187	19228059	73	336	49	5534837	5535295	73	331	49	5500032	5500485	279	1172	180	19411849	19413480	278	1161	180	19289039	19290658
1	231858466	A		5406647	0	223	17	5406887	5404667	0	223	17	5404907	19733060	10	751	71	19733892	19726017	9	751	71	19726848	5683569	32	302	76	5683979	5647534	32	302	76	5647944	19799780	79	976	324	19801159	19673746	79	968	324	19675117
1	231858467	T		35	181	2	5080987	5081205	35	181	2	5079048	5079266	142	814	13	18578273	18579242	142	814	13	18571322	18572291	139	276	33	5305017	5305465	138	275	33	5271127	5271573	499	1207	169	18500072	18501947	496	1199	167	18381347	18383209
1	231858468	G		142	11	5338700	23	5338876	142	11	5336741	23	5336917	437	30	19456287	129	19456883	437	30	19449334	129	19449930	177	36	5618538	53	5618804	175	36	5582918	53	5583182	621	155	19547216	173	19548165	616	152	19422758	173	19423699
1	231858469	A		5405327	3	300	25	5405655	5403368	3	300	25	5403696	19724888	21	1018	59	19725986	19717903	21	1018	59	19719001	5666285	27	441	94	5666847	5630426	26	438	94	5630984	19748531	103	1569	307	19750510	19623007	103	1562	306	19624978
1	231858470	T		67	264	2	5350494	5350827	54	263	2	5348625	5348944	211	962	12	19513864	19515049	160	962	12	19507172	19508306	133	403	29	5612323	5612888	132	401	29	5576728	5577290	547	1388	129	19549603	19551667	542	1375	129	19425168	19427214
1	231858471	C		17	5367766	12	215	5368010	17	5365734	12	215	5365978	103	19549263	47	709	19550122	103	19542020	47	709	19542879	62	5623611	59	228	5623960	62	5587991	59	228	5588340	234	19549041	222	835	19550332	234	19424760	222	833	19426049
1	231858472	A		5405702	11	477	32	5406222	5403687	11	477	32	5404207	19711410	28	2055	95	19713588	19704253	28	2055	95	19706431	5679959	35	585	83	5680662	5644018	35	578	82	5644713	19770285	133	2338	243	19772999	19644798	133	2321	242	19647494
1	231858473	G		112	17	5259898	78	5260105	112	16	5257974	78	5258180	364	51	19148018	233	19148666	364	46	19141089	229	19141728	99	61	5560166	81	5560407	97	61	5524968	80	5525206	400	224	19324157	337	19325118	399	224	19201181	335	19202139
1	231858474	G		112	38	4892138	42	4892330	112	20	4890387	42	4890561	441	168	17799161	178	17799948	441	116	17792865	178	17793600	169	87	5170857	67	5171180	167	86	5138296	67	5138616	521	297	17953623	307	17954748	518	296	17840079	307	17841200
1	231858475	G		136	37	5130795	310	5131278	136	36	5128927	309	5129408	684	96	18677509	147	18678436	683	95	18670854	147	18671779	154	112	5433797	392	5434455	152	110	5399357	387	5400006	812	414	18879347	343	18880916	804	414	18758996	342	18760556
1	231858476	T		109	260	4	4727088	4727461	107	260	4	4725446	4725817	422	972	7	17364356	17365757	407	972	7	17358351	17359737	222	407	29	5086443	5087101	220	405	29	5054277	5054931	812	1536	94	17796445	17798887	802	1526	92	17683298	17685718
1	231858477	A		5114154	1	416	9	5114580	5112259	1	415	9	5112684	18914460	15	1230	52	18915757	18907568	15	1229	52	18908864	5487923	41	614	62	5488640	5453181	41	609	62	5453893	19301099	131	1903	267	19303400	19178424	131	1893	266	19180714
1	231858478	G		155	38	5245431	35	5245659	155	37	5243541	35	5243768	617	104	19112136	116	19112973	617	97	19105379	116	19106209	201	86	5515750	59	5516096	201	85	5480819	59	5481164	709	304	19182276	196	19183485	703	303	19060344	196	19061546
1	231858479	C		65	5220012	26	188	5220291	65	5218079	26	188	5218358	208	19290001	84	748	19291041	208	19283018	84	748	19284058	53	5389784	83	250	5390170	52	5356146	83	250	5356531	182	19184962	290	920	19186354	182	19063771	289	914	19065156
1	231858480	A		4470823	2	397	129	4471351	4469733	2	397	28	4470160	17713216	14	1178	511	17714919	17708631	14	1178	144	17709967	4522735	16	541	110	4523402	4494810	16	535	108	4495469	17417651	71	1775	388	17419885	17308565	71	1759	387	17310782
1	231858481	T		97	418	19	4954037	4954571	96	418	19	4952271	4952804	358	1753	134	18210064	18212309	348	1753	134	18203646	18205881	160	590	66	5154850	5155666	157	588	65	5122466	5123276	615	2398	308	18159345	18162666	608	2377	298	18044979	18048262
1	231858482	C		34	5374201	7	151	5374393	34	5372212	7	151	5372404	141	19687534	34	568	19688277	141	19680405	34	568	19681148	54	5588775	70	186	5589085	54	5553439	70	185	5553748	213	19646113	247	627	19647200	213	19521272	246	624	19522355
1	231858483	A		5120728	5	242	45	5121020	5118837	5	242	45	5119129	19146324	16	941	184	19147465	19139329	16	941	184	19140470	5314555	44	383	122	5315104	5281119	44	382	121	5281666	19088705	167	1476	463	19090811	18967951	167	1466	460	18970044
1	231858484	T		24	383	9	4650530	4650946	19	383	8	4648726	4649136	118	1413	13	17570840	17572384	110	1413	13	17564284	17565820	109	444	82	4648024	4648659	109	440	82	4618424	4619055	350	1730	249	16999272	17001601	350	1720	249	16891002	16893321
1	231858485	A		5167426	3	156	48	5167633	5165471	3	156	48	5165678	19433077	18	585	100	19433780	19425932	18	585	100	19426635	5329595	43	249	94	5329981	5295869	40	249	93	5296251	19402576	161	952	327	19404016	19279398	157	947	315	19280817
1	231858486	T		55	270	5	5114684	5115014	55	270	5	5112761	5113091	169	999	25	18812257	18813450	169	998	25	18805341	18806533	99	462	36	5347872	5348469	98	460	36	5313867	5314461	420	1711	171	18814495	18816797	418	1700	171	18694409	18696698
1	231858487	T		173	284	1	4929870	4930328	173	284	1	4928043	4928501	670	1230	10	18126919	18128829	665	1230	10	18120326	18122231	299	508	47	5217016	5217870	296	504	47	5183910	5184757	1121	1837	187	18316492	18319637	1116	1826	187	18199596	18202725
1	231858488	C		21	5368444	8	92	5368565	21	5366410	8	92	5366531	129	19606420	34	300	19606883	129	19599187	34	300	19599650	37	5615429	88	114	5615668	37	5579966	88	113	5580204	178	19593309	244	373	19594104	178	19469093	244	368	19469883
1	231858489	C		56	5238111	15	90	5238272	56	5236180	15	90	5236341	206	19297981	45	353	19298585	203	19291060	45	353	19291661	80	5388195	64	129	5388468	80	5354488	64	128	5354760	295	19025187	232	400	19026114	295	18904936	232	398	18905861
1	231858490	T		94	515	8	5164119	5164736	94	515	8	5162219	5162836	319	2007	41	18953666	18956033	319	2007	41	18946833	18949200	207	777	37	5424357	5425378	206	775	37	5390049	5391067	685	2632	168	19025310	19028795	685	2620	168	18904246	18907719
1	231858491	C		29	5383188	13	69	5383299	29	5381166	13	69	5381277	120	19630612	38	300	19631070	120	19623432	38	300	19623890	55	5635505	49	92	5635701	55	5599830	49	92	5600026	211	19619947	167	342	19620667	211	19495065	167	340	19495783
1	231858492	T		103	304	5	5157981	5158393	94	304	5	5156136	5156539	389	1306	22	18841509	18843226	354	1306	22	18834981	18836663	217	599	25	5369868	5370709	213	598	25	5336012	5336848	736	2115	120	18747902	18750873	728	2103	120	18629411	18632362
1	231858493	C		413	5388915	19	77	5389424	413	5386879	19	77	5387388	107	19653020	49	289	19653465	107	19645766	49	289	19646211	416	5624571	68	105	5625160	414	5589001	68	104	5589587	150	19584436	209	350	19585145	150	19460084	208	345	19460787
1	231858494	C	spike-in, C>T	40	5158888	16	13739	5172683	40	5157004	16	13730	5170790	112	18824404	50	13425	18837991	112	18817701	50	13421	18831284	51	5397160	61	14154	5411426	51	5362936	61	14061	5377109	162	18807629	255	12605	18820651	161	18687965	255	12531	18700912
1	231858495	C		82	5202951	8	67	5203108	82	5200999	8	67	5201156	247	18957655	21	279	18958202	247	18950708	21	279	18951255	97	5446174	58	81	5446410	96	5411957	58	80	5412191	412	18960113	245	297	18961067	410	18840476	245	297	18841428
1	231858496	T		46	2058	21	4856241	4858366	46	2056	21	4854388	4856511	153	7643	150	17738230	17746176	153	7637	150	17731605	17739545	70	2279	68	5178155	5180572	70	2267	68	5145513	5147918	393	8017	318	18049884	18058612	390	7964	316	17935848	17944518
1	231858497	T		31	169	21	4712596	4712817	31	169	21	4710831	4711052	125	667	57	17208081	17208930	125	667	57	17201822	17202671	130	295	65	5053366	5053856	130	292	65	5021322	5021809	492	1127	245	17614198	17616062	492	1114	243	17502100	17503949
1	231858498	T		22	156	7	4810518	4810703	20	156	7	4808859	4809042	94	545	35	17551795	17552469	91	544	35	17545824	17546494	88	247	54	5174687	5175076	87	244	54	5142141	5142526	337	980	220	18026355	18027892	333	976	219	17912681	17914209
1	231858499	T		60	213	8	4979234	4979515	58	212	8	4977403	4977681	230	812	8	18160178	18161228	226	812	8	18153612	18154658	173	350	63	5324175	5324761	172	349	63	5290020	5290604	547	1330	206	18545994	18548077	543	1325	205	18426534	18428607
1	231858500	A		5349199	2	173	73	5349447	5347259	1	173	73	5347506	19548851	8	536	306	19549701	19541892	7	536	305	19542740	5646205	43	281	224	5646753	5610524	43	280	224	5611071	19691523	127	906	883	19693439	19566505	127	899	876	19568407
1	231858501	A		4998687	4	169	38	4998898	4996885	4	169	38	4997096	18258440	16	575	162	18259193	18252066	16	575	161	18252818	5251316	22	309	154	5251801	5218391	22	307	154	5218874	18308954	69	948	546	18310517	18194117	69	938	544	18195668
1	231858502	C		32	5836119	8	222	5836381	28	5834024	8	222	5834282	135	21426555	28	771	21427489	122	21419147	28	771	21420068	33	5547012	44	201	5547290	33	5512297	44	200	5512574	126	19301696	147	683	19302652	125	19180582	147	675	19181529
1	231858503	A		5801699	22	327	54	5802102	5799528	22	327	54	5799931	21289334	53	1049	213	21290649	21281697	53	1048	213	21283011	6359904	39	510	130	6360583	6319105	39	508	129	6319781	22284408	100	1534	502	22286544	22141339	100	1526	499	22143464
1	231858504	T		97	264	14	5825683	5826058	39	264	14	5823867	5824184	364	919	46	21394331	21395660	118	919	46	21388055	21389138	61	364	18	6394381	6394824	60	363	18	6353433	6353874	232	1314	74	22425526	22427146	232	1307	74	22281653	22283266
1	231858505	T		35	277	5	5830389	5830706	35	277	5	5828294	5828611	139	964	14	21409527	21410644	139	962	14	21402050	21403165	61	403	11	6408662	6409137	61	401	11	6367635	6368108	256	1427	45	22469515	22471243	252	1419	44	22325473	22327188
1	231858506	A		5795565	8	158	28	5795759	5793528	8	158	17	5793711	21257542	56	602	91	21258291	21250326	56	602	65	21251049	6363375	29	288	83	6363775	6323634	12	283	71	6324000	22289318	152	1067	232	22290769	22149712	81	1057	189	22151039
1	231858507	T		35	251	10	5807834	5808130	35	251	10	5805728	5806024	122	911	23	21333418	21334474	119	911	22	21325959	21327011	60	433	20	6364273	6364786	59	431	20	6323472	6323982	249	1499	51	22311945	22313744	249	1492	51	22168682	22170474
1	231858508	T		48	428	5	5734331	5734812	48	428	5	5732298	5732779	202	1651	44	21054475	21056372	202	1649	44	21047231	21049126	108	740	25	6331391	6332264	108	731	25	6290931	6291795	407	2633	85	22197729	22200854	405	2615	85	22055503	22058608
1	231858509	T		75	1093	5	5826634	5827807	74	1093	5	5824648	5825820	313	3658	25	21402996	21406992	312	3657	25	21395865	21399859	154	1366	13	6399405	6400938	152	1360	13	6358592	6360117	543	4610	76	22446070	22451299	535	4594	76	22302583	22307788
1	231858510	C		29	5856065	7	209	5856310	29	5853930	7	209	5854175	139	21505394	43	845	21506421	139	21497872	43	844	21498898	40	6429311	43	237	6429631	38	6388300	43	235	6388616	151	22543115	157	943	22544366	139	22399086	149	938	22400312
1	231858511	A		5704299	74	1312	90	5705775	5702230	73	1310	90	5703703	20971306	263	4007	315	20975891	20964014	259	4006	314	20968593	6278664	97	1748	146	6280655	6238438	95	1735	144	6240412	22051560	323	5135	445	22057463	21909992	323	5110	442	21915867
1	231858512	G		97	21	5824212	147	5824477	97	21	5822266	147	5822531	424	112	21391145	459	21392140	424	112	21384245	458	21385239	157	40	6406778	208	6407183	157	39	6365773	206	6366175	499	195	22465355	543	22466592	497	193	22321214	534	22322438
1	231858513	G		99	12	5831232	16	5831359	99	12	5829216	16	5829343	480	46	21417428	156	21418110	480	46	21410272	156	21410954	135	31	6407605	51	6407822	134	31	6366555	51	6366771	563	147	22468952	211	22469873	555	145	22324645	211	22325556
1	231858514	A		5851344	4	263	33	5851644	5849174	4	263	33	5849474	21492942	14	1197	154	21494307	21485278	14	1196	154	21486642	6420297	6	462	87	6420852	6379173	6	461	86	6379726	22515260	40	1823	323	22517446	22370674	40	1811	321	22372846
1	231858515	T		81	182	6	5828607	5828876	81	182	6	5826453	5826722	251	827	13	21421001	21422092	251	827	13	21413346	21414437	150	406	18	6398638	6399212	148	404	18	6357786	6358356	490	1397	66	22452183	22454136	489	1389	66	22308462	22310406
1	231858516	A		5859035	7	500	22	5859564	5856858	7	500	22	5857387	21521153	58	1595	99	21522905	21513482	58	1595	98	21515233	6426968	16	724	46	6427754	6386366	10	715	43	6387134	22543669	98	2385	165	22546317	22400701	84	2354	163	22403302
1	231858517	G		134	22	5844938	51	5845145	134	22	5842902	51	5843109	620	88	21460545	168	21461421	620	88	21453394	168	21454270	221	51	6423254	41	6423567	219	50	6382161	41	6382471	775	195	22519837	180	22520987	772	194	22375526	180	22376672
1	231858518	C		57	5847210	49	464	5847780	57	5845076	49	464	5845646	294	21470118	197	1512	21472121	294	21462680	197	1511	21464682	85	6424235	103	635	6425058	84	6383109	102	631	6383926	235	22525247	377	1997	22527856	235	22380738	372	1987	22383332
1	231858519	A		5826688	17	914	37	5827656	5824500	17	914	37	5825468	21397217	107	3188	102	21400614	21389484	107	3188	102	21392881	6396387	38	1286	62	6397773	6355416	38	1280	61	6356795	22426304	142	4744	227	22431417	22282431	142	4717	226	22287516
1	231858520	G		536	20	5833936	29	5834521	536	20	5831894	29	5832479	1943	66	21409030	163	21411202	1943	66	21402094	160	21404263	608	46	6409270	42	6409966	602	45	6368266	40	6368953	2138	167	22456227	185	22458717	2130	165	22312196	181	22314672
1	231858521	C		55	5837984	16	172	5838227	55	5835929	16	172	5836172	205	21439832	56	627	21440720	205	21432586	56	627	21433474	59	6411899	50	194	6412202	52	6371044	46	186	6371328	214	22486251	172	740	22487377	196	22342657	164	720	22343737
1	231858522	T		18	500	14	5774360	5774892	18	500	14	5772287	5772819	91	1799	59	21216518	21218467	91	1799	59	21209250	21211199	49	825	33	6317669	6318576	49	815	33	6277350	6278247	179	2920	146	22171063	22174308	178	2898	144	22029001	22032221
1	231858523	G		158	19	5857899	20	5858096	158	17	5855832	20	5856027	631	75	21511545	102	21512353	631	73	21504315	101	21505120	240	50	6437485	23	6437798	239	49	6396260	23	6396571	910	157	22573389	132	22574588	905	157	22428484	131	22429677
1	231858524	T		57	401	7	5823214	5823679	57	401	7	5821122	5821587	246	1496	18	21408225	21409985	246	1496	18	21400852	21402612	128	585	16	6383117	6383846	126	581	16	6342232	6342955	502	2131	45	22423671	22426349	500	2122	45	22279685	22282352
1	231858525	C		44	5840105	11	158	5840318	44	5837997	11	158	5838210	142	21446481	51	688	21447362	139	21438972	51	688	21439850	38	6392095	24	197	6392354	38	6351074	24	196	6351332	151	22404360	105	705	22405321	150	22260203	104	699	22261156
1	231858526	T		159	499	16	5842395	5843069	158	499	16	5840279	5840952	373	1877	88	21499594	21501932	371	1876	88	21492167	21494502	241	776	29	6398515	6399561	237	769	29	6357694	6358729	547	2764	148	22519506	22522965	543	2744	148	22375178	22378613
1	231858527	G		223	28	5867235	36	5867522	223	28	5865198	36	5865485	828	93	21549798	126	21550845	828	93	21542509	126	21543556	323	57	6439611	41	6440032	322	56	6398520	39	6398937	1134	219	22586120	175	22587648	1129	216	22441789	172	22443306
1	231858528	G		156	18	5859562	46	5859782	156	18	5857466	46	5857686	521	42	21523039	158	21523760	520	42	21515600	158	21516320	197	32	6436582	40	6436851	196	32	6395355	40	6395623	618	115	22570930	169	22571832	616	111	22426106	167	22427000
1	231858529	A		5843712	0	312	72	5844096	5841557	0	312	72	5841941	21463396	12	1146	256	21464810	21455734	12	1146	255	21457147	6412498	11	528	110	6413147	6371400	11	524	110	6372045	22498626	27	1829	417	22500899	22354167	27	1811	414	22356419
1	231858530	T		76	231	7	5849014	5849328	76	231	7	5846919	5847233	257	944	21	21474097	21475319	254	944	20	21466706	21467924	143	404	8	6427428	6427983	142	401	8	6386246	6386797	448	1389	51	22532904	22534792	445	1379	50	22388210	22390084
1	231858531	G		736	31	5850527	38	5851332	736	17	5848624	38	5849415	2543	130	21491533	158	21494364	2542	75	21484685	158	21487460	739	54	6431708	41	6432542	733	49	6390707	35	6391524	2752	165	22558982	139	22562038	2737	158	22414840	126	22417861
1	231858532	C		51	5843406	37	901	5844395	51	5841359	37	901	5842348	212	21463773	116	3620	21467721	212	21456489	116	3619	21460436	58	6411990	63	1147	6413258	56	6370913	63	1143	6372175	205	22485138	198	3972	22489513	205	22340692	198	3951	22345046
1	231858533	T		104	797	13	5855467	5856381	104	797	13	5853328	5854242	346	2636	60	21497652	21500694	346	2635	60	21490024	21493065	150	1133	35	6425505	6426823	148	1128	35	6384383	6385694	491	3482	95	22523603	22527671	488	3460	95	22379149	22383192
1	231858534	G		331	19	5852624	502	5853476	331	19	5850619	502	5851471	1289	84	21498510	145	21500028	1289	84	21491414	145	21492932	466	52	6428464	538	6429520	464	52	6387326	535	6388377	1853	164	22545254	213	22547484	1846	164	22400572	212	22402794
1	231858535	G		1051	39	5846263	41	5847394	1051	38	5844428	41	5845558	3279	171	21478834	160	21482444	3278	163	21472313	160	21475914	1234	94	6424246	43	6425617	1222	94	6383113	42	6384471	3732	333	22529785	170	22534020	3707	330	22385133	166	22389336
1	231858536	C		57	5657946	62	703	5658768	57	5656521	62	703	5657343	256	20732120	227	2680	20735283	254	20727194	227	2680	20730355	88	6269664	142	822	6270716	87	6229635	142	817	6230681	382	21926686	519	2891	21930478	379	21786383	518	2870	21790150
1	231858537	C		70	5656399	21	285	5656775	70	5654949	21	285	5655325	250	20717944	61	1041	20719296	250	20712890	61	1041	20714242	126	6233028	84	370	6233608	126	6193232	84	366	6193808	431	21779799	272	1363	21781865	427	21640558	269	1360	21642614
1	231858538	A		5697178	4	235	113	5697530	5695813	4	235	107	5696159	20875691	29	829	436	20876985	20871025	29	829	422	20872305	6284335	57	389	326	6285107	6244104	57	386	325	6244872	21983572	220	1312	1069	21986173	21842384	220	1305	1061	21844970
1	231858539	T		51	374	9	5664218	5664652	51	374	9	5662833	5663267	167	1050	18	20762557	20763792	167	1050	18	20757694	20758929	162	546	52	6297577	6298337	160	544	52	6257427	6258183	525	1468	142	22033816	22035951	523	1457	142	21893040	21895162
1	231858540	G		298	15	5732913	115	5733341	298	15	5731444	115	5731872	1359	35	21013900	487	21015781	1358	35	21008764	487	21010644	417	56	6331982	164	6332619	413	56	6291553	163	6292185	1611	227	22153890	525	22156253	1600	225	22012135	523	22014483
1	231858541	G		212	9	5730169	115	5730505	212	9	5728698	115	5729034	799	54	21007752	411	21009016	799	54	21002619	411	21003883	284	63	6317013	140	6317500	283	63	6276712	139	6277197	1006	232	22105672	510	22107420	1002	230	21964157	508	21965897
1	231858542	G		385	24	5716942	58	5717409	385	24	5715500	58	5715967	1505	122	20954328	220	20956175	1505	122	20949259	220	20951106	500	103	6314026	80	6314709	496	101	6273706	80	6274383	1778	407	22088664	293	22091142	1762	407	21947187	293	21949649
1	231858543	C		129	5237157	19	286	5237591	129	5235809	19	286	5236243	464	19094957	81	770	19096272	464	19090315	81	769	19091629	130	4360025	47	367	4360569	130	4331582	46	365	4332123	519	15082109	145	853	15083626	516	14983165	144	850	14984675
1	231858544	T		183	423	134	5689753	5690493	183	423	134	5688303	5689043	638	1743	340	20849205	20851926	638	1742	340	20844149	20846869	259	662	170	6296668	6297759	259	659	166	6256444	6257528	878	2592	568	22029796	22033834	872	2581	564	21888688	21892705
1	231858545	T		121	1386	70	5714240	5715817	121	1386	70	5712816	5714393	380	5572	265	20953820	20960037	380	5570	265	20948854	20955069	196	1836	115	6322149	6324296	195	1826	115	6281714	6283850	604	6910	409	22129906	22137829	600	6859	407	21988051	21995917
1	231858546	G		279	14	5744954	29	5745276	279	14	5743482	29	5743804	995	66	21066642	124	21067827	995	66	21061490	124	21062675	308	55	6342054	51	6342468	308	55	6301519	51	6301933	1110	210	22195763	163	22197246	1104	209	22053606	162	22055081
1	231858547	A		5704111	0	1388	49	5705548	5702738	0	1388	48	5704174	20914062	7	5078	129	20919276	20909324	7	5078	122	20914531	6295015	34	1763	153	6296965	6254782	34	1759	152	6256727	22034209	125	5880	452	22040666	21893172	125	5838	451	21899586
1	231858548	A		5707677	4	560	17	5708258	5706247	4	560	17	5706828	20917002	24	1980	80	20919086	20912031	24	1980	80	20914115	6295415	64	824	86	6296389	6255128	64	819	86	6256097	22025285	252	2623	413	22028573	21883963	251	2608	410	21887232
1	231858549	A		5715358	12	404	32	5715806	5713895	12	404	32	5714343	20958914	26	1360	73	20960373	20953801	26	1359	73	20955259	6317548	47	616	80	6318291	6277110	47	611	79	6277847	22115277	194	1874	268	22117613	21973352	194	1858	268	21975672
1	231858550	A		5714616	9	202	23	5714850	5713232	9	202	22	5713465	20950183	36	720	68	20951007	20945337	36	720	62	20946155	6306556	57	314	70	6306997	6266228	57	314	70	6266669	22067341	240	1035	253	22068869	21925893	240	1030	250	21927413
1	231858551	A		5672049	13	238	20	5672320	5670598	13	238	20	5670869	20783653	27	866	56	20784602	20778599	27	866	56	20779548	6198732	56	395	76	6199259	6159139	56	393	76	6159664	21680713	194	1527	265	21682699	21541999	194	1514	261	21543968
1	231858552	A		5677976	8	192	27	5678203	5676509	8	192	27	5676736	20816434	24	769	98	20817325	20811312	24	769	97	20812202	6239220	66	365	99	6239750	6199343	66	365	95	6199869	21838469	232	1198	372	21840271	21698669	229	1189	362	21700449
1	231858553	A		5434699	67	212	30	5435008	5433331	67	212	30	5433640	19955853	242	703	69	19956867	19951092	242	703	69	19952106	5861002	127	345	92	5861566	5823552	125	342	91	5824110	20560824	482	1218	369	20562893	20429154	482	1214	368	20431218
1	231858554	C		92	5718658	6	118	5718874	92	5717233	6	118	5717449	344	20959257	50	410	20960061	344	20954273	50	410	20955077	162	6328455	105	133	6328855	162	6288035	104	133	6288434	534	22140119	336	512	22141501	533	21998427	336	511	21999807
1	231858555	C		34	5711869	26	150	5712079	34	5710405	26	150	5710615	129	20932683	108	498	20933418	129	20927563	108	498	20928298	91	6319199	88	197	6319575	91	6278803	88	195	6279177	295	22103389	312	693	22104689	295	21961717	311	688	21963011
1	231858556	A		5657223	15	420	47	5657705	5655775	15	420	47	5656257	20737914	56	1698	201	20739869	20732854	56	1697	201	20734808	6235302	57	638	141	6236138	6195480	53	634	139	6196306	21826099	223	2371	512	21829205	21686375	220	2345	504	21689444
1	231858557	G		75	7	5712680	102	5712864	75	7	5711231	102	5711415	309	44	20950668	355	20951376	309	44	20945601	355	20946309	97	67	6307612	97	6307873	96	67	6267315	97	6267575	349	222	22078827	343	22079741	346	222	21937530	343	21938441
1	231858558	G		87	5	5701829	17	5701938	87	5	5700380	17	5700489	316	30	20907747	71	20908164	316	30	20902721	71	20903138	134	60	6299275	45	6299514	133	60	6259087	45	6259325	497	224	22046961	206	22047888	491	223	21906099	206	21907019
1	231858559	T		66	203	10	5570836	5571115	66	203	10	5569382	5569661	244	764	48	20384958	20386014	244	764	48	20379881	20380937	215	363	56	6143696	6144330	214	361	56	6104580	6105211	667	1273	193	21468633	21470766	665	1265	192	21331685	21333807
1	231858560	G		176	16	5715393	39	5715624	176	16	5713930	39	5714161	616	71	20955084	157	20955928	616	71	20949962	157	20950806	247	121	6317851	75	6318294	243	121	6277500	75	6277939	782	369	22111084	359	22112594	780	367	21969510	358	21971015
1	231858561	G		144	15	5717742	36	5717937	144	15	5716291	36	5716486	527	94	20960045	107	20960773	527	94	20954982	107	20955710	239	92	6313150	77	6313558	238	92	6272771	76	6273177	806	353	22087472	293	22088924	801	345	21945929	286	21947361
1	231858562	G		881	31	5729255	40	5730207	880	30	5727867	40	5728817	3028	117	21005247	96	21008488	3028	111	21000384	96	21003619	1027	109	6324136	91	6325363	1021	109	6283715	91	6284936	3346	414	22128626	287	22132673	3318	412	21986971	286	21990987
1	231858563	C		281	5633336	134	579	5634330	281	5632186	49	579	5633095	135	20633752	507	2201	20636595	135	20629731	189	2199	20632254	319	6212265	167	820	6213571	319	6172567	167	818	6173871	262	21712155	518	2790	21715725	262	21573178	515	2770	21576725
1	231858564	A		5725794	5	220	39	5726058	5724521	5	220	23	5724769	20980269	20	1052	144	20981485	20975823	20	1052	75	20976970	6307215	39	378	92	6307724	6266906	39	378	90	6267413	22047788	137	1551	300	22049776	21906444	137	1546	300	21908427
1	231858565	T		34	277	38	5737031	5737380	34	277	38	5735623	5735972	88	1013	106	21024290	21025497	88	1013	106	21019423	21020630	66	295	46	6326014	6326421	65	294	46	6285651	6286056	289	1039	135	22115016	22116479	288	1028	135	21973631	21975082
1	231858566	T		57	791	5	5564707	5565560	57	791	5	5563282	5564135	180	2093	33	20429321	20431627	180	2093	33	20424350	20426656	120	1089	54	6061851	6063114	120	1082	54	6023069	6024325	400	2854	150	21249390	21252794	398	2840	149	21113344	21116731
1	231858567	T		79	1193	4	5647566	5648842	79	1193	4	5646150	5647426	210	3853	29	20711462	20715554	210	3851	29	20706534	20710624	134	1561	25	6210825	6212545	134	1550	25	6171103	6172812	420	4653	80	21730925	21736078	417	4616	80	21591704	21596817
1	231858568	C		88	5702307	22	125	5702542	88	5700876	22	125	5701111	225	20903460	57	409	20904151	225	20898410	57	409	20899101	142	6285463	86	167	6285858	142	6245211	86	165	6245604	392	21985371	259	505	21986527	391	21844222	258	499	21845370
1	231858569	T		53	410	5	5467461	5467929	53	410	5	5466024	5466492	189	1940	33	20038068	20040230	189	1940	33	20033051	20035213	125	719	48	6018761	6019653	123	712	48	5980070	5980953	420	2938	139	21058345	21061842	419	2919	138	20922706	20926182
1	231858570	G		1167	56	5731078	42	5732343	1167	56	5729616	42	5730881	4075	152	21007879	123	21012229	4075	152	21002766	122	21007115	1398	154	6326134	69	6327755	1388	152	6285715	66	6287321	4588	454	22127817	280	22133139	4550	452	21986259	279	21991540
1	231858571	C		45	5663748	43	804	5664640	45	5662292	43	804	5663184	216	20752410	171	2684	20755481	216	20747350	171	2684	20750421	88	6274596	104	1007	6275795	88	6234582	103	1000	6235773	432	21940688	443	3144	21944707	430	21800633	441	3128	21804632
1	231858572	C		29	5643650	28	152	5643859	29	5642218	28	152	5642427	108	20666723	116	568	20667515	108	20661700	116	568	20662492	75	6229922	103	209	6230309	75	6190185	102	207	6190569	308	21763826	344	810	21765288	308	21624884	343	805	21626340
1	231858573	C		69	5727477	38	143	5727727	69	5726012	38	142	5726261	184	20997100	124	724	20998132	184	20991982	124	724	20993014	86	6335666	96	286	6336134	86	6295181	96	284	6295647	394	22172055	343	1000	22173792	394	22029978	341	997	22031710
1	231858574	A		5714448	160	179	60	5714847	5712993	160	179	60	5713392	20941211	544	706	252	20942713	20936150	544	706	252	20937652	6308800	64	331	252	6309447	6268419	63	331	249	6269062	22065527	208	1260	893	22067888	21924107	205	1249	883	21926444
1	231858575	C		37	5686276	14	147	5686474	37	5684830	14	147	5685028	89	20837501	58	505	20838153	89	20832491	58	505	20833143	95	6269102	82	174	6269453	95	6228992	82	173	6229342	322	21919151	252	593	21920318	322	21778541	251	589	21779703
1	231858576	T		33	283	10	5735837	5736163	33	283	10	5734370	5734696	137	1157	46	21029579	21030919	136	1157	46	21024469	21025808	109	517	52	6331613	6332291	109	510	52	6291198	6291869	318	1835	233	22157286	22159672	317	1827	233	22015502	22017879
1	231858577	G		333	23	5747665	20	5748041	333	23	5746202	20	5746578	1236	102	21076141	70	21077549	1235	99	21071038	70	21072442	469	89	6351504	41	6352103	465	89	6310984	41	6311579	1526	303	22231441	127	22233397	1515	303	22089304	127	22091249
1	231858578	T		98	341	6	5714447	5714892	62	341	6	5713218	5713627	362	1423	23	20945533	20947341	190	1423	23	20941253	20942889	168	547	73	6321464	6322252	167	543	72	6281075	6281857	589	1999	267	22121438	22124293	584	1991	260	21979867	21982702
1	231858579	A		5675922	4	234	50	5676210	5674631	3	234	46	5674914	20812226	23	1059	183	20813491	20807728	23	1059	170	20808980	6272295	34	525	127	6272981	6232344	34	524	127	6233029	21951145	162	1829	447	21953583	21810949	162	1813	445	21813369
1	231858580	C		99	5721308	77	174	5721658	99	5720035	47	174	5720355	405	20972118	238	785	20973546	405	20967661	138	785	20968989	133	6331370	94	265	6331862	131	6290880	94	262	6291367	556	22154428	245	1017	22156246	547	22012420	244	1016	22014227
1	231858581	C		122	5701697	17	200	5702036	122	5700250	17	200	5700589	434	20892243	86	577	20893340	434	20887196	86	577	20888293	175	6307636	81	219	6308111	174	6267264	81	217	6267736	603	22060639	265	941	22062448	600	21919054	264	935	21920853
1	231858582	G		279	9	5745134	19	5745441	279	9	5743777	18	5744083	1062	31	21066424	76	21067593	1062	31	21061677	48	21062818	373	57	6348812	41	6349283	369	57	6308250	41	6308717	1281	209	22219242	140	22220872	1275	208	22076936	140	22078559
1	231858583	T		8	186	20	5322451	5322665	8	186	20	5321183	5321397	26	775	97	19375315	19376213	26	775	97	19370935	19371833	68	337	63	5699673	5700141	67	335	63	5663914	5664379	217	1063	230	19799415	19800925	217	1055	229	19675021	19676522
1	231858584	T		12	247	3	5325588	5325850	12	247	3	5324347	5324609	58	876	15	19320944	19321893	57	876	15	19316671	19317619	69	440	37	5680826	5681372	69	439	37	5645083	5645628	277	1485	144	19638048	19639954	276	1475	144	19514422	19516317
1	231858585	T		16	215	6	5509561	5509798	16	215	6	5508155	5508392	64	874	9	20171652	20172599	64	874	9	20166761	20167708	72	454	45	6031352	6031923	72	451	45	5993029	5993597	250	1561	165	21084600	21086576	245	1550	164	20950355	20952314
1	231858586	C		156	5732925	10	130	5733221	156	5731473	10	130	5731769	669	21017317	47	431	21018464	669	21012237	47	431	21013384	237	6336859	63	128	6337287	234	6296366	63	126	6296789	866	22174050	268	455	22175639	860	22032017	266	451	22033594
1	231858587	T		26	391	9	5612096	5612522	26	391	9	5610665	5611091	160	1498	35	20526076	20527769	160	1498	35	20521113	20522806	106	742	57	6220993	6221898	105	729	57	6181260	6182151	408	2637	162	21732457	21735664	408	2617	162	21593336	21596523
1	231858588	C		117	5742593	12	67	5742789	117	5741140	12	67	5741336	473	21059926	57	292	21060748	473	21054840	56	292	21055661	163	6352505	61	116	6352845	162	6311921	61	116	6312260	603	22238402	242	425	22239672	597	22095966	242	423	22097228
1	231858589	C		158	5723825	53	124	5724160	158	5722476	41	124	5722799	512	20990612	162	456	20991742	512	20985928	135	456	20987031	205	6330445	100	206	6330956	203	6289972	98	205	6290478	826	22157713	330	672	22159541	820	22015738	326	670	22017554
1	231858590	C		176	5725647	137	173	5726133	176	5724500	18	173	5724867	551	20992797	421	609	20994378	550	20988732	62	609	20989953	224	6332011	73	275	6332583	223	6291774	73	274	6292344	690	22158432	246	873	22160241	683	22017155	244	871	22018953
1	231858591	A		5369177	29	171	36	5369413	5367763	29	171	36	5367999	19582808	108	565	130	19583611	19577823	108	564	130	19578625	5979201	70	274	106	5979651	5940937	69	273	106	5941385	20831654	263	1095	351	20833363	20698200	263	1087	348	20699898
1	231858592	T		31	190	4	5650188	5650413	29	190	4	5648872	5649095	113	675	24	20691787	20692599	107	675	24	20687164	20687970	119	342	48	6264301	6264810	117	341	48	6224361	6224867	431	1182	169	21903934	21905716	428	1175	165	21764048	21765816
1	154002298	C		34	7102867	12	89	7103002	34	7099785	9	89	7099917	34	9360294	16	141	9360485	34	9356310	13	141	9356498	81	7519301	83	96	7519561	78	7471535	82	96	7471791	78	9719223	119	160	9719580	77	9658364	119	158	9658718
1	154002299	T		63	315	15	6881963	6882356	63	315	15	6878794	6879187	76	407	20	9067048	9067551	73	407	20	9062987	9063487	114	552	94	7282743	7283503	114	549	92	7236310	7237065	146	709	101	9428216	9429172	146	708	101	9369012	9369967
1	154002300	T		170	212	11	6903233	6903626	38	212	11	6900335	6900596	215	289	11	9025250	9025765	39	289	11	9021607	9021946	119	387	69	7323762	7324337	116	387	69	7277710	7278282	193	546	99	9378465	9379303	187	543	99	9320428	9321257
1	154002301	T		55	211	7	7154052	7154325	24	211	7	7150908	7151150	69	261	7	9420029	9420366	33	261	7	9416011	9416312	132	386	56	7576816	7577390	131	385	56	7528599	7529171	166	506	79	9789091	9789842	163	504	77	9727676	9728420
1	154002302	G		118	40	7180587	168	7180913	118	22	7177551	168	7177859	146	53	9479832	233	9480264	146	27	9475919	233	9476325	174	83	7590419	261	7590937	173	83	7542148	261	7542665	193	109	9821791	267	9822360	193	109	9760110	266	9760678
1	154002303	T		26	271	3	7046936	7047236	26	271	3	7043652	7043952	50	318	5	9203966	9204339	49	318	5	9199804	9200176	120	445	80	7472350	7472995	120	440	80	7424741	7425381	177	560	81	9578929	9579747	177	554	81	9518734	9519546
1	154002304	T		20	257	7	7130298	7130582	19	257	7	7127090	7127373	31	340	20	9392476	9392867	31	340	20	9388360	9388751	109	511	49	7543555	7544224	109	508	49	7495499	7496165	177	653	78	9747358	9748266	177	650	78	9686126	9687031
1	154002305	G		136	46	7207542	288	7208012	136	46	7204520	143	7204845	186	43	9511880	418	9512527	186	43	9508055	219	9508503	178	151	7615743	236	7616308	176	151	7567242	235	7567804	267	194	9855671	281	9856413	267	188	9793781	278	9794514
1	154002306	A		7135345	8	365	51	7135769	7132421	7	365	51	7132844	9416894	12	464	86	9417456	9413166	11	464	86	9413727	7547467	39	568	159	7548233	7499450	39	563	157	7500209	9767792	45	822	191	9768850	9706465	45	818	191	9707519
1	154002307	T		67	275	7	7121853	7122202	67	275	6	7118660	7119008	93	344	16	9406919	9407372	93	344	15	9402802	9403254	241	502	65	7516189	7516997	238	498	65	7468859	7469660	343	660	82	9716575	9717660	338	654	82	9655977	9657051
1	154002308	G		211	21	7195157	180	7195569	210	21	7192050	165	7192446	348	22	9495338	222	9495930	348	22	9491323	206	9491899	354	101	7607198	190	7607843	354	101	7558796	189	7559440	428	132	9843821	264	9844645	427	131	9782108	263	9782929
1	154002309	G		144	37	7165776	183	7166140	144	33	7162630	183	7162990	244	37	9453681	232	9454194	244	35	9449626	232	9450137	227	87	7578509	294	7579117	226	87	7530261	294	7530868	282	110	9802778	328	9803498	278	110	9741215	326	9741929
1	154002310	T		103	333	9	7183447	7183892	53	333	9	7180659	7181054	144	394	18	9490185	9490741	68	394	18	9486598	9487078	161	591	49	7580438	7581239	156	588	48	7532183	7532975	219	758	80	9825217	9826274	219	751	79	9763513	9764562
1	154002311	A		6839750	8	312	38	6840108	6836601	7	312	38	6836958	8994822	18	386	24	8995250	8990818	13	386	24	8991241	7248388	46	606	74	7249114	7202410	46	604	72	7203132	9344232	63	768	94	9345157	9285880	63	761	93	9286797
1	154002312	A		7079700	12	211	96	7080019	7076649	12	211	45	7076917	9307520	14	325	134	9307993	9303644	14	325	69	9304052	7496889	78	454	183	7497604	7449138	76	453	180	7449847	9667773	112	603	236	9668724	9607065	108	600	232	9608005
1	154002313	G		62	13	7176353	248	7176676	62	13	7173149	244	7173468	94	12	9468833	308	9469247	94	12	9464725	306	9465137	91	72	7593160	305	7593628	90	72	7545013	304	7545479	96	100	9824082	376	9824654	96	100	9762560	372	9763128
1	154002314	A		6824505	10	374	45	6824934	6821396	10	374	45	6821825	9122653	8	526	62	9123249	9118577	8	526	62	9119173	7130776	34	792	141	7131743	7085738	34	789	141	7086702	9354803	38	1013	167	9356021	9296408	38	1009	167	9297622
1	154002315	G		74	37	7072624	242	7072977	74	37	7069442	242	7069795	114	60	9324680	255	9325109	114	60	9320594	255	9321023	110	107	7409595	304	7410116	110	107	7362457	302	7362976	136	132	9578534	411	9579213	136	132	9518342	411	9519021
1	154002316	A		7168919	6	628	100	7169653	7165631	6	628	100	7166365	9474394	9	779	91	9475273	9470185	9	779	91	9471064	7526106	42	736	185	7527069	7478366	41	729	183	7479319	9768967	65	974	221	9770227	9707666	64	970	217	9708917
1	154002317	A		6961914	5	278	75	6962272	6958671	5	277	75	6959028	9209066	10	340	96	9209512	9204931	10	339	96	9205376	7426589	48	515	178	7427330	7379202	48	513	177	7379940	9630648	62	689	256	9631655	9570146	62	683	253	9571144
1	154002318	T		46	278	6	7156158	7156488	46	278	6	7152880	7153210	73	363	7	9432821	9433264	73	362	7	9428631	9429073	181	478	66	7534455	7535180	179	473	66	7486662	7487380	238	597	76	9730414	9731325	237	593	76	9669562	9670468
1	154002319	A		7216819	6	223	77	7217125	7213509	5	223	77	7213814	9530806	3	285	92	9531186	9526554	3	285	92	9526934	7623628	40	406	285	7624359	7575161	40	402	282	7575885	9872120	53	557	338	9873068	9810199	53	553	334	9811139
1	154002320	T		79	251	7	7159090	7159427	79	251	7	7155816	7156153	122	320	5	9434233	9434680	122	320	5	9430074	9430521	283	443	59	7534705	7535490	281	440	58	7486673	7487452	370	589	59	9727916	9728934	362	587	59	9666830	9667838
1	154002321	A		7211815	5	284	18	7212122	7208501	5	283	18	7208807	9522420	6	441	19	9522886	9518195	6	441	19	9518661	7615558	36	548	61	7616203	7567078	36	544	61	7567719	9858051	55	666	100	9858872	9796167	55	662	100	9796984
1	154002322	A		7082851	6	282	51	7083190	7079550	6	281	51	7079888	9353576	12	350	68	9354006	9349349	12	350	68	9349779	7535358	74	507	158	7536097	7487445	74	505	157	7488181	9753409	99	578	203	9754289	9692196	99	574	203	9693072
1	154002323	C		21	7186781	9	110	7186921	21	7183501	9	110	7183641	34	9475583	12	122	9475751	34	9471374	12	122	9471542	62	7562791	70	126	7563049	62	7514757	69	126	7515014	98	9769277	92	155	9769622	98	9708148	92	155	9708493
1	154002324	T		37	428	12	7193008	7193485	37	428	12	7189708	7190185	88	557	19	9494955	9495619	88	557	19	9490728	9491392	136	691	53	7593485	7594365	135	685	52	7545158	7546030	200	982	70	9827997	9829249	199	981	70	9766267	9767517
1	154002325	T		40	325	147	7099902	7100414	39	325	147	7096708	7097219	62	401	187	9355774	9356424	61	401	187	9351681	9352330	146	553	62	7515481	7516242	145	551	62	7467729	7468487	225	728	89	9709003	9710045	225	723	89	9648227	9649264
1	154002326	T		52	358	7	7181478	7181895	34	358	7	7178407	7178806	75	411	8	9468391	9468885	35	411	8	9464517	9464971	111	579	50	7586760	7587500	110	576	50	7538464	7539200	151	771	52	9798490	9799464	151	765	51	9736873	9737840
1	154002327	C		15	7182694	159	91	7182959	15	7179751	6	91	7179863	39	9484757	183	108	9485087	39	9481008	10	108	9481165	46	7558893	60	102	7559101	46	7510784	59	101	7510990	64	9787839	83	161	9788147	64	9726344	83	159	9726650
1	154002328	T		78	271	9	7123064	7123422	62	270	9	7119969	7120310	102	358	8	9403690	9404158	81	358	8	9399666	9400113	210	477	95	7487939	7488721	210	473	95	7440316	7441094	263	660	129	9696771	9697823	262	658	129	9635926	9636975
1	154002329	T		29	534	2	7142112	7142677	22	534	2	7139049	7139607	33	469	7	9409242	9409751	22	469	7	9405357	9405855	106	784	46	7552983	7553919	106	782	44	7504922	7505854	126	800	54	9748473	9749453	125	798	51	9687254	9688228
1	154002330	A		7197052	5	196	39	7197292	7193818	5	196	38	7194057	9504789	3	246	39	9505077	9500608	3	246	39	9500896	7594389	41	332	153	7594915	7546049	41	331	152	7546573	9837601	54	441	160	9838256	9775814	54	439	159	9776466
1	154002331	T		72	254	4	7154150	7154480	69	254	4	7150989	7151316	90	372	4	9442478	9442944	84	372	4	9438431	9438891	201	458	53	7544924	7545636	200	456	53	7496842	7497551	249	607	85	9766122	9767063	248	603	84	9704642	9705577
1	154002332	C		41	7176927	9	112	7177089	41	7173619	9	111	7173780	60	9469373	28	163	9469624	60	9465131	28	162	9465381	62	7556476	83	152	7556773	62	7508446	83	151	7508742	80	9774985	107	207	9775379	79	9713724	104	205	9714112
1	154002333	C		46	7131469	137	113	7131765	46	7128588	16	113	7128763	81	9428459	141	139	9428820	81	9424678	22	139	9424920	72	7500671	89	132	7500964	72	7453053	89	131	7453345	134	9733128	106	204	9733572	134	9672224	106	203	9672667
1	154002334	T		159	396	35	7199333	7199923	157	396	35	7196111	7196699	163	508	41	9502062	9502774	159	508	41	9498013	9498721	224	608	105	7605397	7606334	222	605	102	7557027	7557956	277	796	129	9841824	9843026	269	792	128	9780017	9781206
1	154002335	T		197	470	7	6902757	6903431	178	470	7	6899708	6900363	253	679	10	9211685	9212627	235	679	10	9207711	9208635	425	755	78	7267026	7268284	425	752	78	7220758	7222013	560	886	102	9532178	9533726	558	878	102	9472226	9473764
1	154002336	A		7128063	0	289	110	7128462	7124789	0	289	110	7125188	9415472	2	377	125	9415976	9411295	2	377	125	9411799	7504077	68	478	204	7504827	7456282	68	477	203	7457030	9727043	82	644	264	9728033	9665961	82	640	262	9666945
1	154002337	A		7107335	2	210	69	7107616	7104079	2	210	69	7104360	9400578	9	274	85	9400946	9396407	9	274	83	9396773	7479646	37	397	186	7480266	7432276	36	393	186	7432891	9717051	57	536	236	9717880	9656154	57	533	236	9656980
1	154002338	T		42	163	4	7069065	7069274	42	162	4	7065782	7065990	59	247	2	9372003	9372311	59	247	2	9367782	9368090	157	365	62	7435738	7436322	151	364	57	7388377	7388949	220	409	91	9680213	9680933	208	406	88	9619362	9620064
1	154002339	A		7058112	0	200	40	7058352	7054859	0	200	40	7055099	9326862	2	293	27	9327184	9322675	2	293	27	9322997	7415416	50	384	94	7415944	7368026	50	382	94	7368552	9609443	62	494	119	9610118	9548808	62	491	118	9549479
1	154002340	T		47	282	4	6955151	6955484	45	282	4	6951987	6952318	95	335	3	9204311	9204744	92	335	3	9200286	9200716	149	462	64	7245825	7246500	148	459	64	7199517	7200188	214	526	78	9401458	9402276	213	524	78	9342260	9343075
1	154002341	A		7109244	2	393	22	7109661	7105925	2	393	22	7106342	9401731	5	473	44	9402253	9397470	5	472	44	9397991	7506141	17	653	119	7506930	7458336	17	650	119	7459122	9739456	31	650	171	9740308	9678309	31	642	171	9679153
1	154002342	C		40	7192975	24	414	7193453	40	7189737	24	414	7190215	56	9497304	26	611	9497997	55	9493159	26	611	9493851	61	7573835	91	506	7574493	61	7525702	91	502	7526356	104	9802575	141	672	9803492	104	9740997	140	671	9741912
1	154002343	G		250	22	7023285	42	7023599	250	22	7020221	42	7020535	318	27	9267046	49	9267440	318	27	9263095	49	9263489	361	83	7433151	69	7433664	358	82	7385738	69	7386247	445	105	9615509	102	9616161	442	105	9555036	101	9555684
1	154002344	A		7117094	2	927	29	7118052	7113894	2	927	29	7114852	9403095	3	1242	30	9404370	9399077	3	1242	30	9400352	7511606	46	1116	83	7512851	7463765	46	1107	83	7465001	9730561	55	1516	120	9732252	9669483	55	1509	119	9671166
1	154002345	A		7068217	7	451	36	7068711	7065038	7	451	36	7065532	9351442	5	658	46	9352151	9347338	5	658	46	9348047	7414568	21	640	92	7415321	7367378	21	635	92	7368126	9632428	40	939	136	9633543	9571920	40	929	136	9573025
1	154002346	A		6973981	4	276	31	6974292	6970749	4	276	31	6971060	9184170	14	378	32	9184594	9180036	14	378	32	9180460	7311702	55	400	104	7312261	7265103	54	395	102	7265654	9436303	65	553	139	9437060	9376907	65	553	139	9377664
1	154002347	A		7024645	0	173	48	7024866	7021401	0	173	48	7021622	9268749	7	213	54	9269023	9264582	7	213	54	9264856	7386928	35	297	163	7387423	7339819	35	296	163	7340313	9554800	49	374	177	9555400	9494657	48	374	176	9495255
1	154002348	T		43	190	3	7065129	7065365	43	190	3	7061911	7062147	62	262	2	9298887	9299213	61	262	2	9294764	9295089	191	351	90	7404845	7405477	187	351	90	7357532	7358160	300	466	130	9551301	9552197	299	463	130	9491153	9492045
1	154002349	A		7151196	4	299	41	7151540	7147936	4	299	41	7148280	9406867	4	393	54	9407318	9402690	4	393	54	9403141	7529501	51	465	118	7530135	7481438	51	461	116	7482066	9688520	75	606	156	9689357	9627564	75	602	156	9628397
1	154002350	A		7155367	19	312	63	7155761	7152092	19	312	63	7152486	9404643	34	411	80	9405168	9400441	34	411	80	9400966	7507122	59	554	153	7507888	7459272	59	547	153	7460031	9645562	59	725	200	9646546	9584898	59	724	200	9585881
1	154002351	G		95	12	6760002	30	6760139	95	12	6757330	29	6757466	108	17	8912908	45	8913078	108	17	8909438	43	8909606	105	76	7047466	88	7047735	104	76	7002791	83	7003054	133	89	9117763	114	9118099	132	89	9060709	112	9061042
1	154002352	A		6927462	3	303	53	6927821	6924627	3	303	52	6924985	9191700	3	360	61	9192124	9187964	3	360	61	9188388	7229962	32	558	149	7230701	7183723	32	554	148	7184457	9412524	46	656	236	9413462	9353075	46	653	234	9354008
1	154002353	T		48	185	13	6856872	6857118	48	185	13	6853738	6853984	70	307	15	8907737	8908129	70	307	14	8903800	8904191	144	330	96	7109905	7110475	144	327	96	7064718	7065285	170	491	99	9012777	9013537	170	488	99	8956068	8956825
1	154002354	T		77	330	12	7086900	7087319	77	330	12	7083620	7084039	128	363	14	9316485	9316990	128	363	14	9312328	9312833	202	489	114	7417180	7417985	202	487	114	7370067	7370870	294	622	145	9542112	9543173	291	619	145	9482396	9483451
1	154002355	T		45	967	15	7130289	7131316	45	967	5	7127158	7128175	76	977	24	9403521	9404598	76	977	9	9399519	9400581	187	1282	98	7555576	7557143	183	1275	97	7507742	7509297	236	1264	112	9763690	9765302	230	1253	112	9702794	9704389
1	154002356	A		7106074	12	590	49	7106725	7102815	12	590	49	7103466	9375937	10	750	48	9376745	9371773	10	750	48	9372581	7434050	54	884	124	7435112	7386504	54	875	124	7387557	9610256	65	1108	195	9611624	9549611	65	1095	193	9550964
1	154002357	G		95	267	6876610	53	6877025	95	11	6874082	53	6874241	106	325	9064896	96	9065423	105	17	9061612	96	9061830	122	37	7318594	68	7318821	122	37	7271568	68	7271795	168	66	9456941	121	9457296	166	66	9397032	120	9397384
1	154002358	A		7084282	8	234	21	7084545	7081095	8	233	19	7081355	9349402	6	266	30	9349704	9345285	6	266	28	9345585	7425821	29	428	72	7426350	7378456	29	427	72	7378984	9613226	37	511	92	9613866	9552810	37	511	92	9553450
1	154002359	T		72	206	9	7020924	7021211	70	206	9	7017694	7017979	71	276	6	9234314	9234667	70	276	5	9230166	9230517	171	319	50	7332489	7333029	170	316	50	7285781	7286317	221	424	67	9453890	9454602	220	420	67	9394384	9395091
1	154002360	T		74	274	8	7098380	7098736	73	273	8	7095170	7095524	125	384	10	9368933	9369452	124	384	10	9364801	9365319	177	491	62	7433139	7433869	177	488	62	7385931	7386658	327	609	90	9623223	9624249	325	607	90	9563027	9564049
1	154002361	T		75	463	28	7132108	7132674	75	462	28	7128802	7129367	114	578	26	9410635	9411353	114	578	26	9406390	9407108	190	669	72	7546550	7547481	190	665	72	7498433	7499360	274	815	80	9763638	9764807	273	812	80	9702253	9703418
1	154002362	G		235	33	6892727	113	6893108	235	32	6889685	113	6890065	314	62	9090575	370	9091321	314	61	9086708	370	9087453	375	125	7258625	267	7259392	374	125	7212405	267	7213171	444	143	9382730	513	9383830	444	143	9323871	508	9324966
1	154002363	G		191	34	7061022	63	7061310	191	34	7057846	63	7058134	245	36	9315615	79	9315975	245	36	9311578	79	9311938	229	98	7487902	71	7488300	228	86	7441035	66	7441415	279	149	9686274	107	9686809	275	132	9626506	104	9627017
1	154002364	A		6941252	10	1290	131	6942683	6938227	10	1290	131	6939658	9207618	17	904	129	9208668	9203711	13	904	129	9204757	7308464	37	1612	258	7310371	7262285	36	1608	256	7264185	9502393	37	1339	323	9504092	9443030	37	1328	322	9444717
1	154002365	A		6930646	37	556	37	6931276	6927542	36	556	37	6928171	9230133	36	902	30	9231101	9226095	36	899	30	9227060	7390428	86	1049	119	7391682	7343491	86	1042	119	7344738	9619149	116	1463	154	9620882	9558903	116	1452	154	9560625
1	154002366	G		198	23	6786316	53	6786590	198	23	6783246	52	6783519	277	29	8953819	87	8954212	277	29	8949850	87	8950243	264	63	7189996	89	7190412	262	63	7144457	89	7144871	313	81	9291767	105	9292266	311	81	9233671	105	9234168
1	154002367	C		439	7308009	11	102	7308561	439	7304789	10	102	7305340	69	9664141	13	177	9664400	69	9659965	12	177	9660223	403	7711161	20	160	7711744	400	7662004	20	159	7662583	46	9999435	29	240	9999750	46	9936556	29	239	9936870
1	154002368	T		30	254	20	7317559	7317863	30	254	20	7314156	7314460	46	379	23	9676388	9676836	46	378	23	9671997	9672444	47	520	19	7721092	7721678	46	517	19	7671845	7672427	79	689	35	10013704	10014507	79	682	35	9950794	9951590
1	154002369	T	spike-in, T>C	82	13805	7	7296387	7310281	82	13802	7	7293046	7306937	124	5104	9	9662950	9668187	124	5102	9	9658610	9663845	130	15218	35	7703570	7718953	115	15113	15	7655599	7670842	139	5560	54	10008883	10014636	125	5521	23	9947388	9953057
1	154002370	A		7322795	6	355	50	7323206	7319391	6	355	50	7319802	9682853	10	411	64	9683338	9678456	10	411	64	9678941	7727768	21	539	104	7728432	7678497	21	537	104	7679159	10020386	39	748	165	10021338	9957436	38	742	165	9958381
1	154002371	C		52	7312869	65	253	7313239	52	7309592	55	253	7309952	77	9664792	73	268	9665210	77	9660603	64	268	9661012	70	7720488	90	358	7721006	60	7671870	71	350	7672351	90	10005283	123	404	10005900	74	9943311	97	397	9943879
1	154002372	C		53	7295920	39	226	7296238	53	7292683	39	226	7293001	85	9643048	43	289	9643465	85	9638823	42	289	9639239	62	7705490	58	331	7705941	61	7656358	58	328	7656805	88	9989021	110	396	9989615	87	9926259	109	393	9926848
1	154002373	A		7320257	52	840	57	7321206	7316857	51	840	57	7317805	9670128	41	923	251	9671343	9665765	40	923	251	9666979	7724447	43	1231	108	7725829	7675226	43	1219	108	7676596	10002085	71	1445	305	10003906	9939313	68	1436	302	9941119
1	154002374	G		138	32	7297482	60	7297712	138	28	7294303	60	7294529	190	57	9640898	116	9641261	190	46	9636769	116	9637121	202	59	7705971	74	7706306	201	59	7656913	73	7657246	232	55	9982098	110	9982495	232	53	9919434	108	9919827
1	154002375	G		160	17	7302715	41	7302933	160	17	7299387	41	7299605	181	21	9650581	115	9650898	181	21	9646281	115	9646598	139	22	7712380	38	7712579	139	22	7663304	38	7663503	193	33	9995373	133	9995732	193	33	9932622	131	9932979
1	154002376	A		7324095	2	353	54	7324504	7320854	2	353	54	7321263	9682314	2	433	79	9682828	9678086	2	432	79	9678599	7728530	14	585	102	7729231	7679230	14	583	101	7679928	10016948	15	758	149	10017870	9953973	15	755	149	9954892
1	154002377	T		28	263	8	7322521	7322820	28	263	8	7319139	7319438	45	351	6	9680837	9681239	45	351	6	9676478	9676880	75	443	11	7725873	7726402	75	440	11	7676613	7677139	92	581	20	10015899	10016592	90	578	20	9952944	9953632
1	154002378	C		67	7295393	22	171	7295653	67	7292044	21	171	7292303	141	9642869	17	252	9643279	141	9638562	16	252	9638971	87	7680716	39	209	7681051	87	7631724	39	208	7632058	191	9952228	50	272	9952741	189	9889651	50	270	9890160
1	154002379	T		202	1324	44	7319080	7320650	200	1321	44	7315789	7317354	300	1454	70	9677412	9679236	300	1453	70	9673133	9674956	248	1697	75	7714354	7716374	247	1690	74	7665164	7667175	306	1931	101	10004923	10007261	305	1923	100	9942041	9944369
1	154002380	G		464	24	7315786	44	7316318	464	24	7312510	44	7313042	669	37	9673608	66	9674380	669	37	9669348	66	9670120	612	66	7724509	39	7725226	607	66	7675342	37	7676052	765	74	10016718	64	10017621	758	71	9953906	63	9954798
1	154002381	T		91	906	5	7310420	7311422	91	906	5	7307044	7308046	188	1040	10	9670367	9671605	187	1040	10	9666028	9667265	200	1189	18	7712545	7713952	196	1184	18	7663502	7664900	295	1367	23	10008263	10009948	287	1361	23	9945484	9947155
1	154002382	A		7320525	6	450	53	7321034	7317130	6	450	53	7317639	9677979	14	681	91	9678765	9673611	14	681	91	9674397	7726756	12	881	136	7727785	7677499	12	875	136	7678522	10016426	27	1017	183	10017653	9953494	26	1011	181	9954712
1	154002383	C		31	7301513	18	211	7301773	31	7298251	18	211	7298511	52	9657235	36	216	9657539	52	9653055	35	216	9653358	27	7711543	41	223	7711834	27	7662427	41	223	7662718	53	9999604	40	274	9999971	53	9936820	40	273	9937186
1	154002384	T		213	628	9	7303948	7304798	91	627	9	7301004	7301731	298	804	12	9634377	9635491	116	804	12	9630629	9631561	137	1155	66	7706842	7708200	95	1147	18	7658981	7660241	196	1484	151	9974890	9976721	125	1463	63	9913959	9915610
1	154002385	T		164	558	7	7299311	7300040	162	558	7	7296051	7296778	195	678	11	9657492	9658376	194	677	11	9653270	9654152	224	891	27	7703851	7704993	221	880	26	7654718	7655845	316	947	30	9996120	9997413	314	941	30	9933290	9934575
1	154002386	C		67	7318678	12	161	7318918	67	7315310	12	161	7315550	88	9677209	22	219	9677538	87	9672880	21	219	9673207	34	7720553	27	203	7720817	30	7671512	25	201	7671768	68	10008873	29	324	10009294	66	9946280	25	322	9946693
1	154002387	A		7316259	5	267	17	7316548	7312893	5	267	16	7313181	9676516	10	334	22	9676882	9672158	10	333	22	9672523	7160819	85	443	132	7161479	7115996	85	441	130	7116652	9371481	102	567	191	9372341	9313701	101	566	187	9314555
1	154002388	T		73	449	4	7312579	7313105	67	449	4	7309320	7309840	93	463	9	9673980	9674545	85	463	9	9669758	9670315	119	665	38	7255304	7256126	119	657	38	7208885	7209699	148	733	49	9499607	9500537	148	729	48	9439631	9440556
1	154002389	C		38	7107056	32	131	7107257	38	7105488	32	131	7105689	87	9388560	34	219	9388900	87	9386601	34	219	9386941	87	7541382	91	259	7541819	87	7493389	91	258	7493825	126	9774335	133	310	9774904	126	9713040	133	308	9713607
1	154002390	A		7044385	21	506	67	7044979	7042876	21	506	67	7043470	9294874	24	685	119	9295702	9293018	24	685	119	9293846	7446997	83	878	181	7448139	7399585	82	873	180	7400720	9649627	115	1139	280	9651161	9589029	115	1133	279	9590556
1	154002391	G		107	23	7109395	38	7109563	107	23	7107811	38	7107979	157	23	9399344	51	9399575	157	23	9397366	51	9397597	140	85	7511465	62	7511752	139	85	7463755	62	7464041	185	78	9748541	107	9748911	185	78	9687535	107	9687905
1	154002392	A		7108848	10	399	63	7109320	7107294	10	399	63	7107766	9373310	10	591	95	9374006	9371372	10	591	95	9372068	7534479	92	718	210	7535499	7487351	92	714	164	7488321	9745636	113	980	312	9747041	9685584	112	977	236	9686909
1	154002393	G		121	18	7153251	20	7153410	121	18	7151678	20	7151837	119	14	9450903	43	9451079	119	14	9448938	43	9449114	130	79	7581494	47	7581750	128	78	7533231	47	7533484	171	124	9827551	63	9827909	169	123	9765899	63	9766254
1	154002394	A		7085630	4	419	64	7086117	7084047	4	418	64	7084533	9322745	12	544	69	9323370	9320767	12	544	69	9321392	7504231	49	831	110	7505221	7456356	49	825	108	7457338	9671783	60	1010	148	9673001	9610978	60	1003	145	9612186
1	154002395	G		120	10	7107140	25	7107295	120	10	7105557	25	7105712	136	13	9370428	24	9370601	136	13	9368444	24	9368617	156	75	7512430	47	7512708	156	75	7464598	47	7464876	195	104	9708145	74	9708518	195	104	9647360	74	9647733
1	154002396	T		30	521	5	7015528	7016084	30	521	5	7013955	7014511	36	656	18	9165901	9166611	36	656	18	9163932	9164642	138	850	48	7466724	7467760	138	846	48	7419255	7420287	160	1029	69	9581917	9583175	160	1026	69	9521963	9523218
1	154002397	T		57	663	9	7047318	7048047	57	663	9	7045811	7046540	54	760	10	9288142	9288966	54	760	10	9286240	9287064	125	1005	45	7463970	7465145	123	997	45	7416394	7417559	173	1266	47	9642645	9644131	173	1258	46	9581960	9583437
1	154002398	C		51	7035129	48	151	7035379	51	7033666	48	151	7033916	84	9287382	54	162	9287682	84	9285517	54	162	9285817	88	7500370	121	225	7500804	86	7452538	119	222	7452965	113	9715991	148	272	9716524	113	9654903	148	270	9655434
1	154002399	C		87	7094312	43	236	7094678	87	7092753	43	236	7093119	110	9371569	50	318	9372047	110	9369620	50	318	9370098	196	7537721	161	384	7538462	196	7489683	161	380	7490420	257	9769201	183	469	9770110	255	9707875	183	467	9708780
1	154002400	A		6992926	12	1223	47	6994208	6991381	12	1223	47	6992663	9300749	16	1383	84	9302232	9298792	16	1383	84	9300275	7402833	118	1485	193	7404629	7356121	118	1475	192	7357906	9672663	132	1925	266	9674986	9612478	132	1910	266	9614786
1	154002401	A		6788320	13	586	66	6788985	6786800	13	586	66	6787465	8975004	14	773	108	8975899	8973102	14	773	108	8973997	7134104	91	761	211	7135167	7088851	91	757	208	7089907	9257653	124	1122	229	9259128	9199856	124	1116	228	9201324
1	154002402	C		31	7079427	15	174	7079647	31	7077862	15	174	7078082	42	9354027	26	262	9354357	42	9352058	26	262	9352388	74	7528892	66	243	7529275	72	7481032	66	242	7481412	111	9758654	90	334	9759189	110	9697462	90	332	9697994
1	154002403	A		7011145	2	1121	35	7012303	7009674	2	1121	32	7010829	9337710	7	1501	54	9339272	9335844	7	1501	50	9337402	7414893	97	1369	158	7416517	7367503	97	1359	157	7369116	9707078	82	1801	211	9709172	9646007	82	1794	209	9648092
1	154002404	A		6635445	24	773	39	6636281	6634169	21	773	39	6635002	8774819	22	1038	48	8775927	8773128	20	1038	48	8774234	6924296	76	998	131	6925501	6880269	76	996	131	6881472	8989366	109	1303	169	8990947	8933040	109	1297	168	8934614
1	154002405	A		6981056	6	146	61	6981269	6979566	6	146	61	6979779	9155257	15	223	67	9155562	9153354	15	222	67	9153658	7323380	63	276	182	7323901	7276521	63	274	182	7277040	9363475	115	373	229	9364192	9304330	115	370	229	9305044
1	154002406	T		42	314	19	6006163	6006538	42	314	19	6004838	6005213	69	481	35	7429249	7429834	69	481	35	7427612	7428197	127	571	78	6367998	6368774	127	568	78	6326899	6327672	140	692	104	7749375	7750311	140	689	104	7700062	7700995
1	154002407	T		46	887	8	7030125	7031066	46	887	8	7028610	7029551	61	812	7	9243611	9244491	61	812	7	9241716	9242596	186	1282	60	7435972	7437500	186	1276	60	7388410	7389932	223	1333	69	9584899	9586524	222	1325	69	9524455	9526071
1	154002408	C		24	7132863	41	198	7133126	24	7131279	41	198	7131542	49	9424255	46	250	9424600	49	9422271	46	250	9422616	56	7569886	111	252	7570305	56	7521719	110	250	7522135	80	9812996	145	337	9813558	80	9751479	144	337	9752040
1	154002409	C		45	7088660	41	154	7088900	45	7087092	41	154	7087332	63	9363136	49	227	9363475	63	9361177	49	227	9361516	111	7537949	142	255	7538457	110	7489937	140	255	7490442	148	9768919	186	294	9769547	145	9707603	185	293	9708226
1	154002410	C		85	7071959	30	166	7072240	85	7070422	30	166	7070703	151	9339759	29	221	9340160	151	9337831	29	221	9338232	147	7508140	82	233	7508602	146	7460423	81	228	7460878	189	9727921	115	298	9728523	189	9666945	115	296	9667545
1	154002411	C		110	7086718	30	226	7087084	110	7085144	30	225	7085509	128	9360067	27	184	9360406	128	9358102	27	184	9358441	154	7524211	114	262	7524741	154	7476325	114	260	7476853	173	9750473	159	196	9751001	173	9689346	159	194	9689872
1	154002412	T		106	1058	26	6613017	6614207	106	1057	26	6611657	6612846	135	1288	51	8786277	8787751	135	1288	51	8784516	8785990	201	1456	37	6919257	6920951	201	1447	34	6874889	6876571	254	1821	49	9031410	9033534	252	1814	49	8974336	8976451
1	154002413	C		365	7127179	19	116	7127679	365	7125626	19	116	7126126	74	9415866	29	170	9416139	74	9413921	29	170	9414194	431	7564506	87	179	7565203	426	7516333	87	179	7517025	113	9805654	120	242	9806129	113	9744129	120	241	9744603
1	154002414	A		6249131	11	371	23	6249536	6247741	11	371	23	6248146	8389026	19	653	28	8389726	8387258	19	653	28	8387958	6649858	66	584	97	6650605	6607683	66	580	97	6608426	8765262	73	881	127	8766343	8710316	73	876	125	8711390
1	154002415	A		5109989	104	255	50	5110398	5108938	104	255	50	5109347	6883967	160	306	56	6884489	6882590	160	306	53	6883109	5427739	139	376	125	5428379	5393274	137	373	125	5393909	7188387	174	497	112	7189170	7143199	172	491	111	7143973
1	154002416	A		4957739	78	172	31	4958020	4956567	78	172	31	4956848	6553947	102	238	33	6554320	6552496	102	238	33	6552869	5448628	79	258	70	5449035	5413365	79	258	70	5413772	7085531	111	332	85	7086059	7040016	111	332	85	7040544
1	154002417	C		36	7119124	13	137	7119310	36	7117541	13	137	7117727	20	9405113	10	153	9405296	20	9403134	10	153	9403317	86	7560421	89	173	7560769	86	7512278	84	171	7512619	81	9799582	120	206	9799989	80	9738099	112	205	9738496
1	154002418	T		20	383	17	6554014	6554434	20	382	17	6552590	6553009	31	475	16	8634418	8634940	31	475	16	8632620	8633142	65	663	45	7010153	7010926	65	661	45	6965319	6966090	60	883	79	9071725	9072747	60	874	79	9014633	9015646
1	154002419	G		705	36	7055983	40	7056764	705	36	7054457	40	7055238	956	53	9337390	74	9338473	956	53	9335469	74	9336552	764	120	7495220	73	7496177	760	119	7447519	73	7448471	1215	160	9732517	99	9733991	1209	158	9671477	99	9672943
1	154002420	C		68	7062256	44	436	7062804	68	7060698	44	436	7061246	97	9326185	57	637	9326976	97	9324232	57	637	9325023	120	7517843	122	524	7518609	120	7469906	122	523	7470671	168	9741449	172	751	9742540	168	9680281	171	744	9681364
1	154002421	C		41	6989147	42	177	6989407	41	6987636	42	177	6987896	66	9226006	42	245	9226359	66	9224108	42	245	9224461	126	7471623	103	288	7472140	120	7424030	100	286	7424536	186	9677651	161	329	9678327	176	9616888	157	328	9617549
1	154002422	C		62	7093710	43	193	7094008	62	7092181	42	193	7092478	67	9371057	53	276	9371453	67	9369126	52	276	9369521	91	7529558	123	308	7530080	91	7481568	122	307	7482088	160	9758912	197	433	9759702	160	9697646	196	432	9698434
1	154002423	A		6638933	27	350	62	6639372	6637448	27	349	61	6637885	8943234	41	435	73	8943783	8941376	41	435	73	8941925	7078005	103	613	182	7078903	7032616	103	610	182	7033511	9370617	155	723	278	9371773	9311715	155	722	276	9312868
1	154002424	G		96	6	7028775	30	7028907	96	6	7027229	30	7027361	103	19	9322911	57	9323090	103	19	9320976	57	9321155	118	69	7444574	78	7444839	114	69	7397137	78	7397398	149	99	9694312	99	9694659	148	99	9633454	98	9633799
1	154002425	A		7038057	8	378	48	7038491	7036510	8	378	48	7036944	9283560	14	475	50	9284099	9281609	14	475	50	9282148	7463474	45	638	117	7464274	7415846	44	632	117	7416639	9659066	89	776	174	9660105	9598285	89	771	171	9599316
1	154002426	G		148	20	7030092	38	7030298	148	20	7028582	38	7028788	695	43	9289509	59	9290306	695	43	9287617	59	9288414	163	133	7453949	75	7454320	162	132	7406298	75	7406667	743	135	9662415	111	9663404	736	132	9601648	110	9602626
1	154002427	G		155	22	7086490	45	7086712	155	21	7085012	45	7085233	184	30	9358415	70	9358699	184	30	9356595	70	9356879	236	139	7497062	112	7497549	236	139	7449306	112	7449793	292	137	9713836	156	9714421	288	137	9652823	154	9653402
1	154002428	A		6962926	5	994	145	6964070	6962179	4	993	82	6963258	9198422	6	809	228	9199465	9197503	6	809	121	9198439	7378840	59	1396	265	7380560	7331647	59	1386	264	7333356	9563655	83	1238	368	9565344	9503360	83	1233	367	9505043
1	154002429	A		6968955	5	574	59	6969593	6967587	5	574	43	6968209	9210401	14	755	86	9211256	9208695	14	755	61	9209525	7373923	43	976	152	7375094	7327001	43	971	151	7328166	9563651	66	1166	207	9565090	9503726	66	1161	206	9505159
1	154002430	C		30	7073508	24	211	7073773	30	7071968	24	211	7072233	49	9342480	33	256	9342818	49	9340558	33	256	9340896	78	7509997	108	251	7510434	78	7462246	108	250	7462682	140	9730619	121	324	9731204	140	9669703	121	322	9670286
1	154002431	T		72	761	23	7085456	7086312	72	761	23	7083901	7084757	84	1149	21	9374835	9376089	84	1149	21	9372878	9374132	143	1054	67	7491827	7493091	143	1048	67	7444077	7445335	193	1440	53	9724860	9726546	193	1427	53	9663767	9665440
1	154002432	G		309	6	7120124	63	7120502	309	6	7118552	63	7118930	383	14	9415869	26	9416292	383	14	9413896	26	9414319	423	85	7541777	106	7542391	418	85	7493808	106	7494417	493	115	9783690	124	9784422	490	114	9722294	124	9723022
1	154002433	T		43	538	3	7117878	7118462	43	538	3	7116293	7116877	66	649	7	9423223	9423945	66	649	7	9421246	9421968	146	853	41	7555963	7557003	146	848	41	7507858	7508893	204	993	59	9806401	9807657	204	984	59	9744886	9746133
1	154002434	T		70	966	5	6818861	6819902	70	966	5	6817445	6818486	107	1235	6	8983187	8984535	107	1235	6	8981457	8982805	205	1289	33	7137743	7139270	204	1282	33	7092126	7093645	238	1717	26	9247346	9249327	236	1710	26	9189222	9191194
1	154002435	C		45	7108553	35	204	7108837	45	7106981	35	204	7107265	76	9391629	42	267	9392014	76	9389655	42	267	9390040	139	7550883	136	333	7551491	134	7502828	133	331	7503426	165	9788066	166	408	9788805	164	9726635	163	407	9727369
1	154002436	A		7055102	12	292	65	7055471	7053534	12	292	65	7053903	9361802	8	381	92	9362283	9359831	8	381	92	9360312	7464000	72	515	222	7464809	7416467	72	512	222	7417273	9727869	105	665	293	9728932	9666882	105	659	291	9667937
1	154002437	T		41	276	6	7046815	7047138	41	276	6	7045260	7045583	57	377	5	9337765	9338204	57	377	5	9335833	9336272	141	482	39	7478779	7479441	141	479	39	7431249	7431908	198	627	60	9727584	9728469	196	623	60	9666627	9667506
1	154002438	G		288	27	7125301	58	7125674	288	27	7123719	58	7124092	412	37	9415945	101	9416495	412	37	9413958	101	9414508	329	75	7542255	58	7542717	328	74	7494230	58	7494690	454	125	9778565	90	9779234	452	125	9717236	89	9717902
1	154002439	C		1413	7093817	74	1633	7096937	1413	7092290	74	1631	7095408	1467	9369072	118	1776	9372433	1466	9367144	118	1775	9370503	1464	7537728	193	1737	7541122	1454	7489749	192	1727	7493122	1539	9768646	265	1870	9772320	1531	9707367	260	1860	9711018
1	154002440	A		7089134	18	419	39	7089610	7087574	18	419	39	7088050	9376495	19	574	70	9377158	9374550	19	574	70	9375213	7490462	68	816	148	7491494	7442853	68	809	148	7443878	9724097	102	953	182	9725334	9663194	101	945	180	9664420
1	154002441	G		274	17	7094846	17	7095154	274	17	7093276	17	7093584	342	16	9382726	15	9383099	342	16	9380740	15	9381113	292	80	7519506	50	7519928	290	80	7471668	50	7472088	407	106	9756207	73	9756793	405	105	9695053	73	9695636
1	154002442	T		107	235	14	7086100	7086456	107	235	14	7084544	7084900	167	345	17	9366907	9367436	166	345	17	9364950	9365478	251	451	55	7527263	7528020	247	449	55	7479482	7480233	324	643	61	9761855	9762883	320	636	61	9700725	9701742
1	154002443	G		279	56	7152341	31	7152707	279	23	7150947	31	7151280	318	71	9451107	38	9451534	318	29	9449380	38	9449765	376	92	7581437	56	7581961	376	91	7533183	56	7533706	449	157	9829365	68	9830039	448	156	9767725	68	9768397
1	154002444	A		7124705	3	351	40	7125099	7123269	3	351	39	7123662	9411124	9	482	43	9411658	9409318	9	482	42	9409851	7558361	55	703	100	7559219	7510230	55	695	100	7511080	9796561	75	852	135	9797623	9735071	75	847	135	9736128
1	154002445	A		7012879	7	470	67	7013423	7011532	7	470	33	7012042	9262373	19	592	94	9263078	9260673	19	592	49	9261333	7440528	77	826	106	7441537	7393138	76	822	106	7394142	9642614	72	1153	168	9644007	9582156	70	1148	168	9583542
1	154002446	C		235	7127326	43	440	7128044	235	7125768	43	440	7126486	337	9415154	39	533	9416063	337	9413190	39	533	9414099	329	7562604	81	536	7563550	329	7514459	81	529	7515398	417	9802115	108	710	9803350	414	9740602	106	705	9741827
1	154002447	A		7070710	11	276	47	7071044	7069218	11	276	47	7069552	9330129	24	353	56	9330562	9328245	20	353	56	9328674	7466493	105	487	173	7467258	7418970	105	486	172	7419733	9663009	132	609	213	9663963	9602403	132	605	212	9603352
1	154002448	G		293	23	7141538	30	7141884	293	23	7139960	30	7140306	409	30	9437039	20	9437498	409	30	9435062	20	9435521	357	80	7567064	82	7567583	352	80	7518942	82	7519456	408	128	9810030	59	9810625	404	128	9748546	59	9749137
1	154002449	T		180	249	22	7010790	7011241	178	249	22	7009227	7009676	249	301	35	9245859	9246444	248	300	35	9243910	9244493	311	415	70	7428306	7429102	308	415	69	7381209	7382001	403	556	98	9611437	9612494	402	552	98	9551525	9552577
1	154002450	G		197	18	7145805	41	7146061	197	17	7144217	41	7144472	295	25	9441514	51	9441885	295	25	9439522	51	9439893	318	77	7571958	60	7572413	318	75	7523751	60	7524204	367	127	9815243	84	9815821	366	123	9753673	84	9754246
1	154002451	A		7086949	8	426	43	7087426	7085464	8	426	43	7085941	9359887	15	484	49	9360435	9358037	15	484	49	9358585	7522386	65	703	156	7523310	7474540	65	698	155	7475458	9747458	83	890	197	9748628	9686330	83	887	196	9687496
1	154002452	C		204	7088011	69	156	7088440	204	7086503	69	156	7086932	281	9360486	74	246	9361087	281	9358582	74	246	9359183	239	7523796	142	241	7524418	237	7475869	142	239	7476487	315	9750447	175	316	9751253	313	9689269	174	315	9690071
1	154002453	C		305	7002582	19	116	7003022	305	7001079	19	116	7001519	377	9255188	33	150	9255748	377	9253277	33	150	9253837	359	7382170	92	159	7382780	357	7335096	91	159	7335703	464	9573046	95	165	9573770	462	9512899	95	165	9513621
1	154002454	T		118	284	35	6882447	6882884	113	284	35	6881153	6881585	135	418	63	9118698	9119314	132	418	63	9117060	9117673	218	501	70	7267141	7267930	215	498	70	7220903	7221686	270	693	78	9447444	9448485	266	690	78	9388186	9389220
1	154002455	T		340	421	45	7064810	7065616	217	421	45	7063635	7064318	420	556	46	9333947	9334969	257	556	46	9332489	9333348	285	743	97	7473707	7474832	283	734	97	7426248	7427362	408	973	141	9686802	9688324	406	966	140	9626241	9627753
1	154002456	G		199	25	7051472	35	7051731	199	25	7049902	35	7050161	239	30	9322105	51	9322425	239	30	9320139	51	9320459	247	97	7468477	61	7468882	243	97	7420923	61	7421324	323	104	9688149	64	9688640	322	104	9627293	63	9627782
1	154002457	A		6917203	5	330	94	6917632	6916157	5	330	65	6916557	9117909	13	440	125	9118487	9116636	13	440	92	9117181	7303674	52	559	199	7304484	7257110	51	555	199	7257915	9445083	73	671	291	9446118	9385734	73	663	291	9386761
1	206730907	C		24	4577863	7	181	4578075	24	4575744	5	181	4575954	114	19210734	45	683	19211576	114	19201900	35	682	19202731	57	5033756	53	246	5034112	57	5001656	53	246	5002012	255	20580491	243	1025	20582014	253	20450363	241	1018	20451875
1	206730908	G		1277	25	4593605	78	4594985	1277	25	4591391	78	4592771	5240	93	19292497	303	19298133	5239	92	19283340	303	19288974	1374	61	5059437	130	5061002	1368	61	5027120	130	5028679	5774	248	20696780	480	20703282	5740	245	20565896	479	20572360
1	206730909	T		142	141	7	4591275	4591565	44	141	7	4589258	4589450	593	631	29	19287733	19288986	162	631	29	19279433	19280255	149	255	59	5050468	5050931	147	254	59	5018488	5018948	580	1230	166	20678516	20680492	573	1222	165	20548606	20550566
1	206730910	G		138	33	4627235	134	4627540	138	17	4625066	134	4625355	631	122	19426159	561	19427473	631	92	19417154	561	19418438	199	58	5090143	177	5090577	198	57	5057632	177	5058064	947	274	20819102	710	20821033	940	273	20687195	705	20689113
1	206730911	G		61	48	4638111	94	4638314	61	25	4636026	94	4636206	309	220	19476078	394	19477001	309	103	19467544	394	19468350	99	75	5103506	140	5103820	98	75	5070929	140	5071242	461	317	20878378	547	20879703	460	312	20746200	542	20747514
1	206730912	A		4646368	5	237	37	4646647	4644087	5	236	37	4644365	19515083	27	960	156	19516226	19505637	27	960	156	19506780	5109242	36	415	113	5109806	5076597	36	413	112	5077158	20910057	138	1685	412	20912292	20777700	138	1673	410	20779921
1	206730913	C		19	4653036	9	228	4653292	19	4650753	9	228	4651009	43	19539180	50	879	19540152	43	19529726	50	879	19530698	33	5111694	63	350	5112140	33	5079064	63	346	5079506	186	20913632	300	1271	20915389	186	20781325	300	1259	20783070
1	206730914	A		4578758	95	188	12	4579053	4576710	4	188	12	4576914	19264528	487	736	73	19265824	19256128	13	736	73	19256950	5028099	66	273	65	5028503	4996051	64	273	63	4996451	20611922	278	1327	302	20613829	20481603	273	1321	301	20483498
1	206730915	G		304	25	4611760	182	4612271	304	24	4609529	182	4610039	1295	106	19346702	660	19348763	1292	106	19337527	659	19339584	381	86	5079436	228	5080131	380	85	5046949	226	5047640	1431	357	20761490	895	20764173	1427	356	20629927	892	20632602
1	206730916	C		32	4650237	15	710	4650994	30	4647963	15	710	4648718	106	19528150	67	2996	19531319	104	19518774	67	2996	19521941	50	5109787	70	829	5110736	50	5077166	70	827	5078113	164	20905306	305	3321	20909096	163	20773069	304	3307	20776843
1	206730917	A		4634919	5	238	17	4635179	4632719	4	238	17	4632978	19463957	50	1136	93	19465236	19454820	41	1136	93	19456090	5098011	48	458	76	5098593	5065416	48	453	76	5065993	20862176	228	2115	272	20864791	20730074	226	2095	272	20732667
1	206730918	G		214	24	4610378	125	4610741	214	19	4608224	125	4608582	1050	147	19341310	586	19343093	1049	137	19332401	586	19334173	271	76	5069699	189	5070235	271	75	5037294	189	5037829	1167	320	20717629	788	20719904	1159	319	20586328	785	20588591
1	206730919	C		22	4655973	9	174	4656178	22	4653798	8	174	4654002	108	19553048	60	706	19553922	108	19544059	52	705	19544924	30	5115780	71	221	5116102	30	5083100	71	219	5083420	103	20936253	289	882	20937527	103	20803714	289	878	20804984
1	206730920	A		4607177	2	157	14	4607350	4605010	2	157	14	4605183	19328971	24	678	101	19329774	19319934	23	678	100	19320735	5079304	18	276	72	5079670	5046870	17	276	72	5047235	20774228	92	1177	292	20775789	20642733	92	1173	289	20644287
1	206730921	T		86	195	9	4516545	4516835	25	195	8	4514605	4514833	338	710	30	18994610	18995688	127	710	29	18986518	18987384	122	290	56	4968445	4968913	122	286	54	4936658	4937120	432	1230	273	20361914	20363849	429	1221	267	20232881	20234798
1	206730922	G		141	12	4633154	41	4633348	141	12	4630924	40	4631117	586	57	19448825	180	19449648	586	56	19439645	177	19440464	227	55	5098900	50	5099232	226	55	5066397	50	5066728	829	260	20856315	248	20857652	821	259	20724610	248	20725938
1	206730923	A		4601575	9	401	23	4602008	4599368	9	401	23	4599801	19352363	33	1801	116	19354313	19343146	33	1801	116	19345096	5063771	26	624	72	5064493	5031416	26	622	72	5032136	20750730	154	2559	275	20753718	20619490	154	2546	273	20622463
1	206730924	G		174	18	4597272	24	4597488	174	18	4595077	24	4595293	716	74	19284666	136	19285592	716	74	19275567	136	19276493	209	73	5026109	86	5026477	209	72	4993928	86	4994295	891	265	20524778	307	20526241	881	263	20394660	307	20396111
1	206730925	C		24	4635691	128	315	4636158	24	4633415	128	315	4633882	127	19458950	562	1512	19461151	127	19449560	562	1512	19451761	23	5083364	94	466	5083947	23	5050917	92	464	5051496	112	20781952	322	1790	20784176	112	20650541	319	1782	20652754
1	206730926	A		4505892	3	216	21	4506132	4503702	3	216	21	4503942	18817120	19	1139	86	18818364	18808149	19	1139	86	18809393	4978945	31	415	66	4979457	4947209	31	413	66	4947719	20279511	124	1766	253	20281654	20151620	124	1757	251	20153752
1	206730927	G		89	14	4623330	12	4623445	89	14	4621070	12	4621185	368	75	19399742	47	19400232	368	75	19390395	47	19390885	119	71	5089252	41	5089483	119	71	5056818	41	5057049	515	247	20806929	185	20807876	514	244	20675547	185	20676490
1	206730928	T		35	292	7	4390755	4391089	35	292	7	4388661	4388995	180	1409	34	18344586	18346209	180	1409	33	18335994	18337616	126	483	39	4787062	4787710	126	474	39	4756783	4757422	542	1851	205	19463463	19466061	539	1832	205	19341355	19343931
1	206730929	G		174	34	4627496	114	4627818	174	34	4625220	114	4625542	774	139	19419721	516	19421150	774	139	19410331	516	19411760	232	75	5095121	163	5095591	230	75	5062554	159	5063018	1027	341	20837116	763	20839247	1022	337	20705149	759	20707267
1	206730930	G		126	30	4606079	67	4606302	126	30	4603866	67	4604089	511	118	19319955	270	19320854	511	118	19310749	270	19311648	177	64	5078439	102	5078782	176	62	5045977	101	5046316	688	301	20758671	497	20760157	685	301	20627228	497	20628711
1	206730931	G		175	19	4633181	22	4633397	174	19	4630968	22	4631183	682	80	19448798	121	19449681	682	80	19439677	121	19440560	200	58	5099403	75	5099736	200	58	5066794	75	5067127	797	287	20856987	390	20858461	794	285	20724897	388	20726364
1	206730932	T		56	367	1	4575269	4575693	46	367	1	4573155	4573569	235	1372	20	19157072	19158699	196	1371	20	19148320	19149907	131	499	37	5023224	5023891	130	496	37	4991232	4991895	613	1901	143	20487071	20489728	609	1892	142	20357818	20360461
1	206730933	A		3715634	36	336	40	3716046	3713800	36	336	40	3714212	14700409	115	1378	185	14702087	14693004	115	1378	185	14694682	4290100	54	422	100	4290676	4262445	53	420	100	4263018	16777993	204	1921	490	16780608	16671303	204	1903	487	16673897
1	206730934	C		10	4630325	103	207	4630645	10	4628075	103	207	4628395	67	19436252	484	855	19437658	67	19426924	484	853	19428328	60	5079514	56	276	5079906	60	5047095	56	274	5047485	241	20770033	266	1011	20771551	241	20638656	265	1007	20640169
1	206730935	T		86	701	31	4640983	4641801	71	701	31	4638840	4639643	289	2420	137	19488197	19491043	247	2419	135	19479251	19482052	115	936	71	5097638	5098760	114	924	71	5065069	5066178	561	3483	249	20853299	20857592	559	3462	249	20721289	20725559
1	206730936	G		1493	121	4604891	27	4606532	1493	39	4602872	27	4604431	6300	463	19319205	147	19326115	6297	163	19310832	147	19317439	1597	109	5074110	46	5075862	1591	107	5041714	46	5043458	7163	463	20740320	246	20748192	7114	460	20609067	246	20616887
1	206730937	C		21	4643849	25	727	4644622	21	4641646	22	727	4642416	108	19490890	103	3004	19494105	108	19481780	90	3004	19484982	39	5101922	102	759	5102822	39	5069376	102	754	5070271	178	20859726	394	3449	20863747	178	20727867	392	3426	20731863
1	206730938	A		4629743	13	365	30	4630151	4627503	13	364	30	4627910	19452728	71	1469	119	19454387	19443432	71	1468	118	19445089	5085966	48	654	79	5086747	5053422	48	651	76	5054197	20822827	173	2675	289	20825964	20690910	171	2657	283	20694021
1	206730939	G		118	26	4554494	39	4554677	118	20	4552452	39	4552629	483	112	19095507	170	19096272	482	86	19087123	170	19087861	157	68	4918317	58	4918600	157	68	4886849	58	4887132	593	302	20053681	310	20054886	590	300	19926269	309	19927468
1	206730940	C		25	4643530	10	235	4643800	25	4641257	10	235	4641527	140	19494751	33	942	19495866	140	19485382	33	942	19486497	54	5103022	43	228	5103347	53	5070440	43	225	5070761	222	20871328	242	1055	20872847	220	20739252	240	1039	20740751
1	206730941	C		57	4642614	10	98	4642779	57	4640397	10	98	4640562	282	19493652	22	324	19494280	282	19484501	22	324	19485129	80	5102126	42	121	5102369	80	5069545	42	121	5069788	335	20876553	180	456	20877524	334	20744484	179	455	20745452
1	206730942	T		129	544	14	4575361	4576048	40	544	14	4573369	4573967	585	2089	82	19204831	19207587	228	2088	82	19196577	19198975	132	700	50	5022651	5023533	132	692	50	4990609	4991483	582	2742	198	20561490	20565012	581	2719	198	20431454	20434952
1	206730943	G		119	14	4626762	44	4626939	119	13	4624544	44	4624720	602	79	19416415	125	19417221	602	76	19407186	125	19407989	219	81	5095967	92	5096359	218	81	5063436	89	5063824	921	268	20840304	280	20841773	914	262	20708403	267	20709846
1	206730944	G		159	21	4622248	35	4622463	159	21	4620029	35	4620244	449	72	19397182	110	19397813	449	65	19388052	110	19388676	195	79	5090843	80	5091197	193	77	5058314	80	5058664	557	276	20818314	260	20819407	551	275	20686475	257	20687558
1	206730945	A		4619874	5	346	11	4620236	4617629	5	346	11	4617991	19385594	9	1456	77	19387136	19376281	9	1453	77	19377820	5076763	26	556	57	5077402	5044285	26	554	57	5044922	20769613	134	2237	310	20772294	20638015	133	2219	305	20640672
1	206730946	C		11	4641604	25	234	4641874	11	4639333	25	234	4639603	65	19482769	79	1141	19484054	64	19473435	77	1141	19474717	46	5101217	59	346	5101668	46	5068658	59	343	5069106	175	20863311	291	1436	20865213	173	20731274	288	1427	20733162
1	206730947	G		109	24	4594083	43	4594259	109	24	4591825	43	4592001	540	85	19275968	177	19276770	538	85	19266609	177	19267409	149	77	5070393	64	5070683	149	73	5038003	63	5038288	715	333	20732399	291	20733738	711	320	20601160	286	20602477
1	206730948	A		4603720	3	371	30	4604124	4601515	3	371	30	4601919	19329555	19	1564	136	19331274	19320420	19	1564	136	19322139	5055622	12	526	78	5056238	5023294	12	522	78	5023906	20701865	74	2083	381	20704403	20570720	73	2068	379	20573240
1	206730949	G	spike-in, G>A	17412	22	4591498	89	4609021	17404	22	4589293	89	4606808	12804	78	19328758	312	19341952	12799	73	19319610	312	19332794	19338	69	5052058	106	5071571	19227	69	5019809	106	5039211	13530	252	20723597	466	20737845	13446	251	20592376	464	20606537
1	206730950	G		88	18	4565897	45	4566048	88	18	4563650	45	4563801	388	78	19148832	159	19149457	388	78	19139546	159	19140171	115	47	5030936	70	5031168	114	47	4998821	68	4999050	523	257	20558176	290	20559246	517	257	20428050	290	20429114
1	206730951	A		4630250	8	409	26	4630693	4627968	8	409	26	4628411	19442621	15	1029	166	19443831	19433241	15	1028	166	19434450	5078143	31	604	104	5078882	5045619	31	599	104	5046353	20780310	141	1775	474	20782700	20648494	141	1768	471	20650874
1	206730952	A		3860054	8	233	15	3860310	3858230	8	233	15	3858486	15851603	49	1114	73	15852839	15844268	49	1114	73	15845504	4449665	33	502	59	4450259	4420820	33	498	58	4421409	17933948	180	2006	216	17936350	17818490	179	1992	212	17820873
1	206730953	C		24	4647805	3	86	4647918	24	4645532	3	86	4645645	91	19516370	46	399	19516906	91	19506943	46	399	19507479	52	5106103	42	108	5106305	52	5073481	42	108	5073683	188	20889245	183	432	20890048	188	20757006	183	428	20757805
1	206730954	T		73	622	22	4625784	4626501	71	622	22	4623610	4624325	257	2501	106	19433531	19436395	242	2501	106	19424567	19427416	112	805	51	5064966	5065934	112	797	51	5032596	5033556	438	3526	218	20741085	20745267	435	3504	217	20609864	20614020
1	206730955	G		230	41	4638405	40	4638716	230	41	4636123	40	4636434	718	148	19471266	124	19472256	718	148	19461807	124	19462797	305	101	5104539	63	5105008	304	101	5071920	63	5072388	1071	426	20881181	267	20882945	1068	425	20749036	267	20750796
1	206730956	G		132	17	4636919	21	4637089	131	17	4634655	21	4634824	519	76	19464979	132	19465706	519	76	19455600	132	19456327	163	72	5101678	34	5101947	163	72	5069112	34	5069381	728	307	20869117	200	20870352	718	306	20737130	199	20738353
1	206730957	A		4625602	6	383	26	4626017	4623354	6	383	26	4623769	19434522	17	1634	144	19436317	19425257	17	1634	144	19427052	5065915	36	710	141	5066802	5033472	36	706	141	5034355	20741143	166	2951	501	20744761	20609534	166	2937	498	20613135
1	206730958	A		4510802	13	376	18	4511209	4508570	13	376	18	4508977	18938334	48	1556	130	18940068	18929066	48	1555	130	18930799	4958609	60	741	56	4959466	4926853	60	738	56	4927707	20285723	208	2947	303	20289181	20157065	207	2930	303	20160505
1	206730959	G		69	11	4572784	21	4572885	69	11	4570547	21	4570648	285	65	19175739	99	19176188	285	65	19166488	99	19166937	83	71	5000664	72	5000890	81	71	4968771	72	4968995	359	299	20417658	251	20418567	355	298	20288473	249	20289375
1	206730960	A		4457363	8	149	59	4457579	4455301	8	149	59	4455517	18787605	21	718	259	18788603	18779033	21	718	259	18780031	4884461	23	287	175	4884946	4853221	23	285	174	4853703	20062188	95	1273	749	20064305	19934903	95	1259	745	19937002
1	206730961	C		10	4692040	4	113	4692167	10	4689749	3	113	4689875	70	19722186	45	485	19722786	70	19712694	43	485	19713292	18	5148420	20	150	5148608	18	5115518	19	148	5115703	64	21085368	66	628	21086126	64	20951812	65	626	20952567
1	206730962	T		57	483	9	4683616	4684165	57	482	9	4681307	4681855	203	2273	59	19679252	19681787	203	2273	59	19669686	19672221	111	832	35	5143954	5144932	111	827	35	5111082	5112055	365	3434	91	21062527	21066417	363	3412	89	20929122	20932986
1	206730963	G		861	17	4685389	48	4686315	861	17	4683083	48	4684009	3873	87	19694913	184	19699057	3869	87	19685352	184	19689492	1046	59	5143748	46	5144899	1039	59	5110863	46	5112007	4342	239	21067174	180	21071935	4316	238	20933750	180	20938484
1	206730964	C		39	4686162	23	179	4686403	38	4683867	23	179	4684107	134	19697823	70	895	19698922	129	19688294	70	895	19689388	23	5142515	38	266	5142842	23	5109649	38	264	5109974	111	21059829	159	1032	21061131	110	20926420	157	1025	20927712
1	206730965	T		27	382	16	4687568	4687993	21	382	16	4685339	4685758	87	1479	48	19711369	19712983	69	1478	48	19702144	19703739	29	658	23	5143361	5144071	28	655	20	5111062	5111765	167	2685	75	21071618	21074545	158	2661	68	20940325	20943212
1	206730966	T		161	223	4	4684267	4684655	91	223	4	4682245	4682563	607	866	23	19693084	19694580	336	866	23	19684663	19685888	212	440	15	5139493	5140160	210	438	15	5106634	5107297	819	1585	46	21050620	21053070	812	1578	46	20917195	20919631
1	206730967	C		16	4684071	4	72	4684163	16	4681752	4	72	4681844	98	19688154	18	308	19688578	98	19678521	16	308	19678943	29	5138980	21	91	5139121	28	5106157	21	91	5106297	129	21043921	56	387	21044493	128	20910719	56	384	20911287
1	206730968	T		33	407	9	4676618	4677067	33	406	9	4674338	4674786	125	1519	39	19669779	19671462	123	1519	39	19660260	19661941	53	679	11	5133512	5134255	53	676	11	5100711	5101451	254	2871	66	21035447	21038638	253	2847	66	20902207	20905373
1	206730969	T		29	270	8	4680841	4681148	29	270	8	4678527	4678834	224	1127	24	19681556	19682931	223	1127	24	19671976	19673350	39	480	9	5140119	5140647	39	475	9	5107286	5107809	349	1904	54	21054990	21057297	345	1885	54	20921715	20923999
1	206730970	C		21	4688483	9	91	4688604	21	4686155	9	91	4686276	123	19711391	38	446	19711998	123	19701723	38	446	19702330	17	5146656	33	144	5146850	17	5113751	33	144	5113945	85	21080906	78	576	21081645	84	20947373	78	576	20948111
1	206730971	A		4685362	4	224	50	4685640	4683091	4	223	50	4683368	19689043	28	882	178	19690131	19679634	28	880	178	19680720	5143543	14	414	92	5144063	5110672	14	410	92	5111188	21063951	59	1585	444	21066039	20930576	59	1574	440	20932649
1	206730972	C		18	4688858	8	113	4688997	18	4686553	8	112	4686691	71	19715958	38	577	19716644	71	19706370	38	577	19707056	11	5146119	17	147	5146294	11	5113237	15	147	5113410	84	21080058	87	642	21080871	84	20946616	86	639	20947425
1	206730973	T		23	322	15	4671126	4671486	23	322	13	4668914	4669272	104	1251	72	19664412	19665839	103	1251	65	19655133	19656552	42	534	19	5128662	5129257	42	531	19	5095942	5096534	183	2061	107	21027631	21029982	183	2050	105	20894657	20896995
1	206730974	G		673	34	4684259	203	4685169	672	34	4681981	202	4682889	2549	143	19691239	127	19694058	2548	143	19681775	126	19684592	815	52	5144301	194	5145362	814	52	5111417	194	5112477	3021	238	21069376	138	21072773	3011	236	20935939	135	20939321
1	206730975	C		29	4683493	26	104	4683652	29	4681173	25	104	4681331	153	19686770	71	552	19687546	151	19677157	71	551	19677930	33	5141898	27	132	5142090	33	5109046	26	132	5109237	148	21057438	161	791	21058538	148	20924099	161	783	20925191
1	206730976	T		16	325	10	4686159	4686510	14	325	10	4683951	4684300	75	1402	30	19700335	19701842	68	1399	30	19691203	19692700	35	459	13	5143118	5143625	34	456	13	5110265	5110768	117	2076	54	21064107	21066354	116	2062	54	20930729	20932961
1	206730977	A		4684531	3	319	14	4684867	4682275	3	319	14	4682611	19686786	28	1145	69	19688028	19677424	28	1142	69	19678663	5141961	9	561	31	5142562	5109134	9	558	30	5109731	21052917	42	1927	110	21054996	20919661	42	1917	110	20921730
1	206730978	A		4688042	8	154	30	4688234	4685746	8	154	30	4685938	19701927	32	659	135	19702753	19692396	32	659	135	19693222	5144075	22	276	66	5144439	5111948	16	262	57	5112283	21063093	93	1369	259	21064814	20932806	64	1286	230	20934386
1	206730979	G		70	8	4676702	23	4676803	70	8	4674424	23	4674525	270	53	19651567	91	19651981	270	53	19642121	91	19642535	81	18	5129330	20	5129449	81	18	5096595	20	5096714	348	80	20995629	105	20996162	347	79	20862784	104	20863314
1	206730980	A		4683226	6	316	87	4683635	4680987	6	316	87	4681396	19685077	21	1229	329	19686656	19675792	21	1229	329	19677371	5140903	17	507	144	5141571	5108558	9	506	139	5109212	21054185	75	1990	673	21056923	20923018	45	1976	648	20925687
1	206730981	C		18	4691461	6	79	4691564	18	4689136	6	79	4689239	72	19721846	41	408	19722367	72	19712196	41	408	19712717	24	5148354	10	107	5148495	24	5115462	9	107	5115602	59	21086871	55	455	21087440	59	20953339	54	452	20953904
1	206730982	T		67	364	7	4666389	4666827	67	364	7	4664171	4664609	267	1454	26	19603736	19605483	267	1454	26	19594621	19596368	129	566	13	5117398	5118106	128	563	12	5084695	5085398	527	2273	54	20942125	20944979	522	2261	54	20809445	20812282
1	206730983	A		4686375	9	517	68	4686969	4684144	9	517	67	4684737	19697782	25	1561	311	19699679	19688510	25	1561	302	19690398	5143565	15	715	141	5144436	5110704	15	708	138	5111565	21066091	72	2388	542	21069093	20932706	71	2364	538	20935679
1	206730984	C		19	4685895	27	133	4686074	18	4683576	27	133	4683754	96	19696440	83	508	19697127	95	19686839	83	506	19687523	12	5144968	54	168	5145202	12	5112098	54	167	5112331	111	21071197	139	697	21072144	110	20937769	138	689	20938706
1	206730985	C		40	4685066	10	155	4685271	40	4682760	10	155	4682965	177	19692897	36	638	19693748	176	19683352	36	637	19684201	40	5143528	17	203	5143788	40	5110663	17	201	5110921	212	21063625	63	789	21064689	211	20930260	63	784	20931318
1	206730986	T		30	462	14	4672975	4673481	30	462	14	4670692	4671198	226	2192	57	19613771	19616246	224	2190	57	19604377	19606848	108	645	32	5128487	5129272	107	639	32	5095726	5096504	424	2766	118	20935638	20938946	418	2758	118	20802984	20806278
1	206730987	T		23	164	7	4669405	4669599	14	164	7	4667197	4667382	94	674	22	19631228	19632018	71	673	22	19622064	19622830	43	293	11	5131836	5132183	43	291	11	5099070	5099415	143	1126	55	21016669	21017993	142	1117	54	20883620	20884933
1	206730988	T		15	211	5	4670303	4670534	13	210	5	4668136	4668364	49	963	23	19628471	19629506	46	963	23	19619473	19620505	27	384	12	5133261	5133684	27	382	11	5100487	5100907	81	1688	67	21021265	21023101	81	1677	66	20888222	20890046
1	206730989	T		24	263	11	4672582	4672880	24	263	11	4670322	4670620	65	1158	28	19629433	19630684	65	1158	28	19620092	19621343	24	506	11	5134935	5135476	22	503	11	5102198	5102734	128	1975	50	21021598	21023751	117	1962	48	20888977	20891104
1	206730990	T		34	277	4	4674273	4674588	34	277	4	4671998	4672313	101	1231	37	19621630	19622999	101	1231	37	19612275	19613644	62	446	17	5136897	5137422	56	441	17	5104145	5104659	133	1899	65	21019524	21021621	126	1878	65	20886620	20888689
1	206730991	C		59	4691029	5	160	4691253	59	4688702	5	160	4688926	110	19713935	32	629	19714706	110	19704283	32	628	19705053	61	5148636	14	160	5148871	60	5115726	14	159	5115959	105	21085516	63	761	21086445	104	20952014	62	752	20952932
1	206730992	A		4679328	27	674	47	4680076	4677158	27	674	44	4677903	19648059	147	2997	250	19651453	19639163	147	2997	233	19642540	5139029	28	1015	46	5140118	5106174	28	1007	46	5107255	21029880	160	4000	264	21034304	20896676	160	3978	261	20901075
1	206730993	G		90	79	4678079	25	4678273	90	9	4676042	24	4676165	308	270	19661875	235	19662688	308	20	19653384	235	19653947	92	14	5139099	29	5139234	90	6	5106565	25	5106686	401	80	21045980	229	21046690	393	45	20913980	205	20914623
1	206730994	A		4682959	8	416	25	4683408	4680749	8	416	25	4681198	19680439	24	2003	216	19682682	19671258	24	2001	206	19673489	5143587	11	683	57	5144338	5110723	11	678	57	5111469	21063467	42	2648	268	21066425	20930102	42	2630	267	20933041
1	206730995	A		4659334	12	233	19	4659598	4657108	12	233	19	4657372	19580116	48	1214	70	19581448	19570959	48	1214	70	19572291	5123235	24	488	33	5123780	5090450	24	487	33	5090994	20976234	90	2035	118	20978477	20843341	89	2022	118	20845570
1	206730996	A		4643521	7	171	16	4643715	4641369	7	171	16	4641563	19544848	19	722	85	19545674	19535911	19	722	83	19536735	5108531	15	301	42	5108889	5075830	15	300	42	5076187	20942049	66	1209	140	20943464	20809216	66	1201	140	20810623
1	206730997	T		28	123	0	4679165	4679316	23	123	0	4676909	4677055	132	526	17	19661922	19662597	114	526	17	19652643	19653300	57	205	28	4978451	4978741	57	204	28	4946725	4947014	340	811	127	20365090	20366368	338	807	126	20236211	20237482
1	206730998	G		181	10	4492815	28	4493034	181	10	4491895	28	4492114	886	58	18854158	114	18855216	885	58	18850333	113	18851389	227	76	5003939	56	5004298	224	74	4972158	56	4972512	983	257	20452543	235	20454018	976	254	20323860	231	20325321
1	206730999	C		23	4447124	40	1022	4448209	23	4446210	40	1021	4447294	99	18651086	177	3683	18655045	99	18647215	177	3682	18651173	95	4968626	115	1241	4970077	95	4936952	115	1235	4938397	369	20296681	492	4268	20301810	369	20168221	488	4238	20173316
1	206731000	G		376	28	4519340	29	4519773	376	28	4518399	29	4518832	1827	100	18971816	141	18973884	1826	100	18967878	141	18969945	521	85	5020890	53	5021549	519	84	4988945	53	4989601	2196	330	20521807	225	20524558	2187	328	20392246	224	20394985
1	206731001	C		52	4478406	28	189	4478675	52	4477493	28	189	4477762	176	18786213	127	905	18787421	176	18782396	127	905	18783604	85	4993697	86	303	4994171	85	4961807	86	302	4962280	362	20402058	390	1248	20404058	362	20272741	390	1240	20274733
1	206731002	A		4417075	5	228	31	4417339	4416152	5	228	31	4416416	18622586	22	1058	122	18623788	18618703	22	1058	122	18619905	4907104	45	469	104	4907722	4875791	45	465	104	4876405	20155358	188	1778	400	20157724	20027727	188	1760	397	20030072
1	206731003	G		66	23	4520130	19	4520238	66	23	4519186	19	4519294	264	69	19002881	66	19003280	264	69	18998924	66	18999323	84	79	5029262	25	5029450	84	79	4997319	25	4997507	332	257	20588935	138	20589662	330	255	20459100	137	20459822
1	206731004	A		4449528	4	179	18	4449729	4448608	4	179	18	4448809	18802090	13	700	100	18802903	18798214	13	699	100	18799026	4930060	22	283	69	4930434	4898594	22	280	68	4898964	20315810	105	1117	235	20317267	20187420	105	1116	234	20188875
1	206731005	G		139	18	4517931	21	4518109	139	18	4516985	21	4517163	636	61	18989095	85	18989877	636	61	18985142	85	18985924	195	62	5017319	45	5017621	194	62	4985399	45	4985700	881	215	20533954	140	20535190	876	214	20404374	140	20405604
1	206731006	C		26	4470900	14	200	4471140	26	4470003	14	200	4470243	173	18744294	61	1153	18745681	173	18740608	61	1153	18741995	49	4984462	67	319	4984897	49	4952714	66	318	4953147	258	20347197	305	1576	20349336	257	20218842	305	1559	20220963
1	206731007	A		4472138	8	711	30	4472887	4471251	8	711	30	4472000	18737538	22	3400	163	18741123	18733786	22	3400	163	18737371	4996533	49	1014	109	4997705	4964725	49	1011	109	4965894	20397099	226	4370	473	20402168	20268383	226	4341	473	20273423
1	206731008	A		4441812	3	814	37	4442666	4440872	3	814	37	4441726	18688109	35	3973	178	18692295	18684195	35	3973	178	18688381	4951500	40	1137	115	4952792	4919887	40	1128	113	4921168	20288137	143	4849	389	20293518	20159672	143	4815	387	20165017
1	206731009	A		4349724	31	441	102	4350298	4348881	31	441	98	4349451	18367845	145	2283	356	18370629	18364233	145	2283	349	18367010	4862133	102	573	216	4863024	4831202	102	569	213	4832086	19999369	364	3050	765	20003548	19872963	362	3026	759	19877110
1	206731010	C		11	4487053	10	162	4487236	11	4486133	10	162	4486316	64	18823388	46	601	18824099	64	18819583	46	601	18820294	45	5007051	43	186	5007325	45	4975182	42	186	4975455	159	20456155	191	714	20457219	159	20327047	191	709	20328106
1	206731011	A		4173076	2	126	19	4173223	4172270	2	126	19	4172417	17517665	20	543	89	17518317	17514245	20	543	89	17514897	4635262	44	233	74	4635613	4605810	42	232	68	4606152	18943221	196	903	388	18944708	18824146	188	896	369	18825599
1	206731012	T		14	205	1	4306062	4306282	14	205	1	4305206	4305426	55	832	8	18118335	18119230	55	832	8	18114796	18115691	72	326	13	4779802	4780213	72	324	13	4749398	4749807	260	1449	54	19596321	19598084	260	1438	54	19472700	19474452
1	206731013	C		12	4484088	6	58	4484164	12	4483189	6	58	4483265	101	18805031	39	191	18805362	101	18801290	39	190	18801620	40	4996612	72	56	4996780	40	4964810	72	55	4964977	196	20403917	288	295	20404696	196	20275316	287	292	20276091
1	206731014	T		27	298	10	4395290	4395625	27	298	10	4394385	4394720	139	1269	54	18606055	18607517	139	1269	54	18602226	18603688	92	524	46	4909605	4910267	92	520	46	4878294	4878952	385	2064	117	20247423	20249989	385	2051	116	20119467	20122019
1	206731015	T		16	265	9	4480802	4481092	16	265	9	4479872	4480162	75	1059	22	18830081	18831237	75	1059	22	18826214	18827370	87	420	23	4993733	4994263	86	415	23	4961959	4962483	396	1837	115	20434161	20436509	384	1826	111	20305209	20307530
1	206731016	T		23	218	2	4407804	4408047	23	218	2	4406917	4407160	104	862	10	18547556	18548532	104	862	10	18543827	18544803	100	390	25	4908816	4909331	99	387	25	4877558	4878069	370	1598	74	20107309	20109351	369	1582	74	19980439	19982464
1	206731017	C		23	4502977	16	74	4503090	23	4502072	16	74	4502185	88	18892844	56	266	18893254	88	18889091	56	266	18889501	38	5012469	68	102	5012677	38	4980504	68	102	4980712	162	20480334	282	408	20481186	162	20350760	282	407	20351611
1	206731018	A		4473015	8	222	29	4473274	4472105	8	222	29	4472364	18706980	24	888	90	18707982	18703170	24	887	90	18704171	4988960	53	383	101	4989497	4957150	53	379	101	4957683	20321847	170	1698	374	20324089	20193054	170	1683	373	20195280
1	206731019	A		4423670	4	188	41	4423903	4422760	4	188	41	4422993	18522970	26	758	143	18523897	18519172	26	758	143	18520099	4953539	41	314	95	4953989	4921955	41	313	95	4922404	20197902	192	1217	420	20199731	20070143	191	1208	418	20071960
1	206731020	A		4370751	23	218	75	4371067	4369871	23	218	74	4370186	18426863	135	920	384	18428302	18423130	135	920	380	18424565	4888171	44	379	139	4888733	4856998	44	374	139	4857555	20071296	239	1606	622	20073763	19944363	237	1593	618	19946811
1	206731021	G		65	7	4485912	31	4486015	65	6	4485082	31	4485184	291	40	18862472	90	18862893	291	38	18858914	90	18859333	110	73	5001482	63	5001728	110	73	4969719	63	4969965	396	252	20461630	288	20462566	395	251	20332659	287	20333592
1	206731022	G		118	80	4516969	15	4517182	118	16	4516217	15	4516366	505	316	18963042	51	18963914	505	41	18959934	51	18960531	151	53	5022491	41	5022736	151	53	4990506	41	4990751	683	267	20527672	161	20528783	678	266	20398059	156	20399159
1	206731023	T		26	145	5	4506220	4506396	25	145	5	4505366	4505541	121	677	35	18923535	18924368	118	677	35	18919981	18920811	86	254	36	5015999	5016375	86	253	36	4984041	4984416	297	1114	133	20516583	20518127	296	1106	133	20386909	20388444
1	206731024	A		4466359	115	260	53	4466787	4465608	115	260	52	4466035	18729350	414	1051	204	18731019	18726186	414	1051	204	18727855	4940150	34	406	133	4940723	4908620	34	404	133	4909191	20167361	164	1738	552	20169815	20039596	164	1722	548	20042030
1	206731025	A		4514844	9	236	22	4515111	4513916	9	236	22	4514183	18952835	18	940	157	18953950	18948941	18	940	157	18950056	5026145	29	355	105	5026634	4994132	27	352	105	4994616	20548298	186	1550	474	20550508	20418495	186	1540	473	20420694
1	206731026	A		4253966	41	191	36	4254234	4253123	41	190	36	4253390	17825847	180	713	129	17826869	17822321	180	713	129	17823343	4789349	73	334	102	4789858	4758847	72	334	102	4759355	19556880	368	1293	466	19559007	19433437	365	1289	462	19435553
1	206731027	C		15	4511115	9	117	4511256	15	4510188	9	117	4510329	298	18936127	31	455	18936911	298	18932253	31	454	18933036	58	5025419	39	161	5025677	58	4993396	39	161	4993654	530	20546339	217	624	20547710	530	20416473	217	616	20417836
1	206731028	A		4226336	3	144	33	4226516	4225457	3	144	33	4225637	17743487	21	536	125	17744169	17739788	21	536	125	17740470	4665219	28	231	85	4665563	4635564	28	230	85	4635907	19078470	116	957	375	19079918	18957938	116	956	374	18959384
1	206731029	T		9	160	5	4358469	4358643	9	160	5	4357579	4357753	57	654	8	18283636	18284355	57	654	8	18279865	18280584	58	255	19	4840173	4840505	57	255	18	4809256	4809586	251	1091	134	19764199	19765675	248	1082	132	19638729	19640191
1	206731030	A		4248990	0	175	14	4249179	4248088	0	175	14	4248277	17880836	8	811	44	17881699	17877109	8	811	44	17877972	4703813	51	307	44	4704215	4674127	51	306	44	4674528	19283154	180	1255	268	19284857	19162702	180	1248	266	19164396
1	206731031	A		3802422	10	126	27	3802585	3801612	10	126	27	3801775	16151828	56	587	116	16152587	16148431	56	587	116	16149190	4269614	54	244	82	4269994	4242650	54	243	82	4243029	17622226	231	1011	380	17623848	17512529	231	1002	380	17514142
1	206731032	T		41	189	2	4197419	4197651	41	189	2	4196544	4196776	208	679	8	17665907	17666802	208	679	8	17662322	17663217	96	324	18	4722393	4722831	93	323	18	4692525	4692959	510	1118	87	19343093	19344808	508	1108	87	19221302	19223005
1	206731033	A		4068758	111	145	23	4069037	4067906	111	145	23	4068185	17233326	489	540	110	17234465	17229801	489	540	110	17230940	4535148	52	285	100	4535585	4506308	48	282	97	4506735	18709778	231	1059	402	18711470	18592067	226	1049	398	18593740
1	206731034	A		3577735	11	118	25	3577889	3576979	11	117	25	3577132	15311303	59	479	85	15311926	15308002	59	479	84	15308624	3920468	59	192	62	3920781	3895908	59	191	62	3896220	16349531	252	880	259	16350922	16247855	251	874	256	16249236
1	206731035	T		37	131	1	4221830	4221999	37	131	1	4220982	4221151	109	559	7	17805249	17805924	109	559	7	17801686	17802361	105	245	35	4701529	4701914	105	244	35	4671650	4672034	435	988	128	19306547	19308098	431	982	128	19185073	19186614
1	206731036	G		113	3	4181333	49	4181498	113	3	4180426	49	4180591	582	30	17663904	262	17664778	582	30	17660107	262	17660981	181	61	4672330	107	4672679	181	61	4643122	107	4643471	762	198	19207777	421	19209158	755	198	19088824	417	19090194
1	206731037	G		59	47	4525360	9	4525475	59	10	4524586	9	4524664	275	200	19008694	80	19009249	275	63	19005480	80	19005898	108	74	5036440	53	5036675	107	74	5004388	53	5004622	394	315	20601873	179	20602761	394	310	20471868	177	20472749
1	206731038	A		4494760	4	322	23	4495109	4493915	4	322	23	4494264	18873979	16	1235	91	18875321	18870475	15	1234	85	18871809	5002937	43	560	74	5003614	4971088	43	551	74	4971756	20457402	138	2399	311	20460250	20328211	138	2384	311	20331044
1	206731039	A		4258714	3	208	45	4258970	4257952	3	208	23	4258186	17924980	20	901	196	17926097	17921876	20	901	86	17922883	4739913	37	412	79	4740441	4709682	37	405	79	4710203	19436391	163	1751	285	19438590	19313568	159	1737	285	19315749
1	206731040	T		36	121	2	4329502	4329661	36	121	2	4328603	4328762	98	543	9	18206963	18207613	98	542	9	18203177	18203826	80	220	30	4855598	4855928	80	219	30	4824830	4825159	346	1046	102	19895247	19896741	343	1037	102	19770278	19771760
1	206731041	G		187	13	4534150	16	4534366	187	13	4533278	15	4533493	717	75	19046672	103	19047567	717	75	19042992	93	19043877	232	64	5045079	41	5045416	230	64	5012959	41	5013294	920	310	20640616	104	20641950	918	306	20510288	104	20511616
1	206731042	C		135	4518847	30	517	4519529	135	4517911	30	517	4518593	607	18972390	141	2052	18975190	607	18968485	141	2052	18971285	171	5031364	101	561	5032197	171	4999366	101	556	5000194	771	20570376	514	2528	20574189	767	20440642	511	2513	20444433
1	206731043	A		4503831	9	352	39	4504231	4502940	9	352	38	4503339	18847152	65	1349	124	18848690	18843453	65	1349	123	18844990	5012796	58	560	114	5013528	4980854	55	558	114	4981581	20435953	223	2424	484	20439084	20306764	223	2413	484	20309884
1	206731044	G		92	15	4526527	56	4526690	92	15	4525582	56	4525745	382	55	19001409	289	19002135	382	55	18997462	289	18998188	131	67	5034520	117	5034835	131	67	5002460	115	5002773	448	325	20583552	531	20584856	445	323	20453571	528	20454867
1	206731045	G		84	14	4528918	22	4529038	84	14	4527973	22	4528093	376	67	19015010	77	19015530	376	67	19011090	77	19011610	99	78	5032856	69	5033102	99	78	5000846	69	5001092	476	317	20573088	263	20574144	475	314	20443253	263	20444305
1	206731046	A		4518448	4	319	36	4518807	4517514	4	319	36	4517873	18955787	13	1290	123	18957213	18951901	13	1290	123	18953327	5022859	46	591	103	5023599	4990878	46	586	102	4991612	20516267	181	2284	489	20519221	20386619	181	2271	487	20389558
1	206731047	G		106	18	4534291	23	4534438	106	17	4533344	23	4533490	478	58	19039005	107	19039648	478	56	19035061	107	19035702	137	80	5042607	49	5042873	135	80	5010497	49	5010761	611	283	20619951	152	20620997	603	282	20489774	152	20490811
1	206731048	C		87	4508741	29	171	4509028	87	4507867	27	171	4508152	433	18934277	106	758	18935574	433	18930657	84	758	18931932	118	5020903	44	241	5021306	117	4988926	43	237	4989323	551	20530493	237	920	20532201	543	20400846	234	916	20402539
1	206731049	C		91	4508983	81	54	4509209	91	4508230	11	54	4508386	403	18929462	261	220	18930346	403	18926230	33	220	18926886	133	5019127	38	68	5019366	131	4987332	38	68	4987569	619	20518094	207	331	20519251	617	20389346	205	328	20390496
1	206731050	T		64	207	31	4495309	4495611	64	207	31	4494383	4494685	291	995	128	18854111	18855525	291	995	128	18850265	18851679	135	404	62	4990165	4990766	135	401	62	4958363	4958961	516	1694	219	20371011	20373440	514	1682	218	20242194	20244608
1	206731051	T		34	180	6	4457172	4457392	32	180	6	4456339	4456557	116	760	23	18699818	18700717	114	760	23	18696305	18697202	102	291	24	4941357	4941774	102	286	23	4909863	4910274	408	1210	121	20190873	20192612	405	1201	116	20063267	20064989
1	210328984	T		63	459	8	10489916	10490446	29	459	8	10485599	10486095	277	1632	25	38955942	38957876	150	1630	25	38940484	38942289	172	870	109	11770103	11771254	172	862	108	11696423	11697565	735	3258	425	44703100	44707518	732	3225	412	44421372	44425741
1	210328985	C		37	10771097	26	191	10771351	37	10766313	26	191	10766567	220	40065536	103	809	40066668	220	40048314	102	809	40049445	122	12093066	155	279	12093622	122	12017328	154	279	12017883	479	45990174	487	1158	45992298	477	45700568	485	1147	45702677
1	210328986	C		82	10863204	247	288	10863821	82	10858963	12	288	10859345	370	40409745	965	1000	40412080	370	40394473	93	1000	40395936	193	12194224	156	399	12194972	192	12118203	156	398	12118949	775	46388981	617	1563	46391936	770	46098132	617	1553	46101072
1	210328987	A		10867389	38	371	231	10868029	10862734	38	371	220	10863363	40411313	114	1399	1009	40413835	40394621	114	1399	971	40397105	12207633	88	796	403	12208920	12131228	87	790	402	12132507	46433023	450	2973	1795	46438241	46140702	442	2948	1781	46145873
1	210328988	A		10813134	17	374	70	10813595	10808551	17	373	67	10809008	40137262	80	1336	264	40138942	40120627	80	1335	236	40122278	12157050	128	723	234	12158135	12080881	127	719	234	12081961	46210585	494	2780	941	46214800	45919596	492	2766	933	45923787
1	210328989	A		10419158	13	269	47	10419487	10414756	13	269	47	10415085	38834713	64	1089	212	38836078	38818731	64	1088	211	38820094	11804064	65	593	152	11804874	11730199	65	588	151	11731003	45014512	230	2234	682	45017658	44731213	230	2207	681	44734331
1	210328990	T		40	285	4	10720509	10720838	39	285	4	10715850	10716178	146	981	13	39845599	39846739	142	981	13	39828717	39829853	190	538	78	12011856	12012662	190	534	78	11936342	11937144	792	1992	306	45725030	45728120	789	1980	306	45435996	45439071
1	210328991	A		10866718	166	272	83	10867239	10862397	5	272	83	10862757	40401712	610	1012	352	40403686	40385971	72	1011	352	40387406	12220109	159	581	200	12221049	12143589	157	578	199	12144523	46492464	580	2005	820	46495869	46199766	569	1996	817	46203148
1	210328992	A		10854869	15	322	63	10855269	10850097	13	322	63	10850495	40330627	68	1166	251	40332112	40313466	62	1166	248	40314942	12210496	93	576	200	12211365	12134144	93	573	200	12135010	46439939	363	2277	741	46443320	46147975	361	2262	740	46151338
1	210328993	A		9945220	36	293	25	9945574	9941094	34	293	25	9941446	36848485	209	1121	163	36849978	36833600	203	1121	163	36835087	11361126	78	554	160	11361918	11290047	78	549	159	11290833	43122863	353	2212	685	43126113	42851461	352	2201	684	42854698
1	210328994	C		21	10910588	16	306	10910931	15	10905918	15	306	10906254	116	40583604	60	1019	40584799	95	40566829	60	1019	40568003	62	12253691	106	400	12254259	62	12176973	106	398	12177539	240	46629609	420	1563	46631832	240	46336130	419	1554	46338343
1	210328995	A		10788373	22	315	70	10788780	10783793	22	315	68	10784198	40058925	80	1140	305	40060450	40042275	79	1140	305	40043799	12091623	54	641	209	12092527	12015901	54	637	209	12016801	45931294	220	2381	842	45934737	45642357	218	2371	837	45645783
1	210328996	T		165	360	9	10804449	10804983	61	360	9	10800243	10800673	608	1270	47	40238177	40240102	250	1267	47	40222974	40224538	223	752	102	12133238	12134315	222	743	101	12057231	12058297	931	2871	355	46257210	46261367	923	2846	347	45966007	45970123
1	210328997	G		343	49	10842112	297	10842801	343	46	10837544	297	10838230	1210	137	40301190	1226	40303763	1210	124	40284706	1221	40287261	561	140	12196677	438	12197816	557	140	12120368	434	12121499	2167	531	46383205	1582	46387485	2154	529	46091376	1567	46095626
1	210328998	G		460	180	10825246	370	10826256	460	115	10820947	368	10821890	1623	672	40236567	1488	40240350	1622	432	40221023	1460	40224537	630	286	12179388	521	12180825	625	285	12103233	514	12104657	2332	1218	46309112	2113	46314775	2322	1207	46017899	2098	46023526
1	210328999	C		78	10859361	53	925	10860417	78	10854635	53	924	10855690	246	40351160	229	3088	40354723	243	40334094	226	3086	40337649	77	12189734	218	1043	12191072	77	12113659	217	1039	12114992	355	46307445	840	4018	46312658	354	46016928	836	3987	46022105
1	210329000	A		10802662	13	412	71	10803158	10797881	13	411	71	10798376	40085678	40	1500	348	40087566	40068549	40	1499	345	40070433	12132563	109	807	276	12133755	12056542	109	803	276	12057730	46036322	392	3208	1066	46040988	45746399	392	3188	1063	45751042
1	210329001	T		56	364	7	10870594	10871021	56	364	7	10865820	10866247	188	1402	15	40380790	40382395	188	1402	15	40363586	40365191	235	747	77	12194664	12195723	232	744	77	12118293	12119346	836	2900	351	46305568	46309655	831	2882	351	46014055	46018119
1	210329002	A		10846475	6	558	38	10847077	10841704	6	558	38	10842306	40293417	15	1804	152	40295388	40276268	15	1804	151	40278238	12191719	82	584	135	12192520	12115374	79	581	132	12116166	46356789	301	2080	544	46359714	46064822	299	2061	537	46067719
1	210329003	A		10869293	10	313	58	10869674	10864462	10	313	58	10864843	40449296	40	1229	234	40450799	40431873	40	1229	234	40433376	12218189	79	639	195	12219102	12141694	79	635	194	12142602	46518478	299	2392	713	46521882	46225661	299	2373	708	46229041
1	210329004	C		35	10882319	10	233	10882597	35	10877547	10	233	10877825	117	40477535	44	768	40478464	116	40460238	44	767	40461165	70	12212574	131	277	12213052	70	12136309	131	274	12136784	347	46465739	497	1082	46467665	345	46173951	497	1076	46175869
1	210329005	A		10911275	16	1106	72	10912469	10906444	15	1106	72	10907637	40592578	40	3826	275	40596719	40575119	40	3824	275	40579258	12243851	90	1604	230	12245775	12167263	90	1586	229	12169168	46604868	328	5994	927	46612117	46311760	328	5956	925	46318969
1	210329006	A		10813470	6	347	131	10813954	10808656	6	347	131	10809140	40237881	16	1264	398	40239559	40220504	16	1264	398	40222182	12155412	59	649	283	12156403	12079285	58	645	282	12080270	46289847	219	2201	1186	46293453	45998492	216	2188	1176	46002072
1	210329007	T		46	470	4	10807466	10807986	46	470	4	10802726	10803246	200	1771	22	40194642	40196635	198	1770	22	40177551	40179541	189	820	90	12057185	12058284	187	815	90	11981508	11982600	650	3163	271	45889358	45893442	650	3143	271	45599852	45603916
1	210329008	A		10086306	4	433	99	10086842	10081850	4	433	98	10082385	38295053	10	1535	444	38297042	38278664	10	1531	443	38280648	11115935	89	776	293	11117093	11046782	89	769	291	11047931	43273873	299	2808	1204	43278184	43002973	299	2793	1199	43007264
1	210329009	T		77	365	9	10462452	10462903	58	365	9	10458054	10458486	290	1276	10	38430621	38432197	259	1276	10	38414901	38416446	260	737	86	11682531	11683614	260	733	86	11609362	11610441	980	2586	341	43753365	43757272	975	2572	341	43478162	43482050
1	210329010	A		9937381	10	356	37	9937784	9932936	10	356	37	9933339	36535456	50	1275	167	36536948	36519697	50	1274	167	36521188	10815357	42	712	117	10816228	10747496	42	710	116	10748364	40497052	197	2649	552	40500450	40241925	197	2636	551	40245309
1	210329011	T		103	389	219	10067696	10068407	100	389	219	10063494	10064202	384	1521	711	36455070	36457686	375	1520	711	36440303	36442909	305	720	106	11193601	11194732	305	713	106	11123179	11124303	1277	2879	371	41017486	41022013	1272	2857	371	40758242	40762742
1	210329012	C		57	10571075	41	115	10571288	56	10566709	26	115	10566906	209	39133888	171	453	39134721	202	39118453	113	453	39119221	95	11861682	117	140	11862034	95	11787844	117	140	11788196	395	44849441	419	527	44850782	393	44568300	416	526	44569635
1	210329013	T		300	553	5	10474286	10475144	85	553	5	10470295	10470938	1035	2129	48	38524753	38527965	277	2128	48	38510589	38513042	309	1093	103	11669139	11670644	308	1086	103	11595871	11597368	1137	4173	413	43766198	43771921	1133	4138	413	43489243	43494927
1	210329014	C		75	10617182	21	97	10617375	75	10612916	10	97	10613098	244	39460601	60	543	39461448	242	39445440	34	542	39446258	123	11938372	116	178	11938789	123	11863578	116	177	11863994	562	45324080	474	598	45325714	558	45038649	474	597	45040278
1	210329015	T		82	332	33	10804295	10804742	76	332	33	10799717	10800158	215	1263	87	40159372	40160937	193	1262	87	40142884	40144426	190	703	100	12146264	12147257	186	698	98	12070194	12071176	758	2588	363	46188331	46192040	749	2575	360	45897522	45901206
1	210329016	T		178	403	12	10054387	10054980	164	403	12	10050349	10050928	689	1472	29	37471124	37473314	635	1472	29	37456378	37458514	550	732	78	11343478	11344838	547	730	77	11272586	11273940	1984	2871	351	43052768	43057974	1975	2844	351	42782603	42787773
1	210329017	A		10205627	8	478	220	10206333	10201137	8	477	220	10201842	38291221	20	1975	962	38294178	38274713	20	1975	960	38277668	11465154	59	843	573	11466629	11393222	59	835	568	11394684	43911129	226	3415	2192	43916962	43633900	226	3390	2178	43639694
1	210329018	A		10449200	10	303	81	10449594	10444793	10	303	81	10445187	38866640	32	1097	317	38868086	38850690	32	1094	317	38852133	11672921	55	557	291	11673824	11599754	55	555	290	11600654	44381238	201	2198	988	44384625	44100899	201	2182	987	44104269
1	210329019	T		139	316	4	9940497	9940956	35	316	4	9936614	9936969	505	1346	24	36669576	36671451	156	1345	23	36655518	36657042	159	685	91	11215531	11216466	159	684	91	11145024	11145958	665	2600	343	42026319	42029927	664	2586	343	41761236	41764829
1	210329020	A		10433709	4	380	83	10434176	10429098	4	380	81	10429563	38776621	8	1286	368	38778283	38760082	8	1286	358	38761734	11660172	48	678	309	11661207	11587260	48	673	305	11588286	44326963	189	2513	1162	44330827	44048847	182	2498	1142	44052669
1	210329021	T		65	464	6	10298833	10299368	62	464	6	10294472	10295004	233	1470	15	37744358	37746076	220	1470	15	37728814	37730519	227	716	109	11415027	11416079	223	708	109	11342898	11343938	869	2898	450	42507251	42511468	869	2886	449	42237300	42241504
1	210329022	A		10180578	7	437	70	10181092	10176180	7	437	70	10176694	37858508	25	1543	252	37860328	37842714	25	1543	251	37844533	11101197	92	798	198	11102285	11031199	92	792	198	11032281	42268486	326	3097	785	42272694	41999870	326	3078	780	42004054
1	210329023	T		129	732	7	10373435	10374303	127	731	7	10368870	10369735	567	2676	34	38258847	38262124	558	2672	34	38242431	38245695	425	1219	160	11340969	11342773	420	1209	159	11269247	11271035	1649	4541	501	42561142	42567833	1637	4506	500	42290334	42296977
1	210329024	C		47	10732052	17	155	10732271	47	10727302	17	155	10727521	171	39898473	101	617	39899362	171	39881381	101	617	39882270	151	11954120	147	256	11954674	146	11879489	137	254	11880026	558	45457452	520	942	45459472	546	45171838	490	931	45173805
1	210329025	T		90	865	13	10630875	10631843	90	864	13	10626260	10627227	369	3240	44	39365343	39368996	369	3240	44	39348805	39352458	346	1571	104	11874056	11876077	345	1559	104	11799560	11801568	1133	5979	335	44941560	44949007	1129	5955	334	44657576	44664994
1	210329026	C		51	10825987	14	129	10826181	51	10821202	14	129	10821396	205	40299670	51	457	40300383	205	40282470	51	457	40283183	118	12131809	133	180	12132240	118	12055838	133	179	12056268	345	46209528	496	648	46211017	344	45918697	495	642	45920178
1	210329027	T		50	471	3	10541033	10541557	50	471	3	10536361	10536885	244	1746	28	39287622	39289640	244	1744	28	39270788	39272804	192	996	66	11787411	11788665	190	988	66	11713422	11714666	725	3580	284	45003869	45008458	723	3562	283	44719740	44724308
1	210329028	C		33	10840956	7	112	10841108	32	10836274	7	112	10836425	167	40341455	36	474	40342132	165	40324500	36	473	40325174	87	12113879	96	159	12114221	87	12037909	96	158	12038250	284	46135421	386	624	46136715	284	45844630	385	624	45845923
1	210329029	T		88	459	17	10510727	10511291	85	459	17	10506270	10506831	358	1575	69	39236215	39238217	349	1574	69	39220066	39222058	341	824	91	11768548	11769804	339	821	90	11694722	11695972	1270	3108	405	45012756	45017539	1265	3090	405	44728726	44733486
1	210329030	T		68	663	20	10663012	10663763	68	663	20	10658327	10659078	277	2469	55	39720292	39723093	276	2466	55	39703282	39706079	250	1173	148	11959255	11960826	248	1164	148	11884473	11886033	861	4395	406	45597241	45602903	860	4364	406	45310452	45316082
1	210329031	G		1044	64	10809772	81	10810961	1044	63	10805175	80	10806362	3731	209	40173928	259	40178127	3729	207	40157347	259	40161542	1305	194	12132308	103	12133910	1296	192	12056319	103	12057910	4887	738	46114167	388	46120180	4862	738	45824018	388	45830006
1	210329032	C		107	10850266	48	447	10850868	107	10845445	48	447	10846047	1977	40327657	153	1885	40331672	1976	40310229	153	1885	40314243	138	12147326	220	722	12148406	138	12071473	220	720	12072551	2131	46166756	741	2781	46172409	2120	45876827	736	2767	45882450
1	210329033	A		10783933	6	972	20	10784931	10779128	6	972	20	10780126	40087520	20	4267	104	40091911	40070227	20	4265	104	40074616	12146729	71	1505	154	12148459	12070594	71	1498	153	12072316	46223906	327	6336	510	46231079	45932737	327	6296	509	45939869
1	210329034	A		10740349	16	788	85	10741238	10735617	16	788	85	10736506	39873187	45	4314	285	39877831	39856104	45	4312	285	39860746	12085644	116	993	295	12087048	12009837	116	984	292	12011229	45950653	472	5328	1096	45957549	45660998	472	5288	1092	45667850
1	210329035	A		7676895	5	263	102	7677265	7673760	5	263	102	7674130	29696232	36	871	522	29697661	29684411	36	871	521	29685839	9330802	30	482	208	9331522	9271281	29	478	208	9271996	36663506	116	1866	853	36666341	36427771	116	1851	850	36430588
1	210329036	A		10275855	6	283	46	10276190	10271400	6	283	46	10271735	38127437	32	956	189	38128614	38111425	32	956	189	38112602	11625068	51	494	184	11625797	11552193	51	491	184	11552919	44039993	177	1895	700	44042765	43762490	177	1883	700	43765250
1	210329037	T		47	315	6	10577342	10577710	42	315	6	10573037	10573400	198	1115	17	39490520	39491850	186	1114	12	39475140	39476452	175	577	111	11810058	11810921	173	574	110	11736573	11737430	676	2198	403	44989108	44992385	670	2188	403	44706948	44710209
1	210329038	A		10710810	5	599	93	10711507	10706155	5	598	93	10706851	39710608	36	1902	435	39712981	39693973	36	1902	431	39696342	12014852	75	942	366	12016235	11939457	75	935	365	11940832	45550993	311	3028	1436	45555768	45263306	311	3015	1431	45268063
1	210329039	C		65	10512346	32	204	10512647	57	10507854	32	204	10508147	242	39016100	101	770	39017213	224	38999995	101	770	39001090	121	11559207	158	272	11559758	121	11486991	158	270	11487540	538	43888498	540	1037	43890613	536	43612936	540	1034	43615046
1	210329040	T		140	742	14	10790228	10791124	140	742	14	10785476	10786372	412	3007	59	40086636	40090114	412	3007	59	40069520	40072998	299	1199	177	12105504	12107179	298	1193	176	12029836	12031503	1061	4995	620	46014005	46020681	1059	4966	620	45725008	45731653
1	210329041	A		10446518	4	426	79	10447027	10441972	3	426	79	10442480	38748544	30	1540	295	38750409	38732106	26	1539	295	38733966	11805308	114	889	287	11806598	11731243	114	886	283	11732526	44855560	455	3276	1064	44860355	44572548	454	3253	1055	44577310
1	210329042	T		87	238	5	10570968	10571298	87	237	5	10566465	10566794	363	972	20	39229819	39231174	362	972	20	39213530	39214884	318	496	131	11796485	11797430	317	494	131	11722311	11723253	1409	1752	561	44800522	44804244	1404	1739	561	44517061	44520765
1	210329043	A		10701258	3	321	496	10702078	10697382	3	321	9	10697715	39740539	15	1350	1638	39743542	39726299	15	1350	49	39727713	11994281	48	726	75	11995130	11919051	47	724	75	11919897	45604841	234	2752	289	45608116	45317154	234	2735	288	45320411
1	210329044	A		10675844	9	278	60	10676191	10671105	9	278	55	10671447	39624287	36	1057	225	39625605	39607350	35	1057	192	39608634	11988021	61	514	187	11988783	11912773	61	509	186	11913529	45566984	228	1872	784	45569868	45279501	228	1858	782	45282369
1	210329045	A		10772317	5	232	26	10772580	10767576	5	232	22	10767835	40016009	35	816	83	40016943	39998921	35	816	73	39999845	12104832	54	425	144	12105455	12028967	54	423	144	12029588	46021043	206	1597	496	46023342	45731013	205	1587	495	45733300
1	210329046	A		10604795	9	257	34	10605095	10600123	9	257	32	10600421	39358254	18	1039	99	39359410	39341372	18	1039	99	39342528	11871398	42	471	191	11872102	11797196	42	464	191	11797893	45067127	188	1793	639	45069747	44783641	188	1780	637	44786246
1	210329047	A		9987670	3	236	22	9987931	9983276	3	235	22	9983536	36950076	25	763	112	36950976	36934324	25	763	109	36935221	11231911	29	386	146	11232472	11161333	29	385	146	11161893	42567056	77	1583	509	42569225	42297850	77	1574	507	42300008
1	210329048	T		33	264	6	10284948	10285251	28	264	6	10280595	10280893	119	994	24	37989005	37990142	111	994	24	37973209	37974338	111	546	116	11479678	11480451	111	544	116	11407717	11408488	466	2031	398	43531578	43534473	462	2019	397	43256815	43259693
1	210329049	G		276	28	10705293	29	10705626	276	28	10700632	29	10700965	1021	116	39725132	115	39726384	1021	116	39708428	114	39709679	347	177	12032842	80	12033446	339	152	11958794	78	11959363	1510	679	45687588	318	45690095	1502	557	45405381	301	45407741
1	210329050	T		92	285	34	10291492	10291903	92	285	15	10287279	10287671	343	1098	92	38414919	38416452	341	1098	39	38399316	38400794	287	538	101	11424826	11425752	281	536	101	11353653	11354571	1087	2087	360	43848466	43852000	1075	2074	360	43573538	43577047
1	210329051	T		109	817	16	10573004	10573946	109	817	16	10568427	10569369	402	3075	32	39325905	39329414	402	3071	20	39309472	39312965	286	1268	121	11753538	11755213	280	1259	121	11679849	11681509	1129	4630	588	44896979	44903326	1125	4597	587	44614049	44620358
1	210329052	A		11196166	2	388	126	11196682	11191032	2	386	126	11191546	41821568	19	2327	472	41824386	41802817	19	2327	472	41805635	12507910	12	800	290	12509012	12429498	12	794	288	12430592	47827250	57	3920	1216	47832443	47525617	55	3901	1213	47530786
1	210329053	T		105	302	18	11181265	11181690	96	302	18	11176404	11176820	303	1245	43	41763745	41765336	281	1245	40	41745997	41747563	203	619	28	12505568	12506418	202	615	27	12427139	12427983	718	2336	82	47826977	47830113	715	2320	81	47525307	47528423
1	210329054	T		141	891	3	11193709	11194744	141	890	3	11188674	11189708	416	3711	20	41794730	41798877	414	3710	20	41776339	41780483	237	1358	26	12528000	12529621	236	1348	26	12449519	12451129	887	5785	84	47894696	47901452	879	5744	83	47592800	47599506
1	210329055	A		11195668	4	408	163	11196243	11190535	4	408	163	11191110	41797784	17	1422	512	41799735	41779108	16	1421	512	41781057	12517025	28	693	366	12518112	12440176	15	678	360	12441229	47835431	130	2727	1306	47839594	47539595	66	2651	1287	47543599
1	210329056	T		94	369	12	11200967	11201442	64	369	12	11196116	11196561	308	1438	32	41836735	41838513	226	1437	32	41819064	41820759	198	764	58	12518072	12519092	160	687	18	12441685	12442550	786	2949	275	47878468	47882478	654	2689	97	47584503	47587943
1	210329057	T		108	986	9	11200595	11201698	108	986	9	11195559	11196662	434	3699	40	41830436	41834609	432	3698	40	41812032	41816202	220	1522	37	12530824	12532603	220	1512	37	12452284	12454053	804	5985	129	47919359	47926277	801	5940	129	47617247	47624117
1	210329058	G		318	13	11205098	47	11205476	318	13	11200275	47	11200653	1206	77	41842964	217	41844464	1205	77	41825291	216	41826789	437	52	12541205	61	12541755	436	51	12462642	60	12463189	1737	228	47947030	220	47949215	1723	226	47644845	220	47647014
1	210329059	A		11191981	7	451	48	11192487	11186941	6	451	48	11187446	41796022	34	1587	164	41797807	41777673	33	1587	164	41779457	12519763	17	839	99	12520718	12441372	17	834	97	12442320	47865794	73	3316	336	47869519	47564464	73	3298	318	47568153
1	210329060	T		92	386	11	11201233	11201722	81	386	11	11196373	11196851	352	1615	39	41828840	41830846	311	1614	39	41811113	41813077	173	804	25	12532025	12533027	173	800	25	12453530	12454528	733	2953	91	47916684	47920461	730	2930	91	47615012	47618763
1	210329061	T		60	686	7	11206985	11207738	59	686	7	11201919	11202671	187	2564	18	41848615	41851384	187	2563	18	41830015	41832783	85	1093	23	12534197	12535398	84	1087	23	12455593	12456787	330	4311	64	47919650	47924355	330	4284	64	47617336	47622014
1	210329062	A		11215831	5	551	93	11216480	11210863	5	551	91	11211510	41883001	27	2043	437	41885508	41864912	27	2043	433	41867415	12543909	18	964	214	12545105	12465259	18	960	213	12466450	47956013	79	3762	899	47960753	47653591	78	3732	890	47658291
1	210329063	C		78	11192920	38	755	11193791	78	11187922	38	755	11188793	251	41785592	167	2987	41788997	251	41767361	167	2984	41770763	86	12530380	79	1056	12531601	86	12451823	79	1049	12453037	288	47895117	353	4042	47899800	285	47593170	348	4020	47597823
1	210329064	A		11180139	99	1605	181	11182024	11175061	99	1605	179	11176944	41744745	352	5284	836	41751217	41726221	352	5283	831	41732687	12504267	118	2192	279	12506856	12425847	117	2180	278	12428422	47801780	465	7987	1150	47811382	47500302	464	7937	1144	47509847
1	210329065	G		334	21	11195305	907	11196567	334	20	11190498	907	11191759	1869	95	41802855	2944	41807763	1868	94	41785381	2944	41790287	405	67	12534103	996	12535571	403	67	12455504	993	12456967	2257	193	47918783	3354	47924587	2247	192	47616623	3328	47622390
1	210329066	G		278	10	11183643	110	11184041	278	10	11178938	110	11179336	1087	66	41756231	353	41757737	1087	64	41739134	351	41740636	404	59	12530290	90	12530843	401	58	12451949	90	12452498	1601	175	47900450	376	47902602	1588	173	47599257	372	47601390
1	210329067	G		652	30	11181895	77	11182654	652	30	11176953	77	11177712	2322	141	41743047	297	41745807	2321	141	41724981	296	41727739	716	109	12525536	71	12526432	712	108	12447093	71	12447984	3132	380	47870300	272	47874084	3116	377	47568740	269	47572502
1	210329068	C		91	11199260	47	511	11199909	91	11194112	47	511	11194761	380	41808746	165	2107	41811398	379	41789986	165	2106	41792636	90	12526120	91	632	12526933	90	12447627	87	627	12448431	342	47868657	352	2647	47871998	339	47566954	351	2632	47570276
1	210329069	T		168	1764	201	11206963	11209096	163	1763	201	11201990	11204117	564	7029	503	41855131	41863227	547	7027	503	41837039	41845116	198	2707	245	12539570	12542720	196	2681	245	12460966	12464088	760	11237	802	47953259	47966058	759	11155	794	47650876	47663584
1	210329070	G		799	230	11213450	36	11214515	799	67	11208919	36	11209821	3117	964	41874687	709	41879477	3117	279	41858232	709	41862337	1120	128	12547318	46	12548612	1113	122	12469551	42	12470828	4234	501	47971699	936	47977370	4211	480	47672580	915	47678186
1	210329071	T		175	1062	21	11220466	11221724	168	1060	21	11215490	11216739	650	4932	58	41894077	41899717	631	4932	58	41875995	41881616	341	1643	27	12547641	12549652	314	1620	23	12471066	12473023	1273	7467	158	47970799	47979697	1154	7320	135	47676387	47684996
1	210329072	G		456	10	11218201	266	11218933	456	10	11213267	265	11213998	1943	73	41891816	152	41893984	1942	67	41873873	152	41876034	675	40	12554179	290	12555184	674	38	12475511	286	12476509	2658	175	48003338	165	48006336	2644	175	47700713	162	47703694
1	210329073	A		11211393	14	904	77	11212388	11206308	14	904	76	11207302	41858357	43	2999	306	41861705	41839804	43	2999	303	41843149	12541588	32	1439	188	12543247	12462965	32	1431	186	12464614	47940596	110	5365	741	47946812	47638226	110	5338	736	47644410
1	210329074	C		42	11206627	25	283	11206977	42	11201586	25	283	11201936	1591	41845601	97	1064	41848353	1589	41827296	94	1063	41830042	88	12388510	131	382	12389111	86	12310912	130	381	12311509	2189	47315968	507	1339	47320003	2180	47017714	504	1330	47021728
1	210329075	T		174	1508	20	11078598	11080300	174	1508	20	11076105	11077807	603	5937	72	41341094	41347706	603	5936	72	41332480	41339091	398	2552	80	12396999	12400029	397	2540	80	12319213	12322230	1480	10084	351	47358921	47370836	1473	10020	351	47059919	47071763
1	210329076	C	spike-in, C>T	90	10885861	39	39208	10925198	90	10883428	39	39203	10922760	412	40694006	142	13649	40708209	412	40685578	142	13647	40699779	182	12245050	173	44693	12290098	182	12168465	171	44420	12213238	733	46841787	578	16704	46859802	728	46546920	576	16594	46564818
1	210329077	C		320	11010734	84	350	11011488	320	11008377	84	350	11009131	981	41064026	253	1294	41066554	978	41055937	251	1293	41058459	402	12374923	254	529	12376108	397	12298665	237	524	12299823	1495	47236495	964	2045	47240999	1482	46944037	884	2034	46948437
1	210329078	C		377	10983758	48	500	10984683	377	10981387	45	500	10982309	1404	40945786	170	2207	40949567	1404	40937674	162	2206	40941446	626	12345218	162	745	12346751	623	12267917	160	743	12269443	2493	47101112	618	3057	47107280	2477	46804418	610	3041	46810546
1	210329079	A		10957243	48	2046	122	10959459	10954805	48	2045	122	10957020	40775701	188	8904	380	40785173	40767371	188	8902	380	40776841	12326260	162	2701	296	12329419	12248988	161	2683	293	12252125	46925668	605	11537	1252	46939062	46629470	604	11472	1246	46642792
1	210329080	A		10375081	19	1003	97	10376200	10372771	19	1002	97	10373889	38997196	64	5136	267	39002663	38989356	64	5136	267	38994823	11603673	136	1547	284	11605640	11531166	136	1539	281	11533122	44548483	455	7283	1057	44557278	44268589	453	7232	1053	44277327
1	210329081	A		9554923	30	256	56	9555265	9552778	30	256	56	9553120	35843828	101	1702	182	35845813	35836636	101	1702	182	35838621	10763880	102	575	171	10764728	10696241	102	569	168	10697080	41265982	411	2796	709	41269898	41004662	410	2780	704	41008556
1	210329082	T		28	370	4	10836290	10836692	28	370	4	10833873	10834275	97	1134	21	40618296	40619548	97	1134	21	40610007	40611259	116	697	64	12189937	12190814	115	695	64	12113587	12114461	472	2316	215	46742440	46745443	472	2294	215	46447814	46450795
1	210329083	G		318	24	11056261	55	11056658	318	24	11053806	55	11054203	1198	86	41291624	221	41293129	1197	86	41283149	221	41284653	441	114	12406263	81	12406899	438	114	12328481	81	12329114	1602	444	47430851	331	47433228	1594	444	47131693	331	47134062
1	210329084	A		10174369	78	1221	121	10175789	10172102	78	1221	121	10173522	39161448	269	5906	540	39168163	39153509	269	5906	540	39160224	11190808	202	1809	269	11193088	11119907	202	1799	268	11122176	44542780	825	8085	1309	44552999	44259762	823	8026	1300	44269911
1	210329085	G		250	18	10966170	211	10966649	250	18	10963816	211	10964295	1154	84	41102123	601	41103962	1154	84	41094016	601	41095855	331	99	12286601	199	12287230	327	99	12210662	198	12211286	1608	412	47202335	642	47204997	1603	412	46907286	639	46909940
1	210329086	C		102	10952979	88	1781	10954950	102	10950623	88	1780	10952593	484	40858775	290	6594	40866143	484	40850612	290	6592	40857978	186	12325594	248	2162	12328190	186	12248437	246	2141	12251010	776	47052254	940	8421	47062391	773	46755738	937	8366	46765814
1	210329087	G		528	28	11049264	537	11050357	528	28	11046772	537	11047865	2087	107	41310725	115	41313034	2087	107	41302165	115	41304474	745	182	12365084	636	12366647	735	182	12287900	633	12289450	2933	621	47341898	323	47345775	2913	621	47044333	323	47048190
1	210329088	T		62	469	13	11061457	11062001	61	469	13	11059070	11059613	225	1858	46	41285337	41287466	223	1857	46	41277158	41279284	262	968	94	12420687	12422011	261	964	94	12342812	12344131	1034	3751	337	47464321	47469443	1032	3726	337	47164820	47169915
1	210329089	G		383	18	11053728	35	11054164	383	18	11051393	34	11051828	1586	104	41271201	136	41273027	1586	104	41263167	132	41264989	585	187	12410410	118	12411300	583	187	12332861	117	12333748	2472	688	47428431	378	47431969	2460	688	47130169	376	47133693
1	210329090	T		89	821	13	10774965	10775888	89	821	13	10772638	10773561	302	2911	54	40566138	40569405	302	2911	54	40558011	40561278	253	1286	52	12057317	12058908	252	1285	52	11981203	11982792	1079	4864	261	46461362	46467566	1072	4832	258	46166171	46172333
1	210329091	C		73	11023510	49	433	11024065	73	11021079	49	433	11021634	242	41101322	169	1647	41103380	242	41092925	169	1646	41094982	174	12393484	229	627	12394514	174	12315891	229	620	12316914	537	47312538	829	2420	47316324	535	47014559	827	2400	47018321
1	210329092	A		11040966	27	1126	86	11042205	11038523	27	1125	86	11039761	41119169	93	4563	369	41124194	41110742	93	4561	369	41115765	12368672	171	1844	358	12371045	12291027	171	1838	355	12293391	47133696	636	7848	1402	47143582	46835985	635	7794	1397	46845811
1	210329093	G		260	18	11106103	62	11106443	260	18	11103612	62	11103952	949	93	41448272	212	41449526	949	93	41439674	212	41440928	357	100	12457335	96	12457888	356	100	12379274	96	12379826	1323	438	47601208	322	47603291	1320	438	47301109	320	47303187
1	210329094	A		11023483	11	1924	86	11025504	11021043	11	1924	86	11023064	41035663	36	6986	293	41042978	41027224	36	6985	293	41034538	12364040	126	2480	239	12366885	12286547	125	2466	238	12289376	47101564	463	9515	887	47112429	46804473	461	9444	881	46815259
1	210329095	A		10818898	12	882	85	10819877	10816611	12	882	84	10817589	40397043	56	2830	373	40400302	40388968	56	2830	373	40392227	12057904	86	1520	254	12059764	11982271	86	1510	252	11984119	46046677	379	5090	1107	46053253	45756238	379	5065	1104	45762786
1	210329096	A		10843675	10	398	73	10844156	10841253	10	398	73	10841734	40189222	49	1560	287	40191118	40180795	49	1560	286	40182690	12073932	128	745	234	12075039	11998620	128	740	233	11999721	45764616	485	2921	827	45768849	45477221	484	2913	825	45481443
1	210329097	T		29	603	3	11045361	11045996	29	603	3	11042943	11043578	97	1880	41	41102559	41104577	97	1879	41	41094232	41096249	122	884	84	12376111	12377201	122	878	84	12298566	12299650	465	3104	291	47167420	47171280	465	3080	291	46870013	46873849
1	210329098	G		564	16	11118572	26	11119178	563	16	11116113	26	11116718	2869	77	41495379	152	41498477	2866	77	41486881	151	41489975	721	127	12465711	57	12466616	715	127	12387612	57	12388511	3290	497	47636933	265	47640985	3267	496	47336645	264	47340672
1	210329099	T		147	922	9	11075920	11076998	147	922	9	11073459	11074537	485	4555	30	41303191	41308261	485	4555	30	41294698	41299768	441	1251	51	12426811	12428554	440	1246	50	12348953	12350689	1619	5938	218	47444490	47452265	1613	5902	218	47145249	47152982
1	210329100	C		80	10921365	64	784	10922293	80	10919007	61	784	10919932	293	40691047	218	3199	40694757	293	40682976	204	3199	40686672	123	12300620	179	1017	12301939	122	12223555	177	1011	12224865	565	46911572	692	4047	46916876	562	46615584	688	4022	46620856
1	210329101	G		763	36	11101320	35	11102154	763	36	11098861	35	11099695	3138	124	41427174	129	41430565	3135	124	41418640	129	41422028	1057	132	12447961	70	12449220	1048	132	12369948	70	12371198	4106	546	47559696	243	47564591	4089	543	47259960	243	47264835
1	210329102	T		26	472	9	11009421	11009928	26	472	9	11006973	11007480	160	1682	24	40956057	40957923	160	1681	24	40947755	40949620	206	910	72	12341033	12342221	196	903	71	12263584	12264754	714	3227	270	47033819	47038030	681	3209	263	46736946	46741099
1	210329103	G		370	32	11101494	51	11101947	370	32	11099013	51	11099466	1581	94	41383309	172	41385156	1581	94	41374788	172	41376635	481	145	12436607	86	12437319	480	145	12358701	85	12359411	1860	549	47443387	351	47446147	1847	545	47144637	349	47147378
1	210329104	T		61	478	8	11086051	11086598	61	478	8	11083655	11084202	263	1721	23	41355081	41357088	263	1720	23	41346832	41348838	218	889	108	12422106	12423321	218	885	108	12344352	12345563	728	3178	380	47485220	47489506	725	3162	379	47186175	47190441
1	210329105	A		11075064	5	457	53	11075579	11072586	5	457	53	11073101	41327464	22	1840	274	41329600	41318908	22	1840	274	41321044	12405914	92	844	232	12407082	12328144	92	836	231	12329303	47400405	411	3332	828	47404976	47101560	411	3313	822	47106106
1	210329106	G		245	28	11114592	37	11114902	245	28	11112113	37	11112423	823	63	41492466	154	41493506	823	63	41483895	154	41484935	281	179	12460104	75	12460639	280	176	12382083	75	12382614	1077	703	47633254	325	47635359	1069	682	47333186	323	47335260
1	210329107	T		65	479	12	10995349	10995905	65	479	12	10992936	10993492	271	1737	53	41110243	41112304	271	1737	53	41101920	41103981	276	825	56	12374337	12375494	273	819	56	12296652	12297800	934	3148	279	47341845	47346206	930	3121	279	47042771	47047101
1	210329108	G		448	9	11120348	50	11120855	448	9	11117880	50	11118387	1271	64	41502998	202	41504535	1270	64	41494526	202	41496062	560	110	12471999	62	12472731	558	110	12393867	61	12394596	1649	409	47664193	245	47666496	1631	407	47363760	244	47366042
1	210329109	A		11044212	9	977	73	11045271	11041776	9	977	73	11042835	41234085	32	3700	210	41238027	41225660	32	3700	210	41229602	12383533	117	1486	217	12385353	12305893	117	1474	217	12307701	47346742	421	6081	843	47354087	47047958	421	6051	841	47055271
1	210329110	A		10995538	15	890	111	10996554	10993072	15	890	111	10994088	41059795	72	3601	434	41063902	41051316	72	3601	432	41055421	12309414	118	1645	339	12311516	12232275	118	1635	338	12234366	47118989	436	6567	1350	47127342	46821901	435	6528	1345	46830209
1	210329111	A		10996667	68	809	102	10997646	10994430	68	809	101	10995408	41159236	210	2927	376	41162749	41151367	210	2927	362	41154866	12362084	125	1377	263	12363849	12284657	124	1369	259	12286409	47356965	481	5564	1057	47364067	47058478	475	5529	1044	47065526
1	210329112	G		341	30	11100524	33	11100928	341	29	11098196	33	11098599	1063	130	41428838	130	41430161	1063	125	41420800	130	41422118	394	172	12448874	92	12449532	391	172	12370939	92	12371594	1414	761	47569407	443	47572025	1406	761	47269818	443	47272428
1	210329113	T		169	1030	8	11110881	11112088	59	1029	8	11108951	11110047	569	5086	43	41441065	41446763	200	5086	43	41434299	41439628	239	1627	120	12463745	12465731	238	1622	120	12385715	12387695	883	7364	379	47611313	47619939	879	7322	379	47311436	47320016
1	210329114	A		11059382	12	1413	143	11060950	11057197	12	1413	115	11058737	41244110	58	5213	509	41249890	41236570	58	5209	461	41242298	12404919	83	1947	418	12407367	12327184	83	1936	416	12329619	47386589	366	7085	1566	47395606	47087873	365	7040	1558	47096836
1	210329115	C		55	10996634	53	607	10997349	55	10994264	52	606	10994977	184	40988984	237	2324	40991729	184	40980806	235	2323	40983548	177	12363347	221	824	12364569	177	12285979	221	821	12287198	656	47186832	921	3288	47191697	654	46889835	921	3269	46894679
1	210329116	A		10853041	19	421	71	10853552	10850708	19	421	71	10851219	40912203	65	1682	285	40914235	40903949	65	1682	285	40905981	12092572	95	912	282	12093861	12016815	95	907	279	12018096	46665961	331	3334	1064	46670690	46371696	330	3313	1056	46376395
1	210329117	T		220	705	3	11033635	11034563	220	705	3	11031227	11032155	765	2691	22	41156955	41160433	765	2691	22	41148763	41152241	558	1149	64	12382950	12384721	553	1142	64	12305495	12307254	2031	4337	257	47330725	47337350	2020	4312	256	47033026	47039614
1	210329118	C		65	11045051	36	142	11045294	65	11042618	36	142	11042861	261	41200424	157	571	41201413	261	41192026	157	571	41193015	186	12410893	159	208	12411446	185	12333118	158	207	12333668	796	47405730	630	792	47407948	795	47106756	628	788	47108967
1	210329119	C		116	11004786	43	208	11005153	116	11002331	43	208	11002698	449	41044245	179	734	41045607	449	41035807	179	734	41037169	181	12362242	135	289	12362847	181	12284717	135	288	12285321	818	47192506	521	1059	47194904	816	46894778	516	1056	46897166
1	210329120	T		76	755	14	11029653	11030498	76	755	14	11027208	11028053	285	3001	90	41138794	41142170	285	3000	90	41130433	41133808	219	1496	58	12326335	12328108	216	1483	58	12248919	12250676	946	5665	256	47049519	47056386	936	5634	255	46752334	46759159
1	210329121	C		76	11018328	19	240	11018663	76	11015872	19	240	11016207	260	41086538	89	903	41087790	260	41078083	89	903	41079335	163	12340389	134	414	12341100	163	12263075	133	411	12263782	614	47099327	515	1420	47101876	614	46802503	510	1413	46805040
1	210329122	A		10466657	16	352	45	10467070	10464451	16	352	45	10464864	38599356	109	1886	156	38601507	38591592	109	1885	156	38593742	11632465	108	769	189	11633531	11560880	107	765	188	11561940	43630832	542	3543	755	43635672	43360661	542	3519	751	43365473
1	210329123	T		26	436	13	10680887	10681362	26	436	13	10678614	10679089	105	1777	30	39429558	39431470	105	1776	30	39421719	39423630	122	942	69	11920704	11921837	121	935	69	11846162	11847287	497	3535	270	44850229	44854531	496	3518	270	44568255	44572539
1	210329124	G		400	343	11041892	25	11042660	400	343	11039491	25	11040259	1454	1222	41166975	129	41169780	1454	1222	41158730	129	41161535	656	161	12406738	90	12407645	650	159	12329097	88	12329994	2216	615	47339675	379	47342885	2200	605	47041538	371	47044714
1	210329125	T		98	1365	18	10796076	10797557	98	1365	18	10793701	10795182	391	4485	48	40714173	40719097	390	4485	48	40706000	40710923	337	1973	69	11946383	11948762	335	1963	69	11872025	11874392	1299	6719	250	46218293	46226561	1286	6682	250	45927983	45936201
1	210329126	C		9611	11037101	30	483	11047225	9610	11034637	30	483	11044760	41317	41158034	161	2529	41202041	41305	41149546	161	2528	41193540	10909	12398477	199	693	12410278	10853	12320783	199	690	12332525	47044	47335215	755	3618	47386632	46732	47036994	751	3588	47088065
1	210329127	A		11039360	31	693	82	11040166	11036965	31	693	81	11037770	41181611	119	2549	241	41184520	41173348	119	2548	236	41176251	12371951	110	1338	238	12373637	12294812	110	1331	238	12296491	47251622	585	5337	921	47258465	46955115	584	5295	916	46961910
1	210329128	G		300	66	11124108	25	11124499	300	15	11121960	25	11122300	1084	248	41517801	93	41519226	1084	68	41510419	93	41511664	347	153	12478178	67	12478745	342	150	12400055	66	12400613	1360	626	47689680	312	47691978	1350	618	47389190	309	47391467
1	210329129	T		99	499	14	10943966	10944578	99	499	14	10941718	10942330	391	1791	36	40848475	40850693	390	1791	36	40840741	40842958	310	991	37	12222773	12224111	309	986	36	12146099	12147430	1201	3831	175	46756981	46762188	1196	3814	175	46462011	46467196
1	210329130	C		435	10997189	97	138	10997859	435	10995099	40	138	10995712	1989	41014645	350	455	41017439	1988	41007410	157	455	41010010	596	12311487	127	169	12312379	589	12234398	126	167	12235280	2221	46992221	442	653	46995537	2208	46696271	438	648	46699565
1	210329131	T		57	575	8	10987161	10987801	57	575	8	10984739	10985379	271	1986	58	41016136	41018451	271	1986	58	41007816	41010131	209	1103	44	12294363	12295719	209	1099	44	12217384	12218736	810	4050	185	46980336	46985381	807	4023	185	46684301	46689316
1	210329132	C		327	11056391	20	108	11056846	305	11054216	20	108	11054649	1313	41225922	72	471	41227778	1229	41218525	72	471	41220297	390	12387069	113	168	12387740	385	12309405	113	167	12310070	1562	47263125	479	643	47265809	1550	46965114	479	641	46967784
1	210329133	T		115	476	22	11029123	11029736	115	476	22	11026734	11027347	374	1794	99	41166113	41168380	373	1794	99	41157855	41160121	313	907	100	12406489	12407809	312	903	100	12328860	12330175	1079	3458	386	47422685	47427608	1078	3438	385	47124136	47129037
1	210329134	T		71	509	18	11013615	11014213	71	509	18	11011266	11011864	263	2035	75	41139432	41141805	263	2034	75	41131328	41133700	279	1049	67	12400802	12402197	276	1041	67	12323168	12324552	989	3950	313	47437720	47442972	983	3930	313	47138993	47144219
1	210329135	G		255	17	11120012	43	11120327	255	17	11117520	43	11117835	840	83	41499663	149	41500735	840	83	41491072	149	41492144	366	128	12470924	76	12471494	360	124	12392824	76	12393384	1412	555	47652692	310	47654969	1403	550	47352461	307	47354721
1	210329136	A		11050577	9	561	56	11051203	11048227	9	561	55	11048852	41221024	31	2104	205	41223364	41212906	31	2104	205	41215246	12407311	70	1146	220	12408747	12329548	70	1142	220	12330980	47389840	332	4360	820	47395352	47091097	332	4339	817	47096585
1	210329137	A		10960427	19	641	64	10961151	10958031	19	641	64	10958755	40836134	76	2362	264	40838836	40827957	76	2361	263	40830657	12308966	125	1216	258	12310565	12231748	125	1207	257	12233337	47014242	448	4576	949	47020215	46717805	448	4546	944	46723743
1	210329138	C		341	11063391	29	344	11064105	341	11060943	28	344	11061656	1209	41285860	114	1364	41288547	1209	41277410	112	1364	41280095	439	12427438	109	549	12428535	435	12349595	108	548	12350686	1615	47473900	479	2070	47478064	1603	47174710	476	2053	47178842
1	210329139	A		10977581	16	301	96	10977994	10975347	16	301	74	10975738	40896267	56	1294	356	40897973	40888824	56	1293	241	40890414	12318546	89	634	297	12319566	12241450	88	630	294	12242462	47060728	398	2474	1096	47064696	46764220	384	2462	1088	46768154
1	210329140	T		238	322	14	11035038	11035612	92	322	14	11033088	11033516	869	1285	63	41137464	41139681	362	1284	63	41130691	41132400	312	681	112	12381574	12382679	312	676	112	12304338	12305438	1254	2567	413	47276296	47280530	1246	2559	413	46979655	46983873
1	210329141	G		547	16	11022192	117	11022872	547	16	11019728	117	11020408	2136	30	41218590	443	41221199	2136	30	41210060	443	41212669	517	109	12344563	116	12345305	514	109	12267258	116	12267997	2136	402	47283261	445	47286244	2124	401	46985170	443	46988138
1	210329142	G		1167	45	10910712	108	10912032	1167	44	10908353	108	10909672	4373	205	40723039	316	40727933	4373	186	40714957	316	40719832	1462	220	12233021	147	12234850	1454	220	12156453	145	12158272	5708	791	46743228	544	46750271	5678	789	46448723	540	46455730
1	179604898	C		25	4844938	20	86	4845069	25	4842788	19	86	4842918	51	16014851	61	294	16015257	51	16007696	51	294	16008092	47	5587233	77	124	5587481	46	5551460	77	124	5551707	168	18050880	281	461	18051790	167	17936415	280	458	17937320
1	179604899	C		25	4997662	8	105	4997800	25	4995294	8	105	4995432	106	16518099	41	376	16518622	106	16510238	41	376	16510761	65	5759056	65	139	5759325	65	5722064	65	137	5722331	209	18595358	217	499	18596283	208	18477438	217	497	18478360
1	179604900	A		4924157	1	113	116	4924387	4922071	1	113	23	4922208	16235522	15	358	356	16236251	16228625	15	358	86	16229084	5686124	46	229	95	5686494	5649904	46	229	95	5650274	18326737	139	779	325	18327980	18211327	139	775	325	18212566
1	179604901	T		42	164	8	4815210	4815424	20	164	8	4813079	4813271	114	590	22	15825071	15825797	64	590	22	15817988	15818664	92	302	42	5560188	5560624	90	300	41	5524557	5524988	245	976	151	17878864	17880236	241	969	151	17765805	17767166
1	179604902	T		82	168	2	5009649	5009901	14	168	2	5007535	5007719	306	537	10	16527496	16528349	64	537	10	16520532	16521143	95	341	59	5777282	5777777	95	340	59	5740234	5740728	328	1016	203	18631033	18632580	325	1011	202	18512858	18514396
1	179604903	A		4994769	7	203	37	4995016	4992436	7	203	36	4992682	16460323	15	828	101	16461267	16452526	15	828	101	16453470	5743836	35	418	95	5744384	5707013	35	414	94	5707556	18499978	146	1390	316	18501830	18382838	146	1385	314	18384683
1	179604904	G		53	13	4975745	155	4975966	53	12	4973403	155	4973623	170	49	16410293	498	16411010	170	48	16402572	498	16403288	87	63	5671066	234	5671450	86	63	5634677	232	5635058	237	184	18264133	759	18265313	235	183	18148298	754	18149470
1	179604905	A		4991759	98	152	26	4992035	4989682	3	152	26	4989863	16466102	327	628	53	16467110	16459267	14	628	53	16459962	5752625	48	361	72	5753106	5715776	48	356	72	5716252	18548009	200	1243	270	18549722	18430418	198	1240	267	18432123
1	179604906	C		11	5035391	9	150	5035561	8	5033034	9	150	5033201	45	16619273	34	535	16619887	34	16611467	34	535	16612070	38	5799544	63	208	5799853	38	5762344	63	206	5762651	92	18705183	205	723	18706203	92	18586618	204	719	18587633
1	179604907	A		4939362	4	216	42	4939624	4937029	4	216	42	4937291	16287595	19	742	154	16288510	16279846	17	742	154	16280759	5685102	55	419	140	5685716	5648675	55	417	139	5649286	18323564	202	1379	425	18325570	18207638	202	1369	424	18209633
1	179604908	C		12	5037173	12	119	5037316	10	5034842	12	119	5034983	47	16626107	42	373	16626569	39	16618461	42	373	16618915	31	5804585	64	157	5804837	31	5767375	64	156	5767626	106	18723728	182	607	18724623	105	18605079	181	604	18605969
1	179604909	C		20	5018799	11	152	5018982	20	5016481	11	152	5016664	70	16559099	40	542	16559751	70	16551456	38	542	16552106	50	5777228	76	242	5777596	50	5740219	75	242	5740586	149	18623649	284	808	18624890	149	18505631	284	805	18506869
1	179604910	A		4720247	11	226	44	4720528	4718216	11	226	39	4718492	15508387	43	825	108	15509363	15501701	43	825	95	15502664	5451875	43	404	103	5452425	5417199	43	404	101	5417747	17505872	146	1423	270	17507711	17395654	146	1409	270	17397479
1	179604911	G		138	13	4908908	119	4909178	138	9	4906756	117	4907020	399	52	16173131	369	16173951	399	48	16166039	366	16166852	182	33	5438071	187	5438473	181	33	5403090	186	5403490	534	133	17481177	575	17482419	531	133	17370204	574	17371442
1	179604912	T		96	256	2	4895248	4895602	37	255	2	4893211	4893505	338	813	18	16137920	16139089	144	813	15	16131187	16132159	133	419	64	5667434	5668050	132	417	64	5631090	5631703	525	1565	251	18252309	18254650	521	1554	248	18136437	18138760
1	179604913	T		37	270	3	4797813	4798123	34	270	2	4795861	4796167	105	895	12	15790801	15791813	100	895	12	15784399	15785406	79	494	48	5469318	5469939	78	490	48	5434363	5434979	319	1651	142	17577624	17579736	313	1642	142	17466589	17468686
1	179604914	C		25	5030709	10	180	5030924	25	5028330	10	179	5028544	53	16601770	51	537	16602411	53	16593896	51	537	16594537	38	5793983	68	236	5794325	38	5756838	68	234	5757178	118	18684467	205	879	18685669	117	18566108	205	876	18567306
1	179604915	C		22	5016782	14	109	5016927	22	5014435	14	109	5014580	65	16554784	34	322	16555205	65	16547003	34	322	16547424	65	5778692	90	131	5778978	65	5741637	89	131	5741922	199	18634002	228	507	18634936	199	18515857	228	506	18516790
1	179604916	C		129	4979579	111	92	4979911	129	4977295	111	92	4977627	417	16426164	390	327	16427298	416	16418563	390	327	16419696	191	5753927	62	141	5754321	190	5717083	60	140	5717473	647	18547856	187	360	18549050	644	18430442	184	355	18431625
1	179604917	T		100	491	24	4992988	4993603	100	491	24	4990625	4991240	287	1604	52	16477002	16478945	286	1602	52	16469194	16471134	216	735	57	5764362	5765370	215	730	56	5727393	5728394	629	2270	159	18589937	18592995	625	2254	158	18472067	18475104
1	179604918	C		28	4946097	3	75	4946203	28	4943790	3	75	4943896	102	16308684	32	258	16309076	102	16301025	32	258	16301417	48	5734237	62	117	5734464	48	5697678	62	116	5697904	153	18482410	237	401	18483201	153	18365793	237	400	18366583
1	179604919	A		4836159	4	140	12	4836315	4833925	4	140	12	4834081	15918224	9	496	55	15918784	15910919	8	496	55	15911478	5612942	22	267	74	5613305	5577179	22	266	74	5577541	18061276	96	895	205	18062472	17947337	96	890	205	17948528
1	179604920	T		15	129	2	3638562	3638708	15	129	2	3636794	3636940	70	762	44	11975615	11976491	70	762	44	11969805	11970681	62	258	56	4338388	4338764	62	257	56	4310819	4311194	278	1052	186	13930583	13932099	276	1047	186	13842890	13844399
1	179604921	A		4755102	2	292	13	4755409	4752925	2	292	13	4753232	15569881	12	1006	69	15570968	15562855	12	1006	69	15563942	5489755	23	460	56	5490294	5454533	23	454	56	5455066	17586291	63	1566	218	17588138	17474545	63	1557	218	17476383
1	179604922	G		104	22	4985978	67	4986171	104	21	4983702	67	4983894	369	71	16449227	270	16449937	369	66	16441712	270	16442417	110	75	5746884	135	5747204	110	75	5709980	135	5710300	441	245	18526674	547	18527907	438	243	18409118	546	18410345
1	179604923	G		92	26	4896522	50	4896690	92	17	4894337	50	4894496	337	67	16135066	181	16135651	337	54	16127779	181	16128351	151	82	5671200	132	5671565	150	82	5634750	132	5635114	578	237	18259273	437	18260525	572	237	18143170	437	18144416
1	179604924	G		78	18	4977371	30	4977497	78	17	4975012	30	4975137	442	74	16412983	92	16413591	442	74	16405204	92	16405812	142	83	5752633	116	5752974	142	82	5715762	116	5716102	615	291	18537259	292	18538457	610	291	18419843	290	18421034
1	179604925	G		91	15	4977382	17	4977505	91	15	4975070	17	4975193	336	48	16415271	53	16415708	336	48	16407648	53	16408085	165	80	5745640	77	5745962	164	77	5708826	77	5709144	514	282	18516973	223	18517992	512	281	18399667	223	18400683
1	179604926	T		56	218	2	4680780	4681056	37	218	2	4678698	4678955	151	785	14	15446377	15447327	96	785	12	15439478	15440371	116	405	43	5410502	5411066	114	404	43	5375862	5376423	325	1343	108	17444547	17446323	324	1333	108	17333944	17335709
1	179604927	C		19	4799777	103	83	4799982	19	4797828	7	83	4797937	53	15824027	323	334	15824737	53	15817591	22	334	15818000	39	5566451	61	90	5566641	39	5530793	60	90	5530982	135	17938445	198	401	17939179	135	17824791	198	399	17825523
1	179604928	T		73	229	44	3974678	3975024	66	229	44	3972763	3973102	222	630	140	13117304	13118296	212	630	140	13111022	13112004	148	344	119	4626351	4626962	147	341	119	4596510	4597117	436	1153	366	14934289	14936244	435	1149	364	14839390	14841338
1	179604929	T		31	393	44	3608452	3608920	28	393	44	3606844	3607309	93	1255	110	11946587	11948045	91	1255	109	11940979	11942434	57	517	51	4336247	4336872	56	515	50	4308559	4309180	227	1836	168	14039202	14041433	226	1823	167	13950784	13953000
1	179604930	T		30	510	6	4572390	4572936	17	510	6	4570474	4571007	111	1794	21	15096934	15098860	71	1794	21	15090486	15092372	74	802	38	5300915	5301829	74	797	38	5266753	5267662	244	2442	149	17106428	17109263	243	2421	148	16997658	17000470
1	179604931	G		139	6	5019006	11	5019162	139	4	5016704	11	5016858	368	36	16561360	85	16561849	368	34	16553736	85	16554223	206	61	5790134	63	5790464	205	61	5753009	63	5753338	601	193	18670754	194	18671742	597	193	18552387	193	18553370
1	179604932	T		52	234	4	4512442	4512732	51	233	4	4510337	4510625	183	864	23	15191075	15192145	182	864	23	15183911	15184980	140	434	75	5299749	5300398	140	433	75	5265551	5266199	551	1442	214	17403649	17405856	550	1431	214	17292894	17295089
1	179604933	G		111	78	4998815	40	4999044	111	18	4996702	40	4996871	331	275	16491836	120	16492562	331	59	16484885	120	16485395	153	97	5772432	83	5772765	153	97	5735426	82	5735758	508	265	18612134	252	18613159	506	264	18494123	252	18495145
1	179604934	G		95	17	4960355	42	4960509	95	14	4958051	42	4958202	302	67	16355979	133	16356481	302	59	16348443	133	16348937	135	70	5750125	87	5750417	135	67	5713282	87	5713571	423	249	18533323	328	18534323	420	243	18415896	319	18416878
1	179604935	A		5002563	4	398	52	5003017	5000215	4	398	51	5000668	16510759	18	1280	149	16512206	16502997	18	1279	149	16504443	5769079	35	742	128	5769984	5732061	35	736	127	5732959	18608011	98	2292	455	18610856	18489954	97	2282	453	18492786
1	179604936	G		113	25	5013552	16	5013706	113	25	5011202	16	5011356	326	63	16542502	41	16542932	326	63	16534694	41	16535124	109	102	5786268	46	5786525	109	102	5749214	45	5749470	461	315	18658082	150	18659008	455	313	18539927	148	18540843
1	179604937	T		27	247	3	4922409	4922686	23	247	3	4920117	4920390	96	793	5	16258795	16259689	86	793	5	16251132	16252016	100	406	63	5652388	5652957	99	404	63	5615957	5616523	345	1440	216	18241416	18243417	344	1433	216	18125198	18127191
1	179604938	A		4946176	3	242	43	4946464	4943802	3	242	43	4944090	16316885	8	809	161	16317863	16309073	8	808	161	16310050	5720320	55	428	140	5720943	5683667	50	427	133	5684277	18438663	163	1382	555	18440763	18321786	159	1374	542	18323861
1	179604939	T		36	221	2	4977599	4977858	36	221	2	4975264	4975523	196	827	8	16422952	16423983	196	827	8	16415215	16416246	136	457	38	5708876	5709507	136	456	38	5672316	5672946	507	1397	124	18401300	18403328	507	1385	124	18284818	18286834
1	179604940	A		5008644	6	595	36	5009281	5006262	6	595	36	5006899	16522961	13	1696	140	16524810	16515083	13	1696	140	16516932	5763579	44	761	144	5764528	5726557	44	760	144	5727505	18573737	179	2189	476	18576581	18455897	177	2180	474	18458728
1	179604941	T		151	474	4	5159855	5160484	151	473	4	5157386	5158014	492	1624	32	17057834	17059982	491	1623	32	17049613	17051759	288	694	10	5873485	5874477	284	688	10	5835730	5836712	992	2408	61	18965111	18968572	986	2392	61	18844504	18847943
1	179604942	C		18	5165139	9	189	5165355	18	5162648	9	189	5162864	85	17074634	32	834	17075585	85	17066373	32	834	17067324	28	5881120	14	261	5881423	28	5843318	14	261	5843621	89	18989873	88	1066	18991116	89	18869146	87	1059	18870381
1	179604943	A		5162527	6	212	33	5162778	5160068	6	212	33	5160319	17064493	21	877	99	17065490	17056346	21	877	99	17057343	5878375	13	461	91	5878940	5840586	13	459	90	5841148	18979498	36	1453	200	18981187	18858808	36	1443	200	18860487
1	179604944	T		24	255	3	5160520	5160802	24	255	3	5158044	5158326	62	826	11	17060632	17061531	62	826	11	17052382	17053281	34	513	14	5876500	5877061	33	507	14	5838730	5839284	146	1642	23	18975517	18977328	144	1624	23	18854926	18856717
1	179604945	C		37	5166379	11	52	5166479	37	5163930	4	52	5164023	77	17079160	50	209	17079496	77	17071067	33	208	17071385	28	5883301	22	92	5883443	27	5845750	22	91	5845890	86	18997203	85	279	18997653	82	18877326	74	270	18877752
1	179604946	T		35	338	4	5166668	5167045	35	338	4	5164177	5164554	116	1117	14	17080430	17081677	116	1117	14	17072164	17073411	71	689	9	5880149	5880918	70	687	9	5842356	5843122	244	2103	32	18987601	18989980	243	2087	32	18866910	18869272
1	179604947	C		27	5162029	0	64	5162120	27	5159519	0	64	5159610	73	17062983	21	203	17063280	73	17054656	21	203	17054953	16	5880569	11	85	5880681	16	5842772	11	84	5842883	59	18987631	44	223	18987957	58	18866966	44	223	18867291
1	179604948	T		36	371	2	5161159	5161568	36	371	2	5158692	5159101	121	1256	10	17060002	17061389	121	1256	10	17051773	17053160	85	727	11	5875992	5876815	85	724	11	5838218	5839038	288	2236	29	18974662	18977215	288	2226	29	18854064	18856607
1	179604949	C		20	5162488	10	71	5162589	20	5159997	10	71	5160098	118	17058932	18	264	17059332	118	17050656	18	264	17051056	19	5881379	20	74	5881492	19	5843607	20	73	5843719	85	18985954	39	262	18986340	84	18865398	38	261	18865781
1	179604950	C		51	5148133	12	87	5148283	51	5145677	12	87	5145827	129	17002575	44	289	17003037	129	16994398	44	289	16994860	63	5867705	26	137	5867931	63	5829990	26	135	5830214	218	18934733	129	350	18935430	217	18814371	129	348	18815065
1	179604951	T		37	282	4	5138189	5138512	36	282	4	5135919	5136241	124	1016	30	16944301	16945471	124	1016	29	16936759	16937928	89	524	14	5861181	5861808	89	523	14	5823525	5824151	274	1844	63	18902635	18904816	273	1828	62	18782571	18784734
1	179604952	A		5091837	4	336	38	5092215	5089452	4	336	38	5089830	16753543	22	1161	169	16754895	16745690	22	1160	168	16747040	5817850	25	573	116	5818564	5780441	25	570	115	5781151	18721975	93	2000	385	18724453	18602983	93	1984	383	18605443
1	179604953	G		139	32	5154815	25	5155011	139	32	5152369	25	5152565	548	76	17037957	51	17038632	548	76	17029843	51	17030518	208	39	5868644	23	5868914	205	39	5830893	23	5831160	712	155	18943661	67	18944595	709	154	18823284	66	18824213
1	179604954	T		32	239	5	5140875	5141151	32	238	5	5138405	5138680	139	955	21	16978193	16979308	139	955	21	16970053	16971168	75	562	18	5867158	5867813	74	559	18	5829467	5830118	242	1678	55	18936040	18938015	240	1667	54	18815684	18817645
1	179604955	C		73	5162093	14	190	5162370	70	5159628	14	190	5159902	231	17062888	48	651	17063818	220	17054709	48	651	17055628	28	5877246	36	251	5877561	28	5839462	36	249	5839775	156	18976124	102	879	18977261	155	18855504	102	875	18856636
1	179604956	A		5143749	7	513	20	5144289	5141303	7	513	20	5141843	16986942	18	1766	226	16988952	16978852	18	1765	226	16980861	5864803	17	676	47	5865543	5827119	17	673	45	5827854	18917214	59	2662	327	18920262	18796908	58	2654	326	18799946
1	179604957	A		5135603	4	132	84	5135823	5133484	4	132	23	5133643	16955206	22	446	319	16955993	16948228	22	446	72	16948768	5851570	13	252	50	5851885	5813956	12	250	50	5814268	18871692	57	822	156	18872727	18751733	57	816	155	18752761
1	179604958	T		30	274	4	5107420	5107728	26	274	4	5104999	5105303	109	781	30	16857823	16858743	104	781	30	16849819	16850734	62	418	18	5832243	5832741	62	415	18	5794688	5795183	248	1408	72	18813334	18815062	245	1401	70	18693504	18695220
1	179604959	T		54	579	5	5151408	5152046	54	578	5	5148947	5149584	164	2180	18	17029740	17032102	164	2179	18	17021551	17023912	116	824	9	5871235	5872184	116	818	9	5833517	5834460	359	3006	48	18956137	18959550	356	2980	48	18835710	18839094
1	179604960	C		32	5154750	15	96	5154893	32	5152253	15	96	5152396	117	17037480	40	235	17037872	117	17029169	40	235	17029561	46	5865464	28	118	5865656	45	5827815	27	118	5828005	111	18930805	124	341	18931381	104	18810693	120	338	18811255
1	179604961	T		37	397	7	5140858	5141299	37	397	7	5138387	5138828	138	1465	18	16980261	16981882	137	1464	18	16972098	16973717	60	729	12	5856718	5857519	60	727	12	5819093	5819892	216	2409	49	18897769	18900443	214	2392	49	18777713	18780368
1	179604962	A		5120026	2	401	31	5120460	5117620	2	401	31	5118054	16898945	18	1018	115	16900096	16890922	18	1018	113	16892071	5835758	20	526	88	5836392	5798328	20	522	87	5798957	18829921	59	1560	288	18831828	18710504	59	1549	281	18712393
1	179604963	C		18	5166635	20	142	5166815	18	5164146	20	142	5164326	67	17078906	60	511	17079544	67	17070633	60	511	17071271	14	5882549	34	196	5882793	14	5844735	34	195	5844978	82	18994448	103	707	18995340	81	18873731	103	704	18874619
1	179604964	A		5070091	18	203	13	5070325	5067719	16	203	13	5067951	16703877	51	699	60	16704687	16696078	42	699	60	16696879	5754358	35	369	39	5754801	5717340	35	364	39	5717778	18511243	76	1243	112	18512674	18393459	76	1234	111	18394880
1	179604965	T		61	239	3	5139642	5139945	61	239	3	5137197	5137500	168	919	7	16971260	16972354	168	919	7	16963219	16964313	127	437	10	5860045	5860619	127	431	9	5822379	5822946	414	1450	33	18906276	18908173	411	1441	33	18786030	18787915
1	179604966	C		28	5157118	9	91	5157246	27	5154639	9	91	5154766	97	17039875	21	310	17040303	97	17031644	21	310	17032072	26	5873542	20	124	5873712	26	5835814	19	124	5835983	101	18957234	63	348	18957746	101	18836854	63	346	18837364
1	179604967	C		40	5154937	16	175	5155168	39	5152544	14	175	5152772	130	17037219	34	718	17038101	129	17029276	31	718	17030154	63	5874538	34	325	5874960	63	5836782	34	320	5837199	184	18965217	78	1076	18966555	183	18844626	78	1066	18845953
1	179604968	G		207	18	5139113	33	5139371	207	18	5136650	33	5136908	701	42	16986670	87	16987500	700	42	16978478	87	16979307	306	31	5861724	39	5862100	304	31	5824066	39	5824440	1120	104	18922927	130	18924281	1113	104	18802660	130	18804007
1	179604969	G		90	6	5146606	26	5146728	90	6	5144120	26	5144242	285	34	17010183	79	17010581	284	34	17001923	79	17002320	117	23	5866264	47	5866451	115	21	5828715	47	5828898	405	82	18936706	119	18937312	397	74	18816928	109	18817508
1	179604970	A		5130206	2	236	56	5130500	5127772	2	236	56	5128066	16974293	15	880	139	16975327	16966231	15	880	139	16967265	5857671	9	441	85	5858206	5820099	8	439	84	5820630	18920243	37	1542	298	18922120	18800153	36	1532	295	18802016
1	179604971	T		13	167	8	5122960	5123148	13	167	8	5120564	5120752	47	570	12	16946412	16947041	47	570	12	16938530	16939159	30	342	5	5848997	5849374	30	338	5	5811363	5811736	107	1142	34	18893247	18894530	106	1134	33	18773065	18774338
1	179604972	C		27	5131455	1	65	5131548	27	5128972	1	65	5129065	108	16955425	14	208	16955755	108	16947208	14	208	16947538	16	5840794	18	67	5840895	16	5803266	18	67	5803367	108	18848055	82	233	18848478	108	18728281	81	231	18728701
1	179604973	T		23	271	3	5054113	5054410	23	271	3	5051827	5052124	87	982	30	16758281	16759380	87	982	29	16750689	16751787	52	428	28	5724862	5725370	51	427	28	5687957	5688463	162	1613	66	18580197	18582038	160	1604	65	18461934	18463763
1	179604974	A		5070745	5	140	35	5070925	5068395	5	140	35	5068575	16842389	10	546	96	16843041	16834618	10	546	95	16835269	5819718	15	300	64	5820097	5782260	15	300	64	5782639	18845185	32	1027	219	18846463	18725280	32	1026	217	18726555
1	179604975	T		78	200	4	5088838	5089120	78	200	4	5086405	5086687	261	655	57	16675275	16676248	261	655	57	16667193	16668166	198	392	17	5822296	5822903	197	390	17	5784766	5785370	702	1243	117	18713932	18715994	694	1238	114	18594710	18596756
1	179604976	A		5042221	6	307	14	5042548	5039868	6	307	14	5040195	16610198	41	995	49	16611283	16602336	41	994	49	16603420	5804102	22	550	41	5804715	5766766	22	548	40	5767376	18705007	102	1660	98	18706867	18585940	101	1650	98	18587789
1	179604977	G		109	28	5150429	85	5150651	109	28	5148019	85	5148241	390	89	17013977	213	17014669	389	89	17006016	212	17006706	180	50	5863858	51	5864139	179	50	5826136	49	5826414	521	134	18921899	131	18922685	519	134	18801578	131	18802362
1	179604978	C		60	5154671	24	314	5155069	60	5152198	23	314	5152595	194	17037569	101	717	17038581	194	17029364	101	717	17030376	50	5874746	47	397	5875240	50	5836972	47	397	5837466	125	18965183	189	1167	18966664	123	18844652	187	1158	18846120
1	179604979	A		5104565	17	677	26	5105285	5102318	17	676	26	5103037	16837936	46	2167	122	16840271	16830492	46	2165	122	16832825	5838562	26	1075	84	5839747	5801014	26	1066	83	5802189	18800704	103	3205	273	18804285	18681132	102	3184	271	18684689
1	179604980	G		102	13	5145941	29	5146085	102	13	5143514	29	5143658	280	39	17018495	94	17018908	280	39	17010405	94	17010818	132	33	5868004	48	5868217	132	33	5830379	46	5830590	376	117	18949273	119	18949885	375	114	18829131	117	18829737
1	179604981	G		97	22	5146512	25	5146656	97	22	5144045	25	5144189	370	80	17014958	97	17015505	370	80	17006784	97	17007331	193	45	5869596	53	5869887	192	44	5831909	52	5832197	488	146	18950801	127	18951562	485	145	18830495	126	18831251
1	179604982	G		115	14	5162288	29	5162446	115	14	5159819	29	5159977	314	44	17063644	85	17064087	314	44	17055442	84	17055884	151	28	5880221	38	5880438	150	28	5842443	37	5842658	468	88	18985163	87	18985806	465	87	18864545	87	18865184
1	179604983	A		5156216	3	209	22	5156450	5153788	3	209	21	5154021	17041681	11	723	82	17042497	17033625	11	723	81	17034440	5872151	3	424	51	5872629	5834395	3	422	50	5834870	18959294	17	1283	171	18960765	18838765	17	1277	171	18840230
1	179604984	T	spike-in, T>C	74	16213	3	5122225	5138515	17	16212	3	5120065	5136297	297	11561	27	16962588	16974473	56	11552	27	16955424	16967059	50	18753	28	5842322	5861153	43	18637	13	5805589	5824282	160	13267	100	18897268	18910795	115	13178	34	18779887	18793214
1	179604985	T		52	997	2	5164209	5165260	50	997	2	5161775	5162824	157	2448	12	17062208	17064825	151	2440	12	17054130	17056733	101	1195	9	5879067	5880372	99	1188	9	5841292	5842588	338	3164	23	18977637	18981162	333	3143	23	18857034	18860533
1	179604986	C		39	5162825	23	229	5163116	39	5160368	23	228	5160658	124	17064924	83	875	17066006	124	17056764	83	875	17057846	39	5876107	51	354	5876551	39	5838315	51	351	5838756	128	18972552	143	1274	18974097	127	18851955	138	1264	18853484
1	179604987	G		630	18	5160433	20	5161101	630	18	5158085	20	5158753	2182	104	17055502	57	17057845	2181	104	17047676	57	17050018	724	76	5798322	30	5799152	719	76	5761115	30	5761940	2548	259	18672477	98	18675382	2532	259	18554027	96	18556914
1	179604988	T		29	536	5	5162829	5163399	27	536	5	5160385	5160953	133	1799	27	17065715	17067674	124	1797	27	17057605	17059553	125	741	22	5750747	5751635	125	739	22	5713816	5714702	388	2384	68	18495686	18498526	385	2369	68	18378315	18381137
1	179604989	C		37	5032656	19	199	5032911	37	5031487	18	198	5031740	158	16561748	70	602	16562578	158	16557835	70	602	16558665	67	5769030	78	269	5769444	67	5731991	78	268	5732404	230	18567441	251	789	18568711	228	18449654	247	784	18450913
1	179604990	A		4958608	8	380	26	4959022	4957504	8	380	26	4957918	16302653	35	1230	114	16304032	16298995	35	1230	113	16300373	5702260	47	607	120	5703034	5665667	47	604	120	5666438	18329515	136	2112	372	18332135	18213196	135	2104	371	18215806
1	179604991	G		48	6	5051642	29	5051725	48	6	5050478	29	5050561	194	30	16633262	112	16633598	194	30	16629365	112	16629701	87	68	5783244	66	5783465	86	66	5746182	66	5746400	275	197	18621256	198	18621926	274	181	18503263	192	18503910
1	179604992	A		4976185	22	442	54	4976703	4975031	22	442	54	4975549	16327634	58	1104	227	16329023	16323792	58	1104	227	16325181	5675238	61	723	189	5676211	5638689	61	715	186	5639651	18200669	230	1779	569	18203247	18084669	230	1772	566	18087237
1	179604993	G		104	4	5057718	17	5057843	104	4	5056555	17	5056680	303	22	16640486	39	16640850	303	22	16636606	39	16636970	111	55	5790776	33	5790975	110	54	5753649	33	5753846	375	150	18630561	142	18631228	371	150	18512395	142	18513058
1	179604994	T		29	194	6	4705613	4705842	29	194	6	4704529	4704758	114	642	26	15303003	15303785	114	642	26	15299385	15300167	129	369	41	5509875	5510414	129	366	41	5474351	5474887	390	1172	138	17598188	17599888	389	1170	138	17486030	17487727
1	179604995	T		13	225	1	5015746	5015985	13	225	1	5014592	5014831	55	772	8	16424663	16425498	55	772	8	16420847	16421682	82	395	33	5753812	5754322	80	392	33	5716944	5717449	286	1243	85	18466440	18468054	272	1236	83	18349464	18351055
1	179604996	A		5023342	3	228	21	5023594	5022196	3	227	21	5022447	16351974	4	695	67	16352740	16348161	4	695	67	16348927	5764716	41	384	96	5765237	5727733	41	379	96	5728249	18392505	111	1203	293	18394112	18275764	111	1194	293	18277362
1	179604997	C		7	5037213	21	115	5037356	7	5036064	21	115	5036207	50	16578211	48	378	16578687	50	16574439	48	378	16574915	42	5769073	81	145	5769341	42	5732044	81	145	5732312	152	18568245	270	478	18569145	152	18450385	268	476	18451281
1	179604998	T		61	413	7	5037097	5037578	61	413	7	5035941	5036422	263	2133	17	16562911	16565324	263	2133	17	16559059	16561472	141	642	27	5768462	5769272	139	633	27	5731427	5732226	530	2769	82	18561460	18564841	525	2760	82	18443669	18447036
1	179604999	C		35	5006358	20	174	5006587	35	5005211	20	174	5005440	191	16471613	65	505	16472374	191	16467762	65	505	16468523	98	5747799	96	257	5748250	98	5710952	96	257	5711403	332	18494102	264	849	18495547	332	18376851	261	843	18378287
1	179605000	G		151	9	5047434	22	5047616	151	9	5046277	22	5046459	532	46	16652285	102	16652965	532	45	16648410	102	16649089	265	50	5776529	48	5776892	262	50	5739486	47	5739845	840	225	18641733	200	18642998	836	221	18523517	195	18524769
1	179605001	A		5029572	1	399	33	5030005	5028502	1	399	27	5028929	16565870	12	1154	125	16567161	16562336	12	1153	92	16563593	5770270	74	574	130	5771048	5733248	74	572	130	5734024	18581343	217	1618	410	18583588	18463478	217	1603	408	18465706
1	179605002	A		4957160	17	362	121	4957660	4956269	17	362	52	4956700	16324690	51	1162	399	16326302	16321713	51	1162	132	16323058	5692195	59	628	162	5693044	5655626	58	622	161	5656467	18330090	188	2127	374	18332779	18213781	188	2115	371	18216455
1	179605003	G		46	12	5049330	28	5049416	46	10	5048233	28	5048317	207	27	16623370	100	16623704	207	16	16619705	100	16620028	77	43	5782597	40	5782757	77	43	5745536	40	5745696	279	142	18615733	137	18616291	276	142	18497779	137	18498334
1	179605004	A		5034380	79	234	42	5034735	5033275	79	234	41	5033629	16551975	277	713	120	16553085	16548289	277	713	119	16549398	5769822	48	369	176	5770415	5732810	48	365	175	5733398	18557175	147	1162	501	18558985	18439442	147	1157	501	18441247
1	179605005	C		13	5026850	8	151	5027022	13	5025694	8	151	5025866	59	16540442	22	542	16541065	59	16536588	22	542	16537211	68	5753793	60	260	5754181	68	5716844	60	259	5717231	175	18510269	195	710	18511349	175	18392832	194	705	18393906
1	179605006	A		5026341	5	239	21	5026606	5025183	5	239	21	5025448	16539615	12	704	111	16540442	16535755	12	704	111	16536582	5753875	37	385	108	5754405	5716915	37	383	108	5717443	18501000	139	1217	402	18502758	18383435	139	1205	402	18385181
1	179605007	T		23	314	5	4998615	4998957	23	314	5	4997474	4997816	118	1425	81	16459829	16461453	118	1425	81	16456023	16457647	107	490	48	5721416	5722061	107	485	48	5684789	5685429	385	1969	209	18429716	18432279	383	1960	205	18312956	18315504
1	179605008	G		179	8	5055373	32	5055592	179	8	5054210	32	5054429	601	17	16646965	96	16647679	601	17	16643066	96	16643780	222	52	5783461	38	5783773	222	52	5746387	37	5746698	834	187	18621779	154	18622954	831	186	18503722	154	18504893
1	179605009	A		4949089	3	323	41	4949456	4947985	3	323	41	4948352	16283841	15	1021	139	16285016	16280105	15	1021	139	16281280	5687975	46	545	141	5688707	5651421	44	541	139	5652145	18305958	159	1764	436	18308317	18189685	159	1751	430	18192025
1	179605010	T		41	235	8	5038823	5039107	41	235	8	5037673	5037957	138	1028	12	16587433	16588611	138	1028	12	16583591	16584769	139	421	22	5773976	5774558	138	417	22	5736992	5737569	444	1594	117	18584388	18586543	442	1582	117	18466718	18468859
1	179605011	G		191	4	5059575	25	5059795	191	4	5058407	25	5058627	502	19	16658318	73	16658912	502	19	16654420	73	16655014	181	61	5793184	33	5793459	181	61	5756052	33	5756327	656	213	18652022	115	18653006	654	212	18533837	115	18534818
1	179605012	A		5023397	9	192	43	5023641	5022240	9	192	43	5022484	16517962	16	696	371	16519045	16514111	16	696	371	16515194	5749262	48	358	115	5749783	5712374	48	355	114	5712891	18482153	119	1199	740	18484211	18364856	119	1192	734	18366901
1	179605013	T		44	278	4	4987376	4987702	44	278	4	4986243	4986569	97	942	13	16420812	16421864	97	942	13	16417028	16418080	107	261	26	5722841	5723235	107	258	26	5686175	5686566	305	930	107	18429996	18431338	301	926	105	18313215	18314547
1	179605014	T		42	336	16	5062604	5062998	42	336	16	5061438	5061832	144	1093	28	16664729	16665994	144	1093	28	16660836	16662101	140	593	38	5794968	5795739	139	592	37	5757807	5758575	425	1723	156	18653652	18655956	423	1715	156	18535346	18537640
1	179605015	G		83	4	5057410	18	5057515	83	4	5056240	18	5056345	303	13	16651550	42	16651908	303	13	16647658	42	16648016	126	47	5781518	10	5781701	126	46	5744472	10	5744654	389	156	18613179	73	18613797	384	155	18495221	73	18495833
1	179605016	A		5028000	5	313	26	5028344	5026858	5	313	26	5027202	16555872	16	1077	82	16557047	16552074	16	1077	80	16553247	5762031	41	590	89	5762751	5725260	41	583	88	5725972	18551992	168	1955	281	18554396	18434876	167	1944	281	18437268
1	179605017	A		4849125	7	223	73	4849428	4848246	7	223	20	4848496	16014742	21	802	265	16015830	16011871	21	802	67	16012761	5587553	86	419	71	5588129	5551717	85	414	69	5552285	18044621	277	1502	296	18046696	17930060	273	1493	292	17932118
1	179605018	A		4865780	5	173	30	4865988	4864806	4	173	28	4865011	16056315	30	509	84	16056938	16053062	29	509	74	16053674	5561044	56	294	61	5561455	5525480	56	293	61	5525890	17962931	163	1024	207	17964325	17849312	163	1016	206	17850697
1	179605019	T		21	129	4	4967237	4967391	9	129	4	4966321	4966463	80	440	4	16339786	16340310	39	440	4	16336742	16337225	77	253	26	5683764	5684120	77	250	25	5647374	5647726	249	815	96	18286209	18287369	249	807	95	18170475	18171626
1	179605020	G		139	7	5053579	31	5053756	139	7	5052411	31	5052588	464	31	16640176	93	16640764	464	31	16636293	93	16636881	182	53	5787796	41	5788072	182	53	5750671	41	5750947	491	194	18637008	136	18637829	491	194	18518793	133	18519611
1	179605021	C		151	5053297	38	1140	5054626	149	5052226	38	1140	5053553	474	16634747	126	3923	16639270	461	16631162	126	3922	16635671	175	5789308	112	1479	5791074	175	5752187	111	1470	5753943	643	18639674	382	4722	18645421	640	18521490	382	4706	18527218
1	179605022	G		181	17	5057403	35	5057636	181	17	5056242	35	5056475	594	39	16648450	87	16649170	594	39	16644590	87	16645310	284	93	5789945	70	5790392	281	93	5752853	70	5753297	926	257	18636018	180	18637381	917	256	18517957	180	18519310
1	179605023	G		166	26	5028476	18	5028686	166	26	5027364	18	5027574	552	56	16572642	49	16573299	552	55	16568875	49	16569531	198	89	5761231	52	5761570	197	89	5724356	52	5724694	732	262	18565483	160	18566637	723	260	18447895	160	18449038
1	179605024	T		56	179	4	5018108	5018347	56	179	4	5016956	5017195	205	617	25	16483750	16484597	205	617	25	16479911	16480758	147	309	84	5757150	5757690	145	305	83	5720245	5720778	491	1172	220	18485728	18487611	487	1163	220	18368459	18370329
1	179605025	A		5012071	4	240	13	5012328	5010928	4	240	13	5011185	16031455	15	802	61	16032333	16027641	15	802	61	16028519	5732389	38	422	107	5732956	5695503	38	419	107	5696067	17853632	151	1446	287	17855516	17739754	151	1438	287	17741630
1	179605026	G		93	10	5060299	38	5060440	93	10	5059142	38	5059283	305	49	16655438	106	16655898	305	49	16651583	106	16652043	108	64	5791651	65	5791888	108	64	5754500	65	5754737	380	243	18637102	192	18637917	377	242	18518943	192	18519754
1	179605027	G		74	17	5057976	23	5058090	74	15	5056812	23	5056924	255	31	16657229	62	16657577	255	31	16653329	62	16653677	98	91	5790934	49	5791172	97	91	5753790	49	5754027	355	265	18649425	163	18650208	350	264	18531128	162	18531904
1	179605028	A		5033224	8	410	68	5033710	5032237	8	410	56	5032711	16574830	24	1285	239	16576378	16571564	24	1285	193	16573066	5758039	46	692	170	5758947	5721099	46	687	167	5721999	18538548	142	2344	585	18541619	18420860	140	2324	579	18423903
1	179605029	G		89	84	5050657	18	5050848	89	8	5049745	18	5049860	244	256	16634455	45	16635000	244	31	16631309	45	16631629	108	64	5781249	33	5781454	106	64	5744237	33	5744440	358	198	18621043	106	18621705	355	198	18503118	106	18503777
1	179605030	T		43	231	9	5004753	5005036	43	231	9	5003624	5003907	165	690	29	16494904	16495788	165	690	29	16491139	16492023	141	381	34	5695138	5695694	141	381	34	5658623	5659179	487	1264	124	18359584	18361459	485	1251	124	18243181	18245041
1	179605031	C		144	4948628	22	94	4948888	144	4947588	8	94	4947834	480	16289747	117	240	16290584	480	16286299	67	240	16287086	206	5638746	69	110	5639131	204	5602577	69	109	5602959	645	18141374	225	314	18142558	635	18026213	223	312	18027383
1	168105495	C		34	4144222	13	95	4144364	34	4142413	10	95	4142552	111	14369188	52	367	14369718	111	14362906	37	367	14363421	61	4568797	50	115	4569023	57	4539145	50	115	4539367	209	15412497	202	404	15413312	202	15312027	202	402	15312833
1	168105496	T		48	331	22	4089921	4090322	47	330	22	4088060	4088459	170	1208	70	14264571	14266019	170	1208	70	14258091	14259539	120	540	55	4515004	4515719	119	537	55	4485589	4486300	406	1919	210	15334841	15337376	399	1909	208	15234579	15237095
1	168105497	G		162	82	4230918	137	4231299	162	17	4229139	137	4229455	553	332	14653693	505	14655083	553	68	14647655	505	14648781	239	70	4666121	185	4666615	236	67	4635980	185	4636468	793	213	15727667	674	15729347	791	210	15625676	671	15627348
1	168105498	G		140	23	4222444	139	4222746	140	17	4220534	139	4220830	465	119	14629853	486	14630923	465	74	14623385	486	14624410	178	42	4660712	178	4661110	178	42	4630368	175	4630763	666	169	15712737	665	15714237	661	169	15610214	658	15611702
1	168105499	T		78	217	5	4204230	4204530	21	217	5	4202457	4202700	259	726	18	14516100	14517103	80	726	18	14510042	14510866	117	381	68	4638910	4639476	116	380	68	4608729	4609293	315	1175	168	15599883	15601541	315	1165	168	15498098	15499746
1	168105500	C		16	4258783	6	82	4258887	16	4256766	6	82	4256870	56	14750660	28	311	14751055	56	14743783	28	310	14744177	37	4681808	40	109	4681994	37	4651343	40	109	4651529	131	15784887	137	437	15785592	130	15681867	137	436	15682570
1	168105501	C		29	4259234	6	107	4259376	29	4257212	6	107	4257354	116	14751553	37	438	14752144	116	14744695	37	438	14745286	71	4683592	59	119	4683841	71	4653166	59	119	4653415	235	15787201	187	474	15788097	235	15684310	187	469	15685201
1	168105502	T		17	337	134	4232613	4233101	17	337	4	4230863	4231221	98	1066	426	14658368	14659958	98	1066	23	14652395	14653582	118	522	81	4657542	4658263	116	519	79	4627216	4627930	361	1794	241	15698292	15700688	357	1783	240	15595758	15598138
1	168105503	C		25	4264333	9	115	4264482	25	4262343	9	115	4262492	105	14768467	31	393	14768996	103	14761730	31	393	14762257	38	4691172	49	171	4691430	37	4660651	48	171	4660907	130	15814489	175	519	15815313	130	15711285	175	512	15712102
1	168105504	A		4176113	7	201	67	4176388	4174190	4	201	67	4174462	14449710	19	573	239	14450541	14443233	18	573	239	14444063	4651420	25	309	202	4651956	4621225	25	307	200	4621757	15673683	100	1056	639	15675478	15571441	99	1053	637	15573230
1	168105505	C		12	4268618	14	844	4269488	9	4266669	14	844	4267536	54	14783857	29	3050	14786990	41	14777198	29	3049	14780317	20	4698151	60	1035	4699266	20	4667611	60	1031	4668722	77	15838814	167	3542	15842600	77	15735468	165	3523	15739233
1	168105506	G		136	21	4221906	164	4222227	136	20	4219997	164	4220317	457	60	14613379	469	14614365	457	58	14606844	467	14607826	178	56	4663292	182	4663708	176	56	4632932	181	4633345	637	194	15708823	694	15710348	636	193	15606203	690	15607722
1	168105507	G		75	46	4239773	192	4240086	75	18	4237992	190	4238275	250	159	14680431	715	14681555	250	30	14674493	715	14675488	108	29	4678551	237	4678925	108	28	4648099	234	4648469	366	145	15765408	865	15766784	360	145	15662499	859	15663863
1	168105508	A		4166922	1	169	59	4167151	4165029	1	169	58	4165257	14382746	8	626	116	14383496	14376446	7	626	116	14377195	4623946	22	290	92	4624350	4593800	22	290	92	4594204	15539529	63	1014	232	15540838	15437802	63	1011	232	15439108
1	168105509	T		71	215	6	4115858	4116150	10	215	4	4114184	4114413	248	860	27	14258785	14259920	79	859	14	14253050	14254002	75	430	72	4560040	4560617	75	428	72	4530383	4530958	241	1320	207	15361752	15363520	240	1313	207	15261348	15263108
1	168105510	T		21	281	0	4226224	4226526	21	281	0	4224302	4224604	93	893	14	14629257	14630257	90	892	13	14622729	14623724	68	526	44	4659326	4659964	67	523	44	4629196	4629830	261	1719	140	15695234	15697354	255	1705	140	15593480	15595580
1	168105511	C		19	4258840	13	129	4259001	19	4256826	13	129	4256987	82	14746512	51	412	14747057	82	14739665	49	412	14740208	48	4688381	48	143	4688620	48	4657885	48	142	4658123	146	15799257	200	500	15800103	145	15696165	200	499	15697009
1	168105512	C		15	4256067	23	202	4256307	15	4254074	23	202	4254314	58	14737783	60	694	14738595	58	14730980	60	693	14731791	43	4677825	75	256	4678199	43	4647417	75	256	4647791	158	15765496	256	878	15766788	158	15662635	254	875	15663922
1	168105513	A		4182560	32	658	21	4183271	4180594	32	658	21	4181305	14470319	72	2035	124	14472550	14463683	72	2035	124	14465914	4625874	70	728	71	4626743	4595803	70	722	71	4596666	15583008	208	2329	245	15585790	15481304	204	2310	239	15484057
1	168105514	G		202	12	4153701	56	4153971	202	12	4151778	56	4152048	849	58	14357170	154	14358231	848	58	14350664	154	14351724	265	49	4460450	89	4460853	264	49	4431274	89	4431676	958	187	14966199	231	14967575	955	185	14867811	228	14869179
1	168105515	C		25	4219178	28	413	4219644	25	4217229	28	413	4217695	108	14596225	96	1512	14597941	108	14589589	96	1509	14591302	52	4653510	68	478	4654108	52	4623352	67	475	4623946	202	15673283	240	1747	15675472	202	15571258	239	1737	15573436
1	168105516	C		38	4236815	1	209	4237063	38	4234821	1	209	4235069	79	14644357	17	518	14644971	79	14637626	17	518	14638240	48	4665338	55	269	4665710	48	4635028	55	268	4635399	155	15695490	174	692	15696511	155	15593178	173	686	15594192
1	168105517	G		168	10	4198460	25	4198663	168	10	4196486	25	4196689	545	50	14534497	85	14535177	545	50	14527780	85	14528460	209	57	4649166	90	4649522	206	55	4618944	89	4619294	787	229	15665044	277	15666337	784	227	15562791	272	15564074
1	168105518	A		4209583	5	246	32	4209866	4207611	5	246	32	4207894	14604097	16	1023	114	14605250	14597383	16	1023	114	14598536	4642671	13	350	87	4643121	4612428	13	349	87	4612877	15663393	68	1453	328	15665242	15561021	67	1444	326	15562858
1	168105519	G		94	8	4237276	114	4237492	94	8	4235334	114	4235550	284	46	14670612	368	14671310	284	46	14663980	368	14664678	87	50	4672174	152	4672463	86	49	4641764	152	4642051	286	192	15742736	596	15743810	280	191	15639943	593	15641007
1	168105520	G		100	27	4138952	80	4139159	100	14	4137081	80	4137275	319	65	14311160	216	14311760	319	47	14304850	216	14305432	138	60	4597528	118	4597844	138	59	4567515	118	4567830	444	205	15474356	407	15475412	442	205	15373108	405	15374160
1	168105521	G		114	14	4213012	32	4213172	114	14	4211008	32	4211168	408	68	14580601	92	14581169	408	68	14573823	92	14574391	164	90	4658922	93	4659269	163	90	4628654	93	4629000	583	235	15692266	235	15693319	579	235	15589910	235	15590959
1	168105522	G		165	8	4179174	23	4179370	165	8	4177213	23	4177409	513	52	14462787	108	14463460	513	52	14456163	108	14456836	200	72	4635536	89	4635897	199	72	4605427	89	4605787	670	260	15611023	278	15612231	668	259	15509246	278	15510451
1	168105523	C		23	4241101	26	599	4241749	23	4239170	19	598	4239810	99	14688614	89	2188	14690990	97	14682050	73	2185	14684405	26	4660488	49	678	4661241	26	4630189	48	676	4630939	120	15712703	204	2474	15715501	120	15610204	204	2456	15612984
1	168105524	G		550	86	4206357	11	4207004	550	12	4204583	11	4205156	1942	324	14561788	46	14564100	1941	59	14555781	46	14557827	601	86	4655109	32	4655828	597	86	4624913	32	4625628	2204	248	15684119	156	15686727	2188	247	15582221	156	15584812
1	168105525	T		37	220	4	4204268	4204529	20	220	4	4202422	4202666	157	733	16	14493763	14494669	110	733	16	14487516	14488375	130	349	63	4648658	4649200	130	347	63	4618434	4618974	409	1156	166	15616281	15618012	409	1153	165	15514389	15516116
1	168105526	G		166	20	4224467	16	4224669	166	18	4222518	16	4222718	564	75	14622944	61	14623644	564	69	14616326	61	14617020	225	95	4668105	56	4668481	222	95	4637767	56	4638140	879	240	15725784	185	15727088	875	238	15623165	183	15624461
1	168105527	A		4194720	5	370	41	4195136	4192881	5	370	40	4193296	14528605	25	1390	172	14530192	14522362	25	1387	171	14523945	4625747	26	584	152	4626509	4595589	26	578	152	4596345	15596525	95	1861	469	15598950	15494562	95	1846	469	15496972
1	168105528	C		7	4265720	15	153	4265895	7	4263708	15	153	4263883	34	14770385	51	489	14770959	34	14763567	51	489	14764141	23	4698360	62	185	4698630	23	4667819	62	182	4668086	120	15837286	222	598	15838226	120	15733978	222	597	15734917
1	168105529	C		23	4261442	12	258	4261735	23	4259444	12	258	4259737	96	14757464	69	888	14758517	96	14750658	69	888	14751711	52	4693577	54	362	4694045	52	4663058	54	361	4663525	168	15818671	207	1330	15820376	168	15715466	204	1316	15717154
1	168105530	G		907	69	4187211	51	4188238	907	20	4185426	51	4186404	3357	234	14490335	141	14494067	3357	76	14484258	141	14487832	1004	76	4647568	85	4648733	994	76	4617324	85	4618479	3607	285	15656715	235	15660842	3587	284	15554433	234	15558538
1	168105531	C		25	4260240	13	83	4260361	25	4258237	11	83	4258356	110	14753027	22	298	14753457	110	14746225	15	298	14746648	45	4691053	58	105	4691261	43	4660569	55	104	4660771	162	15810154	187	348	15810851	157	15707020	179	346	15707702
1	168105532	T		98	331	30	4136619	4137078	96	331	30	4134708	4135165	125	1215	72	14210160	14211572	122	1213	72	14203757	14205164	142	550	51	4594383	4595126	141	546	50	4564417	4565154	262	1803	208	15382111	15384384	262	1791	206	15281475	15283734
1	168105533	T		38	217	6	4208771	4209032	37	217	6	4206790	4207050	161	894	18	14554815	14555888	161	894	18	14548104	14549177	151	428	40	4634804	4635423	151	425	40	4604683	4605299	485	1530	176	15601096	15603287	481	1521	176	15499325	15501503
1	168105534	C		14	4262506	6	76	4262602	14	4260494	6	76	4260590	63	14778991	25	253	14779332	63	14772173	25	253	14772514	26	4684396	32	103	4684557	25	4653998	32	102	4654157	103	15828785	152	356	15829396	103	15725529	151	356	15726139
1	168105535	T		22	272	4	4232624	4232922	22	272	4	4230607	4230905	130	932	15	14631024	14632101	130	932	15	14624200	14625277	131	474	39	4660832	4661476	128	471	37	4630518	4631154	380	1590	107	15698321	15700398	376	1579	99	15595800	15597854
1	168105536	C		14	4239219	5	93	4239331	14	4237245	5	93	4237357	1188	14761339	17	272	14762816	1188	14754515	17	272	14755992	33	4626547	38	107	4626725	33	4596607	37	106	4596783	1314	15812310	136	345	15814105	1305	15709153	136	345	15710939
1	168105537	C		20	4257893	28	195	4258136	20	4255880	28	195	4256123	127	14746599	111	554	14747391	125	14739769	111	554	14740559	90	4687887	92	195	4688264	90	4657425	91	195	4657801	230	15792181	340	743	15793494	229	15689209	338	737	15690513
1	168105538	C		55	4264381	11	146	4264593	55	4262350	11	146	4262562	197	14757880	41	416	14758534	197	14750970	41	416	14751624	113	4694374	79	199	4694765	112	4663856	78	197	4664243	302	15819706	241	603	15820852	300	15716477	241	597	15717615
1	168105539	C		57	4268308	6	139	4268510	57	4266314	6	139	4266516	241	14783263	38	475	14784017	240	14776477	38	475	14777230	100	4695042	68	202	4695412	100	4664523	68	201	4664892	284	15826633	213	647	15827777	283	15723405	211	645	15724544
1	168105540	A		4219848	27	415	75	4220365	4217908	27	415	75	4218425	14569789	149	1502	244	14571684	14563211	149	1502	244	14565106	4675004	77	574	193	4675848	4644592	77	570	193	4645432	15744196	303	1999	670	15747168	15641454	301	1977	665	15644397
1	168105541	C		9	4267480	8	142	4267639	9	4265455	8	142	4265614	55	14777571	26	458	14778110	55	14770716	26	457	14771254	21	4697732	43	200	4697996	21	4667179	43	200	4667443	117	15834370	126	566	15835179	116	15731069	126	558	15731869
1	168105542	A		4182629	5	200	15	4182849	4180688	5	200	15	4180908	14425534	13	693	55	14426295	14419006	13	693	54	14419766	4618522	15	333	73	4618943	4588573	15	331	73	4588992	15501151	73	1141	239	15502604	15400370	73	1132	239	15401814
1	168105543	C		5	4263690	10	84	4263789	5	4261663	10	84	4261762	33	14766988	26	316	14767363	33	14760092	26	316	14760467	27	4697726	51	114	4697918	27	4667175	51	113	4667366	95	15834651	175	391	15835312	95	15731379	174	387	15732035
1	168105544	C		27	4255237	9	82	4255355	27	4253214	9	82	4253332	102	14735899	28	532	14736561	102	14729074	28	532	14729736	47	4693752	45	104	4693948	47	4663213	45	103	4663408	193	15820805	164	638	15821800	191	15717551	164	635	15718541
1	168105545	C		271	4247280	6	58	4247615	271	4245298	6	58	4245633	1085	14706141	20	206	14707452	1085	14699377	20	206	14700688	359	4685615	59	104	4686137	357	4655183	59	103	4655702	1331	15790985	202	310	15792828	1318	15688048	202	304	15689872
1	168105546	T		116	390	96	3919452	3920054	116	390	96	3917608	3918210	282	1205	321	13594605	13596413	282	1205	321	13588290	13590098	162	493	129	4501967	4502751	159	492	129	4472616	4473396	519	1709	439	15182509	15185176	516	1697	437	15082959	15085609
1	168105547	T		47	232	15	4135772	4136066	47	232	15	4133801	4134095	158	856	36	14306991	14308041	158	856	36	14300332	14301382	173	311	59	4621893	4622436	172	307	59	4591776	4592314	671	1250	160	15560946	15563027	670	1243	160	15459058	15461131
1	168105548	T		55	440	7	4206386	4206888	55	440	7	4204565	4205067	183	1647	38	14556786	14558654	176	1647	38	14550523	14552384	152	710	51	4643436	4644349	150	705	51	4613330	4614236	536	2348	195	15631814	15634893	532	2327	194	15530158	15533211
1	168105549	G		288	45	4226727	23	4227083	288	43	4224755	23	4225109	757	117	14630179	121	14631174	757	117	14623483	121	14624478	388	110	4662140	52	4662690	385	109	4631824	51	4632369	1103	348	15708287	202	15709940	1095	347	15605706	202	15607350
1	168105550	C		30	4247629	20	788	4248467	28	4245646	20	786	4246480	102	14698186	82	2458	14700828	101	14691432	82	2456	14694071	27	4668645	77	896	4669645	27	4638356	77	888	4639348	147	15741829	264	2746	15744986	146	15639313	263	2722	15642444
1	168105551	C		81	4229683	3	159	4229926	81	4227666	3	159	4227909	140	14570061	24	403	14570628	140	14563262	24	402	14563828	81	4683054	65	221	4683421	80	4652642	65	219	4653006	237	15761304	226	544	15762311	237	15658705	225	541	15659708
1	168105552	C		120	4244532	15	92	4244759	117	4242596	15	92	4242820	392	14698760	34	297	14699483	373	14692210	34	297	14692914	115	4691837	56	138	4692146	115	4661392	56	137	4661700	392	15812155	171	450	15813168	391	15709244	171	445	15710251
1	168105553	T		31	503	19	4114074	4114627	31	503	19	4112165	4112718	116	1817	69	14127398	14129400	116	1817	69	14120985	14122987	105	671	61	4634259	4635096	105	667	61	4604060	4604893	368	2228	203	15563600	15566399	367	2207	202	15461847	15464623
1	168105554	G		87	157	4242002	23	4242269	87	14	4240323	23	4240447	422	563	14684939	81	14686005	421	42	14679281	81	14679825	171	67	4675483	51	4675772	171	67	4645059	50	4645347	563	194	15754773	176	15755706	560	194	15651891	176	15652821
1	168105555	A		4331390	7	338	23	4331758	4329401	7	338	23	4329769	15024633	26	963	60	15025682	15017780	26	963	58	15018827	4738779	11	499	31	4739320	4707958	11	495	31	4708495	15990090	40	1507	89	15991726	15885649	40	1503	87	15887279
1	168105556	G		74	13	4337934	27	4338048	74	13	4335888	27	4336002	243	23	15046003	90	15046359	242	22	15039038	90	15039392	94	16	4737483	30	4737623	94	16	4706674	30	4706814	267	66	15983435	93	15983861	265	63	15879061	93	15879482
1	168105557	C		28	4334891	33	1521	4336473	28	4332825	33	1521	4334407	118	15034628	98	5591	15040435	118	15027572	97	5586	15033373	28	4737286	75	1645	4739034	28	4706475	75	1636	4708214	122	15982673	204	5936	15988935	122	15878293	203	5880	15884498
1	168105558	G		171	3	4341751	38	4341963	171	3	4339716	38	4339928	542	28	15060775	178	15061523	542	28	15053805	178	15054553	227	28	4739984	55	4740294	225	28	4709191	55	4709499	746	67	15993427	185	15994425	743	66	15889068	181	15890058
1	168105559	G		120	25	4339513	25	4339683	120	20	4337582	25	4337747	437	76	15051741	104	15052358	437	44	15045124	104	15045709	178	35	4739309	25	4739547	175	24	4709119	21	4709339	590	101	15990225	126	15991042	577	73	15888080	111	15888841
1	168105560	G		98	6	4342297	14	4342415	98	6	4340262	14	4340380	262	13	15061866	59	15062200	262	13	15054870	59	15055204	117	14	4742545	8	4742684	114	14	4711728	8	4711864	357	56	16002271	56	16002740	354	54	15897812	55	15898275
1	168105561	A		4334529	9	419	31	4334988	4332508	9	418	31	4332966	15032384	28	2046	119	15034577	15025509	24	2046	119	15027698	4737768	3	598	46	4738415	4706976	3	595	45	4707619	15983864	30	2637	216	15986747	15879540	30	2613	213	15882396
1	168105562	C		9	4338597	6	180	4338792	9	4336571	6	180	4336766	43	15048664	32	1020	15049759	42	15041722	32	1020	15042816	15	4741829	20	266	4742130	15	4711005	20	265	4711305	37	16000478	79	1188	16001782	37	15896003	78	1180	15897298
1	168105563	G		565	22	4341766	11	4342364	565	22	4339727	11	4340325	1952	65	15060624	53	15062694	1950	65	15053625	53	15055693	632	27	4740306	14	4740979	627	27	4709487	13	4710154	2164	104	15994045	46	15996359	2153	103	15889586	46	15891888
1	168105564	T		23	399	8	4331626	4332056	21	399	7	4329765	4330192	103	1432	28	15029943	15031506	73	1432	27	15023514	15025046	62	575	11	4735367	4736015	62	570	11	4704562	4705205	178	1950	38	15979429	15981595	177	1942	38	15875077	15877234
1	168105565	G	spike-in, G>A	6702	17	4335442	156	4342317	6700	17	4333379	156	4340252	4978	73	15057160	171	15062382	4973	73	15050099	171	15055316	7378	54	4734849	145	4742426	7334	54	4704058	144	4711590	5271	143	15996795	178	16002387	5226	141	15892331	177	15897875
1	168105566	G		121	14	4341724	43	4341902	121	14	4339658	43	4339836	413	94	15060493	133	15061133	412	94	15053407	133	15054046	130	44	4741190	50	4741414	127	44	4710516	50	4710737	494	132	15996862	177	15997665	486	125	15892958	173	15893742
1	168105567	A		4333849	14	436	114	4334413	4331811	14	436	114	4332375	15031993	50	1562	821	15034426	15025021	50	1561	817	15027449	4733745	11	703	214	4734673	4702966	11	699	213	4703889	15970332	90	2438	1089	15973949	15866037	90	2421	1083	15869631
1	168105568	G		86	5	4343716	10	4343817	86	5	4341691	10	4341792	293	35	15067742	44	15068114	293	35	15060774	44	15061146	96	16	4743034	14	4743160	96	16	4712182	14	4712308	392	50	16004400	42	16004884	391	50	15899873	42	15900356
1	168105569	T		19	224	7	4338553	4338803	19	224	7	4336512	4336762	92	943	10	15047917	15048962	92	941	8	15040961	15042002	45	462	8	4740755	4741270	45	461	8	4709926	4710440	156	1562	23	15995907	15997648	155	1548	23	15891449	15893175
1	168105570	C		24	4336572	10	92	4336698	24	4334524	10	92	4334650	66	15039676	42	254	15040038	66	15032702	42	254	15033064	20	4739338	16	87	4739461	20	4708521	16	87	4708644	65	15988738	52	266	15989121	65	15884310	51	266	15884692
1	168105571	T		47	261	17	4334478	4334803	44	261	17	4332598	4332920	173	986	91	15027635	15028885	161	986	91	15021188	15022426	65	453	10	4738682	4739210	65	451	10	4707850	4708376	281	1593	108	15985021	15987003	279	1581	108	15880617	15882585
1	168105572	C		58	4337757	10	78	4337903	58	4335690	10	78	4335836	157	15044093	32	225	15044507	157	15037044	32	225	15037458	53	4738962	21	102	4739138	53	4708148	20	102	4708323	140	15987915	55	304	15988414	139	15883462	54	300	15883955
1	168105573	T		79	270	9	4329628	4329986	77	270	9	4327705	4328061	290	1017	71	15015033	15016411	276	1016	71	15008486	15009849	163	415	24	4736594	4737196	163	414	24	4705797	4706398	506	1566	71	15979389	15981532	500	1551	70	15875037	15877158
1	168105574	T		58	913	26	4333525	4334522	58	913	26	4331503	4332500	190	2937	73	15030927	15034127	190	2935	73	15023994	15027192	106	1178	42	4736371	4737697	103	1159	39	4706317	4707618	449	3525	159	15981129	15985262	437	3475	149	15879234	15883295
1	168105575	G		203	51	4341731	55	4342040	203	51	4339684	55	4339993	745	201	15059903	658	15061507	745	200	15052912	658	15054515	273	75	4741189	60	4741597	271	74	4710355	60	4710760	937	231	15997066	771	15999005	931	228	15892587	765	15894511
1	168105576	G		273	27	4341313	47	4341660	273	27	4339319	47	4339666	766	121	15058855	233	15059975	766	121	15052030	232	15053149	370	59	4741566	23	4742018	367	57	4710725	23	4711172	988	172	15998954	166	16000280	984	171	15894447	165	15895767
1	168105577	C		37	4339046	36	251	4339370	37	4336991	36	251	4337315	135	15050151	97	726	15051109	135	15043115	97	726	15044073	13	4740739	51	338	4741141	13	4709914	51	334	4710312	85	15996756	158	986	15997985	83	15892295	158	981	15893517
1	168105578	C		32	4337353	14	144	4337543	32	4335306	14	144	4335496	103	15042842	74	415	15043434	103	15035864	74	415	15036456	29	4740940	35	212	4741216	29	4710112	35	211	4710387	112	15996458	103	659	15997332	112	15892020	102	651	15892885
1	168105579	C		92	4334408	9	177	4334686	92	4332389	9	177	4332667	277	15032979	50	436	15033742	277	15026061	50	436	15026824	91	4739343	18	211	4739663	90	4708534	18	209	4708851	289	15991135	107	601	15992132	286	15886703	106	596	15887691
1	168105580	C		42	4335311	17	120	4335490	42	4333351	14	120	4333527	150	15036339	62	391	15036942	150	15029541	54	391	15030136	49	4739891	29	185	4740154	49	4709074	28	183	4709334	170	15992725	115	603	15993613	170	15888352	113	600	15889235
1	168105581	A		4318210	49	649	137	4319045	4316600	49	649	35	4317333	14965102	166	1695	492	14967455	14959598	166	1695	142	14961601	4733586	39	826	70	4734521	4703310	37	815	65	4704227	15967203	149	2416	279	15970047	15864653	140	2382	252	15867427
1	168105582	G		194	11	4340096	177	4340478	194	10	4338085	177	4338466	782	44	15053515	420	15054761	782	43	15046628	420	15047873	290	16	4740617	153	4741076	289	16	4709785	153	4710243	913	72	15996082	410	15997477	906	72	15891627	408	15893013
1	168105583	G		78	10	4337383	97	4337568	78	8	4335369	97	4335552	326	33	15043867	258	15044484	326	32	15036951	257	15037566	112	22	4738774	115	4739023	111	22	4707957	112	4708202	376	61	15988508	255	15989200	375	61	15884121	254	15884811
1	168105584	G		162	11	4340491	49	4340713	162	9	4338471	49	4338691	423	60	15055383	141	15056007	423	60	15048465	141	15049089	185	24	4741199	55	4741463	185	24	4710358	55	4710622	619	76	15997890	179	15998764	615	76	15893379	178	15894248
1	168105585	G		111	6	4341699	18	4341834	111	5	4339666	18	4339800	468	32	15060723	91	15061314	468	29	15053787	91	15054375	144	12	4741680	17	4741853	142	11	4710841	17	4711011	519	47	15999206	127	15999899	517	47	15894702	121	15895387
1	168105586	G		245	12	4291360	30	4291647	245	12	4290371	30	4290658	691	39	14866005	141	14866876	691	39	14862687	141	14863558	272	44	4665704	29	4666049	269	44	4635457	28	4635798	850	134	15700313	134	15701431	846	134	15598164	134	15599278
1	168105587	C		58	4275329	255	1140	4276782	58	4274353	255	1140	4275806	190	14815512	811	4422	14820935	190	14812204	811	4421	14817626	56	4692661	372	1390	4694479	56	4662134	370	1385	4663945	219	15819528	1248	4771	15825766	217	15716212	1237	4747	15722413
1	168105588	G		587	7	4277066	37	4277697	587	7	4276095	37	4276726	2856	41	14799945	186	14803028	2856	41	14796665	186	14799748	678	58	4648409	34	4649179	672	58	4618071	34	4618835	3174	165	15626588	132	15630059	3147	164	15524092	131	15527534
1	168105589	C		57	4273300	28	700	4274085	57	4272343	28	700	4273128	211	14810029	92	2487	14812819	211	14806810	92	2487	14809600	64	4687505	62	822	4688453	64	4657092	62	819	4658037	238	15801684	248	2934	15805104	238	15698665	244	2915	15702062
1	168105590	G		176	2	4290276	27	4290481	176	2	4289285	26	4289489	802	36	14875745	167	14876750	801	36	14872352	167	14873356	271	53	4679246	60	4679630	270	53	4648924	60	4649307	1051	200	15782033	253	15783537	1037	200	15679347	253	15680837
1	168105591	G		1338	21	4295293	52	4296704	1338	21	4294320	52	4295731	3756	53	14890876	137	14894822	3755	53	14887541	137	14891486	1350	50	4687762	51	4689213	1342	49	4657316	50	4658757	4081	264	15802699	194	15807238	4054	263	15699609	193	15704119
1	168105592	C		43	4251453	21	725	4252242	42	4250544	21	725	4251332	187	14731104	94	2186	14733571	184	14728015	94	2185	14730478	84	4666738	88	790	4667700	84	4636523	88	782	4637477	232	15726328	335	2437	15729332	227	15624161	333	2422	15627143
1	168105593	C		16	4248619	16	223	4248874	16	4247641	16	223	4247896	79	14719672	58	690	14720499	79	14716338	58	690	14717165	98	4662322	88	275	4662783	98	4631964	87	273	4632422	281	15709360	282	983	15710906	280	15606564	281	977	15608102
1	168105594	C		170	4194150	10	231	4194561	170	4193175	10	231	4193586	564	14530754	38	1810	14533166	564	14527429	38	1810	14529841	205	4635167	60	310	4635742	205	4605035	60	310	4605610	719	15620714	197	2218	15623848	714	15518626	197	2206	15521743
1	168105595	G		1158	28	4281964	45	4283195	1158	28	4281007	45	4282238	4163	78	14827015	175	14831431	4162	78	14823758	175	14828173	1339	95	4689693	56	4691183	1333	93	4659224	56	4660706	4569	304	15801398	220	15806491	4528	303	15698346	218	15703395
1	168105596	C		65	4281857	15	291	4282228	65	4280870	15	291	4281241	171	14840510	38	931	14841650	171	14837140	38	931	14838280	39	4681933	62	321	4682355	39	4651529	62	320	4651950	133	15780976	188	1093	15782390	132	15677965	186	1088	15679371
1	168105597	A		4282918	3	180	28	4283129	4281937	3	180	28	4282148	14842468	15	556	135	14843174	14839130	15	556	135	14839836	4684722	40	269	85	4685116	4654269	40	269	84	4654662	15788392	128	876	367	15789763	15685236	127	873	366	15686602
1	168105598	T		20	151	3	4184606	4184780	20	151	3	4183697	4183871	58	381	7	14520349	14520795	58	381	7	14517240	14517686	64	185	23	4543111	4543383	64	184	23	4513680	4513951	230	594	50	15339790	15340664	230	589	50	15239857	15240726
1	168105599	C		38	4267313	16	260	4267627	38	4266343	16	260	4266657	106	14788603	48	896	14789653	106	14785260	48	895	14786309	64	4666953	57	308	4667382	64	4636619	57	308	4637048	215	15727748	225	1080	15729268	215	15625103	225	1071	15626614
1	168105600	G		243	15	4287920	19	4288197	243	15	4286965	19	4287242	711	35	14860891	83	14861720	711	35	14857598	83	14858427	291	49	4684326	47	4684713	290	49	4653928	47	4654314	996	156	15789830	120	15791102	990	156	15686920	120	15688186
1	168105601	G		1773	39	4300825	45	4302682	1773	39	4299849	45	4301706	6168	108	14910609	122	14917007	6166	108	14907274	121	14913669	1949	93	4699869	45	4701956	1936	93	4669320	45	4671394	6671	300	15847480	150	15854601	6629	298	15744031	149	15751107
1	168105602	C		44	4267261	65	545	4267915	44	4266279	65	545	4266933	178	14785058	239	1708	14787183	178	14781687	239	1708	14783812	86	4677837	111	565	4678599	86	4647414	110	561	4648171	224	15764219	382	2111	15766936	224	15661172	381	2097	15663874
1	168105603	A		4228612	4	379	70	4229065	4227836	4	379	70	4228289	14637556	35	1289	328	14639208	14634963	35	1289	326	14636613	4605639	39	587	163	4606428	4575675	39	582	161	4576457	15501637	142	1912	576	15504267	15400490	142	1900	573	15403105
1	168105604	G		57	4	4304310	35	4304406	57	4	4303331	35	4303427	248	34	14921494	133	14921909	248	34	14918145	133	14918560	78	39	4706677	30	4706824	76	39	4676090	30	4676235	272	111	15870309	86	15870778	270	111	15766734	86	15767201
1	168105605	A		4273098	7	304	70	4273479	4272116	7	304	70	4272497	14808337	28	942	206	14809513	14804976	28	941	206	14806151	4674371	39	441	111	4674962	4643950	39	439	109	4644537	15754999	138	1324	418	15756879	15652094	136	1317	401	15653948
1	168105606	G		113	7	4308108	9	4308237	113	7	4307126	9	4307255	391	11	14936408	18	14936828	391	11	14933036	18	14933456	113	28	4710425	33	4710599	112	28	4679810	32	4679982	441	108	15884893	62	15885504	440	108	15781195	62	15781805
1	168105607	T		37	241	0	4284275	4284553	37	241	0	4283312	4283590	158	991	10	14848369	14849528	158	991	10	14845090	14846249	112	373	43	4683426	4683954	112	372	42	4653018	4653544	356	1457	114	15787917	15789844	353	1449	113	15684906	15686821
1	168105608	C		26	4274660	38	122	4274846	26	4273684	38	122	4273870	92	14812191	71	559	14812913	92	14808838	71	559	14809560	73	4685533	81	147	4685834	73	4655035	80	146	4655334	205	15794187	306	619	15795317	205	15691066	305	618	15692194
1	168105609	C		63	4243406	29	195	4243693	63	4242431	29	195	4242718	156	14699677	97	658	14700588	156	14696389	97	657	14697299	101	4666694	81	215	4667091	96	4636355	80	215	4636746	412	15723863	309	786	15725370	403	15621275	304	784	15622766
1	168105610	C		69	4241013	64	395	4241541	69	4240065	64	395	4240593	222	14694650	213	1095	14696180	222	14691385	212	1095	14692914	109	4662270	164	468	4663011	109	4631966	164	467	4632706	386	15715802	515	1518	15718221	385	15613155	515	1513	15615568
1	168105611	G		399	25	4302169	198	4302791	399	25	4301203	198	4301825	1246	269	14916332	712	14918559	1246	269	14913010	712	14915237	496	82	4704112	241	4704931	492	81	4673529	241	4674343	1568	399	15862488	904	15865359	1560	396	15758990	900	15761846
1	168105612	G		106	6	4283717	12	4283841	106	6	4282742	12	4282866	365	13	14846302	121	14846801	365	12	14842955	121	14843453	146	37	4687430	71	4687684	145	37	4656932	71	4657185	517	158	15798826	201	15799702	514	158	15695623	201	15696496
1	168105613	G		420	23	4289283	49	4289775	420	23	4288296	49	4288788	1376	81	14869534	111	14871102	1376	77	14866144	111	14867708	526	73	4693768	62	4694429	525	73	4663272	62	4663932	1568	253	15827182	180	15829183	1559	253	15723874	179	15725865
1	168105614	C		48	4237780	16	288	4238132	48	4236845	16	288	4237197	157	14681417	68	918	14682560	157	14678167	67	918	14679309	65	4662492	70	357	4662984	65	4632173	70	353	4632661	217	15709672	211	1154	15711254	215	15607129	210	1152	15608706
1	168105615	A		4257542	7	159	43	4257751	4256694	7	159	34	4256894	14750436	16	1056	210	14751718	14747529	16	1055	181	14748781	4659570	50	264	158	4660042	4629255	50	263	158	4629726	15701268	178	1494	549	15703489	15598703	178	1486	548	15600915
1	168105616	C		15	4225761	86	611	4226473	15	4224988	15	611	4225629	33	14639523	290	1807	14641653	33	14636919	53	1806	14638811	47	4650816	68	608	4651539	46	4620669	68	605	4621388	149	15670742	216	2175	15673282	146	15568898	215	2160	15571419
1	168105617	G		860	18	4222484	64	4223426	860	17	4221560	64	4222501	3047	75	14594889	299	14598310	3047	73	14591773	299	14595192	941	63	4580894	64	4581962	934	62	4551144	63	4552203	3344	221	15387209	205	15390979	3308	221	15286887	204	15290620
1	168105618	C		65	4240348	17	213	4240643	65	4239408	17	213	4239703	184	14689075	56	774	14690089	184	14685850	55	774	14686863	87	4656295	78	264	4656724	87	4626098	77	262	4626524	275	15690328	276	876	15691755	275	15588140	276	873	15589564
1	168105619	A		4271612	6	398	87	4272103	4270655	6	398	87	4271146	14794564	13	1246	313	14796136	14791332	13	1246	313	14792904	4673886	32	543	181	4674642	4643482	32	538	179	4644231	15744496	106	1739	550	15746891	15641647	106	1725	547	15644025
1	168105620	C		13	4236210	14	108	4236345	13	4235243	14	108	4235378	44	14675873	56	380	14676353	44	14672569	56	380	14673049	61	4650631	60	162	4650914	61	4620431	60	162	4620714	235	15670754	217	459	15671665	235	15568596	217	451	15569499
1	168105621	C		60	4265094	13	85	4265252	60	4264134	13	85	4264292	264	14780745	52	283	14781344	264	14777464	52	283	14778063	157	4667915	46	124	4668242	156	4637527	46	124	4637853	516	15732749	200	361	15733826	513	15629900	200	361	15630974
1	168105622	T		67	531	12	4286164	4286774	67	531	12	4285183	4285793	216	1858	47	14852772	14854893	215	1858	47	14849407	14851527	145	678	43	4683712	4684578	144	673	43	4653232	4654092	449	2409	119	15787549	15790526	449	2389	119	15684417	15687374
1	168105623	A		4254528	2	286	47	4254863	4253556	2	286	47	4253891	14739158	13	1073	142	14740386	14735808	13	1073	142	14737036	4659641	29	393	123	4660186	4629332	29	386	122	4629869	15697990	119	1408	476	15699993	15595401	117	1399	471	15597388
1	168105624	C		18	4248361	15	491	4248885	18	4247388	15	491	4247912	47	14722208	67	2077	14724399	47	14718903	67	2077	14721094	53	4661617	55	523	4662248	53	4631251	55	520	4631879	169	15710125	256	2431	15712981	169	15607400	256	2410	15610235
1	168105625	G		332	20	4287427	58	4287837	332	20	4286444	58	4286854	1182	58	14863065	185	14864490	1182	58	14859712	185	14861137	456	72	4682386	51	4682965	454	72	4652021	51	4652598	1403	248	15785860	171	15787682	1394	247	15682992	169	15684802
1	168105626	C		60	4281251	19	112	4281442	60	4280266	19	112	4280457	162	14838781	76	418	14839437	162	14835422	76	418	14836078	75	4690980	58	155	4691268	75	4660473	57	153	4660758	243	15813738	210	534	15814725	240	15710532	207	530	15711509
1	168105627	C		28	4267135	8	102	4267273	28	4266178	8	102	4266316	113	14785670	30	365	14786178	113	14782432	30	365	14782940	72	4679863	69	137	4680141	69	4649433	69	137	4649708	258	15772678	199	412	15773547	252	15669773	195	409	15670629
1	168105628	C		174	4260755	12	131	4261072	174	4259796	11	131	4260112	420	14763300	43	455	14764218	420	14760016	43	454	14760933	247	4662639	47	160	4663093	246	4632301	46	158	4632751	621	15714335	166	603	15715725	617	15611671	166	598	15613052
1	168105629	T		43	798	4	4224261	4225106	43	798	4	4223295	4224140	185	2789	21	14618356	14621351	184	2789	21	14615076	14618070	111	1102	45	4629408	4630666	110	1091	45	4599350	4600596	363	3628	158	15582418	15586567	359	3603	158	15480696	15484816
1	168105630	C		1553	4271472	21	127	4273173	1553	4270503	21	127	4272204	6117	14801360	61	540	14808078	6116	14798072	58	540	14804786	1659	4677605	65	202	4679531	1648	4647290	64	202	4649204	6552	15766190	195	662	15773599	6507	15663645	193	660	15671005
1	168105631	C		135	4272357	60	122	4272674	135	4271585	14	122	4271856	548	14805155	204	338	14806245	547	14802409	67	338	14803361	184	4681459	93	157	4681893	184	4651060	93	157	4651494	673	15779332	262	431	15780698	669	15676414	259	427	15677769
1	168105632	C		78	4279097	12	87	4279274	78	4278203	8	87	4278376	320	14826832	47	305	14827504	319	14823774	41	305	14824439	128	4689557	31	176	4689892	128	4659083	31	176	4659418	395	15807954	122	507	15808978	395	15704758	121	503	15705777
1	168105633	A		3234479	50	115	28	3234672	3233886	50	115	18	3234069	11152911	217	402	95	11153625	11150969	217	401	67	11151654	3519113	72	247	61	3519493	3496181	72	246	59	3496558	11782793	244	743	204	11783984	11705889	240	739	204	11707072
1	168105634	T		11	214	4	4089602	4089831	11	214	4	4088693	4088922	66	835	14	14145102	14146017	66	834	14	14141961	14142875	55	355	21	4500031	4500462	55	350	21	4470903	4471329	198	1263	65	15135597	15137123	197	1254	65	15037166	15038682
1	168105635	C		97	4291617	11	48	4291773	91	4290755	11	48	4290905	335	14875712	31	162	14876240	313	14872744	31	162	14873250	126	4697256	56	70	4697508	124	4666739	56	69	4666988	387	15838062	171	227	15838847	383	15734696	171	226	15735476
1	168105636	C		64	4281323	22	110	4281519	64	4280347	22	110	4280543	257	14839175	69	361	14839862	257	14835866	69	360	14836552	142	4687686	80	157	4688065	142	4657224	79	155	4657600	404	15803303	292	503	15804502	402	15700265	291	499	15701457
1	168105637	A		4220127	10	163	12	4220312	4219181	10	163	11	4219365	14622072	28	562	36	14622698	14618871	28	562	34	14619495	4625231	51	264	79	4625625	4595112	51	260	79	4595502	15596759	137	1020	247	15598163	15494773	136	1011	246	15496166
1	168105638	G		144	12	4262178	40	4262374	144	12	4261208	40	4261404	569	42	14762371	120	14763102	569	42	14759064	120	14759795	161	46	4671991	73	4672271	160	46	4641647	72	4641925	573	207	15742513	254	15743547	571	202	15639905	253	15640931
1	168105639	C		116	4266132	19	524	4266791	116	4265157	19	524	4265816	396	14782340	72	1825	14784633	396	14779018	72	1825	14781311	154	4674594	73	653	4675474	153	4644177	73	651	4645054	514	15755099	229	2321	15758163	509	15652214	227	2310	15655260
1	168105640	G		138	21	4285450	12	4285621	138	21	4284482	12	4284653	526	61	14858527	59	14859173	526	59	14855224	59	14855868	170	56	4687555	52	4687833	168	56	4657046	52	4657322	687	240	15807681	139	15808747	685	239	15704446	139	15705509
1	168105641	G		75	17	4287788	19	4287899	75	14	4286809	19	4286917	250	41	14868927	47	14869265	250	41	14865560	47	14865898	69	80	4688515	33	4688697	68	80	4658022	33	4658203	349	237	15809993	148	15810727	346	236	15706760	147	15707489
1	168105642	A		4252109	9	220	58	4252396	4251265	9	220	37	4251531	14733056	12	758	182	14734008	14730121	12	758	130	14731021	4655938	38	347	135	4656458	4625629	37	346	134	4626146	15690071	104	1171	471	15691817	15587582	102	1164	468	15589316
1	168105643	C		148	4224085	86	119	4224438	148	4223321	15	119	4223603	492	14640486	266	466	14641710	491	14637833	57	466	14638847	198	4627297	62	173	4627730	197	4597336	61	172	4597766	656	15594359	190	505	15595710	653	15493088	187	501	15494429
1	168105644	T		12	109	12	4219817	4219950	12	109	12	4218859	4218992	48	427	39	14629817	14630331	48	427	39	14626554	14627068	61	221	40	4617879	4618201	60	220	40	4587910	4588230	198	727	141	15568670	15569736	198	724	141	15467059	15468122
1	168105645	G		107	11	4145837	20	4145975	107	4	4144961	20	4145092	398	63	14372610	68	14373139	398	28	14369604	68	14370098	130	43	4535464	50	4535687	130	43	4505984	49	4506206	459	146	15291883	114	15292602	458	146	15192153	110	15192867
1	166991004	A		6134815	17	164	44	6135040	6132514	17	164	44	6132739	24117857	34	611	223	24118725	24108570	34	611	215	24109430	6791430	63	279	152	6791924	6748720	62	276	152	6749210	25839341	264	1140	569	25841314	25676048	259	1137	566	25678010
1	166991005	T		32	150	0	6200656	6200838	32	150	0	6198291	6198473	135	661	14	24205106	24205916	135	661	14	24195589	24196399	112	268	51	6772811	6773242	111	267	51	6730124	6730553	458	1126	192	25665046	25666822	454	1116	192	25502522	25504284
1	166991006	A		6237397	9	206	196	6237808	6235285	9	206	62	6235562	24334052	18	742	782	24335594	24325770	18	742	255	24326785	6832938	52	392	213	6833595	6790182	52	390	212	6790836	25886853	193	1369	757	25889172	25723732	193	1359	752	25726036
1	166991007	T		62	329	7	6184593	6184991	48	329	7	6182358	6182742	248	1213	16	24074753	24076230	200	1213	16	24065964	24067393	173	557	54	6773951	6774735	172	551	52	6731341	6732116	694	2034	170	25596594	25599492	682	2022	166	25434753	25437623
1	166991008	C		35	6270614	17	84	6270750	35	6268296	16	84	6268431	139	24446304	83	392	24446918	139	24437045	76	392	24437652	71	6874148	100	159	6874478	71	6830913	100	158	6831242	301	26032149	444	569	26033463	300	25867461	441	566	25868768
1	166991009	C		80	6274184	21	154	6274439	80	6271760	21	154	6272015	256	24457153	80	610	24458099	256	24447457	80	610	24448403	112	6881070	80	270	6881532	111	6837824	80	270	6838285	395	26055645	331	955	26057326	392	25890965	330	952	25892639
1	166991010	A		6188176	6	214	82	6188478	6185804	6	214	82	6186106	23943698	31	989	371	23945089	23934322	31	988	371	23935712	6800817	38	441	265	6801561	6758090	38	438	264	6758830	25583098	156	1744	1013	25586011	25421547	155	1734	1008	25424444
1	166991011	C		83	6283247	14	142	6283486	19	6280947	14	142	6281122	336	24481821	30	525	24482712	58	24472749	30	525	24473362	54	6896867	72	184	6897177	52	6853515	70	184	6853821	207	26106949	271	756	26108183	206	25941935	270	755	25943166
1	166991012	A		6132437	3	237	37	6132714	6130078	3	237	37	6130355	23828302	29	972	175	23829478	23818927	29	972	175	23820103	6657691	42	441	122	6658296	6615909	42	440	122	6616513	25133303	157	1712	515	25135687	24974714	157	1701	513	24977085
1	166991013	A		6259988	5	165	27	6260185	6257562	4	165	27	6257758	24304246	33	665	136	24305080	24294597	27	665	135	24295424	6873503	60	260	114	6873937	6830340	60	258	114	6830772	25940528	183	1113	499	25942323	25776768	182	1104	497	25778551
1	166991014	A		6207393	9	102	18	6207522	6205068	4	102	18	6205192	23973289	28	436	111	23973864	23964072	20	436	111	23964639	6793515	52	130	93	6793790	6750624	52	130	93	6750899	25413073	190	528	398	25414189	25251765	190	527	396	25252878
1	166991015	T		28	214	3	6148923	6149168	20	214	3	6146634	6146871	129	761	16	23756319	23757225	93	760	16	23747277	23748146	85	379	57	6694104	6694625	84	374	57	6651928	6652443	373	1311	226	25129715	25131625	373	1303	226	24970371	24972273
1	166991016	T		92	282	4	6257972	6258350	30	282	4	6255952	6256268	293	1016	29	24377785	24379123	99	1016	29	24369484	24370628	92	502	39	6869305	6869938	92	498	39	6826088	6826717	311	1894	192	25991757	25994154	310	1875	184	25827414	25829783
1	166991017	C		28	6269726	8	103	6269865	28	6267345	8	103	6267484	85	24414398	52	427	24414962	85	24404955	51	427	24405518	37	6873646	59	106	6873848	37	6830413	58	105	6830613	150	26017382	199	479	26018210	150	25852898	199	474	25853721
1	166991018	T		88	681	9	6235672	6236450	52	681	8	6233669	6234410	366	2567	30	24311817	24314780	197	2567	30	24303336	24306130	155	1163	94	6826575	6827987	153	1155	91	6783646	6785045	689	4272	326	25886809	25892096	682	4244	320	25723116	25728362
1	166991019	C		46	6270023	19	156	6270244	46	6267618	19	156	6267839	149	24402566	44	539	24403298	147	24392983	44	539	24393713	46	6872759	86	166	6873057	46	6829606	86	164	6829902	221	25995883	268	645	25997017	220	25832060	267	637	25833184
1	166991020	C		58	6261611	24	172	6261865	58	6259192	24	172	6259446	180	24311854	83	613	24312730	180	24302161	83	612	24303036	89	6855666	96	233	6856084	89	6812566	96	231	6812982	414	25852639	362	845	25854260	413	25689100	361	839	25690713
1	166991021	A		6279443	8	259	35	6279745	6277012	8	259	35	6277314	24351926	29	912	176	24353043	24342273	29	912	176	24343390	6891819	50	426	127	6892422	6848497	50	421	127	6849095	25948085	233	1641	545	25950504	25784238	233	1632	543	25786646
1	166991022	A		6271979	7	319	36	6272341	6269615	7	319	36	6269977	24100751	37	1354	135	24102277	24091340	37	1354	135	24092866	6884960	63	333	110	6885466	6841683	61	330	107	6842181	25707351	201	1378	460	25709390	25544936	201	1369	455	25546961
1	166991023	C		15	6265570	6	110	6265701	15	6263166	6	110	6263297	69	24402955	17	465	24403506	69	24393348	17	465	24393899	26	6845574	42	154	6845796	26	6802541	41	154	6802762	110	25920997	179	622	25921908	110	25757211	179	617	25758117
1	166991024	T		49	377	39	6191483	6191948	49	377	39	6189078	6189543	171	1420	209	24025325	24027125	171	1418	209	24015747	24017545	138	674	83	6765475	6766370	136	669	82	6723042	6723929	504	2435	330	25551810	25555079	499	2423	330	25391242	25394494
1	166991025	G		238	13	6251788	32	6252071	238	13	6249416	32	6249699	735	75	24352694	137	24353641	734	75	24343220	136	24344165	256	62	6855399	92	6855809	253	62	6812310	92	6812717	991	280	25936060	344	25937675	989	279	25772059	343	25773670
1	166991026	T		65	489	11	6234141	6234706	65	489	11	6231737	6232302	280	1891	57	24238737	24240965	280	1890	57	24229177	24231404	243	778	59	6836544	6837624	241	776	59	6793552	6794628	829	2902	253	25831372	25835356	823	2880	251	25667839	25671793
1	166991027	G		219	22	6257610	32	6257883	219	22	6255226	32	6255499	747	139	24380313	118	24381317	747	139	24370778	118	24371782	265	74	6872949	77	6873365	262	74	6829735	77	6830148	1044	324	26013232	252	26014852	1041	322	25848722	250	25850335
1	166991028	A		4476105	5	549	48	4476707	4474396	5	549	48	4474998	18599676	5	2156	154	18601991	18592497	5	2155	154	18594811	4900896	17	875	143	4901931	4870679	17	867	143	4871706	19827533	72	3139	502	19831246	19704261	72	3108	501	19707942
1	166991029	C		11	4621653	23	198	4621885	11	4619590	23	198	4619822	41	19261798	121	609	19262569	41	19253388	113	609	19254151	51	5118836	117	248	5119252	51	5086395	116	248	5086810	227	20695382	395	862	20696866	227	20563941	393	857	20565418
1	166991030	A		3766497	4	279	20	3766800	3764988	4	279	20	3765291	15592654	25	1132	95	15593906	15586218	25	1132	95	15587470	4139686	21	517	61	4140285	4113609	20	507	61	4114197	16598976	75	1970	309	16601330	16494303	75	1959	305	16496642
1	166991031	C		30	3728742	146	115	3729033	30	3727229	146	115	3727520	93	15326789	510	359	15327751	93	15320631	510	359	15321593	45	4227904	50	156	4228155	45	4201332	50	155	4201582	264	16824640	220	495	16825619	263	16718923	219	493	16719898
1	166991032	T		47	389	45	5075915	5076396	40	389	44	5074041	5074514	288	1776	147	19589836	19592047	229	1776	145	19582375	19584525	124	807	102	5432286	5433319	124	806	101	5398162	5399193	410	3190	323	20366391	20370314	407	3169	322	20238176	20242074
1	166991033	T		151	950	12	5870443	5871556	47	950	12	5868538	5869547	659	3716	49	23030905	23035329	215	3714	49	23023097	23027075	164	1356	60	6492312	6493892	164	1345	60	6451445	6453014	648	5114	244	24762277	24768283	645	5071	243	24605640	24611599
1	166991034	C		35	6212153	20	168	6212376	34	6209851	18	168	6210071	158	24274368	83	730	24275339	158	24265093	71	729	24266051	82	6799684	97	225	6800088	82	6757007	97	225	6757411	310	25814664	396	840	25816210	308	25651659	395	835	25653197
1	166991035	A		5797947	8	320	71	5798346	5795735	8	320	71	5796134	22895541	35	1277	222	22897075	22886512	35	1277	222	22888046	6452698	31	574	201	6453504	6412367	30	570	200	6413167	24710741	135	2092	809	24713777	24555110	133	2077	804	24558124
1	166991036	C		21	6178710	8	174	6178913	21	6176386	8	174	6176589	74	24118983	62	576	24119695	74	24109677	62	576	24110389	77	6795156	87	235	6795555	77	6752406	87	234	6752804	248	25755926	293	713	25757180	248	25592884	292	709	25594133
1	166991037	T		52	474	11	6160534	6161071	49	474	11	6158224	6158758	185	1712	33	23907221	23909151	171	1712	33	23898049	23899965	137	860	69	6781724	6782790	137	858	69	6739115	6740179	484	3092	246	25570635	25574457	484	3068	246	25409029	25412827
1	166991038	C		44	6279932	14	107	6280097	44	6277512	14	107	6277677	214	24473978	35	377	24474604	214	24464310	35	377	24464936	76	6890125	61	127	6890389	76	6846809	61	127	6847073	247	26082051	257	499	26083054	246	25917168	256	495	25918165
1	166991039	T		157	596	13	6236423	6237189	98	596	13	6234207	6234914	620	2383	53	24270075	24273131	321	2383	53	24261379	24264136	190	898	52	6820038	6821178	190	893	52	6777078	6778213	848	3397	182	25796489	25800916	845	3376	182	25633222	25637625
1	166991040	C		51	6275615	3	138	6275807	51	6273194	3	138	6273386	198	24441663	45	527	24442433	198	24431981	44	527	24432750	58	6883132	84	207	6883481	54	6839899	82	207	6840242	262	26036533	379	742	26037916	257	25872006	367	740	25873370
1	166991041	A		6105812	6	258	18	6106094	6103529	6	258	16	6103809	23728023	23	1281	95	23729422	23718782	23	1281	94	23720180	6781284	25	460	129	6781898	6738648	25	457	129	6739259	25575532	131	2067	449	25578179	25413859	129	2055	448	25416491
1	166991042	C		27	6245045	9	785	6245866	27	6242643	9	785	6243464	136	24336335	46	464	24336981	135	24326727	46	463	24327371	52	6866992	78	845	6867967	52	6823781	78	844	6824755	282	25994616	245	642	25995785	281	25830157	243	640	25831321
1	166991043	C		65	6230416	17	100	6230598	65	6228048	17	100	6228230	269	24282370	54	471	24283164	269	24272867	52	471	24273659	90	6832914	84	157	6833245	89	6789969	83	156	6790297	407	25865563	277	509	25866756	407	25702091	277	504	25703279
1	166991044	T		77	432	48	5879555	5880112	77	432	48	5877291	5877848	283	1482	194	22876888	22878847	283	1482	194	22867813	22869772	235	817	128	6565282	6566462	229	810	128	6523866	6525033	715	2524	415	24815882	24819536	699	2508	407	24658414	24662028
1	166991045	T		37	471	7	5901049	5901564	37	471	7	5898783	5899298	175	1755	46	22993889	22995865	175	1754	45	22984835	22986809	126	713	68	6592049	6592956	126	709	68	6550405	6551308	379	2658	240	24849621	24852898	377	2640	240	24691954	24695211
1	166991046	A		6248190	7	390	82	6248669	6245799	7	389	82	6246277	24362907	39	1539	298	24364783	24353313	39	1538	298	24355188	6873691	67	612	243	6874613	6830457	67	606	243	6831373	26029116	219	2236	952	26032523	25864496	218	2225	945	25867884
1	166991047	C		34	6268410	12	213	6268669	34	6265979	12	213	6266238	91	24425360	37	917	24426405	90	24415632	37	917	24416676	57	6874268	93	308	6874726	57	6831074	92	307	6831530	180	26016955	305	1211	26018651	180	25852510	305	1200	25854195
1	166991048	A		6142320	2	303	16	6142641	6139950	2	303	16	6140271	23828135	32	1152	75	23829394	23818716	32	1152	75	23819975	6815696	42	507	77	6816322	6772899	42	502	77	6773520	25726351	132	1925	362	25728770	25563974	132	1918	360	25566384
1	166991049	T		61	371	8	6174207	6174647	58	371	8	6171930	6172367	193	1566	22	24031478	24033259	187	1565	22	24022375	24024149	217	595	47	6762068	6762927	213	590	47	6719625	6720475	808	2338	219	25550392	25553757	805	2329	219	25389103	25392456
1	166991050	G		304	23	6204359	32	6204718	304	23	6201988	32	6202347	1232	85	24167655	109	24169081	1232	85	24158209	109	24159635	433	106	6751123	50	6751712	431	106	6708633	50	6709220	1596	388	25542131	265	25544380	1584	387	25380390	264	25382625
1	166991051	T		93	966	6	6228944	6230009	89	966	6	6226622	6227683	318	3454	25	24279653	24283450	296	3452	25	24270416	24274189	196	1405	55	6838983	6840639	194	1396	55	6796087	6797732	881	4649	182	25887172	25892884	880	4622	181	25724069	25729752
1	166991052	C		47	6276950	11	154	6277162	47	6274512	11	154	6274724	232	24455609	68	649	24456558	232	24445866	68	649	24446815	41	6887100	95	202	6887438	40	6843839	95	202	6844176	319	26064222	335	789	26065665	314	25899570	334	785	25901003
1	166991053	C		124	6258939	25	230	6259318	124	6256518	25	230	6256897	602	24361085	103	780	24362570	602	24351461	103	779	24352945	160	6872655	108	286	6873209	159	6829433	107	285	6829984	696	25989890	378	1060	25992024	691	25825443	377	1056	25827567
1	166991054	C		325	6268056	5	267	6268653	325	6265633	5	267	6266230	909	24410669	38	1085	24412701	909	24401000	38	1084	24403031	373	6879568	93	356	6880390	370	6836376	93	355	6837194	1253	26026817	370	1368	26029808	1246	25862527	370	1359	25865502
1	166991055	A		6101395	388	1169	40	6102992	6099050	387	1168	40	6100645	23643681	1569	5644	111	23651005	23634374	1569	5643	111	23641697	6834333	420	1421	89	6836263	6791262	418	1411	89	6793180	25787482	1789	6763	390	25796424	25623928	1776	6731	389	25632824
1	166991056	A		6249454	11	286	23	6249774	6247039	11	286	23	6247359	24304815	146	1223	63	24306247	24295185	146	1223	63	24296617	6869423	36	424	75	6869958	6826206	36	422	75	6826739	25978825	338	1690	301	25981154	25814372	336	1681	300	25816689
1	166991057	A		6240921	7	127	11	6241066	6238581	7	127	11	6238726	24271078	16	506	22	24271622	24261732	16	506	22	24262276	6877554	43	241	88	6877926	6834374	42	240	87	6834743	26009610	211	760	310	26010891	25845484	211	757	310	25846762
1	166991058	A		6220756	3	134	9	6220902	6218405	3	134	8	6218550	24119999	20	736	46	24120801	24110612	20	736	36	24111404	6834674	70	279	79	6835102	6791605	70	277	79	6792031	25759584	290	1262	297	25761433	25596413	290	1255	297	25598255
1	166991059	A		5926400	9	232	21	5926662	5924269	9	232	21	5924531	23005424	25	926	96	23006471	22996832	25	926	96	22997879	6656443	38	408	90	6656979	6614371	38	406	90	6614905	25118256	105	1488	386	25120235	24958710	105	1481	385	24960681
1	166991060	G		89	16	6484259	26	6484390	89	16	6481489	26	6481620	353	32	25244418	100	25244903	353	32	25233613	100	25234098	109	37	7103783	27	7103956	109	37	7059001	27	7059174	427	80	26777391	92	26777990	426	79	26607506	90	26608101
1	166991061	A		6480130	1	271	74	6480476	6477609	1	271	74	6477955	25227314	19	1115	256	25228704	25217539	18	1114	255	25218926	7107564	16	510	149	7108239	7062714	16	507	149	7063386	26790277	49	1812	502	26792640	26620277	49	1803	500	26622629
1	166991062	T		56	251	8	6495461	6495776	56	250	8	6492733	6493047	166	1016	21	25287815	25289018	166	1016	21	25277204	25278407	107	438	13	7122816	7123374	106	436	13	7077918	7078473	364	1603	51	26851380	26853398	357	1591	51	26680969	26682968
1	166991063	G		259	64	6458838	88	6459249	259	29	6456329	88	6456705	955	279	25144466	451	25146151	954	98	25134768	451	25136271	355	51	7059434	98	7059938	353	50	7014829	97	7015329	1289	207	26617743	438	26619677	1280	203	26448640	432	26450555
1	166991064	G		192	59	6482157	65	6482473	192	22	6479507	65	6479786	541	229	25235667	311	25236748	541	110	25225236	311	25226198	249	86	7107589	132	7108056	243	45	7063813	93	7064194	759	320	26793291	477	26794847	744	189	26627132	351	26628416
1	166991065	A		6491805	6	365	191	6492367	6489139	6	365	191	6489701	25282351	17	2326	904	25285598	25271834	17	2326	902	25275079	7127859	10	799	250	7128918	7082916	10	797	247	7083970	26876624	61	3773	936	26881394	26706027	61	3746	930	26710764
1	166991066	T		53	234	1	6492024	6492312	53	234	1	6489193	6489481	262	1067	17	25270122	25271468	262	1067	17	25259155	25260501	141	437	13	7120316	7120907	141	436	13	7075448	7076038	583	1823	75	26840701	26843182	579	1809	73	26670425	26672886
1	166991067	A		6489810	0	400	198	6490408	6487002	0	400	198	6487600	25256009	14	1710	768	25258501	25245120	14	1709	768	25247611	7126121	13	680	189	7127003	7081220	13	674	186	7082093	26857682	38	2644	750	26861114	26687511	38	2629	727	26690905
1	166991068	C		60	6481575	24	226	6481885	59	6478825	24	225	6479133	133	25224562	114	992	25225801	133	25213779	114	991	25215017	37	7110174	52	345	7110608	37	7065425	49	341	7065852	153	26802021	192	1319	26803685	151	26632436	189	1311	26634087
1	166991069	A		6495543	12	486	109	6496150	6492799	12	486	109	6493406	25283356	38	2295	877	25286566	25272688	38	2295	876	25275897	7125253	23	818	102	7126196	7080314	23	814	102	7081253	26854695	88	3404	924	26859111	26684268	86	3381	921	26688656
1	166991070	A		6492790	13	343	76	6493222	6489997	9	343	76	6490425	25275449	45	1666	359	25277519	25264663	37	1664	359	25266723	7114126	26	609	134	7114895	7069295	26	605	133	7070059	26816315	84	2486	486	26819371	26646215	83	2458	484	26649240
1	166991071	A		6463266	5	194	38	6463503	6460560	4	194	38	6460796	25166928	32	756	151	25167867	25156488	31	756	151	25157426	7060870	23	298	57	7061248	7016326	23	296	57	7016702	26628978	111	1152	254	26630495	26460077	110	1147	250	26461584
1	166991072	T		24	214	8	6486204	6486450	24	214	8	6483557	6483803	89	939	14	25260250	25261292	88	939	14	25249895	25250936	46	476	13	7095905	7096440	46	471	13	7051135	7051665	188	1808	56	26750465	26752517	187	1792	56	26580611	26582646
1	166991073	C		35	6483834	6	106	6483981	35	6481147	3	106	6481291	136	25251344	39	361	25251880	136	25240873	21	361	25241391	37	7112864	22	108	7113031	36	7068050	20	108	7068214	111	26819239	52	457	26819859	107	26649148	51	454	26649760
1	166991074	T		35	425	18	6484342	6484820	35	425	18	6481588	6482066	125	1775	64	25252354	25254318	124	1773	64	25241713	25243674	66	875	22	7103974	7104937	66	869	22	7059200	7060157	212	3321	137	26782930	26786600	211	3299	136	26613072	26616718
1	166991075	T		24	407	11	6484839	6485281	24	407	11	6482084	6482526	111	1623	38	25252495	25254267	111	1623	38	25241868	25243640	77	800	59	7114276	7115212	64	789	27	7070616	7071496	308	2782	182	26820193	26823465	242	2763	83	26654339	26657427
1	166991076	T		27	426	8	6500143	6500604	27	426	8	6497355	6497816	135	1639	16	25320949	25322739	135	1639	16	25309974	25311764	61	730	8	7133611	7134410	60	726	8	7088625	7089419	291	2755	45	26899837	26902928	291	2728	45	26729024	26732088
1	166991077	C		31	6479879	22	129	6480061	31	6477123	22	129	6477305	135	25260512	84	508	25261239	135	25249635	84	508	25250362	27	7105876	39	145	7106087	27	7061033	39	144	7061243	125	26823668	137	574	26824504	125	26653282	135	572	26654114
1	166991078	T		34	281	4	6426086	6426405	34	281	4	6423455	6423774	165	1053	14	25098255	25099487	165	1052	14	25087659	25088890	106	592	21	7055330	7056049	104	585	21	7010899	7011609	399	2125	73	26712764	26715361	397	2109	73	26543542	26546121
1	166991079	C	spike-in, C>G	29	6466134	8041	93	6474297	29	6463442	8039	93	6471603	145	25211635	11390	397	25223567	144	25201036	11381	397	25212958	35	7094707	8553	126	7103421	27	7050385	8503	119	7059034	151	26779964	11955	528	26792598	123	26611554	11852	505	26624034
1	166991080	T		39	399	9	6486299	6486746	36	399	9	6483723	6484167	139	1570	41	25258078	25259828	131	1570	40	25247951	25249692	80	863	24	7116594	7117561	79	859	24	7071779	7072741	299	3123	81	26832233	26835736	298	3105	81	26662047	26665531
1	166991081	T		58	349	13	6493734	6494154	58	349	13	6491029	6491449	204	1401	39	25281526	25283170	204	1401	39	25271055	25272699	119	644	25	7122237	7123025	118	641	25	7077342	7078126	497	2649	81	26847411	26850638	493	2631	81	26676965	26680170
1	166991082	C		41	6471171	22	120	6471354	41	6468480	22	120	6468663	148	25184110	79	546	25184883	148	25173623	77	546	25174394	42	7105635	30	186	7105893	42	7060854	30	186	7061112	151	26778111	163	683	26779108	149	26608299	162	681	26609291
1	166991083	C		89	6458575	21	127	6458812	86	6455833	21	127	6456067	313	25128008	57	491	25128869	310	25117346	57	491	25118204	97	7089929	32	160	7090218	97	7045258	32	160	7045547	311	26712017	116	613	26713057	310	26542519	115	606	26543550
1	166991084	T		114	374	55	6478535	6479078	111	373	55	6475824	6476363	485	1634	244	25202502	25204865	474	1633	244	25192068	25194419	152	666	88	7108356	7109262	150	663	88	7063565	7064466	638	2507	242	26780690	26784077	631	2502	241	26610820	26614194
1	166991085	T		24	434	2	6474639	6475099	24	434	2	6471964	6472424	80	1571	24	25204645	25206320	77	1571	24	25194329	25196001	51	667	14	7099944	7100676	51	664	14	7055173	7055902	150	2407	72	26772207	26774836	149	2395	71	26602252	26604867
1	166991086	A		6459468	8	236	37	6459749	6456748	8	236	34	6457026	25142347	30	791	133	25143301	25131788	30	791	117	25132726	7080558	16	403	87	7081064	7036223	16	401	86	7036726	26698791	64	1354	308	26700517	26530363	61	1343	301	26532068
1	166991087	T		24	271	7	6471037	6471339	24	271	7	6468293	6468595	146	1099	16	25175315	25176576	146	1098	16	25164775	25166035	72	537	9	7102509	7103127	69	533	9	7057790	7058401	339	1994	44	26756032	26758409	323	1974	44	26586335	26588676
1	166991088	C		38	6474087	7	70	6474202	38	6471295	7	70	6471410	121	25196551	23	343	25197038	121	25185644	23	343	25186131	37	7100567	9	97	7100710	37	7055836	9	93	7055975	118	26759663	63	403	26760247	116	26589968	63	399	26590546
1	166991089	T		69	383	22	6486179	6486653	65	383	22	6483472	6483942	228	1417	69	25259495	25261209	209	1417	69	25248895	25250590	120	692	17	7113064	7113893	117	686	17	7068190	7069010	443	2601	125	26821397	26824566	443	2586	125	26651076	26654230
1	166991090	T		232	319	0	6485956	6486507	141	318	0	6483554	6484013	970	1284	14	25234060	25236328	549	1284	14	25224688	25226535	356	601	39	7112295	7113291	342	595	12	7068567	7069516	1286	2039	153	26811374	26814852	1217	2021	39	26645475	26648752
1	166991091	A		6492725	5	338	98	6493166	6490012	5	338	96	6490451	25269403	7	1261	336	25271007	25259017	7	1260	331	25260615	7124412	9	493	205	7125119	7079466	9	491	202	7080168	26851160	23	1995	637	26853815	26680637	23	1985	634	26683279
1	166991092	A		6478713	4	224	20	6478961	6476072	4	224	20	6476320	25214546	34	913	105	25215598	25204355	34	913	104	25205406	7105249	23	375	50	7105697	7060385	23	374	50	7060832	26779323	66	1472	193	26781054	26609245	66	1464	188	26610963
1	166991093	T		44	184	4	6489472	6489704	44	184	4	6486745	6486977	194	853	14	25260218	25261279	194	852	14	25249664	25250724	98	309	15	7119721	7120143	98	307	15	7074808	7075228	387	1304	50	26834957	26836698	383	1294	50	26664588	26666315
1	166991094	G		178	15	6489052	35	6489280	178	14	6486358	35	6486585	605	53	25262504	129	25263291	605	46	25252107	129	25252887	236	24	7116039	26	7116325	235	24	7071196	25	7071480	862	88	26817229	130	26818309	860	88	26647104	128	26648180
1	166991095	A		6110516	5	270	67	6110858	6109131	5	270	67	6109473	23667874	18	1121	258	23669271	23662628	18	1121	258	23664025	6797417	54	452	153	6798076	6754612	54	450	152	6755268	25473062	217	1737	654	25475670	25311572	217	1729	652	25314170
1	166991096	T		51	279	6	6340656	6340992	51	279	6	6339313	6339649	186	1052	22	24626585	24627845	185	1052	22	24621483	24622742	155	455	69	6985813	6986492	155	450	69	6941734	6942408	587	1798	205	26263912	26266502	585	1783	205	26097200	26099773
1	166991097	G		118	12	6166861	118	6167109	118	12	6165649	117	6165896	458	60	23872935	461	23873914	457	60	23868328	461	23869306	196	97	6700669	105	6701067	196	97	6659108	105	6659506	835	312	25053136	400	25054683	827	311	24897097	396	24898631
1	166991098	G		444	24	6346252	49	6346769	444	24	6344812	49	6345329	756	120	24646333	226	24647435	756	120	24640855	225	24641956	627	100	6971806	64	6972597	623	99	6928063	62	6928847	1039	332	26187477	297	26189145	1031	330	26022040	295	26023696
1	166991099	T		38	369	9	6149668	6150084	38	369	9	6148316	6148732	159	1513	46	23817474	23819192	159	1513	46	23812301	23814019	149	632	62	6900954	6901797	149	628	62	6857448	6858287	582	2474	261	25900442	25903759	578	2448	261	25736037	25739324
1	166991100	A		6317277	6	325	178	6317786	6315896	6	325	178	6316405	24525777	17	1512	757	24528063	24520521	17	1512	757	24522807	6969748	75	572	382	6970777	6926034	75	566	379	6927054	26182348	289	2399	1502	26186538	26016888	289	2384	1491	26021052
1	166991101	C		24	6272375	34	123	6272556	24	6270992	34	123	6271173	70	24346301	109	475	24346955	70	24341025	109	475	24341679	42	6930094	99	162	6930397	42	6886513	99	162	6886816	178	26033006	347	661	26034192	178	25868505	346	658	25869687
1	166991102	T		31	324	6	6281842	6282203	31	324	6	6280486	6280847	161	1188	27	24400843	24402219	161	1187	27	24395653	24397028	141	607	47	6892957	6893752	139	604	46	6849440	6850229	512	2094	147	25913946	25916699	510	2079	146	25749054	25751789
1	166991103	C		29	6205657	39	84	6205809	29	6204265	39	84	6204417	223	24071288	118	444	24072073	223	24066042	118	444	24066827	76	6811706	86	98	6811966	76	6768990	86	98	6769250	334	25556119	289	481	25557223	334	25394724	288	476	25395822
1	166991104	T		29	584	14	6176664	6177291	29	584	14	6175351	6175978	157	1396	55	23989065	23990673	157	1394	55	23984007	23985613	83	787	39	6842808	6843717	83	782	39	6799651	6800555	385	2083	159	25721695	25724322	384	2077	159	25558255	25560875
1	166991105	T		17	295	10	6360420	6360742	17	295	10	6359065	6359387	73	1021	33	24710994	24712121	73	1021	33	24705849	24706976	76	450	44	6995793	6996363	75	443	44	6951734	6952296	333	1792	162	26305116	26307403	330	1780	162	26138297	26140569
1	166991106	T		19	379	9	6306964	6307371	19	379	9	6305559	6305966	111	1411	38	24494176	24495736	111	1410	38	24488847	24490406	77	743	56	6900066	6900942	77	738	56	6856554	6857425	319	2563	264	25925658	25928804	318	2548	264	25761094	25764224
1	166991107	T		41	443	11	6354468	6354963	41	443	11	6353055	6353550	103	1813	26	24688258	24690200	103	1811	26	24682888	24684828	98	782	30	7001011	7001921	98	780	30	6956935	6957843	376	2982	109	26326069	26329536	375	2962	109	26159181	26162627
1	166991108	C		22	6243760	16	178	6243976	22	6242413	15	178	6242628	102	24223121	68	618	24223909	102	24217957	66	618	24218743	54	6909855	62	224	6910195	54	6866376	62	223	6866715	282	25941897	248	823	25943250	282	25777501	247	814	25778844
1	166991109	A		6172771	18	348	62	6173199	6171383	18	348	62	6171811	23905481	37	1445	263	23907226	23900253	37	1445	263	23901998	6790366	49	548	168	6791131	6747628	49	544	168	6748389	25430921	217	2162	555	25433855	25269788	216	2142	555	25272701
1	166991110	A		6263373	9	179	46	6263607	6261969	9	179	46	6262203	24307827	39	677	228	24308771	24302494	39	677	228	24303438	6842782	81	291	160	6843314	6799553	79	291	155	6800078	25683310	251	1061	576	25685198	25519964	244	1054	557	25521819
1	166991111	T		84	175	5	6275638	6275902	84	175	5	6274232	6274496	127	636	15	24361028	24361806	127	636	15	24355713	24356491	175	287	62	6885955	6886479	175	284	62	6842583	6843104	333	1182	207	25866604	25868326	331	1168	207	25702488	25704194
1	166991112	T		25	347	5	6180654	6181031	25	347	5	6179402	6179779	102	1338	37	23988079	23989556	102	1338	37	23983293	23984770	94	565	77	6720150	6720886	94	563	77	6677882	6678616	336	2291	308	25236161	25239096	335	2270	308	25076052	25078965
1	166991113	T		30	314	9	6343334	6343687	30	314	9	6341914	6342267	124	1027	21	24644605	24645777	124	1027	21	24639215	24640387	115	507	41	6967282	6967945	115	504	41	6923410	6924070	434	1681	127	26197381	26199623	434	1669	127	26031277	26033507
1	166991114	C		59	6233298	13	118	6233488	59	6231940	13	118	6232130	195	24188587	59	373	24189214	195	24183357	59	373	24183984	102	6883350	62	133	6883647	99	6839965	61	130	6840255	367	25842377	248	507	25843499	356	25678243	240	506	25679345
1	166991115	T		23	651	18	6345221	6345913	23	650	18	6343815	6344506	84	2169	57	24652703	24655013	84	2168	57	24647383	24649692	94	929	47	6999677	7000747	94	923	47	6955509	6956573	364	3343	181	26319979	26323867	362	3321	181	26152902	26156766
1	166991116	G		190	10	6389710	25	6389935	190	10	6388281	25	6388506	813	42	24830737	185	24831777	813	41	24825346	185	24826385	296	71	7026154	46	7026567	296	71	6981912	45	6982324	1169	248	26419823	231	26421471	1155	248	26252330	229	26253962
1	166991117	A		6331824	8	580	62	6332474	6330445	8	580	62	6331095	24585188	18	1401	223	24586830	24579881	18	1401	223	24581523	6972737	74	834	149	6973794	6928752	74	828	149	6929803	26196645	247	2493	590	26199975	26030208	247	2475	587	26033517
1	166991118	A		6293905	17	405	58	6294385	6292505	17	405	57	6292984	24426613	33	1484	223	24428353	24421275	33	1484	223	24423015	6942715	66	743	185	6943709	6898902	66	737	185	6899890	26070817	227	2638	606	26074288	25905251	227	2623	603	25908704
1	166991119	A		6172030	11	333	76	6172450	6170853	11	333	73	6171270	23911032	28	1263	280	23912603	23906539	28	1263	274	23908104	6842742	48	610	133	6843533	6799754	47	604	131	6800536	25650097	171	2316	559	25653143	25487781	168	2308	553	25490810
1	166991120	A		6090099	43	182	75	6090399	6089313	43	182	63	6089601	23570914	143	707	307	23572071	23567849	143	706	269	23568967	6767585	116	309	191	6768201	6724898	114	307	191	6725510	25345850	472	1243	731	25348296	25184748	472	1232	729	25187181
1	166991121	C		32	6273750	169	234	6274185	32	6272707	47	234	6273020	75	24340970	660	874	24342579	75	24336931	187	874	24338067	56	6927776	154	294	6928280	56	6884087	153	290	6884586	244	26009276	501	1133	26011154	243	25844295	497	1127	25846162
1	166991122	A		6369235	14	431	70	6369750	6367998	14	431	51	6368494	24744632	68	2112	273	24747085	24739933	68	2109	195	24742305	7002174	41	700	107	7003022	6958090	41	695	107	6958933	26326561	213	2977	458	26330209	26159686	213	2951	454	26163304
1	166991123	G		193	125	6347907	24	6348249	192	125	6346491	24	6346832	702	495	24656678	86	24657961	702	495	24651291	86	24652574	212	58	6957958	52	6958280	211	58	6914243	52	6914564	894	199	26141172	257	26142522	890	198	25975828	257	25977173
1	166991124	T		81	318	11	6249223	6249633	81	318	11	6247821	6248231	321	1365	29	24244001	24245716	321	1365	29	24238701	24240416	265	527	44	6885415	6886251	262	521	44	6842186	6843013	910	2191	184	25850232	25853517	904	2172	184	25686918	25690178
1	166991125	A		6077435	5	347	152	6077939	6076078	5	347	152	6076582	23524691	17	1339	580	23526627	23519550	17	1338	580	23521485	6703772	45	614	240	6704671	6661379	45	609	238	6662271	25089492	205	2385	952	25093034	24929589	205	2364	947	24933105
1	166991126	A		6357126	20	260	129	6357535	6355703	20	260	129	6356112	24696109	66	1038	489	24697702	24690682	66	1038	489	24692275	6986120	83	466	285	6986954	6942147	83	465	284	6942979	26252829	302	1865	1145	26256141	26086509	301	1855	1139	26089804
1	166991127	C		37	6356923	26	214	6357200	37	6355525	26	214	6355802	171	24687966	85	912	24689134	171	24682650	85	912	24683818	82	7009386	75	314	7009857	82	6965257	75	313	6965727	316	26345686	287	1266	26347555	316	26178686	286	1262	26180550
1	166991128	A		6276175	125	529	219	6277048	6274768	125	529	219	6275641	24350783	735	2024	873	24354415	24345400	735	2023	873	24349031	6906322	207	856	292	6907677	6862883	205	847	288	6864223	25921591	998	3065	1164	25926818	25757363	994	3049	1152	25762558
1	166991129	G		131	9	6387824	51	6388015	131	9	6386381	51	6386572	543	41	24823838	221	24824643	543	41	24818355	221	24819160	139	53	7015153	62	7015407	139	53	6970995	62	6971249	601	250	26372408	281	26373540	598	249	26205335	280	26206462
1	166991130	G		244	559	6212832	66	6213701	243	559	6211519	66	6212387	978	2274	24109393	263	24112908	978	2274	24104404	263	24107919	387	816	6739599	70	6740872	386	810	6697186	70	6698452	1456	2673	25264141	253	25268523	1442	2656	25104804	253	25109155
1	166991131	C		260	6328834	49	326	6329469	260	6327413	49	326	6328048	937	24573675	183	1180	24575975	937	24568255	183	1180	24570555	292	6982954	137	390	6983773	292	6938984	137	390	6939803	1181	26239778	567	1501	26243027	1178	26073402	563	1493	26076636
1	166991132	C		142	6280425	43	209	6280819	142	6279068	43	209	6279462	609	24369322	155	731	24370817	609	24364120	155	731	24365615	246	6935090	146	284	6935766	244	6891534	144	284	6892206	1030	26034956	538	1085	26037609	1021	25870126	527	1081	25872755
1	166991133	C		221	6290349	18	214	6290802	221	6288963	18	214	6289416	813	24419794	82	748	24421437	813	24414523	81	748	24416165	322	6914685	93	305	6915405	320	6871151	92	303	6871866	1325	25964634	403	1101	25967463	1318	25799938	401	1094	25802751
1	166991134	A		6355004	17	195	24	6355240	6353606	17	195	23	6353841	24682861	51	768	105	24683785	24677527	51	768	105	24678451	6993390	110	392	159	6994051	6949328	110	388	157	6949983	26281022	383	1558	603	26283566	26114323	381	1552	601	26116857
1	166991135	A		6279922	5	223	47	6280197	6278559	5	223	47	6278834	24357741	14	876	185	24358816	24352583	14	876	183	24353656	6895031	62	416	160	6895669	6851944	61	413	158	6852576	25874372	235	1541	602	25876750	25711679	235	1527	591	25714032
1	166991136	C		161	6348577	58	94	6348890	161	6347385	11	94	6347651	661	24655883	170	308	24657022	661	24651353	35	308	24652357	274	6991409	92	92	6991867	271	6947399	92	92	6947854	909	26273180	336	377	26274802	901	26106777	336	375	26108389
1	166991137	T		24	474	15	5812126	5812639	24	474	14	5810862	5811374	78	1761	40	22449858	22451737	78	1761	39	22445081	22446959	58	986	58	6487800	6488902	56	977	58	6446914	6448005	260	3332	249	24286366	24290207	258	3301	249	24132108	24135916
1	166991138	T		34	337	5	6376033	6376409	32	337	5	6374775	6375149	142	1274	27	24771475	24772918	137	1273	27	24766601	24768038	121	640	37	7012045	7012843	120	638	36	6967913	6968707	462	2365	132	26364026	26366985	461	2353	131	26196992	26199937
1	166991139	C		80	6307127	17	61	6307285	80	6305734	17	61	6305892	372	24478295	72	386	24479125	371	24472968	72	386	24473797	176	6955292	84	112	6955664	175	6911431	84	112	6911802	613	26116065	268	466	26117412	611	25950426	266	464	25951767
1	166991140	C		171	6340630	24	96	6340921	156	6339397	24	96	6339673	660	24619207	82	350	24620299	605	24614464	82	350	24615501	216	6983092	93	106	6983507	215	6939198	93	106	6939612	795	26233283	337	458	26234873	790	26067253	337	454	26068834
1	166991141	T		45	294	13	6357864	6358216	45	294	13	6356451	6356803	136	1035	30	24680814	24682015	136	1035	30	24675478	24676679	96	521	42	7004196	7004855	96	519	42	6960125	6960782	487	1956	201	26324559	26327203	485	1948	201	26157842	26160476
1	166991142	T		48	246	11	6306183	6306488	47	246	11	6304913	6305217	216	1053	22	24502915	24504206	214	1053	22	24497964	24499253	141	566	23	6894710	6895440	140	564	23	6851212	6851939	559	2045	87	25924058	25926749	556	2023	86	25759327	25761992
1	166991143	C		233	6370555	16	52	6370856	233	6369133	16	52	6369434	811	24746208	62	243	24747324	811	24740795	60	243	24741909	329	7015913	120	90	7016452	327	6971722	116	89	6972254	1158	26379424	387	353	26381322	1153	26212120	383	351	26214007
1	166991144	T		28	203	16	6293429	6293676	28	203	16	6292024	6292271	164	824	46	24408569	24409603	164	824	46	24403228	24404262	103	417	44	6927978	6928542	103	412	44	6884399	6884958	469	1495	192	26019835	26021991	467	1479	192	25855184	25857322
1	166991145	T		32	249	13	6331325	6331619	32	249	13	6329912	6330206	140	969	21	24569391	24570521	140	969	21	24564036	24565166	91	517	46	6954638	6955292	91	517	46	6910846	6911500	294	1798	194	26120637	26122923	291	1791	194	25955146	25957422
1	166991146	A		6255152	6	224	62	6255444	6253767	6	224	61	6254058	24273876	24	841	266	24275007	24268642	24	841	264	24269771	6884124	63	394	212	6884793	6840775	63	394	211	6841443	25864888	305	1384	942	25867519	25700889	305	1373	939	25703506
1	166991147	C		204	6228883	31	146	6229264	204	6227626	21	146	6227997	763	24201074	125	496	24202458	763	24196265	83	496	24197607	268	6823306	66	163	6823803	267	6780187	63	163	6780680	1029	25623850	262	671	25625812	1023	25460960	257	670	25462910
1	166991148	T		208	445	17	6304116	6304786	105	444	17	6303015	6303581	765	1689	57	24468853	24471364	425	1689	57	24464522	24466693	218	693	72	6961545	6962528	215	690	72	6917801	6918778	778	2762	259	26164450	26168249	775	2743	259	25999044	26002821
1	166991149	A		5986066	16	277	62	5986421	5984750	16	277	62	5985105	23108456	75	1191	275	23109997	23103532	75	1191	273	23105071	6535844	60	510	210	6536624	6494547	60	505	210	6495322	24450255	233	2071	807	24453366	24294864	233	2058	806	24297961
1	166991150	C		140	6234134	65	241	6234580	140	6232856	51	241	6233288	577	24218149	183	980	24219889	577	24213348	137	980	24215042	225	6879811	102	311	6880449	222	6836486	102	306	6837116	809	25862767	386	1243	25865205	803	25698844	385	1233	25701265
1	155264422	C		14	2861535	7	93	2861649	14	2860186	7	93	2860300	70	11295060	35	319	11295484	70	11289790	34	319	11290213	22	2856132	48	105	2856307	21	2837502	48	105	2837676	90	11108055	129	347	11108621	89	11036010	129	347	11036575
1	155264423	A		2839883	17	329	50	2840279	2838489	17	329	50	2838885	11176914	71	1345	225	11178555	11171453	71	1345	225	11173094	2847157	32	464	85	2847738	2828597	32	459	85	2829173	11039253	138	1625	373	11041389	10967683	138	1611	370	10969802
1	155264424	G		36	67	2881418	92	2881613	36	6	2880153	92	2880287	173	200	11377988	368	11378729	173	41	11372975	368	11373557	46	23	2874430	142	2874641	46	22	2855742	140	2855950	217	125	11177734	456	11178532	217	125	11105537	456	11106335
1	155264425	G		27	7	2880725	45	2880804	27	3	2879366	45	2879441	169	38	11377409	215	11377831	169	18	11372045	215	11372447	57	28	2876049	64	2876198	57	27	2857277	63	2857424	212	87	11186711	273	11187283	211	85	11114140	270	11114706
1	155264426	T		47	138	4	2823824	2824013	10	138	4	2822579	2822731	211	572	21	11072960	11073764	42	571	21	11068027	11068661	38	234	27	2828034	2828333	38	233	27	2809620	2809918	152	874	137	10933706	10934869	152	868	136	10862916	10864072
1	155264427	C		5	2895410	3	70	2895488	5	2893987	3	70	2894065	39	11438167	18	250	11438474	39	11432563	18	250	11432870	23	2886493	20	80	2886616	23	2867661	20	80	2867784	68	11230482	83	279	11230912	67	11157634	82	277	11158060
1	155264428	T		10	119	1	2850882	2851012	10	119	1	2849506	2849636	51	461	18	11246609	11247139	51	461	17	11241213	11241742	42	193	24	2844267	2844526	42	191	24	2825701	2825958	190	797	88	11054842	11055917	190	793	87	10983097	10984167
1	155264429	C		51	2897760	5	176	2897992	14	2896472	5	176	2896667	190	11448216	12	640	11449058	46	11443154	12	639	11443851	22	2890204	40	180	2890446	22	2871353	40	178	2871593	95	11246067	110	769	11247041	95	11173127	110	763	11174095
1	155264430	G		83	10	2873843	78	2874014	83	10	2872454	78	2872625	388	40	11345951	264	11346643	388	39	11340479	263	11341169	148	39	2870393	90	2870670	148	39	2851678	90	2851955	550	159	11160021	306	11161036	542	159	11087666	306	11088673
1	155264431	G		65	13	2887497	39	2887614	65	13	2886094	39	2886211	232	37	11403567	186	11404022	232	37	11398047	185	11398501	73	49	2881961	63	2882146	73	49	2863158	63	2863343	243	191	11211869	262	11212565	242	191	11139159	262	11139854
1	155264432	A		2855878	3	164	13	2856058	2854501	2	163	13	2854679	11298193	15	646	43	11298897	11292769	14	646	43	11293472	2852177	27	254	36	2852494	2833554	27	253	36	2833870	11112740	118	1012	156	11114026	11040555	118	1005	154	11041832
1	155264433	C		1	2896073	4	124	2896202	1	2894681	3	124	2894809	13	11440273	14	519	11440819	13	11434882	14	519	11435428	5	2887855	36	148	2888044	5	2869013	36	146	2869200	37	11235047	119	560	11235763	37	11162206	119	558	11162920
1	155264434	G		126	29	2882394	1130	2883679	126	10	2881134	1130	2882400	488	114	11382497	4729	11387828	488	46	11377471	4729	11382734	132	33	2878635	1125	2879925	129	33	2859844	1115	2861121	585	112	11197470	4800	11202967	581	111	11124847	4767	11130306
1	155264435	T		14	214	0	2846529	2846757	12	213	0	2845207	2845432	80	847	8	11251524	11252459	70	847	5	11246316	11247238	25	320	19	2845942	2846306	25	317	19	2827340	2827701	160	1272	84	11079869	11081385	160	1264	84	11007966	11009474
1	155264436	C		11	2897184	20	71	2897286	11	2895897	4	71	2895983	49	11446733	104	245	11447131	46	11441711	16	245	11442018	21	2889475	38	82	2889616	21	2870634	38	82	2870775	88	11245652	136	286	11246162	86	11172753	136	284	11173259
1	155264437	C		26	2883889	13	85	2884013	25	2882501	12	85	2882623	107	11390078	34	323	11390542	105	11384602	33	323	11385063	40	2879623	31	105	2879799	40	2860887	31	105	2861063	148	11201883	124	366	11202521	148	11129502	124	361	11130135
1	155264438	T		20	266	15	2881931	2882232	20	265	15	2880510	2880810	75	1058	46	11398292	11399471	74	1057	46	11392699	11393876	74	372	41	2878277	2878764	74	370	40	2859518	2860002	255	1280	154	11210261	11211950	254	1274	154	11137567	11139249
1	155264439	G		404	17	2883502	36	2883959	403	17	2882107	36	2882563	1739	56	11387723	109	11389627	1739	56	11382274	109	11384178	448	46	2876406	52	2876952	447	46	2857637	52	2858182	1842	173	11187727	190	11189932	1834	173	11115156	188	11117351
1	155264440	C		40	2894212	67	120	2894439	40	2892802	67	119	2893028	121	11431930	290	496	11432837	121	11426361	290	496	11427268	23	2886982	25	139	2887169	23	2868159	25	139	2868346	113	11232119	147	538	11232917	110	11159315	144	537	11160106
1	155264441	T		10	252	3	2801987	2802252	10	252	3	2800615	2800880	84	938	18	11078205	11079245	84	938	18	11072778	11073818	41	318	27	2812507	2812893	41	316	27	2794201	2794585	211	1229	101	10956795	10958336	211	1220	100	10885775	10887306
1	155264442	C		18	2891017	8	394	2891437	18	2889604	8	393	2890023	90	11419633	26	765	11420514	90	11414082	26	765	11414963	33	2884587	30	426	2885076	33	2865797	30	424	2866284	107	11223268	150	861	11224386	107	11150587	148	854	11151696
1	155264443	G		335	11	2860859	26	2861231	335	11	2859490	24	2859860	534	56	11295287	132	11296009	533	56	11289945	131	11290665	390	42	2862130	49	2862611	388	42	2843460	48	2843938	652	172	11129266	200	11130290	646	172	11057130	200	11058148
1	155264444	G		166	17	2876547	17	2876747	166	17	2875140	17	2875340	497	75	11358445	62	11359079	497	75	11352892	62	11353526	188	43	2875329	52	2875612	186	42	2856578	51	2856857	559	189	11182622	173	11183543	552	187	11110101	169	11111009
1	155264445	A		2844763	12	330	17	2845122	2843363	12	330	17	2843722	11241504	12	1303	85	11242904	11236041	12	1303	85	11237441	2835354	7	408	61	2835830	2816795	7	407	61	2817270	11027156	39	1620	198	11029013	10955405	39	1609	198	10957251
1	155264446	C		5	2897813	4	121	2897943	5	2896399	4	121	2896529	31	11450387	31	476	11450925	31	11444835	31	476	11445373	21	2890345	40	177	2890583	21	2871501	40	174	2871736	82	11250188	150	604	11251024	82	11177235	149	600	11178066
1	155264447	A		2557625	4	161	12	2557802	2556413	4	161	10	2556588	10427528	49	600	36	10428213	10422671	49	600	29	10423349	2588399	26	235	29	2588689	2571872	26	234	29	2572161	10383202	99	922	72	10384295	10317166	99	916	70	10318251
1	155264448	G		260	8	2865042	36	2865346	260	8	2863648	36	2863952	1042	35	11311766	149	11312992	1042	35	11306270	149	11307496	259	40	2858833	60	2859192	259	40	2840161	60	2840520	1076	127	11114618	201	11116022	1068	127	11042619	201	11044015
1	155264449	C		26	2870894	56	467	2871443	26	2869480	56	466	2870028	100	11338920	256	1969	11341245	100	11333383	256	1969	11335708	23	2855418	32	510	2855983	23	2836814	32	509	2837378	153	11102576	137	1975	11104841	153	11030641	136	1955	11032885
1	155264450	C		12	2872253	13	76	2872354	12	2870884	9	76	2870981	70	11341525	34	332	11341961	70	11336130	28	332	11336560	32	2869689	28	102	2869851	32	2850979	28	102	2851141	122	11157414	151	389	11158076	121	11085135	149	386	11085791
1	155264451	C		48	2890876	82	222	2891228	48	2889601	29	222	2889900	215	11417567	258	2388	11420428	215	11412527	92	2386	11415220	84	2883756	50	252	2884142	84	2864956	50	252	2865342	288	11218549	207	2546	11221590	287	11145855	206	2530	11148878
1	155264452	G		226	51	2866319	27	2866623	226	50	2864992	27	2865295	834	175	11312772	124	11313905	834	170	11307526	122	11308652	286	97	2868414	68	2868865	283	97	2849714	68	2850162	1018	342	11152029	253	11153642	1008	341	11079870	252	11081471
1	155264453	G		322	20	2862504	18	2862864	319	20	2861139	18	2861496	1148	65	11298590	83	11299886	1148	63	11293188	83	11294482	346	47	2866245	54	2866692	343	46	2847549	53	2847991	1203	226	11142780	164	11144373	1196	222	11070502	158	11072078
1	155264454	G		641	26	2879981	14	2880662	641	24	2878673	14	2879352	1983	116	11373378	74	11375551	1982	96	11368249	74	11370401	650	58	2879024	38	2879770	646	58	2860252	38	2860994	2186	252	11200032	145	11202615	2176	252	11127374	145	11129947
1	155264455	C		26	2894915	7	430	2895378	26	2893513	7	430	2893976	72	11439628	19	998	11440717	72	11434091	19	998	11435180	20	2888935	28	444	2889427	20	2870097	28	441	2870586	79	11244000	133	1067	11245279	78	11171092	133	1062	11172365
1	155264456	A		2745417	1	121	8	2745547	2744049	1	121	8	2744179	10923363	18	549	83	10924013	10917931	18	549	83	10918581	2765921	22	228	43	2766214	2747813	22	227	43	2748105	10833257	116	758	213	10834344	10762732	115	752	213	10763812
1	155264457	A		2695273	4	122	74	2695473	2694073	4	122	7	2694206	10655957	24	471	315	10656767	10651254	24	471	73	10651822	2752345	24	204	41	2752614	2734383	24	202	40	2734649	10724222	104	718	180	10725224	10654570	103	712	180	10655565
1	155264458	G		78	6	2874023	3	2874110	78	6	2872634	3	2872721	228	55	11347474	23	11347780	228	54	11342039	23	11342344	73	26	2865031	29	2865159	72	24	2846330	27	2846453	311	143	11139235	94	11139783	307	140	11066944	92	11067483
1	155264459	T		32	398	2	2865191	2865623	32	398	2	2863811	2864243	139	1527	21	11332814	11334501	131	1526	21	11327401	11329079	86	475	23	2863612	2864196	85	473	23	2844945	2845526	360	1955	105	11154155	11156575	359	1943	105	11081862	11084269
1	155264460	C		17	2896886	6	96	2897005	17	2895462	6	96	2895581	48	11443677	26	317	11444068	48	11438079	26	317	11438470	32	2890942	22	83	2891079	32	2872093	22	83	2872230	100	11249965	114	372	11250551	100	11177025	114	369	11177608
1	155264461	C		10	2884893	11	100	2885014	10	2883502	10	100	2883622	714	11380741	50	472	11381977	712	11375244	46	472	11376474	28	2879088	46	142	2879304	28	2860306	45	142	2860521	765	11189532	190	559	11191046	757	11117018	190	557	11118522
1	155264462	A		2755733	3	149	19	2755904	2754365	3	149	19	2754536	10876494	11	665	79	10877249	10871089	11	665	79	10871844	2799424	17	268	69	2799778	2781193	17	268	64	2781542	10889800	75	920	236	10891031	10819239	73	914	229	10820455
1	155264463	C		10	2827204	10	172	2827396	9	2825814	10	172	2826005	33	11150966	49	581	11151629	33	11145513	49	581	11146176	24	2835654	34	181	2835893	24	2817180	33	181	2817418	95	11032460	131	727	11033413	95	10960893	131	720	10961839
1	155264464	C		26	2872498	11	71	2872606	26	2871106	11	71	2871214	150	11344516	44	245	11344955	150	11339013	44	245	11339452	53	2873948	54	90	2874145	53	2855238	54	90	2855435	184	11180670	172	278	11181304	184	11108171	172	278	11108805
1	155264465	T		30	404	26	2602018	2602478	30	404	26	2600715	2601175	107	1520	111	10086815	10088553	107	1519	111	10081760	10083497	53	531	44	2677372	2678000	53	530	44	2660072	2660699	248	1979	172	10281391	10283790	247	1962	170	10215366	10217745
1	155264466	G		99	11	2887704	19	2887833	99	11	2886321	19	2886450	370	49	11403583	93	11404095	370	49	11398160	93	11398672	133	42	2883048	42	2883265	133	42	2864238	41	2864454	536	200	11214949	161	11215846	534	200	11142200	159	11143093
1	155264467	G		64	16	2875674	26	2875780	64	16	2874303	26	2874409	382	53	11352893	109	11353437	382	52	11347544	108	11348086	122	43	2873037	42	2873244	121	43	2854295	42	2854501	483	169	11172304	126	11173082	480	169	11099909	126	11100684
1	155264468	G		168	71	2880005	28	2880272	168	71	2878589	28	2878856	803	244	11371874	74	11372995	803	244	11366351	74	11367472	197	107	2874335	35	2874674	196	107	2855575	35	2855913	864	443	11178776	128	11180211	857	439	11106347	128	11107771
1	155264469	C		9	2895851	15	195	2896070	9	2894428	15	195	2894647	52	11440928	46	736	11441762	52	11435383	46	736	11436217	17	2887913	20	206	2888156	17	2869082	20	206	2869325	74	11237900	134	788	11238896	74	11165055	134	780	11166043
1	155264470	C		6	2893362	7	71	2893446	6	2891935	7	71	2892019	33	11431250	26	327	11431636	33	11425633	26	326	11426018	16	2888646	41	104	2888807	16	2869816	41	102	2869975	70	11240706	158	354	11241288	70	11167819	157	353	11168399
1	155264471	C		81	2871125	5	79	2871290	81	2869701	5	79	2869866	256	11342466	26	315	11343063	256	11336885	26	315	11337482	87	2879901	33	89	2880110	87	2861115	33	89	2861324	256	11208231	109	357	11208953	255	11135574	109	357	11136295
1	155264472	C		112	2875765	6	56	2875939	112	2874382	6	56	2874556	312	11357795	34	156	11358297	312	11352319	34	156	11352821	147	2875261	43	72	2875523	147	2856537	43	72	2856799	394	11188371	154	224	11189143	393	11115880	153	224	11116650
1	155264473	T		60	308	13	2678237	2678618	60	308	13	2676927	2677308	104	1611	214	10508752	10510681	104	1610	214	10503667	10505595	126	449	45	2716323	2716943	126	446	45	2698623	2699240	304	1944	281	10516510	10519039	303	1938	279	10448476	10450996
1	155264474	G		124	10	2929053	28	2929215	124	10	2927591	28	2927753	568	50	11574701	129	11575448	568	50	11568967	129	11569714	200	17	2901552	65	2901834	199	17	2882617	64	2882897	740	132	11295103	224	11296199	736	131	11221798	224	11222889
1	155264475	G		478	31	2928820	29	2929358	478	31	2927412	27	2927948	1848	126	11573872	123	11575969	1847	126	11568360	122	11570455	533	53	2899912	29	2900527	530	53	2881000	29	2881612	1961	224	11288116	116	11290417	1952	223	11214874	116	11217165
1	155264476	C		34	2932790	7	284	2933115	34	2931388	7	284	2931713	124	11592771	79	1087	11594061	124	11587199	79	1087	11588489	15	2903660	40	297	2904012	15	2884704	40	296	2885055	71	11305104	128	1137	11306440	71	11231765	126	1129	11233091
1	155264477	A		2921592	8	361	26	2921987	2920265	7	361	26	2920659	11553943	23	1369	98	11555433	11548711	22	1368	97	11550198	2895885	8	435	38	2896366	2876983	8	434	38	2877463	11276233	33	1717	161	11278144	11203101	33	1709	160	11205003
1	155264478	A		2911066	16	249	15	2911346	2909727	16	249	10	2910002	11513667	51	847	80	11514645	11508378	51	847	63	11509339	2892019	24	293	42	2892378	2873654	11	291	28	2873984	11266710	95	1000	149	11267954	11195566	56	991	102	11196715
1	155264479	G		56	2	2931426	10	2931494	56	2	2929990	10	2930058	282	31	11586008	34	11586355	282	29	11580364	28	11580703	70	13	2903280	4	2903367	69	13	2884329	4	2884415	318	49	11301647	44	11302058	318	49	11228298	44	11228709
1	155264480	T		15	134	12	2888811	2888972	15	134	12	2887438	2887599	50	586	44	11410391	11411071	49	586	43	11405011	11405689	34	228	7	2890499	2890768	32	227	7	2871658	2871924	98	848	35	11248999	11249980	98	841	35	11176058	11177032
1	155264481	T		40	159	6	2923511	2923716	19	159	6	2922220	2922404	127	673	12	11544279	11545091	51	673	12	11539221	11539957	24	266	6	2898141	2898437	24	266	6	2879214	2879510	88	1015	27	11277087	11278217	88	1007	27	11203886	11205008
1	155264482	C		20	2935170	15	88	2935293	20	2933717	15	88	2933840	53	11602274	49	316	11602692	53	11596579	49	316	11596997	19	2904941	23	100	2905083	18	2885998	21	98	2886135	48	11309844	93	411	11310396	47	11236532	91	409	11237079
1	155264483	A		2922510	7	239	21	2922777	2921104	7	239	21	2921371	11556591	24	773	74	11557462	11551021	24	772	74	11551891	2901716	5	348	44	2902113	2882777	5	346	44	2883172	11299394	43	1178	163	11300778	11226095	43	1169	160	11227467
1	155264484	C		10	2934777	29	1112	2935928	10	2933317	29	1112	2934468	32	11600462	85	4337	11604916	32	11594722	85	4336	11599175	5	2904467	44	1103	2905619	5	2885515	44	1094	2886658	42	11308016	92	4466	11312616	42	11234637	92	4435	11239206
1	155264485	G		257	13	2931849	43	2932162	257	13	2930412	43	2930725	940	53	11586919	117	11588029	939	53	11581295	117	11582404	349	19	2902142	22	2902532	346	19	2883200	22	2883587	1170	98	11298057	84	11299409	1164	98	11224749	82	11226093
1	155264486	C		20	2933682	8	108	2933818	20	2932237	8	108	2932373	62	11595934	49	529	11596574	62	11590235	49	529	11590875	14	2904789	14	125	2904942	14	2885840	14	123	2885991	54	11308708	57	575	11309394	53	11235341	57	569	11236020
1	155264487	C	spike-in, C>T	21	2927915	5	5063	2933004	21	2926490	5	5055	2931571	81	11592674	14	1647	11594416	81	11587030	14	1645	11588770	9	2899766	10	5123	2904908	9	2880856	10	5085	2885960	83	11308388	27	1610	11310108	83	11235054	27	1604	11236768
1	155264488	C		64	2932891	3	73	2933031	64	2931458	3	73	2931598	305	11593033	25	301	11593664	305	11587398	25	301	11588029	83	2903992	11	111	2904197	80	2885047	11	110	2885248	279	11306581	37	333	11307230	279	11233231	37	332	11233879
1	155264489	T		18	204	24	2922209	2922455	18	204	24	2920804	2921050	84	1028	81	11550948	11552141	84	1028	81	11545431	11546624	34	306	16	2900864	2901220	34	306	16	2881951	2882307	101	1398	78	11293760	11295337	101	1386	78	11220531	11222096
1	155264490	T		44	245	3	2928077	2928369	44	245	3	2926631	2926923	203	982	17	11570712	11571914	203	982	17	11565039	11566241	78	379	10	2901421	2901888	78	377	10	2882486	2882951	306	1522	33	11294942	11296803	306	1516	32	11221653	11223507
1	155264491	C		29	2933813	25	84	2933951	29	2932413	25	84	2932551	118	11596774	51	373	11597316	116	11591320	49	373	11591858	27	2905325	15	97	2905464	26	2886368	15	96	2886505	72	11311684	62	401	11312219	71	11238282	62	399	11238814
1	155264492	C		16	2933483	11	440	2933950	16	2932026	11	440	2932493	111	11595351	59	1022	11596543	111	11589628	59	1022	11590820	25	2904165	38	480	2904708	25	2885211	37	478	2885751	113	11306796	111	1258	11308278	113	11233454	110	1251	11234928
1	155264493	G		162	4	2932334	36	2932536	162	4	2930868	36	2931070	690	30	11589747	102	11590569	690	30	11584011	102	11584833	210	18	2902742	40	2903010	208	15	2884277	36	2884536	914	87	11299937	119	11301057	895	67	11228527	105	11229594
1	155264494	G		653	18	2931819	13	2932503	653	18	2930367	13	2931051	2354	45	11586460	114	11588973	2354	45	11580740	114	11583253	590	24	2901561	18	2902193	583	24	2882635	18	2883260	2410	76	11294982	84	11297552	2393	76	11221711	84	11224264
1	155264495	C		32	2934301	15	154	2934502	32	2932851	15	153	2933051	107	11597496	39	602	11598244	107	11591779	38	602	11592526	19	2905509	16	157	2905701	19	2886547	16	157	2886739	44	11311871	60	704	11312679	44	11238476	60	699	11239279
1	155264496	T		5	138	6	2902315	2902464	5	138	6	2900924	2901073	27	542	26	11477367	11477962	27	542	26	11471851	11472446	10	230	17	2885678	2885935	10	229	17	2866873	2867129	51	789	40	11239462	11240342	51	785	39	11166706	11167581
1	155264497	G		388	9	2933229	17	2933643	388	9	2931791	17	2932205	1409	93	11593431	68	11595001	1409	92	11587788	63	11589352	424	41	2903098	14	2903577	420	40	2884155	14	2884629	1682	157	11302480	50	11304369	1671	156	11229146	50	11231023
1	155264498	C		18	2932025	16	269	2932328	18	2930605	16	269	2930908	86	11589453	66	1047	11590652	86	11583862	66	1047	11585061	13	2904586	26	264	2904889	13	2885624	26	263	2885926	62	11308170	103	1021	11309356	61	11234812	103	1013	11235989
1	155264499	C		44	2926724	10	111	2926889	44	2925288	10	111	2925453	352	11566458	42	763	11567615	351	11560804	42	763	11561960	46	2903469	22	152	2903689	46	2884534	22	151	2884753	371	11303127	69	883	11304450	371	11229840	69	876	11231156
1	155264500	C		53	2931675	17	237	2931982	53	2930286	16	237	2930592	264	11587797	59	829	11588949	264	11582317	57	829	11583467	66	2904676	39	292	2905073	66	2885716	39	290	2886111	233	11308908	104	1044	11310289	232	11235522	103	1042	11236899
1	155264501	A		2915293	21	693	82	2916089	2913950	21	693	82	2914746	11521139	125	2539	317	11524120	11515892	125	2536	316	11518869	2898795	45	781	90	2899711	2879881	45	779	89	2880794	11286628	134	2814	353	11289929	11213411	133	2790	351	11216685
1	155264502	G		102	12	2934057	92	2934263	102	11	2932614	92	2932819	316	33	11597250	499	11598098	316	32	11591578	499	11592425	88	17	2903524	98	2903727	88	17	2884567	98	2884770	321	75	11303275	434	11304105	321	75	11229925	429	11230750
1	155264503	G		85	3	2934002	10	2934100	85	3	2932590	10	2932688	261	20	11596620	63	11596964	261	19	11591041	63	11591384	73	16	2903686	11	2903786	73	16	2884741	11	2884841	336	37	11304399	31	11304803	334	37	11231074	31	11231476
1	155264504	A		2929128	1	147	11	2929287	2927713	1	147	11	2927872	11576400	8	603	54	11577065	11570870	8	603	54	11571535	2904133	4	211	13	2904361	2885197	4	210	13	2885424	11306864	15	843	67	11307789	11233549	14	837	67	11234467
1	155264505	C		3	2934091	7	218	2934319	3	2932637	7	218	2932865	25	11597048	38	673	11597784	25	11591344	38	673	11592080	13	2905888	22	344	2906267	13	2886932	21	340	2887306	23	11314135	47	835	11315040	23	11240764	46	825	11241658
1	155264506	G		549	16	2932598	10	2933173	549	16	2931164	10	2931739	2352	51	11591055	63	11593521	2352	51	11585375	63	11587841	566	30	2903414	13	2904023	563	30	2884475	13	2885081	2355	106	11303350	46	11305857	2327	106	11230071	41	11232545
1	155264507	C		20	2930319	9	136	2930484	20	2928881	9	136	2929046	61	11581861	30	389	11582341	61	11576235	30	389	11576715	9	2902964	7	158	2903138	9	2884009	7	158	2884183	61	11301550	35	426	11302072	61	11228227	32	421	11228741
1	155264508	C		17	2934426	67	169	2934679	17	2933143	17	169	2933346	88	11599205	217	609	11600119	88	11594179	39	609	11594915	31	2904910	29	254	2905224	26	2886287	27	250	2886590	115	11310499	109	708	11311431	101	11238506	93	702	11239402
1	155264509	G		741	21	2933586	9	2934357	741	20	2932141	9	2932911	2538	67	11594893	83	11597581	2538	63	11589250	83	11591934	810	34	2903389	13	2904246	804	34	2884452	13	2885303	2779	119	11303890	60	11306848	2759	117	11230559	60	11233495
1	155264510	C		34	2930269	31	131	2930465	34	2928820	31	131	2929016	76	11580822	131	560	11581589	75	11575170	130	560	11575935	21	2904180	40	150	2904391	21	2885226	40	148	2885435	63	11305955	168	546	11306732	63	11232583	166	541	11233353
1	155264511	C		20	2928352	7	162	2928541	20	2926911	7	162	2927100	73	11572285	37	695	11573090	73	11566639	37	694	11567443	27	2903095	23	205	2903350	27	2884149	23	203	2884402	90	11301996	70	850	11303006	88	11228670	70	845	11229673
1	155264512	G		326	4	2935163	4	2935497	326	4	2933728	4	2934062	1966	30	11600761	39	11602796	1966	28	11595150	39	11597183	384	19	2904861	7	2905271	382	19	2885906	7	2886314	2154	57	11308565	30	11310806	2140	57	11235196	30	11237423
1	155264513	T		8	191	6	2633067	2633272	8	191	6	2632402	2632607	19	499	30	10373518	10374066	19	499	30	10370925	10371473	20	269	33	2632034	2632356	20	269	33	2614884	2615206	117	826	110	10216437	10217490	117	825	110	10150188	10151240
1	155264514	T		14	199	5	2803732	2803950	14	199	5	2803038	2803256	56	980	11	11061227	11062274	56	980	11	11058495	11059542	59	286	19	2772945	2773309	59	285	19	2754800	2755163	172	1261	59	10778782	10780274	171	1255	59	10708595	10710080
1	155264515	C		19	2837300	12	61	2837392	19	2836586	12	61	2836678	65	11194646	20	196	11194927	65	11191887	20	196	11192168	22	2751533	27	59	2751641	22	2733704	27	59	2733812	80	10677875	98	211	10678264	80	10609225	98	210	10609613
1	155264516	T		43	388	4	2823672	2824107	43	388	4	2822974	2823409	139	1417	113	11142957	11144626	139	1417	113	11140197	11141866	73	537	24	2820797	2821431	72	535	24	2802420	2803051	306	2046	175	10972462	10974989	302	2031	175	10901388	10903896
1	155264517	C		17	2856602	9	49	2856677	17	2855901	9	49	2855976	59	11273108	47	197	11273411	59	11270342	47	197	11270645	46	2843526	42	68	2843682	46	2825031	42	68	2825187	134	11052590	133	221	11053078	134	10981169	132	220	10981655
1	155264518	C		14	2862068	27	133	2862242	14	2861347	27	133	2861521	52	11295677	61	299	11296089	52	11292888	61	299	11293300	41	2851076	64	146	2851327	41	2832522	63	145	2832771	127	11083281	213	364	11083985	126	11011565	211	361	11012263
1	155264519	A		2689999	5	186	30	2690220	2689376	5	186	29	2689596	10593599	18	603	134	10594354	10591214	18	603	124	10591959	2703857	14	217	102	2704190	2686220	14	214	102	2686550	10500702	78	934	401	10502115	10432478	78	929	399	10433884
1	155264520	C		14	2798791	5	35	2798845	14	2798104	5	35	2798158	27	11048706	24	136	11048893	27	11046050	24	136	11046237	31	2600067	30	48	2600176	31	2583301	30	48	2583410	99	10116998	121	180	10117398	99	10052039	121	179	10052438
1	155264521	T		16	121	9	2473913	2474059	16	121	9	2473283	2473429	76	442	28	9651420	9651966	75	442	28	9648988	9649533	49	184	12	2461476	2461721	49	181	12	2445463	2445705	183	664	82	9455571	9456500	182	660	82	9394315	9395239
1	155264522	T		17	196	15	2738463	2738691	15	196	15	2737815	2738041	75	808	48	10757847	10758778	69	808	48	10755329	10756254	59	251	29	2765899	2766238	59	248	29	2747958	2748294	213	1062	110	10710013	10711398	212	1052	110	10641000	10642374
1	155264523	G		102	2	2852138	30	2852272	102	2	2851424	30	2851558	439	27	11251093	148	11251707	439	27	11248311	148	11248925	99	23	2838807	71	2839000	98	23	2820318	71	2820510	488	124	11028616	260	11029488	484	124	10957213	258	10958079
1	155264524	G		95	8	2853434	24	2853561	95	8	2852713	24	2852840	288	56	11258093	79	11258516	288	56	11255281	79	11255704	96	39	2843540	46	2843721	96	38	2825032	46	2825212	377	171	11049997	160	11050705	375	162	10978588	159	10979284
1	155264525	G		85	10	2870889	7	2870991	85	10	2870166	7	2870268	379	32	11330293	31	11330735	378	32	11327489	31	11327930	108	45	2858975	23	2859151	108	45	2840338	22	2840513	427	158	11114256	111	11114952	426	157	11042301	110	11042994
1	155264526	T		46	176	4	2842713	2842939	46	176	4	2842005	2842231	177	656	9	11217703	11218545	177	656	9	11214961	11215803	82	204	15	2833836	2834137	82	204	15	2815326	2815627	322	962	70	11017913	11019267	319	956	70	10946491	10947836
1	155264527	C		10	2863648	9	113	2863780	10	2862926	9	113	2863058	147	11301089	51	415	11301702	147	11298281	51	415	11298894	24	2851082	37	152	2851295	24	2832477	37	152	2832690	254	11083582	159	455	11084450	254	11011791	159	455	11012659
1	155264528	A		2814032	1	258	28	2814319	2813339	1	258	28	2813626	11074785	3	946	62	11075796	11072089	3	946	62	11073100	2814746	29	387	53	2815215	2796418	27	385	51	2796881	10919670	91	1227	259	10921247	10848961	89	1216	254	10850520
1	155264529	C		16	2853273	4	97	2853390	16	2852568	4	97	2852685	37	11257929	38	320	11258324	37	11255191	38	320	11255586	37	2845935	26	102	2846100	37	2827372	26	102	2827537	115	11062129	177	393	11062814	115	10990473	177	392	10991157
1	155264530	C		17	2861400	11	112	2861540	17	2860719	11	112	2860859	925	11290003	71	415	11291414	925	11287317	71	414	11288727	33	2854469	74	120	2854696	33	2835869	74	120	2836096	1068	11094938	272	554	11096832	1060	11023078	271	549	11024958
1	155264531	A		2856770	9	308	25	2857112	2856059	9	308	25	2856401	11271342	37	1494	175	11273048	11268586	37	1494	175	11270292	2847169	25	440	68	2847702	2828605	25	439	68	2829137	11055763	106	1928	360	11058157	10984133	106	1920	359	10986518
1	155264532	G		85	4	2871734	7	2871830	85	4	2871010	7	2871106	317	32	11333003	22	11333374	317	32	11330185	22	11330556	109	44	2860934	21	2861108	109	44	2842278	21	2842452	360	145	11123599	104	11124208	359	145	11051578	103	11052185
1	155264533	T		22	319	10	2817788	2818139	21	319	10	2817083	2817433	81	1041	60	11116206	11117388	80	1040	60	11113480	11114660	46	399	18	2825010	2825473	46	395	18	2806620	2807079	230	1372	63	10983194	10984859	228	1361	62	10912070	10913721
1	155264534	C		13	2840831	15	64	2840923	13	2840181	13	64	2840271	48	11209551	77	211	11209887	48	11206988	69	211	11207316	47	2839889	48	85	2840069	47	2821417	48	84	2821596	181	11038885	215	290	11039571	181	10967518	214	289	10968202
1	155264535	C		17	2836457	79	71	2836624	17	2835934	12	71	2836034	92	11193034	273	322	11193721	92	11190872	42	322	11191328	44	2831862	57	104	2832067	44	2813409	57	104	2813614	176	11005344	205	384	11006109	176	10934205	204	381	10934966
1	155264536	C		49	2866070	19	44	2866182	49	2865439	14	44	2865546	212	11310849	54	229	11311344	212	11308427	31	229	11308899	69	2856884	45	60	2857058	69	2838274	45	60	2838448	295	11105413	150	225	11106083	293	11033535	150	224	11034202
1	155264537	T		63	372	14	2833018	2833467	62	372	14	2832370	2832818	264	1609	56	11179889	11181818	261	1609	56	11177369	11179295	75	415	19	2831134	2831643	74	411	19	2812705	2813209	390	1667	100	11003778	11005935	387	1651	100	10932601	10934739
1	155264538	C		40	2864559	11	50	2864660	40	2863839	11	50	2863940	163	11306309	60	182	11306714	163	11303518	59	182	11303922	46	2853774	37	52	2853909	45	2835165	37	50	2835297	181	11094101	146	217	11094645	181	11022252	145	217	11022795
1	155264539	T		35	275	18	2777682	2778010	35	275	18	2777005	2777333	136	1014	42	10906032	10907224	136	1014	42	10903372	10904564	84	345	22	2818679	2819130	83	345	22	2800301	2800751	308	1250	100	10927998	10929656	308	1240	100	10857309	10858957
1	155264540	G		130	11	2874579	25	2874745	130	11	2873857	25	2874023	314	25	11341068	69	11341476	314	25	11338252	69	11338660	150	50	2860342	33	2860575	149	50	2841699	33	2841931	525	180	11116224	172	11117101	522	180	11044245	171	11045118
1	155264541	G		91	3	2818416	29	2818539	91	3	2817703	29	2817826	413	11	11075738	112	11076274	413	11	11072966	112	11073502	130	19	2819922	28	2820099	129	19	2801579	28	2801755	469	127	10918179	154	10918929	465	127	10847658	154	10848404
1	155264542	G		119	3	2871200	39	2871361	119	3	2870478	39	2870639	496	25	11332663	153	11333337	496	25	11329844	153	11330518	148	46	2852248	44	2852486	146	46	2833693	43	2833928	573	160	11089888	137	11090758	565	158	11018242	135	11019100
1	155264543	C		19	2839145	10	198	2839372	19	2838427	10	198	2838654	116	11204680	72	810	11205678	116	11201891	72	810	11202889	54	2836093	54	213	2836414	54	2817677	54	212	2817997	183	11023230	206	900	11024519	183	10952102	205	891	10953381
1	155264544	C		31	2838140	6	81	2838258	31	2837435	6	81	2837553	131	11197910	15	216	11198272	131	11195157	15	216	11195519	50	2827543	40	60	2827693	50	2809192	40	60	2809342	241	10986011	140	265	10986657	240	10915133	140	261	10915774
1	155264545	T		71	621	39	2769228	2769959	71	621	39	2768537	2769268	236	2139	155	10920608	10923138	236	2139	155	10917941	10920471	94	706	38	2804559	2805397	94	702	37	2786266	2787099	393	2420	211	10895156	10898180	392	2401	211	10824569	10827573
1	155264546	G		255	63	2879058	20	2879396	255	63	2878336	20	2878674	1032	303	11365344	60	11366739	1032	303	11362530	60	11363925	304	29	2862424	25	2862782	301	29	2843765	25	2844120	1131	132	11130621	96	11131980	1122	132	11058548	96	11059898
1	155264547	C		18	2849408	54	1133	2850613	18	2848706	54	1133	2849911	79	11246718	191	3984	11250972	78	11243965	191	3984	11248218	46	2839227	74	1121	2840468	45	2820698	74	1118	2821935	204	11036067	278	4142	11040691	204	10964525	277	4113	10969119
1	155264548	G		274	10	2870288	47	2870619	274	10	2869568	47	2869899	452	41	11328584	244	11329321	452	41	11325778	244	11326515	331	44	2854085	60	2854520	330	44	2835460	60	2835894	607	184	11094842	273	11095906	601	182	11022973	271	11024027
1	155264549	G		61	7	2873810	198	2874076	61	7	2873094	198	2873360	217	18	11347499	40	11347774	217	18	11344702	40	11344977	58	30	2859655	192	2859935	56	30	2841056	192	2841334	257	115	11122350	88	11122810	255	114	11050429	88	11050886
1	155264550	A		2846103	3	188	77	2846371	2845573	3	188	38	2845802	11223024	19	639	284	11223966	11221021	19	639	145	11221824	2831606	33	265	89	2831993	2813109	33	264	88	2813494	10996312	121	893	409	10997735	10925115	119	889	409	10926532
1	155264551	C		491	2863368	12	105	2863976	491	2862715	11	105	2863322	2657	11297052	48	389	11300146	2656	11294517	41	389	11297603	546	2849309	24	127	2850006	540	2830741	24	127	2831432	2649	11074326	83	445	11077503	2635	11002613	83	443	11005774
1	155264552	A		2863498	6	93	38	2863635	2862913	6	93	17	2863029	11298007	24	343	161	11298535	11295740	24	343	73	11296180	2845919	20	112	40	2846091	2827376	19	111	40	2827546	11059374	92	499	216	11060181	10987797	91	498	215	10988601
1	155264553	T		16	133	4	2849195	2849348	16	133	4	2848487	2848640	67	564	19	11246368	11247018	67	563	19	11243627	11244276	46	197	10	2847399	2847652	46	195	10	2828843	2829094	208	789	49	11072995	11074041	207	782	49	11001319	11002357
1	155264554	G		130	10	2881151	40	2881331	130	10	2880489	40	2880669	505	31	11373680	174	11374390	504	31	11371102	172	11371809	144	24	2865080	33	2865281	144	24	2846414	33	2846615	533	125	11141398	137	11142193	531	124	11069261	135	11070051
1	155264555	G		71	12	2874192	15	2874290	71	12	2873474	15	2873572	307	32	11345984	62	11346385	307	32	11343200	62	11343601	83	36	2858525	41	2858685	82	36	2839909	41	2840068	357	164	11114847	148	11115516	354	163	11042987	147	11043651
1	155264556	A		2863522	1	223	18	2863764	2862866	1	223	16	2863106	11300359	13	954	87	11301413	11297783	13	954	82	11298832	2851244	33	409	87	2851773	2832649	33	407	87	2833176	11085083	91	1483	303	11086960	11013261	91	1474	303	11015129
1	155264557	A		2834175	5	219	33	2834432	2833458	5	219	33	2833715	11186846	14	807	96	11187763	11184063	14	807	96	11184980	2813679	53	351	89	2814172	2795286	52	349	89	2795776	10939070	189	1382	307	10940948	10868115	188	1373	304	10869980
1	155264558	A		2779652	8	135	18	2779813	2778966	8	135	17	2779126	10945067	23	500	56	10945646	10942417	23	500	56	10942996	2774486	23	174	37	2774720	2756324	23	171	37	2756555	10762979	92	804	183	10764058	10692924	91	799	182	10693996
1	155264559	G		30	7	2875074	6	2875117	30	6	2874356	6	2874398	157	24	11348246	52	11348479	157	24	11345466	52	11345699	45	15	2860135	19	2860214	45	15	2841485	19	2841564	194	95	11119926	95	11120310	191	94	11047919	95	11048299
1	155264560	A		2852477	3	175	16	2852671	2851764	3	175	16	2851958	11229591	25	723	66	11230405	11226838	25	723	66	11227652	2844601	34	312	47	2844994	2826054	34	311	47	2826446	11041292	118	1214	190	11042814	10969796	118	1209	189	10971312
1	155264561	G		129	10	2869685	19	2869843	129	9	2869007	19	2869164	462	50	11324555	81	11325148	461	47	11321894	81	11322483	116	43	2855888	20	2856067	116	43	2837269	20	2837448	501	182	11102483	99	11103265	498	181	11030596	98	11031373
1	155264562	C		187	2858501	87	684	2859459	187	2857963	21	684	2858855	726	11279127	396	2856	11283105	726	11277077	113	2856	11280772	194	2846779	60	712	2847745	191	2828320	59	708	2829278	736	11064885	220	2980	11068821	730	10993657	218	2962	10997567
1	155264563	C		87	2851975	17	81	2852160	87	2851264	17	81	2851449	288	11257823	58	308	11258477	288	11255038	58	308	11255692	90	2843512	42	112	2843756	90	2824974	41	110	2825215	361	11055310	165	444	11056280	361	10983780	165	442	10984748
1	155264564	A		2794085	10	186	24	2794305	2793492	10	186	4	2793692	10997047	54	684	88	10997873	10994739	54	684	29	10995506	2801321	31	296	57	2801705	2783069	30	295	57	2783451	10864552	146	1168	202	10866068	10794297	145	1161	202	10795805
1	155300671	A		4141967	15	163	57	4142202	4140000	15	163	50	4140228	15911792	58	609	276	15912735	15903997	58	609	244	15904908	4466200	46	292	141	4466679	4437829	46	289	139	4438303	16751608	182	1058	512	16753360	16645101	178	1055	510	16646844
1	155300672	T		21	274	4	4171985	4172284	21	274	4	4169944	4170243	105	1067	14	15944688	15945874	102	1067	14	15936714	15937897	86	422	44	4505750	4506302	86	421	44	4477131	4477682	320	1681	135	16841163	16843299	320	1669	135	16733970	16736094
1	155300673	C		30	4227173	67	57	4227327	30	4225262	6	57	4225355	75	16234454	296	282	16235107	75	16226982	40	282	16227379	50	4553841	65	92	4554048	50	4525101	65	92	4525308	190	17076929	228	338	17077685	189	16968852	228	334	16969603
1	155300674	C		33	4224971	12	132	4225148	33	4222889	9	132	4223063	164	16225183	52	454	16225853	164	16217067	46	454	16217731	51	4548030	46	171	4548298	51	4519184	44	167	4519446	254	17050618	201	632	17051705	252	16942313	196	628	16943389
1	155300675	A		4202968	8	119	34	4203129	4200949	8	119	30	4201106	16134430	38	422	142	16135032	16126575	38	421	127	16127161	4533943	34	202	98	4534277	4505160	34	201	98	4505493	17003427	187	776	343	17004733	16895259	186	768	342	16896555
1	155300676	T		27	126	1	4080631	4080785	24	126	1	4078604	4078755	107	450	14	15638118	15638689	100	448	14	15630227	15630789	96	219	29	4407538	4407882	94	218	29	4379553	4379894	397	816	120	16490833	16492166	396	812	120	16386001	16387329
1	155300677	A		4238929	4	121	21	4239075	4236830	4	121	21	4236976	16290437	37	541	75	16291090	16282192	37	541	74	16282844	4564594	45	237	53	4564929	4535593	45	237	53	4535928	17133907	151	864	251	17135173	17024862	150	857	250	17026119
1	155300678	A		4247879	100	162	40	4248181	4245958	11	162	40	4246171	16321222	353	524	147	16322246	16313754	38	524	147	16314463	4580764	53	231	85	4581133	4551720	53	230	85	4552088	17186235	252	982	323	17187792	17077018	249	977	321	17078565
1	155300679	G		77	16	4167489	92	4167674	77	16	4165445	90	4165628	305	49	15980605	404	15981363	305	49	15972682	399	15973435	95	55	4474036	157	4474343	94	55	4445512	156	4445817	380	191	16742619	588	16743778	377	190	16635750	583	16636900
1	155300680	T		29	129	12	4201449	4201619	29	129	10	4199359	4199527	126	505	25	16113373	16114029	126	505	24	16105302	16105957	148	265	44	4534812	4535269	146	263	44	4506228	4506681	578	999	168	16978608	16980353	575	994	167	16871386	16873122
1	155300681	G		120	27	4237670	117	4237934	120	27	4235649	111	4235907	392	95	16269218	476	16270181	392	95	16261391	446	16262324	173	86	4573408	154	4573821	171	86	4544404	154	4544815	587	319	17148556	535	17149997	584	317	17039650	529	17041080
1	155300682	G		75	29	4215384	107	4215595	75	22	4213399	107	4213603	286	97	16177293	486	16178162	286	80	16169520	485	16170371	124	60	4554702	195	4555081	124	60	4525790	194	4526168	376	220	17069697	699	17070992	373	220	16961076	694	16962363
1	155300683	A		4221619	7	298	42	4221966	4219586	7	298	40	4219931	16216192	27	1234	165	16217618	16208277	27	1233	159	16209696	4542440	30	541	116	4543127	4513652	30	537	116	4514335	17037407	116	1871	389	17039783	16929284	112	1861	389	16931646
1	155300684	C		12	4250909	28	198	4251147	12	4248836	28	198	4249074	29	16326507	83	692	16327311	28	16318423	83	692	16319226	20	4583065	60	235	4583380	20	4554006	59	230	4554315	72	17186962	224	843	17188101	72	17077731	223	838	17078864
1	155300685	T		80	167	9	4198094	4198350	28	167	8	4196292	4196495	298	645	43	16096982	16097968	113	645	38	16089993	16090789	90	262	72	4529201	4529625	90	261	72	4500497	4500920	401	1155	238	16959900	16961694	393	1145	235	16852130	16853903
1	155300686	G		115	15	4233563	124	4233817	115	14	4231500	124	4231753	495	53	16254777	483	16255808	495	51	16246748	483	16247777	171	71	4571948	166	4572356	171	70	4543059	166	4543466	636	190	17145286	559	17146671	633	190	17036648	555	17038026
1	155300687	T		26	182	5	4223993	4224206	26	182	5	4221872	4222085	116	658	18	16229550	16230342	116	658	18	16221342	16222134	108	367	50	4559534	4560059	107	365	50	4530606	4531128	463	1255	207	17090540	17092465	462	1250	207	16981846	16983765
1	155300688	G		230	35	4221268	181	4221714	230	34	4219192	181	4219637	1099	151	16206539	1017	16208806	1099	151	16198475	1016	16200741	372	98	4552622	207	4553299	368	97	4523730	207	4524402	1555	445	17068262	1045	17071307	1548	440	16959747	1038	16962773
1	155300689	C		18	4242339	187	1409	4243953	18	4240241	187	1407	4241853	103	16296809	895	6038	16303845	103	16288616	895	6037	16295651	45	4573284	179	1626	4575134	45	4544267	178	1617	4546107	231	17153667	845	6422	17161165	227	17044705	841	6392	17052165
1	155300690	C		17	4238978	9	176	4239180	17	4236862	9	176	4237064	65	16275392	49	720	16276226	64	16267153	49	720	16267986	36	4564084	46	235	4564401	36	4535149	46	233	4535464	151	17103039	187	996	17104373	150	16994341	186	990	16995667
1	155300691	A		4215572	7	279	38	4215896	4213434	7	279	38	4213758	16219807	35	902	150	16220894	16211506	35	902	150	16212593	4553740	44	482	101	4554367	4524858	44	479	100	4525481	17102399	165	1511	373	17104448	16993775	164	1502	370	16995811
1	155300692	G		167	22	4225545	17	4225751	167	22	4223482	16	4223687	884	104	16222372	36	16223396	884	104	16214325	34	16215347	261	67	4560646	53	4561027	260	67	4531680	53	4532060	1044	293	17098155	197	17099689	1035	292	16989451	197	16990975
1	155300693	T		56	443	1	4148812	4149312	55	442	1	4146776	4147274	95	1369	16	15930850	15932330	95	1368	16	15922913	15924392	122	591	39	4484144	4484896	120	590	38	4455632	4456380	395	1769	140	16805094	16807398	392	1748	138	16697909	16700187
1	155300694	A		4226616	3	399	34	4227052	4224497	3	399	34	4224933	16243679	18	2039	154	16245890	16235388	18	2039	154	16237599	4566740	23	607	133	4567503	4537736	23	604	133	4538496	17134751	84	2559	430	17137824	17025771	84	2544	426	17028825
1	155300695	C		25	4256096	8	137	4256266	25	4253966	8	137	4254136	84	16349893	28	572	16350577	84	16341641	28	572	16342325	31	4585816	50	205	4586102	31	4556730	50	202	4557013	135	17202397	203	827	17203562	135	17093043	202	818	17094198
1	155300696	A		4241162	6	519	15	4241702	4239073	6	519	15	4239613	16287469	25	1914	76	16289484	16279387	25	1913	74	16281399	4575261	33	684	72	4576050	4546264	33	681	72	4547050	17157743	116	2651	301	17160811	17048794	115	2639	299	17051847
1	155300697	A		4207232	13	160	36	4207441	4205120	13	159	36	4205328	16157602	35	618	191	16158446	16149336	35	618	191	16150180	4525000	28	282	120	4525430	4496260	28	280	119	4496687	16982224	115	1106	465	16983910	16874237	115	1101	464	16875917
1	155300698	T		26	212	91	4145647	4145976	26	212	91	4143693	4144022	130	715	328	15904034	15905207	116	715	328	15896432	15897591	113	284	42	4287099	4287538	110	282	42	4259893	4260327	415	1094	116	16097974	16099599	412	1090	116	15995636	15997254
1	155300699	A		4244138	2	444	47	4244631	4242089	2	444	43	4242578	16302301	21	1708	168	16304198	16294334	21	1708	159	16296222	4578816	20	563	149	4579548	4549765	20	563	148	4550496	17175023	104	2226	526	17177879	17065844	104	2212	523	17068683
1	155300700	C		14	4246916	82	162	4247174	14	4244986	12	162	4245174	70	16309724	351	638	16310783	70	16302236	32	638	16302976	26	4573898	46	226	4574196	26	4544870	46	224	4545166	89	17152812	197	785	17153883	89	17043730	197	781	17044797
1	155300701	A		4229156	6	191	23	4229376	4227105	6	190	20	4227321	16244534	21	632	111	16245298	16236559	21	632	93	16237305	4558330	52	307	64	4558753	4529341	52	303	64	4529760	17102224	188	1092	303	17103807	16993288	188	1085	301	16994862
1	155300702	T		41	305	6	4189589	4189941	39	305	6	4187621	4187971	252	1123	18	16067924	16069317	235	1123	18	16060377	16061753	149	408	35	4508339	4508931	147	402	34	4479747	4480330	507	1597	90	16881818	16884012	505	1592	89	16774516	16776702
1	155300703	G		245	37	4159092	33	4159407	245	27	4157196	33	4157501	923	110	15965297	134	15966464	923	73	15957986	134	15959116	359	84	4465933	71	4466447	357	83	4437520	70	4438030	1234	239	16742223	215	16743911	1227	238	16635634	215	16637314
1	155300704	C		28	4224934	27	290	4225279	28	4222832	27	290	4223177	115	16237770	68	1019	16238972	115	16229582	68	1019	16230784	49	4549049	71	344	4549513	48	4520249	71	342	4520710	176	17077101	262	1248	17078787	176	16968741	262	1231	16970410
1	155300705	C		39	4249787	4	77	4249907	39	4247675	4	77	4247795	234	16324240	23	335	16324832	234	16316027	22	335	16316618	62	4581788	38	110	4581998	62	4552709	38	110	4552919	272	17187459	166	427	17188324	272	17078179	166	423	17079040
1	155300706	T		146	381	8	4197625	4198160	78	381	8	4195766	4196233	561	1517	38	16145538	16147654	262	1517	37	16138285	16140101	168	612	40	4530124	4530944	166	607	40	4501408	4502221	597	2179	126	17017305	17020207	595	2164	124	16909103	16911986
1	155300707	C		28	4255244	6	118	4255396	28	4253112	5	118	4253263	116	16344001	44	525	16344686	116	16335707	41	525	16336389	40	4585740	68	159	4586007	40	4556677	65	158	4556940	158	17199716	256	629	17200759	158	17090429	250	621	17091458
1	155300708	A		4199625	27	593	28	4200273	4197550	27	593	27	4198197	16115922	145	2314	90	16118471	16107852	145	2314	89	16110400	4523275	73	807	86	4524241	4494557	73	799	86	4495515	16933900	234	3049	253	16937436	16826143	230	3026	253	16829652
1	155300709	G		248	104	4167652	38	4168042	248	104	4165616	38	4166006	1131	329	15988761	109	15990330	1131	327	15980854	109	15982421	321	154	4463213	57	4463745	321	154	4434738	57	4435270	1340	676	16706630	222	16708868	1332	673	16599848	222	16602075
1	155300710	C		42	4209989	13	249	4210293	42	4207890	13	249	4208194	165	16147732	49	887	16148833	165	16139570	49	887	16140671	61	4511340	57	245	4511703	61	4482815	57	245	4483178	193	16884533	210	1056	16885992	193	16777564	209	1047	16779013
1	155300711	C		23	4242230	8	127	4242388	23	4240092	8	127	4240250	135	16292010	35	438	16292618	135	16283648	35	438	16284256	64	4564981	55	158	4565258	61	4536033	54	158	4536306	230	17116029	200	572	17117031	228	17007317	187	570	17008302
1	155300712	C		134	4205862	8	173	4206177	134	4203744	8	173	4204059	462	16141471	37	1387	16143357	461	16133297	37	1387	16135182	190	4513488	47	254	4513979	188	4484834	47	252	4485321	574	16904798	193	1520	16907085	574	16797259	193	1514	16799540
1	155300713	C		91	4247439	9	188	4247727	91	4245316	9	188	4245604	309	16312720	40	586	16313655	309	16304496	39	585	16305429	116	4575045	54	251	4575466	116	4546044	53	250	4546463	401	17156186	244	766	17157597	399	17047272	242	762	17048675
1	155300714	C		78	4252344	1	189	4252612	78	4250203	1	189	4250471	333	16332196	24	563	16333116	333	16323862	24	563	16324782	99	4577304	70	244	4577717	98	4548281	70	244	4548693	423	17161467	216	755	17162861	417	17052432	216	751	17053816
1	155300715	A		4227053	16	216	20	4227305	4224938	16	216	20	4225190	16240015	60	777	89	16240941	16231782	60	777	89	16232708	4566858	62	300	83	4567303	4537867	62	297	83	4538309	17117582	215	1100	341	17119238	17008706	212	1096	339	17010353
1	155300716	A		4230963	25	173	23	4231184	4228879	25	173	23	4229100	16256535	61	724	103	16257423	16248417	61	724	103	16249305	4569818	38	310	84	4570250	4540804	38	307	84	4541233	17138445	138	1071	222	17139876	17029413	138	1059	221	17030831
1	155300717	G		85	5	3627479	17	3627586	85	5	3625724	17	3625831	412	47	13800848	123	13801430	412	47	13793992	121	13794572	142	50	2703179	64	2703435	140	50	2685754	63	2686007	467	158	9908839	339	9909803	465	157	9844863	339	9845824
1	155300718	C		69	4242705	2	157	4242933	69	4240596	2	157	4240824	185	16293779	29	570	16294563	185	16285574	29	570	16286358	66	4569699	49	185	4569999	66	4540725	49	184	4541024	208	17132955	149	690	17134002	208	17024139	149	685	17025181
1	155300719	C	spike-in, C>T	63	4223382	5	7313	4230763	62	4221248	5	7312	4228627	224	16256551	11	1547	16258333	224	16248265	11	1547	16250047	84	4558175	56	8328	4566643	84	4529284	55	8284	4537707	293	17129240	152	1687	17131372	290	17020494	152	1675	17022611
1	155300720	T		37	346	9	4192915	4193307	37	346	9	4190813	4191205	164	2148	36	16097911	16100259	164	2147	36	16089692	16092039	103	559	57	4522276	4522995	102	553	57	4493560	4494272	444	2908	185	16948159	16951696	443	2888	184	16840305	16843820
1	155300721	A		4178067	5	227	16	4178315	4175983	5	227	16	4176231	16039773	18	1195	146	16041132	16031638	18	1195	146	16032997	4504135	55	382	87	4504659	4475575	55	380	87	4476097	16881494	169	1904	386	16883953	16774215	168	1891	386	16776660
1	155300722	G		27	16	3957934	22	3957999	27	16	3956055	22	3956120	181	39	15179181	88	15179489	181	39	15171868	88	15172176	65	58	3936368	70	3936561	64	58	3911688	70	3911880	276	212	14733523	220	14734231	276	211	14640347	220	14641054
1	155300723	A		4133449	1	167	19	4133636	4131384	1	167	19	4131571	15894449	7	644	113	15895213	15886382	7	644	113	15887146	4493845	24	321	77	4494267	4465229	24	321	77	4465651	16866227	99	1153	297	16867776	16758664	99	1144	297	16760204
1	155300724	A		4207704	18	224	33	4207979	4205654	18	224	33	4205929	16157895	44	917	112	16158968	16149890	44	917	112	16150963	4552915	45	431	99	4553490	4524063	45	429	99	4524636	17073120	165	1636	339	17075260	16964736	164	1621	339	16966860
1	155300725	G		69	15	4165334	90	4165508	69	15	4163291	90	4163465	320	61	15974694	216	15975291	320	58	15966696	216	15967290	116	52	4450021	110	4450299	115	52	4421743	110	4422020	343	242	16653100	373	16654058	343	242	16546882	372	16547839
1	155300726	G		88	13	4140352	17	4140470	88	13	4138329	17	4138447	356	56	15875452	85	15875949	356	56	15867579	81	15868072	91	62	4494525	56	4494734	91	62	4466083	56	4466292	493	213	16829141	185	16830032	487	212	16722417	184	16723300
1	155300727	A		4222672	5	381	15	4223073	4220574	5	381	15	4220975	16223526	11	1155	75	16224767	16215364	11	1154	75	16216604	4554887	33	579	79	4555578	4526005	33	574	79	4526691	17096064	134	1790	360	17098348	16987417	134	1779	359	16989689
1	155300728	C		31	4235790	14	95	4235930	23	4233778	14	95	4233910	109	16239669	72	404	16240254	62	16231777	72	404	16232315	39	4577320	65	178	4577602	39	4548357	65	176	4548637	116	17153533	222	595	17154466	116	17044759	222	593	17045690
1	155300729	C		56	4186227	12	100	4186395	56	4184157	12	100	4184325	493	16029800	55	405	16030753	493	16021780	55	405	16022733	97	4524136	86	141	4524460	96	4495448	86	140	4495770	644	16927240	242	441	16928567	644	16819625	240	439	16820948
1	155300730	T		209	321	10	4156260	4156800	45	321	10	4154519	4154895	878	1171	37	15774744	15776830	221	1171	37	15768189	15769618	109	526	33	4511845	4512513	108	526	33	4483062	4483729	413	2082	134	16776650	16779279	411	2069	134	16669273	16671887
1	155300731	C		33	4244971	10	69	4245083	33	4242848	7	69	4242957	167	16298625	31	228	16299051	167	16290368	17	228	16290780	53	4572233	45	80	4572411	52	4543200	45	79	4543376	246	17142596	167	306	17143315	244	17033522	167	305	17034238
1	155300732	T		44	220	5	4063101	4063370	43	220	5	4061057	4061325	134	942	42	15509775	15510893	134	940	42	15501918	15503034	141	440	30	4386527	4387138	140	437	29	4358627	4359233	482	1648	143	16364218	16366491	479	1639	143	16259961	16262222
1	155300733	A		4140819	9	218	22	4141068	4138719	9	218	22	4138968	15824556	19	855	101	15825531	15816464	19	855	98	15817436	4508210	30	383	78	4508701	4479577	30	379	78	4480064	16853118	118	1450	345	16855031	16745996	118	1442	342	16747898
1	155300734	G		69	8	4149273	25	4149375	69	8	4147190	25	4147292	221	72	15916972	50	15917315	221	71	15908801	50	15909143	83	56	4444001	58	4444198	83	56	4415877	58	4416074	367	212	16654364	184	16655127	365	212	16548563	183	16549323
1	155300735	T		47	230	3	4174714	4174994	45	230	3	4172712	4172990	151	940	15	15946779	15947885	145	940	15	15939023	15940123	108	392	37	4531756	4532293	107	390	37	4502994	4503528	372	1570	138	16931425	16933505	369	1555	137	16823766	16825827
1	155300736	C		11	4256290	4	57	4256362	11	4254176	4	57	4254248	51	16349861	28	275	16350215	51	16341587	27	274	16341939	26	4587348	53	108	4587535	25	4558603	53	107	4558788	118	17209439	195	338	17210090	116	17101187	195	334	17101832
1	155300737	T		60	281	8	4189416	4189765	60	281	5	4187461	4187807	180	1148	41	16034525	16035894	177	1148	17	16026893	16028235	117	531	32	4473162	4473842	117	526	32	4444894	4445569	467	2026	146	16777288	16779927	462	2016	145	16671007	16673630
1	155300738	C		20	4247331	7	79	4247437	20	4245233	7	79	4245339	85	16322549	32	359	16323025	85	16314284	32	359	16314760	27	4576291	52	106	4576476	27	4547303	52	106	4547488	118	17178395	209	424	17179146	118	17069244	209	421	17069992
1	155300739	C		35	4328349	12	84	4328480	35	4326173	12	84	4326304	194	16656060	46	281	16656581	194	16647602	46	281	16648123	44	4653441	20	110	4653615	44	4623905	20	109	4624078	188	17486239	89	394	17486910	188	17374879	89	392	17375548
1	155300740	T		21	260	10	4318014	4318305	19	259	10	4315949	4316237	138	1062	50	16606197	16607447	128	1062	49	16598175	16599414	33	540	14	4644985	4645572	33	538	14	4615493	4616078	206	1889	71	17449667	17451833	206	1875	71	17338582	17340734
1	155300741	T		50	313	1	4325658	4326022	50	313	1	4323528	4323892	156	1110	17	16640705	16641988	156	1108	17	16632441	16633722	103	521	13	4649295	4649932	101	518	13	4619769	4620401	425	1988	36	17465829	17468278	419	1969	36	17354619	17357043
1	155300742	C		16	4324522	15	76	4324629	16	4322352	15	76	4322459	921	16634452	36	324	16635733	921	16626054	36	324	16627335	27	4649148	29	108	4649312	24	4620209	23	106	4620362	913	17465843	96	388	17467240	887	17356746	56	385	17358074
1	155300743	C		35	4324696	19	96	4324846	35	4322619	15	96	4322765	124	16640780	56	395	16641355	124	16632721	44	395	16633284	38	4650824	22	115	4650999	34	4621591	16	114	4621755	160	17476403	138	440	17477141	143	17366357	118	431	17367049
1	155300744	T		38	426	9	4330683	4331156	37	426	9	4328646	4329118	168	1171	39	16664414	16665792	166	1170	39	16656440	16657815	56	657	18	4652811	4653542	55	651	17	4623265	4623988	282	1790	82	17483016	17485170	281	1777	82	17371666	17373806
1	155300745	G		143	12	4336834	19	4337008	143	12	4334676	19	4334850	545	50	16689025	74	16689694	545	50	16680632	74	16681301	206	10	4660450	21	4660687	205	10	4630862	21	4631098	749	77	17514254	75	17515155	749	77	17402721	74	17403621
1	155300746	T		42	183	4	4327723	4327952	42	183	4	4325660	4325889	175	798	23	16646244	16647240	175	798	21	16638393	16639387	111	323	9	4650046	4650489	111	319	9	4620584	4621023	385	1390	52	17466896	17468723	384	1379	52	17355967	17357782
1	155300747	G		141	11	4334663	22	4334837	141	9	4332596	22	4332768	573	73	16679876	103	16680625	573	68	16671885	102	16672628	181	21	4658207	28	4658437	180	21	4628649	27	4628877	745	94	17504079	89	17505007	737	93	17392713	86	17393629
1	155300748	T		68	231	34	4332637	4332970	68	231	34	4330548	4330881	299	1009	74	16673898	16675280	299	1009	74	16665783	16667165	167	409	28	4656417	4657021	166	407	28	4626837	4627438	647	1600	84	17499592	17501923	641	1586	84	17388132	17390443
1	155300749	G		150	12	4332435	29	4332626	150	12	4330309	29	4330500	541	86	16670569	105	16671301	541	85	16662338	105	16663069	265	53	4657494	26	4657838	263	53	4627906	26	4628248	939	244	17501496	116	17502795	936	241	17390031	115	17391323
1	155300750	G		149	23	4332338	51	4332561	149	23	4330187	51	4330410	590	85	16669749	130	16670554	589	85	16661404	130	16662208	209	37	4656531	66	4656843	209	37	4626977	66	4627289	836	188	17497298	129	17498451	830	186	17385875	129	17387020
1	155300751	A		4328605	5	495	70	4329175	4326457	5	495	70	4327027	16656922	15	1804	294	16659035	16648597	15	1802	290	16650704	4653219	7	703	138	4654067	4623670	7	700	136	4624513	17485178	51	2666	507	17488402	17373834	51	2655	505	17377045
1	155300752	A		4283506	14	279	28	4283827	4281620	14	277	28	4281939	16444675	68	970	100	16445813	16437255	68	969	100	16438392	4590967	29	465	46	4591507	4561690	29	462	46	4562227	17190850	136	1622	215	17192823	17080915	132	1613	214	17082874
1	155300753	T		46	195	5	4329357	4329603	46	195	5	4327258	4327504	112	682	31	16661505	16662330	111	681	31	16653284	16654107	69	311	12	4647094	4647486	61	311	12	4617684	4618068	199	1130	32	17460981	17462342	187	1122	32	17350353	17351694
1	155300754	C		41	4334195	2	57	4334295	41	4332022	2	57	4332122	148	16676840	18	276	16677282	148	16668355	18	276	16668797	27	4656906	7	88	4657028	27	4627349	7	88	4627471	130	17499016	50	319	17499515	130	17387604	49	318	17388101
1	155300755	T		34	373	19	4286574	4287000	33	373	19	4284465	4284890	222	1388	73	16498786	16500469	221	1387	73	16490497	16492178	97	684	23	4619075	4619879	97	681	23	4589837	4590638	440	2382	125	17351891	17354838	437	2368	123	17241716	17244644
1	155300756	T		54	357	6	4330331	4330748	50	357	6	4328282	4328695	230	1313	13	16661658	16663214	219	1312	13	16653705	16655249	125	534	8	4654513	4655180	124	531	8	4624942	4625605	498	2130	30	17488501	17491159	495	2123	30	17377184	17379832
1	155300757	C		24	4332401	108	200	4332733	24	4330424	29	200	4330677	114	16669875	331	620	16670940	114	16662195	72	620	16663001	35	4656152	42	212	4656441	31	4627118	37	210	4627396	198	17494838	169	872	17496077	186	17385369	145	868	17386568
1	155300758	C		45	4326330	27	135	4326537	45	4324184	25	135	4324389	163	16645530	200	492	16646385	163	16637161	195	491	16638010	94	4653202	68	180	4653544	86	4623915	68	175	4624244	359	17482259	285	753	17483656	341	17372059	267	733	17373400
1	155300759	C		82	4328645	18	128	4328873	82	4326503	18	128	4326731	226	16656954	64	455	16657699	225	16648644	64	455	16649388	60	4655091	30	195	4655376	60	4625527	30	195	4625812	225	17492269	130	666	17493290	224	17380884	129	665	17381902
1	155300760	C		59	4332481	18	142	4332700	59	4330298	18	142	4330517	203	16668968	54	572	16669797	203	16660523	53	572	16661351	59	4656738	41	207	4657045	59	4627173	41	207	4627480	232	17498185	110	674	17499201	230	17386766	110	670	17387776
1	155300761	A		4332137	14	181	53	4332385	4329981	14	181	52	4330228	16663551	75	885	285	16664796	16655168	75	885	284	16656412	4549028	47	300	152	4549527	4520193	47	299	151	4520690	16833997	178	1270	630	16836075	16727168	177	1261	626	16729232
1	155300762	C		11	4251916	8	80	4252015	10	4250965	8	80	4251063	39	16331342	36	299	16331716	38	16327444	36	299	16327817	38	4592141	42	98	4592319	38	4562990	42	98	4563168	105	17230653	168	364	17231290	105	17121195	165	361	17121826
1	155300763	T		52	484	8	4213407	4213951	52	484	8	4212501	4213045	182	1954	35	16189680	16191851	182	1952	35	16185939	16188108	97	807	32	4575694	4576630	97	803	32	4546681	4547613	297	3112	149	17170631	17174189	293	3097	148	17061555	17065093
1	155300764	C		44	4260246	21	112	4260423	44	4259312	21	112	4259489	163	16365111	65	434	16365773	163	16361220	65	434	16361882	66	4601163	79	112	4601420	66	4572365	76	110	4572617	246	17264171	259	578	17265254	244	17156126	236	576	17157182
1	155300765	C		48	4243804	12	188	4244052	48	4242876	12	188	4243124	331	16297824	53	690	16298898	331	16294020	51	690	16295092	107	4586324	52	236	4586719	107	4557225	50	232	4557614	414	17202484	207	879	17203984	411	17093237	205	875	17094728
1	155300766	A		3850376	8	210	51	3850645	3849489	8	209	51	3849757	14694029	34	739	212	14695014	14690463	34	739	212	14691448	4100254	44	298	135	4100731	4074044	44	296	134	4074518	15225511	154	1171	554	15227390	15128373	154	1162	549	15130238
1	155300767	T		20	334	1	4168238	4168593	20	334	1	4167315	4167670	112	1202	11	15965111	15966436	112	1202	11	15961307	15962632	73	509	11	4482219	4482812	73	504	11	4453734	4454322	320	1807	90	16750414	16752631	317	1793	90	16643872	16646072
1	155300768	C		27	4222391	29	109	4222556	27	4221455	29	109	4221620	102	16209319	96	319	16209836	102	16205465	96	319	16205982	60	4567924	81	138	4568203	60	4538979	79	138	4539256	287	17130272	274	452	17131285	287	17021533	274	448	17022542
1	155300769	C		60	4223302	15	123	4223500	60	4222372	15	123	4222570	181	16213372	83	404	16214040	181	16209499	83	403	16210166	78	4578583	76	151	4578888	77	4549523	76	148	4549824	315	17171662	274	534	17172785	313	17062493	273	531	17063610
1	155300770	C		52	4243390	19	102	4243563	52	4242480	17	102	4242651	234	16296742	51	314	16297341	234	16292968	51	314	16293567	88	4587282	54	85	4587509	87	4558159	54	84	4558384	308	17208781	188	432	17209709	305	17099335	187	430	17100257
1	155300771	T		74	491	6	4108522	4109093	74	491	6	4107620	4108191	175	1739	26	15739327	15741267	175	1739	26	15735603	15737543	139	782	23	4374804	4375748	139	777	23	4346840	4347779	390	2692	113	16352789	16355984	390	2673	113	16248302	16251478
1	155300772	C		25	4254976	14	89	4255104	25	4254047	14	89	4254175	65	16341421	59	319	16341864	65	16337567	59	319	16338010	31	4599049	66	97	4599243	31	4569975	65	96	4570167	136	17254779	258	422	17255595	136	17145501	256	416	17146309
1	155300773	C		30	4241137	21	72	4241260	30	4240210	21	72	4240333	115	16285141	89	382	16285727	115	16281293	89	382	16281879	76	4584482	66	122	4584746	75	4555444	64	122	4555705	297	17194509	267	461	17195534	296	17085475	264	455	17086490
1	155300774	C		52	4234530	8	94	4234684	52	4233585	8	94	4233739	164	16259225	36	514	16259939	164	16255343	36	514	16256057	94	4576141	59	142	4576436	93	4547151	59	142	4547445	333	17158553	220	753	17159859	332	17049708	218	750	17051008
1	155300775	A		3110762	39	389	27	3111217	3110094	39	389	27	3110549	11972985	232	1053	91	11974361	11970278	232	1053	91	11971654	3318287	77	520	75	3318959	3297110	77	519	75	3297781	12458602	335	1539	257	12460733	12379084	334	1532	256	12381206
1	155300776	A		3472262	46	167	25	3472500	3471582	44	167	25	3471818	13308884	228	570	121	13309803	13306194	219	570	121	13307104	3656286	59	267	80	3656692	3633189	59	266	80	3633594	13677353	277	914	302	13678846	13590396	276	907	301	13591880
1	155300777	G		72	7	3729644	5	3729728	72	7	3728847	5	3728931	221	40	14294678	49	14294988	221	40	14291322	49	14291632	69	52	3883660	34	3883815	69	52	3859119	34	3859274	281	181	14520042	188	14520692	280	181	14427712	188	14428361
1	155300778	T		10	137	5	3790740	3790892	10	137	5	3789898	3790050	50	540	39	14513637	14514266	50	540	39	14510141	14510770	64	239	36	4210338	4210677	64	236	36	4183715	4184051	221	931	125	15743107	15744384	221	927	123	15643314	15644585
1	155300779	T		7	224	7	4029051	4029289	7	224	7	4028208	4028446	18	897	29	15443124	15444068	18	897	29	15439570	15440514	43	323	47	4273856	4274269	43	320	46	4246343	4246752	175	1354	137	15998720	16000386	175	1350	137	15895685	15897347
1	155300780	G		128	13	4262161	35	4262337	128	13	4261207	35	4261383	583	95	16371489	161	16372328	583	95	16367552	161	16368391	169	57	4596302	34	4596562	167	56	4567134	34	4567391	709	302	17243913	132	17245056	702	300	17134317	131	17135450
1	155300781	C		22	4219580	27	275	4219904	22	4218647	27	275	4218971	99	16199052	121	1021	16200293	99	16195200	121	1021	16196441	58	4563044	66	298	4563466	58	4534040	65	296	4534459	197	17107456	296	1253	17109202	192	16998669	294	1250	17000405
1	155300782	C		89	4242465	13	145	4242712	89	4241523	13	145	4241770	314	16292347	62	530	16293253	314	16288482	62	529	16289387	126	4576245	60	167	4576598	126	4547227	60	165	4547578	429	17163874	229	590	17165122	425	17054926	228	586	17056165
1	155300783	T		105	607	42	4002602	4003356	105	607	42	4001729	4002483	442	2058	199	15355356	15358055	442	2058	199	15351671	15354370	156	788	87	4280175	4281206	155	778	85	4253015	4254033	698	2914	288	16057004	16060904	695	2901	286	15954856	15958738
1	155300784	G		91	3	4220987	176	4221257	91	3	4220096	176	4220366	462	39	16227641	66	16228208	462	39	16223974	66	16224541	141	46	4513194	252	4513633	141	46	4484600	251	4485038	696	203	16957185	159	16958243	688	202	16849608	158	16850656
1	155300785	T		30	152	0	4175420	4175602	30	152	0	4174498	4174680	97	652	5	16071197	16071951	97	652	5	16067388	16068142	86	241	22	4480271	4480620	85	241	22	4451898	4452246	304	983	103	16860148	16861538	303	978	103	16753146	16754530
1	155300786	A		4222399	0	120	31	4222550	4221456	0	120	31	4221607	16220666	2	474	98	16221240	16216774	2	474	98	16217348	4498792	28	206	90	4499116	4470131	28	206	89	4470454	16878353	115	812	369	16879649	16770856	115	808	367	16772146
1	155300787	T		32	121	1	4247682	4247836	32	121	1	4246755	4246909	102	469	12	16341977	16342560	102	469	12	16338130	16338713	95	224	19	4571332	4571670	95	221	19	4542307	4542642	366	795	110	17200463	17201734	365	789	110	17091109	17092373
1	155300788	T		27	245	7	4251918	4252197	27	245	7	4250984	4251263	109	979	22	16354476	16355586	109	979	22	16350616	16351726	76	367	19	4578405	4578867	75	365	19	4549311	4549770	294	1585	99	17220158	17222136	292	1575	99	17110649	17112615
1	155300789	G		91	4	4269228	23	4269346	91	4	4268272	23	4268390	372	32	16401377	95	16401876	372	32	16397427	95	16397926	139	42	4600589	29	4600799	138	39	4571418	29	4571624	465	162	17262750	136	17263513	464	153	17153118	134	17153869
1	155300790	A		4187258	3	162	21	4187444	4186341	3	162	21	4186527	16035162	11	691	96	16035960	16031347	11	691	96	16032145	4482667	43	287	108	4483105	4454094	43	287	107	4454531	16744248	182	1116	365	16745911	16637292	182	1104	363	16638941
1	155300791	T		23	183	3	4240676	4240885	23	183	3	4239768	4239977	114	661	3	16270754	16271532	114	661	3	16267027	16267805	92	257	41	4570405	4570795	92	254	41	4541368	4541755	310	975	157	17119288	17120730	307	965	157	17010428	17011857
1	155300792	A		4211700	2	391	12	4212105	4210774	2	391	12	4211179	16122925	12	1267	78	16124282	16119089	12	1267	78	16120446	4532776	44	549	62	4533431	4503904	44	546	62	4504556	16938201	151	1771	271	16940394	16830099	151	1755	271	16832276
1	155300793	A		4028636	9	129	63	4028837	4027772	9	129	63	4027973	15300068	15	535	609	15301227	15296509	15	535	609	15297668	4332007	58	244	134	4332443	4304538	57	243	133	4304971	16082298	185	913	980	16084376	15980352	178	911	975	15982416
1	155300794	T		18	135	2	4220719	4220874	18	135	2	4219809	4219964	89	1172	3	16188184	16189448	89	1170	3	16184428	16185690	68	232	31	4533682	4534013	67	229	31	4504865	4505192	304	1455	110	16992502	16994371	302	1442	110	16884333	16886187
1	155300795	G		182	11	4269007	11	4269211	182	11	4268082	11	4268286	638	50	16396044	48	16396780	638	50	16392212	48	16392948	205	52	4606176	30	4606463	202	52	4576950	30	4577234	777	221	17280100	100	17281198	774	221	17170321	100	17171416
1	155300796	T		72	436	4	4209157	4209669	72	436	4	4208224	4208736	194	1245	13	16139273	16140725	194	1245	13	16135436	16136888	137	591	48	4555013	4555789	137	587	48	4526052	4526824	589	1848	145	17067012	17069594	587	1836	145	16958355	16960923
1	155300797	A		4205836	7	292	52	4206187	4204924	7	291	52	4205274	16131148	20	987	175	16132330	16127337	20	987	173	16128517	4549188	37	447	159	4549831	4520272	37	444	158	4520911	17036045	129	1569	516	17038259	16927646	128	1557	510	16929841
1	155300798	C		12	4223136	15	80	4223243	12	4222224	15	80	4222331	45	16213811	89	393	16214338	45	16210000	88	392	16210525	55	4568583	68	130	4568836	54	4539644	67	129	4539894	155	17132075	253	515	17132998	155	17023273	250	510	17024188
1	155300799	T		48	343	9	4259095	4259495	46	343	9	4258231	4258629	144	1239	23	16322652	16324058	142	1239	23	16319057	16320461	94	582	41	4601174	4601891	93	581	41	4571952	4572667	411	2115	176	17231659	17234361	409	2104	176	17122078	17124767
1	155300800	C		22	4233040	66	100	4233228	22	4232268	18	100	4232408	125	16254009	279	343	16254756	125	16250883	75	343	16251426	53	4581262	63	144	4581522	53	4552153	63	143	4552412	206	17183562	305	477	17184550	206	17074287	301	474	17075268
1	155300801	A		4131431	5	187	57	4131680	4130640	5	187	46	4130878	15793816	22	656	215	15794709	15790527	22	656	182	15791387	4467160	30	283	166	4467639	4438875	30	281	164	4439350	16664894	134	1074	592	16666694	16559212	132	1070	591	16561005
1	155300802	C		17	4224162	9	74	4224262	17	4223246	9	74	4223346	25	16219814	34	236	16220109	25	16216049	31	236	16216341	63	4565541	49	73	4565726	62	4536632	49	72	4536815	183	17120737	226	309	17121455	183	17012195	226	306	17012910
1	155300803	T		40	390	17	4206861	4207308	40	390	17	4205947	4206394	192	1323	30	16165924	16167469	192	1321	30	16162141	16163684	117	604	27	4495313	4496061	115	598	27	4466760	4467500	414	2123	89	16885031	16887657	414	2119	89	16777494	16780116
1	155300804	C		32	4239124	18	116	4239290	32	4238187	18	116	4238353	127	16276238	59	448	16276872	127	16272376	59	448	16273010	50	4583437	65	177	4583729	50	4554424	64	175	4554713	269	17191298	256	649	17192472	266	17082222	255	647	17083390
1	155300805	A		4049415	3	196	35	4049649	4048539	3	196	35	4048773	15400110	15	694	84	15400903	15396448	15	694	84	15397241	4369386	66	309	98	4369859	4341694	66	306	98	4342164	16211772	172	1136	367	16213447	16108781	172	1130	366	16110449
1	155300806	T		17	161	5	4218264	4218447	17	161	5	4217335	4217518	46	700	16	16177037	16177799	46	699	16	16173220	16173981	58	274	16	4556368	4556716	58	273	16	4527456	4527803	221	1085	52	17066721	17068079	221	1076	52	16958259	16959608
1	155300807	G		193	4	4252009	36	4252242	193	4	4251057	36	4251290	681	33	16329904	144	16330762	681	33	16325970	144	16326828	209	52	4580604	41	4580906	207	51	4551592	41	4551891	873	188	17176910	156	17178127	868	187	17068005	155	17069215
1	155300808	C		111	4196127	41	366	4196645	111	4195198	41	366	4195716	158	16109648	121	1578	16111505	158	16105762	121	1578	16107619	124	4505475	82	446	4506127	124	4477077	82	446	4477729	292	16888887	336	1637	16891152	291	16782277	335	1625	16784528
1	155300809	T		15	400	6	4261393	4261814	15	400	6	4260449	4260870	108	1386	33	16368892	16370419	108	1385	33	16365000	16366526	65	520	30	4601268	4601883	64	518	30	4572089	4572701	253	2036	122	17265069	17267480	252	2026	121	17155421	17157820
1	155300810	G		189	10	4264373	20	4264592	189	10	4263420	20	4263639	708	31	16383443	52	16384234	708	31	16379508	52	16380299	221	34	4596379	30	4596664	218	34	4567205	30	4567487	855	172	17248093	139	17249259	848	171	17138503	139	17139661
1	155300811	T		28	339	2	4240634	4241003	28	339	2	4239715	4240084	133	1295	7	16264169	16265604	133	1294	7	16260357	16261791	94	379	29	4590321	4590823	92	378	29	4561204	4561703	361	1386	138	17208198	17210083	359	1374	133	17098854	17100720
1	155300812	A		4241612	3	177	24	4241816	4240668	3	177	24	4240872	16295914	10	684	85	16296693	16292037	10	684	85	16292816	4574557	35	321	77	4574990	4545564	35	319	77	4545995	17169308	143	1095	321	17170867	17060244	143	1085	320	17061792
1	155300813	C		14	4248673	19	75	4248781	14	4247724	19	75	4247832	61	16314824	61	317	16315263	61	16310911	61	317	16311350	63	4589481	84	134	4589762	63	4560381	84	133	4560661	147	17212721	273	462	17213603	147	17103389	273	458	17104267
1	155300814	T		23	262	2	4233010	4233297	23	262	2	4232071	4232358	109	1215	14	16259215	16260553	109	1214	14	16255344	16256681	70	415	22	4576492	4576999	69	411	22	4547518	4548020	241	1739	127	17176136	17178243	240	1727	127	17067235	17069329
1	155300815	A		4174715	12	431	76	4175234	4173945	12	431	28	4174416	16047166	77	1768	366	16049377	16044142	77	1768	167	16046154	4508056	60	625	121	4508862	4479423	60	623	120	4480226	16928975	272	2508	550	16932305	16821279	271	2490	545	16824585
1	155300816	G		59	4	4266759	22	4266844	59	4	4265859	22	4265944	232	40	16393535	99	16393906	232	40	16389824	99	16390195	62	48	4601143	47	4601300	61	48	4571936	47	4572092	310	162	17265782	187	17266441	308	162	17156040	184	17156694
1	155300817	G		87	8	4262602	6	4262703	87	5	4261762	6	4261860	328	56	16376772	23	16377179	328	23	16373380	23	16373754	115	50	4602073	26	4602264	114	50	4572862	26	4573052	442	220	17270100	95	17270857	437	219	17160358	95	17161109
1	155300818	T		52	182	4	4191992	4192230	52	182	4	4191070	4191308	217	733	22	16073096	16074068	217	733	22	16069303	16070275	135	336	19	4543654	4544144	135	334	19	4514681	4515169	522	1280	80	17016041	17017923	518	1274	80	16907274	16909146
1	155300819	G		211	17	4275058	40	4275326	211	17	4274190	39	4274457	796	39	16425940	120	16426895	796	39	16422302	112	16423249	276	55	4611322	21	4611674	275	54	4582071	20	4582420	1025	202	17307018	77	17308322	1015	201	17197066	77	17198359
1	155300820	C		178	4246802	18	276	4247274	178	4245864	18	276	4246336	655	16311682	68	1132	16313537	655	16307815	68	1132	16309670	215	4584439	77	285	4585016	215	4555364	77	283	4555939	821	17196114	329	1280	17198544	818	17087003	329	1272	17089422
1	155300821	T		22	378	9	4215334	4215743	22	378	9	4214447	4214856	93	1438	47	16168109	16169687	92	1438	47	16164453	16166030	74	659	41	4570208	4570982	73	653	41	4541223	4541990	271	2380	160	17113899	17116710	270	2366	159	17005270	17008065
1	155300822	G		154	13	4275517	17	4275701	154	13	4274562	17	4274746	564	25	16426901	89	16427579	564	25	16422957	89	16423635	167	50	4612022	33	4612272	164	50	4582752	32	4582998	653	206	17308244	130	17309233	652	203	17198265	128	17199248
1	155300823	A		4249279	4	176	29	4249488	4248373	4	176	29	4248582	16316832	13	587	127	16317559	16313089	13	587	126	16313815	4589601	37	269	104	4590011	4560468	37	264	104	4560873	17214860	124	1020	394	17216398	17105360	124	1014	394	17106892
1	155300824	A		4213694	11	351	31	4214087	4212767	11	351	31	4213160	16223715	52	1313	137	16225217	16219872	52	1313	137	16221374	4552079	50	638	63	4552830	4523131	50	633	63	4523877	17116398	177	2421	298	17119294	17007535	176	2402	298	17010411
1	155300825	G		46	8	4268831	41	4268926	46	8	4267879	41	4267974	229	31	16406973	164	16407397	229	30	16403040	164	16403463	81	54	4606601	49	4606785	81	54	4577360	49	4577544	312	221	17287884	150	17288567	308	221	17178060	149	17178738
1	155300826	C		133	4245680	15	149	4245977	133	4244819	8	148	4245108	482	16307082	79	597	16308240	482	16303531	52	596	16304661	151	4586756	43	196	4587146	150	4557651	43	196	4558040	570	17206055	167	789	17207581	567	17096743	164	785	17098259
1	155300827	C		160	4237369	69	63	4237661	160	4236609	6	63	4236838	586	16269535	275	242	16270638	586	16266434	37	242	16267299	178	4568005	50	84	4568317	177	4539176	49	82	4539484	716	17129090	158	336	17130300	714	17020989	156	335	17022194
1	155300828	T		63	311	12	4189738	4190124	63	311	12	4188814	4189200	184	1162	69	16086688	16088103	184	1162	69	16082853	16084268	120	474	37	4528900	4529531	120	470	37	4500076	4500703	481	1837	125	16992738	16995181	481	1830	122	16884455	16886888
1	155300829	G		138	16	4214668	19	4214841	138	13	4213779	19	4213949	528	80	16185092	72	16185772	527	78	16181355	72	16182032	227	100	4549000	46	4549373	225	100	4520124	45	4520494	779	289	17063542	186	17064796	776	288	16955134	181	16956379
1	153391704	T		30	131	1	3789636	3789798	21	131	1	3788270	3788423	127	551	13	13793310	13794001	84	551	13	13788280	13788928	74	268	45	3966910	3967297	74	266	42	3941338	3941720	248	1048	144	14246055	14247495	248	1042	140	14154719	14156149
1	153391705	C		23	3874225	11	85	3874344	23	3872655	11	85	3872774	80	14113838	24	357	14114299	80	14108013	24	357	14108474	28	4045814	34	97	4045973	28	4019756	34	94	4019912	119	14529580	138	384	14530221	119	14436494	138	383	14437134
1	153391706	T		95	303	8	3886122	3886528	41	303	8	3884759	3885111	315	1077	40	14146351	14147783	121	1077	40	14141215	14142453	71	482	46	4058114	4058713	67	480	46	4032126	4032719	270	1643	163	14562992	14565068	261	1638	163	14470364	14472426
1	153391707	G		124	24	3876860	121	3877129	124	20	3875363	121	3875628	500	87	14123605	354	14124546	500	57	14118101	354	14119012	207	49	4056486	126	4056868	204	49	4030337	124	4030714	863	139	14564318	478	14565798	859	136	14471004	474	14472473
1	153391708	T		55	154	3	3883046	3883258	40	154	3	3881624	3881821	189	618	16	14145178	14146001	140	618	16	14139928	14140702	119	305	39	4054380	4054843	117	304	39	4028263	4028723	425	1058	174	14569077	14570734	420	1055	173	14475763	14477411
1	153391709	C		12	3896069	12	74	3896167	12	3894488	12	74	3894586	49	14192360	33	284	14192726	49	14186499	33	284	14186865	33	4068951	36	119	4069139	33	4042732	36	117	4042918	124	14607805	132	422	14608483	124	14514244	132	420	14514920
1	153391710	C		43	3888961	15	74	3889093	43	3887385	15	74	3887517	173	14165504	55	342	14166074	172	14159692	53	342	14160259	85	4060803	47	98	4061033	85	4034635	46	98	4034864	285	14576979	196	333	14577793	285	14483673	195	332	14484485
1	153391711	T		16	152	63	3836704	3836935	16	152	9	3835292	3835469	34	565	209	13973030	13973838	34	565	19	13967728	13968346	83	293	57	4010958	4011391	83	291	56	3985090	3985520	292	951	263	14389016	14390522	290	944	261	14296749	14298244
1	153391712	T		24	157	4	3874499	3874684	23	157	4	3872963	3873147	83	553	25	14120780	14121441	83	553	18	14115116	14115770	106	262	29	4054820	4055217	106	260	29	4028702	4029097	357	877	131	14555135	14556500	356	872	131	14461909	14463268
1	153391713	G		120	17	3877757	97	3877991	120	17	3876210	96	3876443	425	43	14125258	376	14126102	425	43	14119540	375	14120383	158	78	4054884	122	4055242	157	78	4028783	122	4029140	620	259	14552645	507	14554031	618	258	14459560	506	14460942
1	153391714	C		27	3900751	15	176	3900969	23	3899225	15	176	3899439	98	14217125	48	775	14218046	93	14211474	48	775	14212390	23	4077892	44	243	4078202	23	4051602	44	242	4051911	120	14647348	192	896	14648556	120	14553533	192	888	14554733
1	153391715	T		14	186	5	3839710	3839915	11	186	5	3838217	3838419	63	704	31	14049349	14050147	52	704	31	14043790	14044577	52	328	38	4021502	4021920	52	326	38	3995607	3996023	197	1308	120	14495756	14497381	197	1301	120	14402906	14404524
1	153391716	G		112	22	3883411	89	3883634	112	11	3881997	89	3882209	399	100	14147839	258	14148596	399	44	14142601	258	14143302	163	35	4064504	106	4064808	163	35	4038292	105	4038595	640	164	14593168	399	14594371	637	164	14499726	396	14500923
1	153391717	G		83	21	3884774	98	3884976	83	20	3883264	98	3883465	319	69	14151616	350	14152354	319	65	14146018	349	14146751	116	60	4066591	133	4066900	116	60	4040409	133	4040718	426	235	14599038	468	14600167	424	233	14505526	467	14506650
1	153391718	G		68	24	3893594	89	3893775	68	11	3892166	87	3892332	236	112	14185302	426	14186076	236	58	14180011	424	14180729	74	54	4072573	124	4072825	73	54	4046336	124	4046587	305	224	14623895	499	14624923	303	221	14530261	496	14531281
1	153391719	A		3871421	2	424	38	3871885	3869864	2	424	38	3870328	14090255	11	1779	183	14092228	14084479	11	1778	183	14086451	4052057	19	702	101	4052879	4025986	19	698	100	4026803	14539527	92	2711	371	14542701	14446552	92	2680	366	14449690
1	153391720	G		62	11	3883607	2321	3886001	62	11	3882042	2320	3884435	266	51	14146876	7869	14155062	266	50	14141084	7868	14149268	122	63	4062970	2394	4065549	120	62	4036792	2378	4039352	350	234	14585209	8240	14594033	348	233	14491779	8181	14500541
1	153391721	A		3864509	8	521	78	3865116	3862951	8	521	78	3863558	14055450	21	1862	259	14057592	14049689	21	1862	259	14051831	4024173	21	629	189	4025012	3998272	21	624	189	3999106	14415877	107	2360	663	14419007	14323787	107	2340	656	14326890
1	153391722	C		13	3903398	97	170	3903678	13	3901814	97	170	3902094	44	14220382	378	910	14221714	44	14214525	378	910	14215857	31	4077606	52	269	4077958	31	4051341	52	267	4051691	119	14642193	161	1036	14643509	118	14548426	158	1029	14549731
1	153391723	A		3787964	2	175	26	3788167	3786432	2	175	26	3786635	13748490	18	754	109	13749371	13742847	18	754	109	13743728	3942092	30	348	73	3942543	3916676	30	345	73	3917124	14116409	112	1123	247	14117891	14025897	112	1117	247	14027373
1	153391724	T		51	237	2	3877702	3877992	51	237	2	3876136	3876426	167	805	4	14127465	14128441	167	805	4	14121633	14122609	130	334	25	4047273	4047762	130	331	25	4021260	4021746	447	1245	121	14531563	14533376	447	1239	120	14438749	14440555
1	153391725	A		3891793	15	418	54	3892280	3890228	15	418	54	3890715	14159372	80	1772	204	14161428	14153551	80	1772	204	14155607	4062616	45	596	92	4063349	4036398	45	595	92	4037130	14561697	125	2242	362	14564426	14468314	125	2235	361	14471035
1	153391726	G		167	18	3827012	41	3827238	167	18	3825477	41	3825703	520	73	13941167	135	13941895	520	73	13935454	135	13936182	175	59	3962667	61	3962962	174	59	3936990	60	3937283	689	210	14216485	238	14217622	685	209	14125017	235	14126146
1	153391727	C		36	3888985	21	276	3889318	36	3887420	21	276	3887753	144	14174530	70	867	14175611	144	14168739	70	867	14169820	39	4044916	76	278	4045309	39	4018892	76	278	4019285	155	14529969	222	1063	14531409	155	14437117	222	1054	14438548
1	153391728	C		23	3905230	8	281	3905542	22	3903647	8	281	3903958	99	14228303	49	494	14228945	99	14222456	49	493	14223097	35	4075190	59	382	4075666	33	4048928	59	380	4049400	191	14631995	233	728	14633147	190	14538231	232	720	14539373
1	153391730	C		12	3884859	6	113	3884990	12	3883279	6	113	3883410	88	14136078	29	472	14136667	88	14130216	29	472	14130805	34	4054952	38	140	4055164	34	4028837	38	138	4029047	156	14538430	186	555	14539327	155	14445290	186	550	14446181
1	153391731	A		3845191	31	539	61	3845822	3843687	31	539	61	3844318	13949305	133	2260	279	13951977	13943748	133	2257	279	13946417	4022764	55	682	127	4023628	3996861	55	678	127	3997721	14391737	179	2581	442	14394939	14299683	178	2566	439	14302866
1	153391732	G		80	18	3853493	11	3853602	80	10	3852020	10	3852120	251	60	14033639	41	14033991	250	46	14028206	41	14028543	63	51	3988810	24	3988948	63	51	3963159	24	3963297	306	166	14311162	99	14311733	303	166	14219650	99	14220218
1	153391733	A		3807142	3	279	85	3807509	3805916	3	279	38	3806236	13821090	6	804	280	13822180	13816497	6	804	102	13817409	3976566	20	355	84	3977025	3951039	20	350	83	3951492	14222117	56	1087	336	14223596	14131396	56	1080	336	14132868
1	153391734	C		6	3900368	9	67	3900450	6	3898873	4	67	3898950	25	14209541	16	259	14209841	25	14203995	9	259	14204288	29	4074498	52	91	4074670	29	4048266	52	91	4048438	137	14629288	161	294	14629880	137	14535597	161	291	14536186
1	153391735	T		18	301	2	3688325	3688646	15	301	2	3686915	3687233	75	1008	15	13276693	13277791	69	1007	15	13271513	13272604	64	478	31	3685932	3686505	63	476	30	3662232	3662801	201	1722	69	13004043	13006035	200	1710	69	12920991	12922970
1	153391736	A		3852655	6	237	31	3852929	3851135	6	237	31	3851409	14009445	11	819	154	14010429	14003882	11	819	154	14004866	4028475	30	402	126	4029033	4002503	30	398	125	4003056	14441143	106	1308	426	14442983	14348601	106	1294	424	14350425
1	153391737	C		11	3901354	12	145	3901522	11	3899777	12	145	3899945	67	14215002	53	537	14215659	67	14209177	52	537	14209833	49	4075571	60	181	4075861	49	4049313	60	179	4049601	136	14635152	176	656	14636120	133	14541429	175	650	14542387
1	153391738	C		27	3905956	11	127	3906121	27	3904377	11	127	3904542	119	14232610	40	373	14233142	119	14226780	40	373	14227312	33	4079943	54	150	4080180	33	4053651	54	150	4053888	146	14653029	183	544	14653902	145	14559170	182	540	14560037
1	153391739	A		3874605	6	260	103	3874974	3873178	6	260	41	3873485	14108047	20	1039	359	14109465	14102775	20	1039	162	14103996	4049963	38	402	134	4050537	4023849	38	400	134	4024421	14537290	97	1475	416	14539278	14444102	97	1463	414	14446076
1	153391740	C		12	3906236	6	79	3906333	12	3904656	5	79	3904752	49	14233631	29	328	14234037	49	14227757	25	328	14228159	28	4079004	58	95	4079185	28	4052723	55	93	4052899	83	14649379	208	410	14650080	78	14555557	201	406	14556242
1	153391741	A		3848414	5	261	33	3848713	3846857	5	260	32	3847154	14022984	24	970	88	14024066	14017217	24	969	87	14018297	3980165	32	394	111	3980702	3954458	32	391	111	3954992	14296403	113	1355	335	14298206	14204579	113	1345	335	14206372
1	153391742	A		3855369	8	191	16	3855584	3853842	8	191	16	3854057	14032939	46	854	57	14033896	14027287	46	854	57	14028244	4028627	46	303	60	4029036	4002703	46	301	60	4003110	14453255	173	1234	186	14454848	14360765	170	1224	185	14362344
1	153391743	G		111	13	3807519	20	3807663	111	13	3806005	20	3806149	427	55	13871952	96	13872530	425	55	13866341	96	13866917	129	37	3917271	49	3917486	129	36	3891889	49	3892103	493	197	14066070	170	14066930	489	195	13975635	170	13976489
1	153391744	C		58	3893991	5	270	3894324	58	3892403	5	269	3892735	118	14190726	28	1056	14191928	118	14184834	28	1056	14186036	64	4064356	49	356	4064825	64	4038198	48	354	4038664	154	14595598	154	1297	14597203	152	14502207	145	1292	14503796
1	153391745	A		3780588	2	217	28	3780835	3779051	2	217	28	3779298	13881921	16	743	112	13882792	13876243	16	743	112	13877114	3972116	18	364	77	3972575	3946493	17	360	77	3946947	14373801	56	1321	323	14375501	14281589	56	1314	321	14283280
1	153391746	G		47	15	3851706	23	3851791	47	14	3850175	23	3850259	198	56	14031281	85	14031620	198	54	14025594	85	14025931	84	49	4023480	46	4023659	84	48	3997509	45	3997686	268	179	14446447	157	14447051	267	178	14353792	157	14354394
1	153391747	A		3788441	4	225	34	3788704	3786909	4	225	34	3787172	13760887	55	996	143	13762081	13755245	55	996	143	13756439	3972758	21	396	114	3973289	3947198	21	395	114	3947728	14220740	65	1423	324	14222552	14129837	65	1413	324	14131639
1	153391748	G		88	27	3862721	24	3862860	88	27	3861235	24	3861374	327	85	14073013	85	14073510	326	85	14067493	82	14067986	130	73	4032552	43	4032798	130	73	4006506	43	4006752	455	245	14473689	129	14474518	454	245	14380844	129	14381672
1	153391749	C		20	3882710	16	596	3883342	20	3881157	16	596	3881789	84	14149019	69	2170	14151342	84	14143276	69	2169	14145598	47	4046666	67	656	4047436	47	4020641	67	652	4021407	141	14531227	217	2391	14533976	140	14438325	216	2382	14441063
1	153391750	C		14	3900385	5	211	3900615	14	3898808	5	211	3899038	79	14208515	18	603	14209215	79	14202648	18	603	14203348	38	4071732	38	208	4072016	38	4045521	38	205	4045802	133	14617997	135	714	14618979	133	14524387	134	709	14525363
1	153391751	A		3788235	2	321	19	3788577	3786705	2	321	19	3787047	13804742	21	771	68	13805602	13799048	21	771	68	13799908	3962910	17	361	51	3963339	3937352	17	359	51	3937779	14236259	103	1103	210	14237675	14145065	103	1100	208	14146476
1	153391752	T		29	174	8	3718345	3718556	29	174	8	3716828	3717039	134	637	183	13639645	13640599	134	636	183	13634043	13634996	102	290	37	3905841	3906270	102	287	36	3880566	3880991	366	1041	331	14126405	14128143	364	1033	328	14035746	14037471
1	153391753	G		135	27	3893116	63	3893341	135	27	3891534	63	3891759	467	45	14185212	243	14185967	467	45	14179374	243	14180129	151	55	4069961	80	4070247	151	55	4043733	80	4044019	675	185	14613395	292	14614547	674	184	14519789	290	14520937
1	153391754	G		114	14	3882268	21	3882417	114	14	3880709	21	3880858	297	62	14144149	80	14144588	297	62	14138391	80	14138830	128	61	4063462	65	4063716	127	61	4037292	65	4037545	356	234	14589613	204	14590407	353	233	14496182	202	14496970
1	153391755	A		3780884	3	481	20	3781388	3779371	3	481	20	3779875	13760269	12	2158	86	13762525	13754701	12	2157	86	13756956	3948531	20	760	89	3949400	3923099	20	753	89	3923961	14171766	73	3079	236	14175154	14081146	73	3059	235	14084513
1	153391756	G		57	16	3800944	23	3801040	57	16	3799402	23	3799498	237	36	13842798	92	13843163	237	36	13837059	92	13837424	80	48	3942110	68	3942306	80	48	3916675	68	3916871	261	177	14140161	242	14140841	260	175	14049467	242	14050144
1	153391757	C		36	3885059	12	966	3886073	36	3883503	12	966	3884517	107	14151961	29	3476	14155573	107	14146214	29	3476	14149826	53	4059380	48	1062	4060543	53	4033280	47	1058	4034438	192	14571705	167	3982	14576046	191	14478607	167	3957	14482922
1	153391758	G		709	7	3832265	13	3832994	709	6	3830721	13	3831449	2450	1294	13955782	49	13959575	2448	1290	13950115	49	13953902	720	32	4024800	31	4025583	712	32	3998844	30	3999618	2485	1456	14444730	141	14448812	2475	1449	14352123	140	14356187
1	153391759	G		500	20	3869393	150	3870063	500	20	3867854	150	3868524	1596	55	14094940	91	14096682	1595	54	14089225	88	14090962	518	51	4055259	180	4056008	517	51	4029187	180	4029935	1697	216	14558576	177	14560666	1687	214	14465467	177	14467545
1	153391760	C		69	3902957	33	296	3903355	69	3901371	33	296	3901769	212	14221824	111	1148	14223295	212	14215964	110	1148	14217434	43	4072930	74	381	4073428	43	4046724	73	381	4047221	142	14627061	348	1316	14628867	141	14533487	346	1303	14535277
1	153391761	G		292	52	3892958	35	3893337	292	52	3891440	29	3891813	1070	188	14184269	136	14185663	1070	188	14178635	111	14180004	410	115	4075264	33	4075822	410	115	4049072	33	4049630	1344	397	14635388	112	14637241	1335	397	14541878	112	14543722
1	153391762	C		22	3899624	9	90	3899745	22	3898037	8	90	3898157	76	14210075	27	311	14210489	76	14204220	26	311	14204633	38	4074535	60	119	4074752	38	4048282	60	119	4048499	112	14630899	207	379	14631597	111	14537174	207	378	14537870
1	153391763	C		47	3892911	147	108	3893213	47	3891598	6	108	3891759	144	14184708	511	371	14185734	144	14179881	12	371	14180408	49	4067618	31	140	4067838	48	4041428	31	138	4041645	177	14605299	114	428	14606018	174	14511860	114	425	14512573
1	153391764	C		303	3899434	7	149	3899893	303	3897846	6	149	3898304	946	14219812	38	627	14221423	946	14213933	28	627	14215534	305	4072990	37	157	4073489	303	4046763	37	157	4047260	1085	14634340	146	702	14636273	1077	14540574	145	696	14542492
1	153391765	T		52	639	36	3805483	3806210	51	639	36	3803927	3804653	222	1897	108	13924050	13926277	222	1896	108	13918320	13920546	114	781	48	3971513	3972456	113	776	48	3945827	3946764	408	2376	220	14273937	14276941	405	2365	220	14182133	14185123
1	153391766	G		114	11	3886547	19	3886691	114	11	3884969	19	3885113	438	40	14160267	37	14160782	437	40	14154451	37	14154965	176	50	4065947	44	4066217	176	50	4039737	44	4040007	633	180	14600756	134	14601703	628	180	14507200	133	14508141
1	153391767	T		15	180	21	3505663	3505879	15	179	21	3504195	3504410	89	733	52	12920845	12921719	88	733	52	12915411	12916284	47	307	41	3764746	3765141	47	306	41	3740400	3740794	262	1227	140	13665485	13667114	260	1219	140	13577691	13579310
1	153391768	T		19	184	4	3823078	3823285	19	184	4	3821562	3821769	92	681	17	13917294	13918084	88	681	17	13911682	13912468	74	284	31	4022781	4023170	72	282	31	3996872	3997257	232	1107	108	14439957	14441404	231	1095	108	14347471	14348905
1	153391769	C		18	3953176	14	85	3953293	18	3951584	14	85	3951701	70	14416287	57	502	14416916	70	14410368	57	502	14410997	20	4078993	61	73	4079147	20	4052985	61	71	4053137	111	14661194	184	609	14662098	111	14568227	184	608	14569130
1	153391770	T		21	142	9	3944340	3944512	21	141	7	3942767	3942936	51	558	43	14390449	14391101	50	558	32	14384600	14385240	38	215	21	4014525	4014799	38	214	21	3988693	3988966	161	775	102	14512124	14513162	160	770	102	14419359	14420391
1	153391771	G	spike-in, G>T	171	14	3941383	9622	3951190	171	14	3939798	9617	3949600	562	58	14396483	9851	14406954	559	58	14390650	9845	14401112	195	20	4104656	10075	4114946	195	20	4078195	10021	4088431	688	98	14776311	9842	14786939	680	97	14681542	9765	14692084
1	153391772	G		113	21	3946846	57	3947037	113	21	3945258	57	3945449	499	54	14389878	225	14390656	498	53	14383990	225	14384766	165	31	4111957	64	4112217	165	31	4085460	64	4085720	662	110	14775342	228	14776342	659	109	14680604	228	14681600
1	153391773	G		124	15	3948171	49	3948359	124	13	3946679	49	3946865	408	56	14394902	287	14395653	408	46	14389358	287	14390099	173	28	4111888	61	4112150	173	26	4085976	58	4086233	575	117	14775263	329	14776284	572	108	14682596	314	14683590
1	153391774	G		132	17	3945979	29	3946157	132	17	3944378	29	3944556	417	71	14385068	110	14385666	417	71	14379158	110	14379756	151	33	4110848	21	4111053	151	32	4084379	21	4084583	541	134	14770081	142	14770898	540	133	14675386	140	14676199
1	153391775	G		154	22	3950971	19	3951166	154	22	3949361	19	3949556	594	71	14406564	79	14407308	593	71	14400621	79	14401364	185	27	4114375	17	4114604	183	25	4087982	16	4088206	729	124	14784596	80	14785529	726	119	14690218	77	14691140
1	153391776	A		3946213	2	179	54	3946448	3944648	2	179	54	3944883	14385155	11	590	176	14385932	14379321	11	588	176	14380096	4111213	6	258	80	4111557	4084763	6	257	80	4085106	14771095	22	879	219	14772215	14676568	21	875	212	14677676
1	153391777	A		3921050	22	405	32	3921509	3919762	22	405	32	3920221	14278965	78	1520	123	14280686	14274304	78	1519	123	14276024	4086875	31	691	49	4087646	4060720	31	688	41	4061480	14667273	102	2496	244	14670115	14574064	102	2480	202	14576848
1	153391778	G		168	9	3947023	69	3947269	168	9	3945440	69	3945686	734	36	14390300	263	14391333	734	36	14384440	263	14385473	217	29	4111014	41	4111301	217	28	4084520	39	4084804	843	96	14770619	230	14771788	833	95	14675957	228	14677113
1	153391779	C		45	3946429	21	442	3946937	45	3944835	21	442	3945343	169	14388647	82	1868	14390766	167	14382747	82	1868	14384864	35	4111189	26	568	4111818	35	4084720	26	566	4085347	133	14771536	116	2066	14773851	131	14676826	116	2055	14679128
1	153391780	C		20	3950830	21	278	3951149	20	3949275	20	278	3949593	121	14407591	58	954	14408724	121	14401845	58	954	14402978	30	4114857	22	317	4115226	30	4088344	22	316	4088712	154	14786444	111	1142	14787851	154	14691625	111	1136	14693026
1	153391781	A		3943419	16	462	151	3944048	3941858	16	462	150	3942486	14377941	50	1541	173	14379705	14372157	50	1540	172	14373919	4106945	25	638	190	4107798	4080481	24	635	187	4081327	14756081	104	2001	386	14758572	14661467	104	1985	382	14663938
1	153391782	G		142	11	3951401	22	3951576	142	11	3949845	22	3950020	584	46	14408396	97	14409123	584	45	14402658	97	14403384	141	25	4115792	26	4115984	139	25	4089281	26	4089471	710	73	14789283	91	14790157	706	73	14694449	91	14695319
1	153391783	T		68	287	6	3944746	3945107	68	287	6	3943162	3943523	261	901	21	14380564	14381747	261	901	21	14374726	14375909	145	333	14	4108331	4108823	144	330	14	4081864	4082352	557	1392	59	14759946	14761954	552	1379	59	14665273	14667263
1	153391784	G		102	6	3952576	31	3952715	102	5	3950988	31	3951126	418	34	14412749	85	14413286	418	33	14406858	85	14407394	150	15	4115907	17	4116089	150	15	4089384	17	4089566	560	62	14789705	67	14790394	557	62	14694856	66	14695541
1	153391785	A		3949990	6	254	54	3950304	3948418	6	254	54	3948732	14400629	8	877	152	14401666	14394835	8	877	152	14395872	4111392	3	398	101	4111894	4084893	3	394	101	4085391	14770630	27	1418	297	14772372	14675884	27	1407	297	14677615
1	153391787	C		88	3948036	20	233	3948377	88	3946433	20	233	3946774	267	14395503	95	893	14396758	267	14389576	95	893	14390831	107	4112996	52	265	4113420	107	4086507	52	264	4086930	358	14777538	159	984	14779039	355	14682837	157	978	14684327
1	153391788	C		31	3952259	28	196	3952514	31	3950646	28	196	3950901	173	14411400	154	819	14412546	173	14405428	154	819	14406574	65	4115236	46	253	4115600	64	4088933	43	247	4089287	196	14787702	195	1023	14789116	191	14693655	189	1012	14695047
1	153391789	A		3947338	36	547	49	3947970	3945790	36	546	46	3946418	14393876	104	2018	154	14396152	14388148	104	2018	153	14390423	4107618	45	827	72	4108562	4081145	45	819	70	4082079	14761206	137	2745	189	14764277	14666535	137	2724	188	14669584
1	153391790	G		160	56	3948596	27	3948839	160	17	3947199	27	3947403	553	213	14397242	143	14398151	553	68	14392088	143	14392852	201	20	4112432	30	4112683	197	19	4086125	29	4086370	746	98	14776112	134	14777090	741	90	14682148	126	14683105
1	153391791	C		49	3950347	13	419	3950828	49	3948781	12	419	3949261	201	14403856	54	1357	14405468	201	14397949	52	1357	14399559	37	4114000	23	472	4114532	37	4087500	23	470	4088030	185	14782788	119	1578	14784670	185	14687996	118	1560	14689859
1	153391792	C		24	3949865	16	96	3950001	24	3948264	16	96	3948400	90	14402573	59	340	14403062	90	14396662	56	340	14397148	24	4114227	28	141	4114420	24	4087732	27	141	4087924	104	14783821	91	473	14784489	104	14689012	90	467	14689673
1	153391793	C		72	3947919	8	135	3948134	72	3946321	8	135	3946536	261	14394756	40	488	14395545	261	14388824	40	488	14389613	105	4112741	23	171	4113040	105	4086236	23	171	4086535	305	14778330	107	598	14779340	302	14683510	107	595	14684514
1	153391794	C		30	3953456	4	106	3953596	30	3951853	4	106	3951993	143	14415622	32	456	14416253	143	14409724	31	456	14410354	40	4041934	64	150	4042188	39	4016383	58	150	4016630	207	14496203	194	538	14497142	206	14405104	163	537	14406010
1	153391795	A		3616426	12	213	31	3616682	3615784	12	213	31	3616040	13025323	64	892	145	13026424	13023098	64	892	142	13024196	3806639	42	287	92	3807060	3782285	42	286	92	3782705	13502014	183	1212	294	13503703	13415845	183	1208	293	13417529
1	153391796	C		20	3818150	26	118	3818314	20	3817456	26	118	3817620	83	13880358	69	421	13880931	83	13877831	69	421	13878404	76	4020407	49	143	4020675	76	3994567	49	143	3994835	204	14413356	143	504	14414207	203	14321270	143	498	14322114
1	153391797	C		72	3823803	22	103	3824000	71	3823118	22	103	3823314	197	13902371	54	413	13903035	197	13899876	54	413	13900540	95	4008732	58	113	4008998	94	3982982	58	112	3983246	377	14369397	242	536	14370552	377	14277555	241	530	14278703
1	153391798	A		3450692	14	462	34	3451202	3450071	14	462	34	3450581	12572015	72	1760	98	12573945	12569795	72	1759	98	12571724	3595353	37	594	71	3596055	3572447	35	592	71	3573145	12900865	149	2008	243	12903265	12818755	148	1999	241	12821143
1	153391799	A		3355865	38	372	23	3356298	3355269	38	372	23	3355702	12129321	228	1128	90	12130767	12127251	228	1128	90	12128697	3439746	62	423	88	3440319	3417475	62	422	87	3418046	12213099	289	1521	253	12215162	12134334	289	1511	251	12136385
1	153391800	G		62	7	3830804	210	3831083	62	7	3830111	210	3830390	262	23	13919443	603	13920331	262	23	13916977	603	13917865	93	33	4007141	227	4007494	93	33	3981367	224	3981717	319	145	14351922	672	14353058	319	143	14260049	668	14261179
1	153391801	G		138	10	3812617	118	3812883	138	10	3811936	118	3812202	445	41	13854202	346	13855034	445	41	13851756	346	13852588	161	73	3999085	156	3999475	161	73	3973323	156	3973713	561	226	14326322	431	14327540	557	226	14234507	430	14235720
1	153391802	G		111	14	3861086	31	3861242	111	14	3860388	31	3860544	394	61	14048290	78	14048823	394	61	14045778	78	14046311	141	69	4038226	35	4038471	141	69	4012289	35	4012534	536	201	14484032	171	14484940	532	201	14391535	170	14392438
1	153391803	G		133	12	3857275	35	3857455	133	12	3856580	35	3856760	553	56	14032554	105	14033268	553	56	14030036	105	14030750	161	65	4031171	51	4031448	160	65	4005287	51	4005563	704	236	14456124	123	14457187	700	236	14363752	123	14364811
1	153391804	C		27	3802484	54	384	3802949	27	3801795	54	384	3802260	83	13823328	238	1187	13824836	83	13820845	238	1187	13822353	51	4000607	124	339	4001121	51	3974950	122	338	3975461	182	14337226	449	1437	14339294	180	14245788	447	1430	14247845
1	153391805	C		87	3821613	19	157	3821876	87	3820942	19	157	3821205	194	13897606	49	601	13898450	194	13895204	49	601	13896048	109	3996935	62	175	3997281	109	3971207	62	173	3971551	313	14325463	222	642	14326640	310	14233668	222	636	14234836
1	153391806	T		77	598	17	3763300	3763992	77	598	17	3762657	3763349	320	1720	35	13689843	13691918	320	1720	35	13687519	13689594	142	793	19	3902017	3902971	139	788	19	3876745	3877691	553	2606	88	13989253	13992500	553	2591	88	13899189	13902421
1	153391807	C		21	3802624	13	114	3802772	21	3801947	13	114	3802095	144	13823732	46	290	13824212	144	13821264	46	290	13821744	83	3994225	62	137	3994507	83	3968538	62	137	3968820	326	14315769	240	344	14316679	325	14224167	239	343	14225074
1	153391808	C		34	3829379	22	134	3829569	34	3828688	22	134	3828878	190	13924356	90	496	13925132	190	13921889	90	496	13922665	62	4020734	93	197	4021086	61	3994904	93	197	3995255	278	14415088	335	758	14416459	278	14322930	335	750	14324293
1	153391809	A		3541597	46	586	86	3542315	3540980	46	585	86	3541697	12865621	173	2063	209	12868066	12863431	173	2063	209	12865876	3644202	83	714	186	3645185	3620558	83	705	186	3621532	13043792	296	2624	586	13047298	12959644	295	2605	582	12963126
1	153391810	G		68	5	3853557	96	3853726	68	5	3852859	96	3853028	229	15	14020032	172	14020448	229	15	14017507	172	14017923	76	37	4031514	82	4031709	76	37	4005624	82	4005819	244	112	14459747	207	14460310	240	112	14367300	202	14367854
1	153391811	A		3768932	24	267	61	3769284	3768260	24	267	61	3768612	13709832	80	850	185	13710947	13707410	80	850	185	13708525	3909330	57	383	91	3909861	3884093	56	382	91	3884622	14014339	171	1318	346	14016174	13924364	169	1309	344	13926186
1	153391812	G		77	12	3863727	4	3863820	77	12	3863031	4	3863124	396	21	14055947	59	14056423	396	21	14053436	59	14053912	66	31	4038700	29	4038826	66	31	4012782	29	4012908	395	85	14481890	100	14482470	390	85	14389308	100	14389883
1	153391813	A		3841121	5	159	14	3841299	3840425	5	159	14	3840603	13940670	14	607	52	13941343	13938162	14	607	52	13938835	4018641	24	275	71	4019011	3992819	24	274	70	3993187	14368218	92	1072	227	14369609	14276237	92	1068	225	14277622
1	153391814	C		22	3834597	16	96	3834731	22	3833945	16	96	3834079	67	13941736	57	339	13942199	67	13939412	56	339	13939874	51	4020749	47	100	4020947	51	3994905	47	100	3995103	130	14412141	176	357	14412804	130	14320017	176	355	14320678
1	153391815	C		31	3838721	21	95	3838868	31	3838057	21	94	3838203	138	13959925	85	313	13960461	137	13957508	85	313	13958043	55	4025497	63	132	4025747	55	3999598	62	132	3999847	200	14432251	246	385	14433082	200	14339941	244	384	14340769
1	153391816	C		50	3759903	22	101	3760076	50	3759219	22	101	3759392	217	13664327	63	311	13664918	217	13661858	63	311	13662449	93	3954491	45	140	3954769	93	3928960	45	139	3929237	443	14166722	217	494	14167876	442	14075880	217	491	14077030
1	153391817	C		21	3829701	14	129	3829865	21	3829031	14	129	3829195	115	13926242	73	467	13926897	115	13923843	72	467	13924497	62	4018863	51	171	4019147	61	3993057	51	170	3993339	226	14407812	202	618	14408858	226	14315676	201	615	14316718
1	153391818	A		3793925	40	575	41	3794581	3793267	40	575	41	3793923	13805568	104	1977	161	13807810	13803187	104	1976	161	13805428	3960352	39	713	103	3961207	3934889	39	704	102	3935734	14208558	198	2462	366	14211584	14117601	198	2450	363	14120612
1	153391819	G		122	13	3787271	86	3787492	122	13	3786588	86	3786809	235	58	13754774	251	13755318	235	58	13752350	251	13752894	139	60	3953138	131	3953468	138	57	3927902	128	3928225	292	187	14148971	319	14149769	288	181	14059006	312	14059787
1	153391820	G		77	12	3844200	23	3844312	77	12	3843501	23	3843613	327	42	13977191	108	13977668	327	41	13974675	108	13975151	98	50	4010771	48	4010967	98	50	3985001	48	3985197	350	191	14369358	139	14370038	347	190	14277530	137	14278204
1	153391821	A		3837373	2	212	34	3837621	3836683	2	212	34	3836931	13956790	5	693	135	13957623	13954308	5	693	135	13955141	4015731	49	338	113	4016231	3989897	49	335	112	3990393	14397530	145	1221	439	14399335	14305393	145	1214	435	14307187
1	153391822	A		3811889	1	242	22	3812154	3811202	1	242	22	3811467	13853077	9	960	93	13854139	13850579	9	960	93	13851641	3965795	28	359	54	3966236	3940229	28	354	53	3940664	14197197	116	1352	257	14198922	14106044	116	1349	254	14107763
1	153391823	C		20	3834290	7	114	3834431	20	3833600	7	114	3833741	45	13943168	29	516	13943758	45	13940678	29	516	13941268	53	4019538	40	124	4019755	50	3993713	39	123	3993925	143	14409698	129	624	14410594	138	14317510	127	623	14318398
1	153391824	A		3769731	3	641	39	3770414	3769059	3	641	39	3769742	13724478	11	2867	181	13727537	13722047	11	2867	181	13725106	3942463	25	753	96	3943337	3917153	25	744	95	3918017	14156739	91	3136	328	14160294	14066544	91	3119	328	14070082
1	153391825	A		3795703	3	148	18	3795872	3795076	3	148	17	3795244	13796723	10	496	100	13797329	13794430	10	496	98	13795034	3951336	54	207	66	3951663	3925846	54	206	65	3926171	14153293	153	819	322	14154587	14062546	153	813	320	14063832
1	153391826	T		27	125	0	3819841	3819993	27	125	0	3819152	3819304	118	431	5	13900190	13900744	118	431	5	13897699	13898253	89	192	28	3987277	3987586	89	192	28	3961689	3961998	333	729	85	14301935	14303082	327	724	85	14210475	14211611
1	153391827	A		3671885	5	294	26	3672210	3671223	5	294	26	3671548	13391471	17	1088	162	13392738	13389125	17	1088	160	13390390	3789634	29	393	77	3790133	3765145	29	392	77	3765643	13638418	135	1525	363	13640441	13550743	133	1520	362	13552758
1	153391828	A		3446623	18	209	37	3446887	3446049	18	209	36	3446312	12643718	78	731	150	12644677	12641579	78	731	150	12642538	3404289	36	345	87	3404757	3382520	36	343	87	3382986	12365997	155	1147	311	12367610	12287401	154	1144	307	12289006
1	153391829	G		55	4	3830027	12	3830098	55	4	3829432	12	3829503	251	27	13936475	48	13936801	251	24	13934297	48	13934620	66	53	4003960	57	4004136	66	53	3978256	57	3978432	260	155	14359814	168	14360397	259	155	14268127	168	14268709
1	153391830	T		68	298	9	3735754	3736129	29	298	9	3735183	3735519	299	1124	16	13625450	13626889	130	1124	16	13623450	13624720	118	474	42	3865523	3866157	118	473	42	3840609	3841242	349	1634	139	13907544	13909666	345	1617	139	13818278	13820379
1	153391831	G		127	12	3846033	4	3846176	127	12	3845380	4	3845523	436	50	14000907	44	14001437	436	46	13998553	44	13999079	137	50	4020553	20	4020760	136	50	3994740	20	3994946	505	165	14431567	102	14432339	503	165	14339435	102	14340205
1	153391832	T		49	420	1	3853829	3854299	49	420	1	3853160	3853630	209	1367	19	14021554	14023149	209	1367	19	14019153	14020748	138	478	19	4028223	4028858	138	475	19	4002360	4002992	532	1639	56	14451344	14453571	530	1627	56	14359026	14361239
1	153391833	C		23	3769075	21	54	3769173	23	3768399	21	54	3768497	74	13706022	60	193	13706349	74	13703606	59	193	13703932	53	3858105	54	85	3858297	53	3833248	54	85	3833440	198	13828394	183	299	13829074	198	13739865	182	297	13740542
1	153391834	T		88	221	4	3857015	3857328	88	221	4	3856318	3856631	255	832	15	14028288	14029390	255	832	15	14025776	14026878	191	409	29	4038590	4039219	186	405	28	4012651	4013270	745	1543	86	14481254	14483628	741	1527	86	14388664	14391018
1	153391835	C		31	3836108	15	404	3836558	31	3835419	15	404	3835869	78	13954183	52	1460	13955773	78	13951714	52	1460	13953304	68	4024155	64	410	4024697	68	3998234	64	409	3998775	273	14430626	202	1546	14432647	273	14338259	202	1538	14340272
1	153391836	C		16	3833649	21	65	3833751	16	3832959	21	65	3833061	82	13942634	72	252	13943040	82	13940112	72	252	13940518	47	4024748	65	120	4024980	47	3998877	65	119	3999108	154	14430435	199	333	14431121	153	14338131	197	331	14338812
1	153391837	T		10	325	1	3833468	3833804	10	325	1	3832771	3833107	60	1278	12	13897428	13898778	60	1277	12	13894912	13896261	62	578	9	4015515	4016164	60	574	8	3989694	3990336	194	2088	62	14351405	14353749	191	2073	62	14259492	14261818
1	153391838	C		46	3817265	19	59	3817389	46	3816575	19	59	3816699	99	13882122	48	235	13882504	99	13879646	48	235	13880028	60	4005618	36	79	4005793	60	3979834	36	78	3980008	255	14358243	186	309	14358993	255	14266403	186	305	14267149
1	153391839	C		40	3783396	33	108	3783577	40	3782723	33	108	3782904	146	13749611	105	405	13750267	144	13747177	105	405	13747831	84	3961582	79	143	3961888	84	3936181	78	143	3936486	303	14185778	289	555	14186925	302	14095552	289	553	14096696
1	153391840	C		3325	3845102	10	126	3848563	3325	3844411	10	126	3847872	13931	13984054	53	436	13998474	13929	13981533	53	436	13995951	3492	4031053	47	161	4034753	3472	4005145	47	161	4008825	14227	14454729	179	552	14469687	14137	14362314	176	544	14377171
1	153391841	A		3644555	94	100	13	3644762	3643911	94	100	13	3644118	13249743	352	445	61	13250601	13247419	352	445	60	13248276	3775929	43	202	69	3776243	3751547	42	202	65	3751856	13529430	175	785	270	13530660	13442607	173	778	265	13443823
1	153391842	C		151	3806997	19	81	3807248	151	3806316	19	81	3806567	712	13843509	38	334	13844593	712	13841052	38	334	13842136	209	3990572	47	118	3990946	209	3964858	47	117	3965231	962	14304733	145	445	14306285	959	14213120	144	442	14214665
1	153391843	C		106	3841837	22	72	3842037	106	3841146	22	72	3841346	317	13971352	58	351	13972078	317	13968846	58	351	13969572	146	4024462	77	149	4024834	146	3998582	76	148	3998952	448	14425723	237	488	14426896	445	14333345	236	484	14334510
1	153391844	A		3627009	6	146	39	3627200	3626390	6	146	39	3626581	13188207	29	616	99	13188951	13185920	29	615	98	13186662	3752013	47	360	105	3752525	3728046	47	357	103	3728553	13438564	137	1238	324	13440263	13353169	136	1236	323	13354864
1	153391845	G		128	28	3844692	10	3844858	128	6	3844127	10	3844271	435	120	13983892	56	13984503	435	43	13981848	56	13982382	106	44	4019672	36	4019858	106	44	3993836	35	3994021	479	218	14412082	133	14412912	476	217	14319884	130	14320707
1	153391846	A		3822893	3	135	26	3823057	3822274	2	135	23	3822434	13906419	17	535	92	13907063	13904220	16	535	86	13904857	3993737	32	266	60	3994095	3968046	32	265	59	3968402	14320273	107	976	274	14321630	14228564	107	973	274	14229918
1	153391847	C		85	3841253	21	97	3841456	85	3840667	9	97	3840858	380	13972103	109	320	13972912	380	13969959	51	320	13970710	130	4027848	41	123	4028142	129	4001940	41	122	4002232	463	14442253	135	439	14443290	450	14349909	134	437	14350930
1	153391848	A		3827980	6	124	35	3828145	3827300	6	124	35	3827465	13938015	25	544	151	13938735	13935567	25	544	150	13936286	3997733	33	268	94	3998128	3971980	33	266	93	3972372	14362745	112	900	315	14364072	14270762	112	897	315	14272086
1	153391849	C		111	3845006	6	50	3845173	107	3844397	6	50	3844560	476	13984059	18	158	13984711	444	13981870	18	158	13982490	144	4027945	45	63	4028197	144	4002057	45	63	4002309	527	14441892	140	220	14442779	518	14349521	140	220	14350399
1	153391850	T		40	167	10	3680315	3680532	40	167	10	3679625	3679842	156	565	34	13385313	13386068	156	565	34	13382850	13383605	84	249	44	3928541	3928918	84	248	44	3903423	3903799	300	969	159	14093112	14094540	297	962	159	14003471	14004889
1	153391851	T		61	174	3	3841800	3842038	61	174	3	3841138	3841376	253	671	21	13972457	13973402	253	671	21	13970037	13970982	145	342	29	4007282	4007798	144	341	29	3981582	3982096	505	1217	113	14370133	14371968	503	1208	113	14278342	14280166
1	153391852	G		104	11	3851097	51	3851263	104	11	3850398	51	3850564	377	59	14005083	153	14005672	377	59	14002553	153	14003142	141	51	4013765	44	4014001	140	51	3987933	44	3988168	442	215	14385870	162	14386689	438	213	14293745	161	14294557
1	153391853	C		108	3786373	35	113	3786629	108	3785692	35	113	3785948	400	13756605	153	420	13757578	400	13754190	153	420	13755163	142	3964530	108	148	3964928	142	3939016	108	148	3939414	568	14199279	404	486	14200737	564	14108320	403	483	14109770
1	153391854	C		140	3795759	5	57	3795961	140	3795097	5	57	3795299	407	13790041	33	208	13790689	407	13787688	33	208	13788336	146	3970911	44	53	3971154	146	3945297	44	53	3945540	541	14222745	124	252	14223662	539	14131573	123	250	14132485
1	153391855	T		91	209	26	3815721	3816047	91	209	26	3815033	3815359	413	734	75	13862658	13863880	413	733	75	13860184	13861405	181	346	64	3988778	3989369	179	344	63	3963144	3963730	631	1197	186	14289045	14291059	631	1190	186	14197694	14199701
1	153391856	T		75	210	13	3811703	3812001	74	210	13	3811071	3811368	328	722	49	13846085	13847184	324	722	49	13843775	13844870	122	310	31	3991855	3992318	121	308	30	3966187	3966646	452	1143	113	14295809	14297517	446	1131	111	14204387	14206075
1	153391857	A		3678574	1	107	72	3678754	3678035	1	107	21	3678164	13373344	7	436	297	13374084	13371417	7	436	108	13371968	3835830	45	173	106	3836154	3811380	44	172	102	3811698	13745508	130	669	340	13746647	13658503	130	665	334	13659632
[truncated: 1,035 more rows]
