# Supplementary material for: SequencErr: measuring and suppressing sequencer errors in next-generation sequencing data
Source: Genome Biol. 2021 Jan 25;22:37. doi: 10.1186/s13059-020-02254-2 (PMC7829059; doi:10.1186/s13059-020-02254-2)
Supplement: Supplementary file 15 — Additional file 15: Supplementary Table S14. Sample names of a dataset generated in different sequencing centers by using a common reference DNA library. [file 13059_2020_2254_MOESM15_ESM.xlsx]

## Sheet: Table S14
Table S14. Sample names of a dataset generated in different sequencing centers by using a common reference DNA library. Listed are library name (column A), ENA sample ID(column B; https://www.ebi.ac.uk/ena), NCBI SRA sample ID(column C; https://www.ncbi.nlm.nih.gov/sra), sequencer center (column D), platform (column E), sequencer (column F), PCR enzyme for library construction (column G), and dil…
Library Name	ENA ID	NCBI SRA ID	Sequencing Center	Platform	Sequencer	PCR Enzyme	Dilution Concentration (% cancer cells)
Colo829_1v1000_NovaSeq_Q5_Rep1	ERR3781298	SRR7251197	St. Jude Children's Research Hospital	NovaSeq 6000	A00214	Q5 (NEB)	0.001
Colo829_1v1000_NovaSeq_Q5_Rep2	ERR3790320	SRR7251199	St. Jude Children's Research Hospital	NovaSeq 6000	A00214	Q5 (NEB)	0.001
Colo829_1v5000_NovaSeq_Q5_Rep2	ERR3790336	SRR7251202	St. Jude Children's Research Hospital	NovaSeq 6000	A00214	Q5 (NEB)	0.0002
Colo829_1v5000_NovaSeq_Q5_Rep1	ERR3790341	SRR7251207	St. Jude Children's Research Hospital	NovaSeq 6000	A00214	Q5 (NEB)	0.0002
HAIB_Colo829_2v10000_NovaSeq_Q5_Rep1	ERR3790565	SRR8070916	HudsonAlpha Institute of Biotechnology	NovaSeq 6000	A00363	Q5 (NEB)	0.0002
HAIB_Colo829_2v10000_NovaSeq_Q5_Rep2	ERR3790811	SRR8070918	HudsonAlpha Institute of Biotechnology	NovaSeq 6000	A00363	Q5 (NEB)	0.0002
HAIB_Colo829_1v1000_NovaSeq_Q5_Rep2	ERR3790804	SRR8070920	HudsonAlpha Institute of Biotechnology	NovaSeq 6000	A00363	Q5 (NEB)	0.001
HAIB_Colo829_1v1000_NovaSeq_Q5_Rep1	ERR3790800	SRR8070925	HudsonAlpha Institute of Biotechnology	NovaSeq 6000	A00363	Q5 (NEB)	0.001
